# Supplementary material for: TCF21 and the environmental sensor aryl-hydrocarbon receptor cooperate to activate a pro-inflammatory gene expression program in coronary artery smooth muscle cells
Source: PLoS Genet. 2017 May 8;13(5):e1006750. doi: 10.1371/journal.pgen.1006750 (PMC5439967; doi:10.1371/journal.pgen.1006750)
Supplement: S1 Table — (XLSX) [file pgen.1006750.s001.xlsx]

## Sheet: Upreg.GO terms goseq
TCF21 overexpression - upregulated GO terms
category	over_represented_pvalue	under_represented_pvalue	numDEInCat	numInCat	term	ontology
2196	GO:0005615	3.58404e-22	1	141	516	extracellular space	CC
9965	GO:0044421	3.73458e-19	1	312	1577	extracellular region part	CC
2173	GO:0005576	1.78995e-17	1	338	1813	extracellular region	CC
5023	GO:0016477	6.32942e-16	1	151	567	cell migration	BP
10051	GO:0044763	1.93715e-15	1	859	5569	single-organism cellular process	BP
10028	GO:0044699	4.39652e-15	1	911	6037	single-organism process	BP
11385	GO:0048870	5.61475e-15	1	157	613	cell motility	BP
12052	GO:0051674	5.61475e-15	1	157	613	localization of cell	BP
6260	GO:0030334	1.0856e-14	1	97	319	regulation of cell migration	BP
16976	GO:2000145	2.19416e-14	1	100	337	regulation of cell motility	BP
3093	GO:0007165	3.0447e-14	1	458	2553	signal transduction	BP
11852	GO:0051270	4.45172e-14	1	106	368	regulation of cellular component movement	BP
6049	GO:0023052	8.21312e-14	1	485	2741	signaling	BP
10029	GO:0044700	1.05392e-13	1	484	2738	single organism signaling	BP
3439	GO:0008283	2.3299e-13	1	201	927	cell proliferation	BP
3974	GO:0010033	5.4304e-13	1	287	1453	response to organic substance	BP
11625	GO:0050896	8.78292e-13	1	614	3733	response to stimulus	BP
3082	GO:0007154	1.17485e-12	1	485	2779	cell communication	BP
8913	GO:0040012	1.50684e-12	1	100	361	regulation of locomotion	BP
8980	GO:0042127	1.51347e-12	1	163	722	regulation of cell proliferation	BP
9018	GO:0042221	2.16244e-12	1	352	1944	response to chemical	BP
3954	GO:0009966	3.02216e-12	1	255	1244	regulation of signal transduction	BP
10034	GO:0044707	3.65169e-12	1	490	2768	single-multicellular organism process	BP
11202	GO:0048514	4.15311e-12	1	76	240	blood vessel morphogenesis	BP
6167	GO:0030198	4.95782e-12	1	61	170	extracellular matrix organization	BP
9416	GO:0043062	4.95782e-12	1	61	170	extracellular structure organization	BP
13794	GO:0071310	7.94643e-12	1	240	1180	cellular response to organic substance	BP
6048	GO:0023051	8.04808e-12	1	278	1394	regulation of signaling	BP
8912	GO:0040011	1.97078e-11	1	185	841	locomotion	BP
6530	GO:0031012	2.01067e-11	1	61	177	extracellular matrix	CC
11322	GO:0048731	2.46423e-11	1	377	2023	system development	BP
3440	GO:0008284	2.72263e-11	1	100	388	positive regulation of cell proliferation	BP
13618	GO:0070887	2.8012e-11	1	269	1388	cellular response to chemical stimulus	BP
2175	GO:0005578	3.91544e-11	1	56	155	proteinaceous extracellular matrix	CC
4143	GO:0010646	4.94098e-11	1	279	1420	regulation of cell communication	BP
667	GO:0001944	6.35263e-11	1	87	302	vasculature development	BP
1996	GO:0005102	1.0081e-10	1	133	604	receptor binding	MF
454	GO:0001568	1.0703e-10	1	84	290	blood vessel development	BP
11375	GO:0048856	1.4281e-10	1	426	2380	anatomical structure development	BP
3930	GO:0009888	1.9081e-10	1	183	843	tissue development	BP
7247	GO:0032501	2.78299e-10	1	516	3073	multicellular organismal process	BP
12069	GO:0051716	3.00671e-10	1	530	3204	cellular response to stimulus	BP
11204	GO:0048518	4.07334e-10	1	451	2609	positive regulation of biological process	BP
3094	GO:0007166	4.25813e-10	1	256	1322	cell surface receptor signaling pathway	BP
11241	GO:0048584	5.04941e-10	1	191	945	positive regulation of response to stimulus	BP
11240	GO:0048583	7.68967e-10	1	313	1700	regulation of response to stimulus	BP
2961	GO:0006928	8.67735e-10	1	193	915	movement of cell or subcellular component	BP
10055	GO:0044767	1.0053e-09	1	460	2651	single-organism developmental process	BP
11201	GO:0048513	1.02864e-09	1	277	1448	animal organ development	BP
7248	GO:0032502	1.18939e-09	1	464	2682	developmental process	BP
430	GO:0001525	1.37117e-09	1	61	197	angiogenesis	BP
14324	GO:0072358	1.40207e-09	1	115	464	cardiovascular system development	BP
14325	GO:0072359	1.40207e-09	1	115	464	circulatory system development	BP
11794	GO:0051179	1.43391e-09	1	439	2603	localization	BP
3167	GO:0007275	1.66998e-09	1	405	2274	multicellular organism development	BP
7462	GO:0032879	1.80836e-09	1	217	1100	regulation of localization	BP
11830	GO:0051239	2.85785e-09	1	234	1189	regulation of multicellular organismal process	BP
895	GO:0002376	4.0772e-09	1	219	1150	immune system process	BP
3885	GO:0009653	7.41374e-09	1	256	1306	anatomical structure morphogenesis	BP
6949	GO:0031982	8.09788e-09	1	276	1587	vesicle	CC
11550	GO:0050793	9.31311e-09	1	206	1013	regulation of developmental process	BP
6050	GO:0023056	1.09301e-08	1	152	737	positive regulation of signaling	BP
2009	GO:0005126	1.22602e-08	1	31	91	cytokine receptor binding	MF
6954	GO:0031988	1.32094e-08	1	266	1532	membrane-bounded vesicle	CC
3955	GO:0009967	1.49122e-08	1	142	681	positive regulation of signal transduction	BP
11853	GO:0051271	1.687e-08	1	39	110	negative regulation of cellular component movement	BP
6262	GO:0030336	2.26113e-08	1	34	90	negative regulation of cell migration	BP
9515	GO:0043230	2.46475e-08	1	210	1183	extracellular organelle	CC
16256	GO:1903561	2.46475e-08	1	210	1183	extracellular vesicle	CC
13222	GO:0065010	3.17839e-08	1	209	1180	extracellular membrane-bounded organelle	CC
13245	GO:0070062	3.17839e-08	1	209	1180	extracellular exosome	CC
4144	GO:0010647	3.43417e-08	1	153	754	positive regulation of cell communication	BP
5992	GO:0022603	3.58526e-08	1	107	449	regulation of anatomical structure morphogenesis	BP
9964	GO:0044420	3.63669e-08	1	29	64	extracellular matrix component	CC
14124	GO:0071944	3.80146e-08	1	345	1987	cell periphery	CC
2008	GO:0005125	4.11278e-08	1	25	76	cytokine activity	MF
8397	GO:0035556	5.49227e-08	1	236	1246	intracellular signal transduction	BP
2250	GO:0005737	5.50009e-08	1	739	4926	cytoplasm	CC
16977	GO:2000146	6.45579e-08	1	34	94	negative regulation of cell motility	BP
15072	GO:0097529	8.57673e-08	1	22	57	myeloid leukocyte migration	BP
11831	GO:0051240	9.40042e-08	1	138	662	positive regulation of multicellular organismal process	BP
4111	GO:0010596	9.73306e-08	1	11	14	negative regulation of endothelial cell migration	BP
2351	GO:0005886	1.17833e-07	1	335	1938	plasma membrane	CC
11384	GO:0048869	1.29793e-07	1	335	1886	cellular developmental process	BP
13220	GO:0065008	1.35842e-07	1	290	1628	regulation of biological quality	BP
4425	GO:0014070	1.40385e-07	1	101	445	response to organic cyclic compound	BP
11208	GO:0048522	1.42657e-07	1	383	2252	positive regulation of cellular process	BP
3867	GO:0009611	1.43331e-07	1	102	456	response to wounding	BP
8948	GO:0042060	1.43575e-07	1	79	324	wound healing	BP
11209	GO:0048523	1.60652e-07	1	348	2014	negative regulation of cellular process	BP
8284	GO:0035295	1.84784e-07	1	81	324	tube development	BP
8914	GO:0040013	1.85477e-07	1	38	116	negative regulation of locomotion	BP
15656	GO:1901700	2.14493e-07	1	150	758	response to oxygen-containing compound	BP
4131	GO:0010632	2.19098e-07	1	30	81	regulation of epithelial cell migration	BP
11854	GO:0051272	2.21397e-07	1	55	198	positive regulation of cellular component movement	BP
4132	GO:0010633	2.21765e-07	1	14	23	negative regulation of epithelial cell migration	BP
15880	GO:1902531	2.3461e-07	1	154	758	regulation of intracellular signal transduction	BP
11832	GO:0051241	2.5901e-07	1	98	435	negative regulation of multicellular organismal process	BP
6261	GO:0030335	3.22048e-07	1	53	190	positive regulation of cell migration	BP
11205	GO:0048519	3.53864e-07	1	369	2178	negative regulation of biological process	BP
4130	GO:0010631	4.16893e-07	1	35	106	epithelial cell migration	BP
14623	GO:0090132	4.16893e-07	1	35	106	epithelium migration	BP
7829	GO:0033993	4.50734e-07	1	100	459	response to lipid	BP
3095	GO:0007167	4.73301e-07	1	129	609	enzyme linked receptor protein signaling pathway	BP
8918	GO:0040017	4.75545e-07	1	54	200	positive regulation of locomotion	BP
3890	GO:0009719	4.77594e-07	1	168	859	response to endogenous stimulus	BP
14621	GO:0090130	4.9135e-07	1	35	107	tissue migration	BP
16978	GO:2000147	5.03907e-07	1	53	193	positive regulation of cell motility	BP
11743	GO:0051094	5.05168e-07	1	116	536	positive regulation of developmental process	BP
9681	GO:0043542	5.37349e-07	1	26	67	endothelial cell migration	BP
11072	GO:0048146	5.58422e-07	1	15	28	positive regulation of fibroblast proliferation	BP
499	GO:0001667	5.60222e-07	1	45	152	ameboidal-type cell migration	BP
12991	GO:0061061	5.6413e-07	1	70	282	muscle structure development	BP
4109	GO:0010594	5.81662e-07	1	22	51	regulation of endothelial cell migration	BP
11274	GO:0048646	6.2519e-07	1	119	545	anatomical structure formation involved in morphogenesis	BP
5673	GO:0019838	7.30139e-07	1	26	65	growth factor binding	MF
16915	GO:2000026	9.88245e-07	1	156	765	regulation of multicellular organismal development	BP
11791	GO:0051174	1.15056e-06	1	158	810	regulation of phosphorus metabolic process	BP
12591	GO:0060326	1.16616e-06	1	30	99	cell chemotaxis	BP
9502	GO:0043207	1.28593e-06	1	82	383	response to external biotic stimulus	BP
12065	GO:0051707	1.28593e-06	1	82	383	response to other organism	BP
3960	GO:0009986	1.43713e-06	1	75	318	cell surface	CC
13221	GO:0065009	1.45861e-06	0.999999	243	1356	regulation of molecular function	BP
7539	GO:0033002	1.58799e-06	1	25	70	muscle cell proliferation	BP
2978	GO:0006955	1.62463e-06	0.999999	137	720	immune response	BP
15882	GO:1902533	1.69991e-06	0.999999	97	459	positive regulation of intracellular signal transduction	BP
6002	GO:0022617	1.76411e-06	1	25	64	extracellular matrix disassembly	BP
4090	GO:0010562	1.86057e-06	0.999999	109	521	positive regulation of phosphorus metabolic process	BP
10530	GO:0045937	1.86057e-06	0.999999	109	521	positive regulation of phosphate metabolic process	BP
9065	GO:0042325	1.94884e-06	0.999999	140	702	regulation of phosphorylation	BP
5494	GO:0019199	2.1513e-06	1	20	42	transmembrane receptor protein kinase activity	MF
3441	GO:0008285	2.17376e-06	0.999999	71	307	negative regulation of cell proliferation	BP
6138	GO:0030154	2.25342e-06	0.999999	310	1763	cell differentiation	BP
11627	GO:0050900	2.34928e-06	0.999999	40	144	leukocyte migration	BP
15073	GO:0097530	2.46984e-06	1	17	46	granulocyte migration	BP
7242	GO:0032496	2.61437e-06	0.999999	42	153	response to lipopolysaccharide	BP
5513	GO:0019220	2.65739e-06	0.999999	155	800	regulation of phosphate metabolic process	BP
7856	GO:0034097	2.74483e-06	0.999999	85	405	response to cytokine	BP
13219	GO:0065007	3.12784e-06	0.999998	767	5122	biological regulation	BP
3870	GO:0009617	3.46476e-06	0.999999	53	219	response to bacterium	BP
1046	GO:0002685	3.49546e-06	0.999999	22	64	regulation of leukocyte migration	BP
13596	GO:0070848	3.5135e-06	0.999998	101	465	response to growth factor	BP
3866	GO:0009607	3.69164e-06	0.999998	83	395	response to biotic stimulus	BP
2150	GO:0005518	3.98962e-06	0.999999	15	29	collagen binding	MF
1043	GO:0002682	3.98976e-06	0.999998	131	670	regulation of immune system process	BP
585	GO:0001822	4.01684e-06	0.999998	42	143	kidney development	BP
3083	GO:0007155	4.76753e-06	0.999997	125	597	cell adhesion	BP
10395	GO:0045667	4.9032e-06	0.999999	24	67	regulation of osteoblast differentiation	BP
3865	GO:0009605	5.3286e-06	0.999997	195	1088	response to external stimulus	BP
11547	GO:0050789	5.43385e-06	0.999996	738	4908	regulation of biological process	BP
15158	GO:0098644	6.14455e-06	1	9	11	complex of collagen trimers	CC
13830	GO:0071363	6.25754e-06	0.999997	98	452	cellular response to growth factor stimulus	BP
5996	GO:0022610	6.48644e-06	0.999996	125	601	biological adhesion	BP
6349	GO:0030595	6.72198e-06	0.999998	23	74	leukocyte chemotaxis	BP
3976	GO:0010035	6.92525e-06	0.999997	53	221	response to inorganic substance	BP
14135	GO:0072001	7.24952e-06	0.999997	43	151	renal system development	BP
12658	GO:0060429	7.4526e-06	0.999996	113	531	epithelium development	BP
13977	GO:0071621	7.45424e-06	0.999999	16	45	granulocyte chemotaxis	BP
9067	GO:0042327	7.4753e-06	0.999996	101	482	positive regulation of phosphorylation	BP
824	GO:0002237	7.72348e-06	0.999997	42	158	response to molecule of bacterial origin	BP
980	GO:0002548	8.19342e-06	0.999999	9	19	monocyte chemotaxis	BP
13816	GO:0071347	8.29608e-06	0.999999	15	35	cellular response to interleukin-1	BP
15657	GO:1901701	8.434e-06	0.999995	108	525	cellular response to oxygen-containing compound	BP
9996	GO:0044459	8.51099e-06	0.999995	189	1014	plasma membrane part	CC
15549	GO:1901342	9.14801e-06	0.999997	32	106	regulation of vasculature development	BP
13814	GO:0071345	9.35184e-06	0.999995	76	363	cellular response to cytokine stimulus	BP
11834	GO:0051247	1.00758e-05	0.999994	142	748	positive regulation of protein metabolic process	BP
11833	GO:0051246	1.09971e-05	0.999993	222	1269	regulation of protein metabolic process	BP
2661	GO:0006468	1.15436e-05	0.999993	168	877	protein phosphorylation	BP
10339	GO:0045595	1.20906e-05	0.999993	142	709	regulation of cell differentiation	BP
11611	GO:0050878	1.26862e-05	0.999994	69	298	regulation of body fluid levels	BP
488	GO:0001655	1.27241e-05	0.999995	46	170	urogenital system development	BP
3977	GO:0010038	1.40503e-05	0.999995	37	141	response to metal ion	BP
656	GO:0001932	1.43224e-05	0.999991	130	662	regulation of protein phosphorylation	BP
9982	GO:0044444	1.53804e-05	0.999989	564	3752	cytoplasmic part	CC
13023	GO:0061138	1.64107e-05	0.999994	34	109	morphogenesis of a branching epithelium	BP
11277	GO:0048661	1.67315e-05	0.999997	13	28	positive regulation of smooth muscle cell proliferation	BP
14447	GO:0072677	1.74497e-05	0.999999	6	8	eosinophil migration	BP
11551	GO:0050794	1.82848e-05	0.999987	706	4684	regulation of cellular process	BP
11742	GO:0051093	1.88368e-05	0.99999	82	374	negative regulation of developmental process	BP
2177	GO:0005581	1.9132e-05	0.999996	16	35	collagen trimer	CC
3258	GO:0007596	1.97909e-05	0.999991	56	232	blood coagulation	BP
6625	GO:0031226	2.05355e-05	0.999988	121	616	intrinsic component of plasma membrane	CC
2977	GO:0006954	2.05801e-05	0.99999	61	280	inflammatory response	BP
5514	GO:0019221	2.10331e-05	0.99999	61	288	cytokine-mediated signaling pathway	BP
3290	GO:0008009	2.16753e-05	0.999998	8	18	chemokine activity	MF
482	GO:0001649	2.18635e-05	0.999992	35	123	osteoblast differentiation	BP
9829	GO:0044093	2.2727e-05	0.999985	163	872	positive regulation of molecular function	BP
15550	GO:1901343	2.28915e-05	0.999996	15	36	negative regulation of vasculature development	BP
16994	GO:2000181	2.28915e-05	0.999996	15	36	negative regulation of blood vessel morphogenesis	BP
11548	GO:0050790	2.34923e-05	0.999984	197	1100	regulation of catalytic activity	BP
4960	GO:0016310	2.40803e-05	0.999984	188	1029	phosphorylation	BP
5997	GO:0022612	2.46346e-05	0.999992	25	73	gland morphogenesis	BP
11569	GO:0050817	2.53426e-05	0.999988	56	234	coagulation	BP
3261	GO:0007599	2.67669e-05	0.999987	56	234	hemostasis	BP
659	GO:0001935	2.71377e-05	0.999993	18	49	endothelial cell proliferation	BP
7082	GO:0032270	2.72588e-05	0.999983	133	703	positive regulation of cellular protein metabolic process	BP
13910	GO:0071495	2.75405e-05	0.999983	137	701	cellular response to endogenous stimulus	BP
658	GO:0001934	2.76149e-05	0.999984	96	467	positive regulation of protein phosphorylation	BP
2881	GO:0006796	2.88434e-05	0.99998	242	1408	phosphate-containing compound metabolic process	BP
7080	GO:0032268	2.95104e-05	0.99998	208	1189	regulation of cellular protein metabolic process	BP
6581	GO:0031100	2.96419e-05	0.999993	18	49	organ regeneration	BP
2189	GO:0005604	3.1307e-05	0.999992	20	49	basement membrane	CC
11039	GO:0048020	3.16389e-05	0.999998	7	13	CCR chemokine receptor binding	MF
8142	GO:0034754	3.17418e-05	0.999993	16	45	cellular hormone metabolic process	BP
11315	GO:0048711	3.21176e-05	1	5	5	positive regulation of astrocyte differentiation	BP
2051	GO:0005201	3.45129e-05	0.999994	13	26	extracellular matrix structural constituent	MF
10900	GO:0046903	3.46103e-05	0.99998	93	457	secretion	BP
1048	GO:0002687	3.47364e-05	0.999992	17	50	positive regulation of leukocyte migration	BP
4846	GO:0016020	3.48475e-05	0.999974	578	3853	membrane	CC
556	GO:0001775	3.60223e-05	0.99998	83	402	cell activation	BP
7515	GO:0032963	3.61319e-05	0.99999	20	52	collagen metabolic process	BP
9876	GO:0044259	3.61319e-05	0.99999	20	52	multicellular organismal macromolecule metabolic process	BP
12700	GO:0060485	3.78143e-05	0.999985	36	128	mesenchyme development	BP
7501	GO:0032940	3.85587e-05	0.999978	83	400	secretion by cell	BP
9674	GO:0043534	3.86908e-05	0.999993	13	28	blood vessel endothelial cell migration	BP
14105	GO:0071902	3.91067e-05	0.999984	37	136	positive regulation of protein serine/threonine kinase activity	BP
4371	GO:0012505	4.14029e-05	0.99997	297	1792	endomembrane system	CC
10341	GO:0045597	4.21049e-05	0.999976	85	394	positive regulation of cell differentiation	BP
3329	GO:0008083	4.28403e-05	0.99999	17	51	growth factor activity	MF
3232	GO:0007517	4.3162e-05	0.99998	46	180	muscle organ development	BP
1802	GO:0004714	4.51517e-05	0.999991	15	32	transmembrane receptor protein tyrosine kinase activity	MF
2880	GO:0006793	4.5508e-05	0.999968	244	1432	phosphorus metabolic process	BP
3362	GO:0008150	4.60497e-05	0.999975	1024	7389	biological_process	BP
14983	GO:0097305	5.14463e-05	0.999978	40	156	response to alcohol	BP
660	GO:0001936	5.15189e-05	0.999988	16	42	regulation of endothelial cell proliferation	BP
10441	GO:0045765	5.44651e-05	0.999981	28	94	regulation of angiogenesis	BP
13266	GO:0070098	5.4599e-05	0.99999	12	36	chemokine-mediated signaling pathway	BP
545	GO:0001763	5.69187e-05	0.999977	35	119	morphogenesis of a branching structure	BP
16769	GO:1990266	5.92797e-05	0.999988	13	37	neutrophil migration	BP
2148	GO:0005515	6.34509e-05	0.999952	737	5002	protein binding	MF
6220	GO:0030278	7.29533e-05	0.999973	28	96	regulation of ossification	BP
8566	GO:0035924	7.32331e-05	0.999993	9	15	cellular response to vascular endothelial growth factor stimulus	BP
9861	GO:0044236	7.69598e-05	0.999977	21	58	multicellular organism metabolic process	BP
1049	GO:0002688	7.87742e-05	0.999982	15	43	regulation of leukocyte chemotaxis	BP
11109	GO:0048245	8.00405e-05	0.999998	5	7	eosinophil chemotaxis	BP
12672	GO:0060445	8.16645e-05	0.999993	8	13	branching involved in salivary gland morphogenesis	BP
6037	GO:0023014	8.48827e-05	0.999951	84	407	signal transduction by protein phosphorylation	BP
2292	GO:0005788	8.527e-05	0.999969	28	95	endoplasmic reticulum lumen	CC
1045	GO:0002684	8.61969e-05	0.99995	83	418	positive regulation of immune system process	BP
11913	GO:0051384	8.75615e-05	0.999972	22	72	response to glucocorticoid	BP
12726	GO:0060537	8.79277e-05	0.99996	42	162	muscle tissue development	BP
6340	GO:0030574	8.92306e-05	0.999981	15	34	collagen catabolic process	BP
9866	GO:0044243	8.92306e-05	0.999981	15	34	multicellular organism catabolic process	BP
9425	GO:0043085	9.92234e-05	0.999935	137	731	positive regulation of catalytic activity	BP
12728	GO:0060539	9.95497e-05	0.999998	5	6	diaphragm development	BP
13475	GO:0070542	9.96742e-05	0.999977	15	39	response to fatty acid	BP
6711	GO:0031399	0.000102815	0.999931	158	865	regulation of protein modification process	BP
2352	GO:0005887	0.00011834	0.999925	112	586	integral component of plasma membrane	CC
9092	GO:0042379	0.000121242	0.999983	9	24	chemokine receptor binding	MF
13815	GO:0071346	0.000124335	0.999963	19	65	cellular response to interferon-gamma	BP
2966	GO:0006935	0.00012588	0.999927	79	389	chemotaxis	BP
9068	GO:0042330	0.00012588	0.999927	79	389	taxis	BP
11071	GO:0048145	0.000128481	0.999968	16	44	regulation of fibroblast proliferation	BP
3097	GO:0007169	0.000128611	0.999922	92	446	transmembrane receptor protein tyrosine kinase signaling pathway	BP
16230	GO:1903510	0.00012923	0.99996	21	61	mucopolysaccharide metabolic process	BP
3058	GO:0007088	0.000134523	0.999952	25	84	regulation of mitotic nuclear division	BP
11380	GO:0048863	0.000148138	0.999934	38	144	stem cell differentiation	BP
12089	GO:0051783	0.000148698	0.999943	28	100	regulation of nuclear division	BP
368	GO:0001101	0.000161718	0.999927	38	150	response to acid chemical	BP
4215	GO:0010771	0.000165361	0.999949	20	60	negative regulation of cell morphogenesis involved in differentiation	BP
1051	GO:0002690	0.000166524	0.999964	13	37	positive regulation of leukocyte chemotaxis	BP
10524	GO:0045931	0.000168772	0.999946	21	65	positive regulation of mitotic cell cycle	BP
9317	GO:0042802	0.000170376	0.999892	106	569	identical protein binding	MF
6713	GO:0031401	0.000170575	0.999892	109	570	positive regulation of protein modification process	BP
11876	GO:0051302	0.000172603	0.999922	38	152	regulation of cell division	BP
6148	GO:0030168	0.000173694	0.999931	29	108	platelet activation	BP
6347	GO:0030593	0.000173995	0.999964	12	36	neutrophil chemotaxis	BP
11762	GO:0051128	0.000182013	0.999871	192	1083	regulation of cellular component organization	BP
11276	GO:0048660	0.000190815	0.999952	15	44	regulation of smooth muscle cell proliferation	BP
11242	GO:0048585	0.000192706	0.999874	123	661	negative regulation of response to stimulus	BP
13057	GO:0061298	0.000197643	0.999982	8	12	retina vasculature development in camera-type eye	BP
6139	GO:0030155	0.000198501	0.999895	56	247	regulation of cell adhesion	BP
3929	GO:0009887	0.000198919	0.999877	95	464	organ morphogenesis	BP
6940	GO:0031960	0.000202216	0.999931	22	76	response to corticosteroid	BP
2974	GO:0006950	0.000203771	0.999847	299	1859	response to stress	BP
732	GO:0002040	0.000210861	0.99996	12	26	sprouting angiogenesis	BP
6574	GO:0031091	0.000216879	0.999964	10	24	platelet alpha granule	CC
9122	GO:0042445	0.000217687	0.999923	23	85	hormone metabolic process	BP
13481	GO:0070555	0.000224675	0.999943	15	44	response to interleukin-1	BP
9365	GO:0042981	0.000243635	0.99984	120	658	regulation of apoptotic process	BP
7766	GO:0033627	0.000243651	0.999967	9	18	cell adhesion mediated by integrin	BP
15445	GO:1900746	0.000246225	1	4	4	regulation of vascular endothelial growth factor signaling pathway	BP
15886	GO:1902547	0.000246225	1	4	4	regulation of cellular response to vascular endothelial growth factor stimulus	BP
2423	GO:0006023	0.000246743	0.999925	19	55	aminoglycan biosynthetic process	BP
2424	GO:0006024	0.000246743	0.999925	19	55	glycosaminoglycan biosynthetic process	BP
11179	GO:0048468	0.000246763	0.999825	187	1027	cell development	BP
5045	GO:0016525	0.00025777	0.999942	13	34	negative regulation of angiogenesis	BP
15161	GO:0098651	0.000258895	1	5	5	basement membrane collagen trimer	CC
11645	GO:0050920	0.000261444	0.999907	23	82	regulation of chemotaxis	BP
1199	GO:0003013	0.00026194	0.999868	47	207	circulatory system process	BP
3292	GO:0008015	0.00026194	0.999868	47	207	blood circulation	BP
15484	GO:1901135	0.00027807	0.999819	111	617	carbohydrate derivative metabolic process	BP
10427	GO:0045740	0.000284961	0.999919	17	47	positive regulation of DNA replication	BP
3961	GO:0009987	0.000297752	0.999793	955	6798	cellular process	BP
11646	GO:0050921	0.000300076	0.999912	17	55	positive regulation of chemotaxis	BP
13598	GO:0070851	0.000302355	0.999921	15	42	growth factor receptor binding	MF
11474	GO:0050673	0.000317202	0.999847	41	171	epithelial cell proliferation	BP
5876	GO:0021800	0.000322662	1	4	4	cerebral cortex tangential migration	BP
5883	GO:0021825	0.000322662	1	4	4	substrate-dependent cerebral cortex tangential migration	BP
2975	GO:0006952	0.000325064	0.99978	134	775	defense response	BP
11070	GO:0048144	0.00032913	0.999908	16	47	fibroblast proliferation	BP
579	GO:0001816	0.000331273	0.999818	57	270	cytokine production	BP
582	GO:0001819	0.000333818	0.999837	41	179	positive regulation of cytokine production	BP
11475	GO:0050678	0.000334765	0.999846	36	144	regulation of epithelial cell proliferation	BP
11088	GO:0048185	0.000335197	0.999991	5	6	activin binding	MF
11720	GO:0051050	0.000335659	0.999796	81	418	positive regulation of transport	BP
11275	GO:0048659	0.000336192	0.99991	15	46	smooth muscle cell proliferation	BP
9419	GO:0043067	0.000340204	0.999774	120	663	regulation of programmed cell death	BP
6576	GO:0031093	0.00034152	0.999954	8	18	platelet alpha granule lumen	CC
3219	GO:0007435	0.000351351	0.999949	9	18	salivary gland morphogenesis	BP
9613	GO:0043408	0.000361187	0.999788	71	352	regulation of MAPK cascade	BP
13405	GO:0070372	0.000364411	0.99985	28	110	regulation of ERK1 and ERK2 cascade	BP
4432	GO:0014706	0.000372033	0.999823	39	157	striated muscle tissue development	BP
13752	GO:0071222	0.000373567	0.999871	21	70	cellular response to lipopolysaccharide	BP
11875	GO:0051301	0.000383242	0.999773	73	354	cell division	BP
4333	GO:0010954	0.00038521	0.999975	6	9	positive regulation of protein processing	BP
16161	GO:1903319	0.00038521	0.999975	6	9	positive regulation of protein maturation	BP
11391	GO:0048878	0.000392846	0.999757	86	439	chemical homeostasis	BP
14978	GO:0097286	0.000403526	0.999982	5	7	iron ion import	BP
415	GO:0001503	0.000406347	0.999792	46	199	ossification	BP
13058	GO:0061299	0.000418136	0.999977	6	8	retina vasculature morphogenesis in camera-type eye	BP
11339	GO:0048762	0.000430416	0.999826	27	97	mesenchymal cell differentiation	BP
7531	GO:0032989	0.000439028	0.999698	142	749	cellular component morphogenesis	BP
1248	GO:0003158	0.000442148	0.999857	19	57	endothelium development	BP
292	GO:0000902	0.000452779	0.99969	136	709	cell morphogenesis	BP
14176	GO:0072073	0.000455527	0.999841	21	67	kidney epithelium development	BP
1774	GO:0004672	0.000456827	0.999731	71	318	protein kinase activity	MF
6221	GO:0030279	0.00045877	0.999898	12	31	negative regulation of ossification	BP
9615	GO:0043410	0.000459346	0.999744	57	275	positive regulation of MAPK cascade	BP
7957	GO:0034341	0.000463298	0.999844	19	72	response to interferon-gamma	BP
13853	GO:0071398	0.000465373	0.999907	11	26	cellular response to fatty acid	BP
79	GO:0000165	0.000470743	0.999714	77	388	MAPK cascade	BP
4420	GO:0014065	0.000475078	0.999853	18	51	phosphatidylinositol 3-kinase signaling	BP
3935	GO:0009893	0.0004809	0.999634	290	1760	positive regulation of metabolic process	BP
11336	GO:0048754	0.000485432	0.999803	27	93	branching morphogenesis of an epithelial tube	BP
11206	GO:0048520	0.000489898	0.999841	18	64	positive regulation of behavior	BP
11582	GO:0050840	0.000507409	0.999918	9	20	extracellular matrix binding	MF
989	GO:0002576	0.00051382	0.99988	12	36	platelet degranulation	BP
1967	GO:0005024	0.000524784	0.999984	5	6	transforming growth factor beta-activated receptor activity	MF
15486	GO:1901137	0.000536039	0.999669	80	421	carbohydrate derivative biosynthetic process	BP
11552	GO:0050795	0.000540574	0.999775	27	108	regulation of behavior	BP
13404	GO:0070371	0.000551521	0.999762	29	117	ERK1 and ERK2 cascade	BP
14724	GO:0090287	0.00055198	0.999757	31	117	regulation of cellular response to growth factor stimulus	BP
6572	GO:0031088	0.000552289	1	4	4	platelet dense granule membrane	CC
9329	GO:0042827	0.000552289	1	4	4	platelet dense granule	CC
15712	GO:1901990	0.000557629	0.99974	34	150	regulation of mitotic cell cycle phase transition	BP
10301	GO:0045446	0.000568034	0.999819	18	53	endothelial cell differentiation	BP
4423	GO:0014068	0.000571149	0.999873	12	29	positive regulation of phosphatidylinositol 3-kinase signaling	BP
11887	GO:0051338	0.000571403	0.99963	98	512	regulation of transferase activity	BP
3956	GO:0009968	0.000577582	0.999624	101	532	negative regulation of signal transduction	BP
3218	GO:0007431	0.000603452	0.999903	9	19	salivary gland development	BP
15654	GO:1901698	0.000612274	0.999605	95	503	response to nitrogen compound	BP
734	GO:0002042	0.000615566	0.999936	7	12	cell migration involved in sprouting angiogenesis	BP
3190	GO:0007346	0.000617707	0.999653	56	271	regulation of mitotic cell cycle	BP
10563	GO:0045995	0.000622035	0.999806	17	53	regulation of embryonic development	BP
4230	GO:0010817	0.00062327	0.999674	45	210	regulation of hormone levels	BP
11189	GO:0048486	0.000623915	0.999963	5	8	parasympathetic nervous system development	BP
490	GO:0001657	0.000631727	0.999812	16	47	ureteric bud development	BP
12327	GO:0055015	0.000647261	1	4	4	ventricular cardiac muscle cell development	BP
12091	GO:0051785	0.000647599	0.999849	12	32	positive regulation of nuclear division	BP
14103	GO:0071900	0.00068678	0.999605	60	290	regulation of protein serine/threonine kinase activity	BP
949	GO:0002480	0.000694402	0.999958	5	8	antigen processing and presentation of exogenous peptide antigen via MHC class I, TAP-independent	BP
2162	GO:0005539	0.00069944	0.999712	26	95	glycosaminoglycan binding	MF
8817	GO:0038084	0.000718165	0.999946	6	9	vascular endothelial growth factor signaling pathway	BP
11181	GO:0048471	0.000729641	0.999573	63	304	perinuclear region of cytoplasm	CC
13858	GO:0071407	0.000736899	0.99958	58	264	cellular response to organic cyclic compound	BP
15683	GO:1901861	0.000766896	0.999766	16	49	regulation of muscle tissue development	BP
7767	GO:0033628	0.000803156	0.999881	8	17	regulation of cell adhesion mediated by integrin	BP
293	GO:0000904	0.000809383	0.99947	99	502	cell morphogenesis involved in differentiation	BP
5366	GO:0018108	0.000818833	0.999595	38	155	peptidyl-tyrosine phosphorylation	BP
6172	GO:0030203	0.00083815	0.999674	23	79	glycosaminoglycan metabolic process	BP
5638	GO:0019731	0.000838307	0.999911	6	13	antibacterial humoral response	BP
17443	GO:2001233	0.000852118	0.999577	37	172	regulation of apoptotic signaling pathway	BP
13291	GO:0070161	0.000854701	0.999523	52	252	anchoring junction	CC
4369	GO:0012501	0.000862048	0.999388	149	864	programmed cell death	BP
3406	GO:0008219	0.000874494	0.999374	157	915	cell death	BP
4936	GO:0016265	0.000874494	0.999374	157	915	death	BP
2287	GO:0005783	0.000893956	0.999378	131	765	endoplasmic reticulum	CC
4326	GO:0010941	0.000893972	0.999384	124	705	regulation of cell death	BP
2364	GO:0005912	0.000902336	0.999501	50	243	adherens junction	CC
5394	GO:0018212	0.000906548	0.999548	38	157	peptidyl-tyrosine modification	BP
2955	GO:0006915	0.000911742	0.999353	147	853	apoptotic process	BP
14221	GO:0072163	0.000917763	0.999716	16	48	mesonephric epithelium development	BP
14222	GO:0072164	0.000917763	0.999716	16	48	mesonephric tubule development	BP
3395	GO:0008207	0.000918644	0.99988	7	15	C21-steroid hormone metabolic process	BP
16044	GO:1903035	0.000919349	0.999696	17	59	negative regulation of response to wounding	BP
6051	GO:0023057	0.000929219	0.999377	107	575	negative regulation of signaling	BP
11111	GO:0048247	0.000930003	0.999864	7	20	lymphocyte chemotaxis	BP
4955	GO:0016301	0.00094155	0.999406	82	393	kinase activity	MF
11886	GO:0051336	0.000954725	0.999357	109	594	regulation of hydrolase activity	BP
13851	GO:0071396	0.000957887	0.999447	58	269	cellular response to lipid	BP
580	GO:0001817	0.000965782	0.999462	51	245	regulation of cytokine production	BP
6447	GO:0030855	0.00096866	0.999434	60	287	epithelial cell differentiation	BP
16043	GO:1903034	0.000973435	0.999514	37	167	regulation of response to wounding	BP
11381	GO:0048864	0.000977235	0.999595	25	92	stem cell development	BP
11429	GO:0050431	0.000979021	0.999922	6	9	transforming growth factor beta binding	MF
16916	GO:2000027	0.000988987	0.999566	28	106	regulation of organ morphogenesis	BP
9975	GO:0044432	0.000991875	0.999345	97	548	endoplasmic reticulum part	CC
489	GO:0001656	0.000996755	0.999686	16	50	metanephros development	BP
12063	GO:0051704	0.00100991	0.99926	177	1122	multi-organism process	BP
11724	GO:0051054	0.00101352	0.999587	24	89	positive regulation of DNA metabolic process	BP
15650	GO:1901681	0.00101948	0.999549	28	113	sulfur compound binding	MF
2546	GO:0006275	0.00102695	0.999575	25	88	regulation of DNA replication	BP
14002	GO:0071674	0.00102791	0.999932	5	8	mononuclear cell migration	BP
14003	GO:0071675	0.00102791	0.999932	5	8	regulation of mononuclear cell migration	BP
6175	GO:0030206	0.00104452	0.999843	8	16	chondroitin sulfate biosynthetic process	BP
6720	GO:0031410	0.00105264	0.999295	104	568	cytoplasmic vesicle	CC
13749	GO:0071219	0.00105649	0.999599	21	75	cellular response to molecule of bacterial origin	BP
3892	GO:0009725	0.00106536	0.999292	100	545	response to hormone	BP
11518	GO:0050730	0.00107443	0.99956	24	89	regulation of peptidyl-tyrosine phosphorylation	BP
3391	GO:0008201	0.00108395	0.999588	21	74	heparin binding	MF
661	GO:0001937	0.00108588	0.999854	7	15	negative regulation of endothelial cell proliferation	BP
4009	GO:0010243	0.00111684	0.99928	86	456	response to organonitrogen compound	BP
3682	GO:0009101	0.00111836	0.999361	54	260	glycoprotein biosynthetic process	BP
8158	GO:0034774	0.00113675	0.999805	8	21	secretory granule lumen	CC
3105	GO:0007179	0.00113701	0.999486	29	115	transforming growth factor beta receptor signaling pathway	BP
15210	GO:0098801	0.00113764	0.999851	7	14	regulation of renal system process	BP
14138	GO:0072006	0.00114739	0.999577	20	66	nephron development	BP
7223	GO:0032469	0.00115995	0.999892	6	10	endoplasmic reticulum calcium ion homeostasis	BP
11763	GO:0051129	0.00116162	0.999303	64	312	negative regulation of cellular component organization	BP
8909	GO:0040007	0.00118912	0.99922	92	483	growth	BP
5204	GO:0016853	0.00120273	0.999574	18	67	isomerase activity	MF
2422	GO:0006022	0.00120626	0.999515	23	81	aminoglycan metabolic process	BP
2824	GO:0006692	0.00121913	0.999867	6	12	prostanoid metabolic process	BP
2825	GO:0006693	0.00121913	0.999867	6	12	prostaglandin metabolic process	BP
6934	GO:0031952	0.0012382	0.999772	9	20	regulation of protein autophosphorylation	BP
9611	GO:0043406	0.00123857	0.999486	24	90	positive regulation of MAP kinase activity	BP
5095	GO:0016614	0.0012455	0.999604	15	56	oxidoreductase activity, acting on CH-OH group of donors	MF
8252	GO:0035239	0.00126459	0.999312	46	199	tube morphogenesis	BP
4110	GO:0010595	0.001284	0.9997	11	28	positive regulation of endothelial cell migration	BP
4855	GO:0016043	0.00131618	0.998945	457	2967	cellular component organization	BP
10036	GO:0044710	0.00131673	0.998954	378	2552	single-organism metabolic process	BP
6180	GO:0030213	0.00131706	0.999924	5	7	hyaluronan biosynthetic process	BP
5097	GO:0016616	0.00131943	0.999598	14	51	oxidoreductase activity, acting on the CH-OH group of donors, NAD or NADP as acceptor	MF
10340	GO:0045596	0.00133637	0.999214	58	278	negative regulation of cell differentiation	BP
10484	GO:0045860	0.00133732	0.999202	61	299	positive regulation of protein kinase activity	BP
12978	GO:0061041	0.0013495	0.999576	15	49	regulation of wound healing	BP
12073	GO:0051726	0.00136942	0.999072	105	577	regulation of cell cycle	BP
11894	GO:0051345	0.00137633	0.999123	79	404	positive regulation of hydrolase activity	BP
15709	GO:1901987	0.00138594	0.999306	35	163	regulation of cell cycle phase transition	BP
1369	GO:0003416	0.00139417	0.999853	6	11	endochondral bone growth	BP
12656	GO:0060426	0.00140166	0.999958	4	5	lung vasculature development	BP
4145	GO:0010648	0.00140787	0.999043	107	582	negative regulation of cell communication	BP
11896	GO:0051347	0.00142576	0.999119	69	347	positive regulation of transferase activity	BP
2182	GO:0005587	0.00143345	1	4	4	collagen type IV trimer	CC
15156	GO:0098642	0.00143345	1	4	4	network-forming collagen trimer	CC
15159	GO:0098645	0.00143345	1	4	4	collagen network	CC
5162	GO:0016773	0.00143886	0.99909	77	367	phosphotransferase activity, alcohol group as acceptor	MF
713	GO:0002009	0.00144475	0.999163	55	246	morphogenesis of an epithelium	BP
4483	GO:0014855	0.00144738	0.999656	11	28	striated muscle cell proliferation	BP
15631	GO:1901654	0.00146992	0.999422	21	79	response to ketone	BP
3444	GO:0008289	0.00147021	0.999119	61	302	lipid binding	MF
3681	GO:0009100	0.00147058	0.999134	57	282	glycoprotein metabolic process	BP
5637	GO:0019730	0.00148728	0.999817	6	14	antimicrobial humoral response	BP
745	GO:0002064	0.00149322	0.999303	30	117	epithelial cell development	BP
11477	GO:0050680	0.00150117	0.999443	19	68	negative regulation of epithelial cell proliferation	BP
10396	GO:0045668	0.00152557	0.999699	9	22	negative regulation of osteoblast differentiation	BP
1063	GO:0002702	0.0015331	0.999652	10	28	positive regulation of production of molecular mediator of immune response	BP
10945	GO:0046983	0.00153604	0.998977	94	527	protein dimerization activity	MF
11320	GO:0048729	0.00154273	0.999057	66	310	tissue morphogenesis	BP
9521	GO:0043236	0.00158036	0.999772	7	15	laminin binding	MF
4133	GO:0010634	0.00159309	0.999495	15	47	positive regulation of epithelial cell migration	BP
4390	GO:0014031	0.00159585	0.999325	24	90	mesenchymal cell development	BP
9815	GO:0044057	0.0016168	0.99911	45	213	regulation of system process	BP
11221	GO:0048545	0.00161785	0.999068	52	252	response to steroid hormone	BP
9890	GO:0044283	0.0016777	0.999076	44	226	small molecule biosynthetic process	BP
4421	GO:0014066	0.00168201	0.999526	13	36	regulation of phosphatidylinositol 3-kinase signaling	BP
586	GO:0001823	0.00169543	0.999434	16	51	mesonephros development	BP
7172	GO:0032403	0.00169636	0.998881	89	459	protein complex binding	MF
7782	GO:0033674	0.00171545	0.998956	63	312	positive regulation of kinase activity	BP
4092	GO:0010564	0.00172089	0.998963	60	307	regulation of cell cycle process	BP
10342	GO:0045598	0.00172791	0.999445	15	48	regulation of fat cell differentiation	BP
13407	GO:0070374	0.00174227	0.999317	20	79	positive regulation of ERK1 and ERK2 cascade	BP
2314	GO:0005829	0.00174801	0.998646	256	1620	cytosol	CC
12087	GO:0051781	0.00175184	0.999339	19	69	positive regulation of cell division	BP
9675	GO:0043535	0.00176471	0.99974	7	15	regulation of blood vessel endothelial cell migration	BP
14417	GO:0072593	0.00176871	0.999208	26	109	reactive oxygen species metabolic process	BP
4908	GO:0016202	0.00177007	0.99943	15	48	regulation of striated muscle tissue development	BP
11263	GO:0048634	0.00177007	0.99943	15	48	regulation of muscle organ development	BP
12811	GO:0060693	0.00180013	0.999942	4	5	regulation of branching involved in salivary gland morphogenesis	BP
3104	GO:0007178	0.0018035	0.999034	41	183	transmembrane receptor protein serine/threonine kinase signaling pathway	BP
5609	GO:0019538	0.00180656	0.998551	401	2667	protein metabolic process	BP
7684	GO:0033293	0.00180688	0.99957	10	31	monocarboxylic acid binding	MF
10483	GO:0045859	0.001815	0.998822	81	425	regulation of protein kinase activity	BP
8277	GO:0035272	0.00190781	0.999568	10	25	exocrine system development	BP
2924	GO:0006874	0.00191498	0.999045	33	147	cellular calcium ion homeostasis	BP
10476	GO:0045840	0.00194851	0.999552	10	26	positive regulation of mitotic nuclear division	BP
15711	GO:1901989	0.00195015	0.999466	12	35	positive regulation of cell cycle phase transition	BP
7017	GO:0032102	0.00196536	0.999097	27	115	negative regulation of response to external stimulus	BP
13148	GO:0061550	0.00198104	1	3	3	cranial ganglion development	BP
13149	GO:0061551	0.00198104	1	3	3	trigeminal ganglion development	BP
11878	GO:0051304	0.00198111	0.999382	14	45	chromosome separation	BP
13122	GO:0061448	0.00202565	0.999055	28	117	connective tissue development	BP
3978	GO:0010039	0.00202745	0.999694	7	15	response to iron ion	BP
14363	GO:0072503	0.00202968	0.99896	35	160	cellular divalent inorganic cation homeostasis	BP
938	GO:0002460	0.00203352	0.999197	20	75	adaptive immune response based on somatic recombination of immune receptors built from immunoglobulin superfamily domains	BP
1420	GO:0003824	0.00203801	0.998364	392	2563	catalytic activity	MF
4342	GO:0010965	0.0020434	0.999433	12	36	regulation of mitotic sister chromatid separation	BP
11880	GO:0051306	0.0020434	0.999433	12	36	mitotic sister chromatid separation	BP
15341	GO:1900127	0.00205502	1	3	3	positive regulation of hyaluronan biosynthetic process	BP
10299	GO:0045444	0.00205759	0.999107	24	94	fat cell differentiation	BP
4203	GO:0010758	0.00205959	0.999898	4	6	regulation of macrophage chemotaxis	BP
4204	GO:0010759	0.00205959	0.999898	4	6	positive regulation of macrophage chemotaxis	BP
15655	GO:1901699	0.00206334	0.998694	71	364	cellular response to nitrogen compound	BP
11323	GO:0048732	0.0020985	0.998784	51	241	gland development	BP
12670	GO:0060443	0.00213615	0.999412	12	34	mammary gland morphogenesis	BP
14252	GO:0072210	0.00214288	0.999547	9	23	metanephric nephron development	BP
2997	GO:0006986	0.00215574	0.999035	25	107	response to unfolded protein	BP
15339	GO:1900125	0.00217289	0.999927	4	5	regulation of hyaluronan biosynthetic process	BP
12349	GO:0055074	0.00220848	0.998875	34	154	calcium ion homeostasis	BP
1987	GO:0005080	0.0022115	0.999531	9	23	protein kinase C binding	MF
3404	GO:0008217	0.00222763	0.999112	20	76	regulation of blood pressure	BP
14187	GO:0072088	0.00225577	0.999329	13	39	nephron epithelium morphogenesis	BP
8813	GO:0038064	0.00228293	1	3	3	collagen receptor activity	MF
8814	GO:0038065	0.00228293	1	3	3	collagen-activated signaling pathway	BP
9828	GO:0044092	0.00230248	0.998448	92	522	negative regulation of molecular function	BP
16052	GO:1903047	0.00231706	0.998447	90	489	mitotic cell cycle process	BP
9213	GO:0042592	0.00232399	0.998345	126	713	homeostatic process	BP
680	GO:0001959	0.00232692	0.999155	17	60	regulation of cytokine-mediated signaling pathway	BP
12850	GO:0060759	0.00232692	0.999155	17	60	regulation of response to cytokine stimulus	BP
12854	GO:0060763	0.00236729	0.999918	4	5	mammary duct terminal end bud growth	BP
89	GO:0000185	0.00240251	1	3	3	activation of MAPKKK activity	BP
12727	GO:0060538	0.00242917	0.998953	23	89	skeletal muscle organ development	BP
9688	GO:0043549	0.00246237	0.998366	85	452	regulation of kinase activity	BP
9969	GO:0044425	0.00247821	0.998001	396	2674	membrane part	CC
6580	GO:0031099	0.002483	0.998901	24	98	regeneration	BP
2372	GO:0005924	0.00254646	0.998585	42	212	cell-substrate adherens junction	CC
7571	GO:0033047	0.00256516	0.999217	13	41	regulation of mitotic sister chromatid segregation	BP
12562	GO:0060284	0.0025778	0.998311	80	402	regulation of cell development	BP
12793	GO:0060665	0.00259019	1	3	3	regulation of branching involved in salivary gland morphogenesis by mesenchymal-epithelial signaling	BP
1358	GO:0003382	0.00267278	0.999291	11	31	epithelial cell morphogenesis	BP
14652	GO:0090183	0.00271662	0.999331	10	28	regulation of kidney development	BP
15231	GO:0098868	0.00274055	0.999647	6	12	bone growth	BP
10037	GO:0044711	0.00274628	0.998031	125	778	single-organism biosynthetic process	BP
15144	GO:0098602	0.00279534	0.998252	64	319	single organism cell adhesion	BP
12739	GO:0060562	0.0028374	0.998453	40	173	epithelial tube morphogenesis	BP
7956	GO:0034340	0.0028865	0.999085	13	47	response to type I interferon	BP
10424	GO:0045737	0.00288919	0.999421	8	21	positive regulation of cyclin-dependent protein serine/threonine kinase activity	BP
16417	GO:1904031	0.00288919	0.999421	8	21	positive regulation of cyclin-dependent protein kinase activity	BP
4860	GO:0016051	0.00290158	0.998777	21	85	carbohydrate biosynthetic process	BP
13747	GO:0071216	0.00292103	0.998747	22	85	cellular response to biotic stimulus	BP
14653	GO:0090184	0.00292445	0.999422	8	20	positive regulation of kidney development	BP
625	GO:0001885	0.00292781	0.999166	12	33	endothelial cell development	BP
4848	GO:0016023	0.00293252	0.998002	93	518	cytoplasmic, membrane-bounded vesicle	CC
9610	GO:0043405	0.00293806	0.998336	44	211	regulation of MAP kinase activity	BP
5945	GO:0021957	0.00294468	1	3	3	corticospinal tract morphogenesis	BP
11716	GO:0051046	0.00296584	0.998214	54	277	regulation of secretion	BP
9318	GO:0042803	0.00300754	0.99812	62	332	protein homodimerization activity	MF
2393	GO:0005976	0.0030394	0.998999	14	46	polysaccharide metabolic process	BP
1061	GO:0002700	0.00305315	0.999094	12	39	regulation of production of molecular mediator of immune response	BP
10397	GO:0045669	0.00306739	0.999153	11	34	positive regulation of osteoblast differentiation	BP
6950	GO:0031983	0.00306864	0.999202	10	33	vesicle lumen	CC
13757	GO:0071229	0.00307171	0.998648	23	90	cellular response to acid chemical	BP
7465	GO:0032885	0.00307533	0.999411	8	18	regulation of polysaccharide biosynthetic process	BP
41	GO:0000083	0.00307541	0.999482	7	16	regulation of transcription involved in G1/S transition of mitotic cell cycle	BP
14178	GO:0072075	0.00309538	0.9997	5	9	metanephric mesenchyme development	BP
14155	GO:0072028	0.00309953	0.999037	13	40	nephron morphogenesis	BP
15714	GO:1901992	0.00312815	0.999145	11	32	positive regulation of mitotic cell cycle phase transition	BP
12026	GO:0051604	0.00315407	0.998462	28	134	protein maturation	BP
13978	GO:0071622	0.00316041	0.999332	8	24	regulation of granulocyte chemotaxis	BP
14071	GO:0071840	0.00317008	0.997414	462	3042	cellular component organization or biogenesis	BP
6087	GO:0030054	0.00319054	0.997788	101	550	cell junction	CC
4973	GO:0016337	0.00322892	0.998006	59	293	single organismal cell-cell adhesion	BP
498	GO:0001666	0.00324172	0.998387	30	129	response to hypoxia	BP
6179	GO:0030212	0.00325566	0.99937	8	18	hyaluronan metabolic process	BP
8588	GO:0035966	0.00325673	0.998489	25	110	response to topologically incorrect protein	BP
11345	GO:0048771	0.00327163	0.998825	16	52	tissue remodeling	BP
11555	GO:0050801	0.00327861	0.997989	57	290	ion homeostasis	BP
6802	GO:0031594	0.0032996	0.999254	9	23	neuromuscular junction	CC
644	GO:0001913	0.00330366	0.999649	5	10	T cell mediated cytotoxicity	BP
6088	GO:0030055	0.0033081	0.998133	42	214	cell-substrate junction	CC
830	GO:0002250	0.00330972	0.998368	29	128	adaptive immune response	BP
2392	GO:0005975	0.00333274	0.997758	85	468	carbohydrate metabolic process	BP
3414	GO:0008238	0.00334621	0.998882	14	47	exopeptidase activity	MF
11826	GO:0051234	0.00335752	0.997309	322	2115	establishment of localization	BP
3910	GO:0009790	0.00337102	0.997677	97	517	embryo development	BP
4384	GO:0014015	0.00337174	0.999235	9	23	positive regulation of gliogenesis	BP
6361	GO:0030638	0.00338066	0.999912	3	4	polyketide metabolic process	BP
6365	GO:0030647	0.00338066	0.999912	3	4	aminoglycoside antibiotic metabolic process	BP
10016	GO:0044597	0.00338066	0.999912	3	4	daunorubicin metabolic process	BP
10017	GO:0044598	0.00338066	0.999912	3	4	doxorubicin metabolic process	BP
13943	GO:0071560	0.00340872	0.998276	31	134	cellular response to transforming growth factor beta stimulus	BP
5561	GO:0019371	0.00342729	0.99991	3	4	cyclooxygenase pathway	BP
8696	GO:0036293	0.00344695	0.998255	31	134	response to decreased oxygen levels	BP
14366	GO:0072507	0.00346874	0.998138	36	170	divalent inorganic cation homeostasis	BP
2373	GO:0005925	0.00347937	0.998044	41	209	focal adhesion	CC
6913	GO:0031904	0.00348428	0.999489	6	14	endosome lumen	CC
14453	GO:0072687	0.00350345	1	3	3	meiotic spindle	CC
255	GO:0000788	0.00351208	0.99984	3	6	nuclear nucleosome	CC
10987	GO:0047484	0.00352062	1	3	3	regulation of response to osmotic stress	BP
13863	GO:0071417	0.00353867	0.997758	64	331	cellular response to organonitrogen compound	BP
40	GO:0000082	0.00354718	0.998209	30	143	G1/S transition of mitotic cell cycle	BP
12944	GO:0060993	0.00355396	0.998758	15	49	kidney morphogenesis	BP
10260	GO:0045321	0.0035997	0.99777	58	301	leukocyte activation	BP
11539	GO:0050776	0.00367995	0.997557	78	425	regulation of immune response	BP
13012	GO:0061101	0.00368505	0.999901	3	4	neuroendocrine cell differentiation	BP
7730	GO:0033559	0.00373847	0.998846	12	42	unsaturated fatty acid metabolic process	BP
11519	GO:0050731	0.00375129	0.998561	17	62	positive regulation of peptidyl-tyrosine phosphorylation	BP
14141	GO:0072009	0.00377516	0.998614	16	54	nephron epithelium development	BP
662	GO:0001938	0.00377797	0.999023	10	28	positive regulation of endothelial cell proliferation	BP
11454	GO:0050650	0.00378457	0.999232	8	19	chondroitin sulfate proteoglycan biosynthetic process	BP
14377	GO:0072523	0.00384387	0.998995	10	29	purine-containing compound catabolic process	BP
14446	GO:0072676	0.00385198	0.99904	9	31	lymphocyte migration	BP
4451	GO:0014743	0.00385964	0.999321	7	16	regulation of muscle hypertrophy	BP
3203	GO:0007399	0.00395926	0.996963	194	1131	nervous system development	BP
2032	GO:0005164	0.00396199	0.99956	5	10	tumor necrosis factor receptor binding	MF
10059	GO:0044772	0.00397081	0.997595	52	267	mitotic cell cycle phase transition	BP
6718	GO:0031406	0.00399455	0.998262	21	87	carboxylic acid binding	MF
10344	GO:0045600	0.00400108	0.999055	9	24	positive regulation of fat cell differentiation	BP
5205	GO:0016854	0.00401645	0.999758	4	6	racemase and epimerase activity	MF
9677	GO:0043537	0.00403677	0.999756	4	6	negative regulation of blood vessel endothelial cell migration	BP
11047	GO:0048029	0.00404136	0.998935	10	29	monosaccharide binding	MF
11537	GO:0050774	0.004062	0.999579	5	9	negative regulation of dendrite morphogenesis	BP
12332	GO:0055024	0.0040994	0.999028	9	24	regulation of cardiac muscle tissue development	BP
12533	GO:0060231	0.00413881	0.99937	6	14	mesenchymal to epithelial transition	BP
4200	GO:0010755	0.00413969	0.999884	3	4	regulation of plasminogen activation	BP
9676	GO:0043536	0.00414893	0.999747	4	6	positive regulation of blood vessel endothelial cell migration	BP
2754	GO:0006596	0.00418461	0.99966	4	8	polyamine biosynthetic process	BP
9100	GO:0042401	0.00418461	0.99966	4	8	cellular biogenic amine biosynthetic process	BP
13074	GO:0061326	0.00421593	0.998557	14	46	renal tubule development	BP
14183	GO:0072080	0.00421593	0.998557	14	46	nephron tubule development	BP
8910	GO:0040008	0.00425228	0.997344	58	298	regulation of growth	BP
6304	GO:0030500	0.00426804	0.998876	10	28	regulation of bone mineralization	BP
2184	GO:0005589	0.00430136	1	3	3	collagen type VI trimer	CC
15160	GO:0098647	0.00430136	1	3	3	collagen beaded filament	CC
10092	GO:0044843	0.00430463	0.997767	31	150	cell cycle G1/S phase transition	BP
5963	GO:0022008	0.00432361	0.996797	144	804	neurogenesis	BP
11319	GO:0048715	0.004378	0.999729	4	6	negative regulation of oligodendrocyte differentiation	BP
13226	GO:0070008	0.00438608	0.999729	4	6	serine-type exopeptidase activity	MF
12651	GO:0060420	0.00439258	0.999068	8	20	regulation of heart growth	BP
10842	GO:0046777	0.00439515	0.997723	32	129	protein autophosphorylation	BP
2829	GO:0006700	0.00444768	0.999492	5	10	C21-steroid hormone biosynthetic process	BP
11601	GO:0050865	0.00449739	0.997521	37	176	regulation of cell activation	BP
14254	GO:0072216	0.00459137	0.999655	4	7	positive regulation of metanephros development	BP
12017	GO:0051592	0.00460434	0.998322	15	53	response to calcium ion	BP
7018	GO:0032103	0.0046175	0.997682	28	133	positive regulation of response to external stimulus	BP
7464	GO:0032881	0.00463145	0.999008	8	20	regulation of polysaccharide metabolic process	BP
6623	GO:0031224	0.00467001	0.996229	320	2162	intrinsic component of membrane	CC
15191	GO:0098771	0.00467152	0.997146	52	266	inorganic ion homeostasis	BP
11747	GO:0051098	0.00467183	0.997573	31	141	regulation of binding	BP
8496	GO:0035767	0.00469039	0.999497	5	9	endothelial cell chemotaxis	BP
9686	GO:0043547	0.00471156	0.997089	55	264	positive regulation of GTPase activity	BP
12412	GO:0060038	0.00472876	0.999002	8	19	cardiac muscle cell proliferation	BP
5993	GO:0022604	0.00474126	0.997084	54	257	regulation of cell morphogenesis	BP
9480	GO:0043177	0.00476318	0.997892	21	88	organic acid binding	MF
14777	GO:0090399	0.00477003	0.999796	4	5	replicative senescence	BP
5868	GO:0021783	0.00477122	0.999637	4	7	preganglionic parasympathetic fiber development	BP
5067	GO:0016572	0.00478007	0.999124	7	16	histone phosphorylation	BP
4048	GO:0010463	0.00479664	0.998727	10	27	mesenchymal cell proliferation	BP
12785	GO:0060638	0.00484668	0.999691	4	6	mesenchymal-epithelial cell signaling	BP
14213	GO:0072141	0.00485544	1	2	2	renal interstitial fibroblast development	BP
3012	GO:0007009	0.00491395	0.997476	30	130	plasma membrane organization	BP
17192	GO:2000573	0.00492331	0.998903	8	22	positive regulation of DNA biosynthetic process	BP
2778	GO:0006629	0.00495365	0.996527	96	575	lipid metabolic process	BP
15901	GO:1902578	0.00497746	0.996008	287	1881	single-organism localization	BP
9520	GO:0043235	0.00498307	0.997352	33	143	receptor complex	CC
4033	GO:0010389	0.00499904	0.998665	10	27	regulation of G2/M transition of mitotic cell cycle	BP
12650	GO:0060419	0.00502657	0.998643	10	28	heart growth	BP
3060	GO:0007091	0.00510705	0.998486	11	34	metaphase/anaphase transition of mitotic cell cycle	BP
13942	GO:0071559	0.00514645	0.997313	31	137	response to transforming growth factor beta	BP
1044	GO:0002683	0.00516162	0.997203	34	163	negative regulation of immune system process	BP
15993	GO:1902911	0.00533263	0.997961	16	55	protein kinase complex	CC
12343	GO:0055065	0.00535588	0.996788	47	240	metal ion homeostasis	BP
10695	GO:0046427	0.00539598	0.99862	9	27	positive regulation of JAK-STAT cascade	BP
16688	GO:1904894	0.00539598	0.99862	9	27	positive regulation of STAT cascade	BP
4190	GO:0010742	0.00540552	0.999157	6	13	macrophage derived foam cell differentiation	BP
14593	GO:0090077	0.00540552	0.999157	6	13	foam cell differentiation	BP
9600	GO:0043394	0.00541959	0.999155	6	13	proteoglycan binding	MF
13061	GO:0061304	0.00542701	1	3	3	retinal blood vessel morphogenesis	BP
12354	GO:0055080	0.00542851	0.996671	51	262	cation homeostasis	BP
17035	GO:2000278	0.00543584	0.998364	11	35	regulation of DNA biosynthetic process	BP
3249	GO:0007568	0.00545776	0.997133	31	140	aging	BP
5977	GO:0022402	0.00545927	0.996	125	725	cell cycle process	BP
5027	GO:0016485	0.00549318	0.997277	26	126	protein processing	BP
16415	GO:1904029	0.00553456	0.997566	20	85	regulation of cyclin-dependent protein kinase activity	BP
6173	GO:0030204	0.00556559	0.998461	10	29	chondroitin sulfate metabolic process	BP
9498	GO:0043203	0.0055928	0.999824	3	4	axon hillock	CC
12516	GO:0060205	0.0056784	0.998494	9	31	cytoplasmic membrane-bounded vesicle lumen	CC
1982	GO:0005057	0.00570097	0.997535	20	71	receptor signaling protein activity	MF
11314	GO:0048710	0.00573669	0.999094	6	13	regulation of astrocyte differentiation	BP
935	GO:0002456	0.00577262	0.998383	10	30	T cell mediated immunity	BP
12328	GO:0055017	0.00581955	0.998538	9	24	cardiac muscle tissue growth	BP
11455	GO:0050651	0.00584275	0.999337	5	9	dermatan sulfate proteoglycan biosynthetic process	BP
11459	GO:0050655	0.00584275	0.999337	5	9	dermatan sulfate proteoglycan metabolic process	BP
10065	GO:0044784	0.00585095	0.998221	11	35	metaphase/anaphase transition of cell cycle	BP
12329	GO:0055021	0.00585177	0.998857	7	17	regulation of cardiac muscle tissue growth	BP
11251	GO:0048608	0.00589269	0.996498	45	217	reproductive structure development	BP
14220	GO:0072162	0.00596734	0.999808	3	4	metanephric mesenchymal cell differentiation	BP
6677	GO:0031325	0.00597096	0.995281	230	1432	positive regulation of cellular metabolic process	BP
5313	GO:0017134	0.00598894	0.999045	6	13	fibroblast growth factor binding	MF
13844	GO:0071385	0.00602329	0.998462	9	25	cellular response to glucocorticoid stimulus	BP
3696	GO:0009120	0.00602362	0.999805	3	4	deoxyribonucleoside metabolic process	BP
12600	GO:0060337	0.00604004	0.997992	12	45	type I interferon signaling pathway	BP
13825	GO:0071357	0.00604004	0.997992	12	45	cellular response to type I interferon	BP
12629	GO:0060389	0.00611072	0.998301	10	28	pathway-restricted SMAD protein phosphorylation	BP
14586	GO:0090068	0.00615679	0.996756	30	146	positive regulation of cell cycle process	BP
11305	GO:0048699	0.00617001	0.995411	136	758	generation of neurons	BP
4113	GO:0010604	0.00625529	0.995046	232	1443	positive regulation of macromolecule metabolic process	BP
7448	GO:0032845	0.00627783	0.997283	19	77	negative regulation of homeostatic process	BP
5028	GO:0016486	0.00628055	0.999176	5	11	peptide hormone processing	BP
14939	GO:0097190	0.00629253	0.996048	54	288	apoptotic signaling pathway	BP
2934	GO:0006887	0.00629615	0.996576	33	156	exocytosis	BP
9543	GO:0043270	0.00630553	0.997007	23	102	positive regulation of ion transport	BP
10163	GO:0045087	0.00633946	0.995629	83	480	innate immune response	BP
3939	GO:0009897	0.00641378	0.99708	21	88	external side of plasma membrane	CC
11458	GO:0050654	0.00642563	0.99817	10	30	chondroitin sulfate proteoglycan metabolic process	BP
16412	GO:1904019	0.00643946	0.998026	11	34	epithelial cell apoptotic process	BP
2491	GO:0006145	0.00649458	1	2	2	purine nucleobase catabolic process	BP
3814	GO:0009309	0.00650638	0.999355	4	9	amine biosynthetic process	BP
16411	GO:1904018	0.00652177	0.997336	17	64	positive regulation of vasculature development	BP
3038	GO:0007049	0.00658304	0.994971	163	977	cell cycle	BP
10040	GO:0044723	0.00660776	0.995589	70	388	single-organism carbohydrate metabolic process	BP
13447	GO:0070482	0.0067046	0.996423	31	140	response to oxygen levels	BP
13124	GO:0061458	0.00671308	0.995976	45	219	reproductive system development	BP
3252	GO:0007584	0.00677264	0.997054	19	75	response to nutrient	BP
9472	GO:0043168	0.0068043	0.994634	218	1299	anion binding	MF
8069	GO:0034612	0.00686149	0.996434	28	140	response to tumor necrosis factor	BP
7569	GO:0033045	0.00689758	0.997578	13	45	regulation of sister chromatid segregation	BP
11578	GO:0050830	0.00691558	0.998479	7	23	defense response to Gram-positive bacterium	BP
1511	GO:0004032	0.00692572	0.999657	3	5	alditol:NADP+ 1-oxidoreductase activity	MF
39	GO:0000079	0.00694496	0.997407	14	55	regulation of cyclin-dependent protein serine/threonine kinase activity	BP
16237	GO:1903522	0.00703776	0.996459	26	117	regulation of blood circulation	BP
13115	GO:0061437	0.00712612	0.999084	5	10	renal system vasculature development	BP
13118	GO:0061440	0.00712612	0.999084	5	10	kidney vasculature development	BP
15443	GO:1900744	0.0071273	0.998819	6	13	regulation of p38MAPK cascade	BP
12596	GO:0060333	0.00713306	0.997716	11	40	interferon-gamma-mediated signaling pathway	BP
13802	GO:0071320	0.00714227	0.998347	8	20	cellular response to cAMP	BP
12671	GO:0060444	0.00714995	0.998319	8	21	branching involved in mammary gland duct morphogenesis	BP
7309	GO:0032610	0.00715012	0.999642	3	5	interleukin-1 alpha production	BP
10057	GO:0044770	0.00721308	0.995457	53	281	cell cycle phase transition	BP
16243	GO:1903530	0.0072235	0.995538	49	257	regulation of secretion by cell	BP
2659	GO:0006464	0.00728879	0.994086	298	1883	cellular protein modification process	BP
8679	GO:0036211	0.00728879	0.994086	298	1883	protein modification process	BP
3035	GO:0007043	0.00730789	0.997289	14	50	cell-cell junction assembly	BP
14725	GO:0090288	0.00739025	0.996766	19	73	negative regulation of cellular response to growth factor stimulus	BP
5141	GO:0016723	0.00741466	0.99974	3	4	oxidoreductase activity, oxidizing metal ions, NAD or NADP as acceptor	MF
4173	GO:0010715	0.00742173	0.999357	4	7	regulation of extracellular matrix disassembly	BP
120	GO:0000271	0.007471	0.997646	11	35	polysaccharide biosynthetic process	BP
6817	GO:0031639	0.007477	0.999619	3	5	plasminogen activation	BP
966	GO:0002520	0.00754869	0.994906	72	386	immune system development	BP
3088	GO:0007160	0.00759426	0.996372	23	91	cell-matrix adhesion	BP
8272	GO:0035265	0.00760105	0.996836	17	65	organ growth	BP
2363	GO:0005911	0.0076163	0.995633	38	169	cell-cell junction	CC
6514	GO:0030968	0.00764747	0.996528	20	85	endoplasmic reticulum unfolded protein response	BP
8075	GO:0034620	0.00764747	0.996528	20	85	cellular response to unfolded protein	BP
3901	GO:0009753	0.00767877	1	2	2	response to jasmonic acid	BP
5427	GO:0018636	0.00767877	1	2	2	phenanthrene 9,10-monooxygenase activity	MF
10956	GO:0047086	0.00767877	1	2	2	ketosteroid monooxygenase activity	MF
10958	GO:0047115	0.00767877	1	2	2	trans-1,2-dihydrobenzene-1,2-diol dehydrogenase activity	MF
13850	GO:0071395	0.00767877	1	2	2	cellular response to jasmonic acid stimulus	BP
682	GO:0001961	0.00776625	0.998363	7	18	positive regulation of cytokine-mediated signaling pathway	BP
12851	GO:0060760	0.00776625	0.998363	7	18	positive regulation of response to cytokine stimulus	BP
8945	GO:0042056	0.00780226	0.999143	4	10	chemoattractant activity	MF
9417	GO:0043065	0.00781418	0.995172	48	256	positive regulation of apoptotic process	BP
12809	GO:0060688	0.00787621	0.997669	10	31	regulation of morphogenesis of a branching structure	BP
4137	GO:0010639	0.00792625	0.995531	35	168	negative regulation of organelle organization	BP
2138	GO:0005497	0.00801494	1	2	2	androgen binding	MF
9252	GO:0042692	0.00802833	0.995475	35	165	muscle cell differentiation	BP
4094	GO:0010566	0.00804681	0.999709	3	4	regulation of ketone biosynthetic process	BP
7123	GO:0032344	0.00804681	0.999709	3	4	regulation of aldosterone metabolic process	BP
7126	GO:0032347	0.00804681	0.999709	3	4	regulation of aldosterone biosynthetic process	BP
16940	GO:2000064	0.00804681	0.999709	3	4	regulation of cortisol biosynthetic process	BP
11244	GO:0048589	0.0080493	0.994764	60	304	developmental growth	BP
12325	GO:0055012	0.00809895	0.999396	4	6	ventricular cardiac muscle cell differentiation	BP
12034	GO:0051642	0.00820526	0.998549	6	14	centrosome localization	BP
924	GO:0002440	0.00828253	0.996721	15	59	production of molecular mediator of immune response	BP
13296	GO:0070167	0.00828595	0.997545	10	30	regulation of biomineral tissue development	BP
13824	GO:0071356	0.00839839	0.995675	26	131	cellular response to tumor necrosis factor	BP
9149	GO:0042493	0.00842409	0.995099	38	192	response to drug	BP
5726	GO:0019955	0.00843036	0.997108	12	41	cytokine binding	MF
1122	GO:0002819	0.00845989	0.997075	12	43	regulation of adaptive immune response	BP
6697	GO:0031348	0.00853603	0.996488	16	64	negative regulation of defense response	BP
3850	GO:0009446	0.00858641	1	2	2	putrescine biosynthetic process	BP
7708	GO:0033387	0.00858641	1	2	2	putrescine biosynthetic process from ornithine	BP
2172	GO:0005575	0.0085997	0.994847	1055	7794	cellular_component	CC
4847	GO:0016021	0.00864936	0.992927	310	2113	integral component of membrane	CC
1047	GO:0002686	0.00865748	0.998717	5	12	negative regulation of leukocyte migration	BP
5882	GO:0021824	0.0087263	1	2	2	cerebral cortex tangential migration using cell-axon interactions	BP
5886	GO:0021828	0.0087263	1	2	2	gonadotrophin-releasing hormone neuronal migration to the hypothalamus	BP
5897	GO:0021856	0.0087263	1	2	2	hypothalamic tangential migration using cell-axon interactions	BP
5911	GO:0021886	0.0087263	1	2	2	hypothalamus gonadotrophin-releasing hormone neuron differentiation	BP
5912	GO:0021888	0.0087263	1	2	2	hypothalamus gonadotrophin-releasing hormone neuron development	BP
16180	GO:1903375	0.0087263	1	2	2	facioacoustic ganglion development	BP
5987	GO:0022414	0.00877484	0.993599	107	637	reproductive process	BP
1512	GO:0004033	0.00880801	0.999044	4	9	aldo-keto reductase (NADP) activity	MF
3239	GO:0007528	0.00881757	0.997576	9	26	neuromuscular junction development	BP
2190	GO:0005605	0.00884365	0.998168	7	16	basal lamina	CC
10451	GO:0045786	0.00885574	0.994401	51	277	negative regulation of cell cycle	BP
6095	GO:0030071	0.00888626	0.997302	10	32	regulation of mitotic metaphase/anaphase transition	BP
2	GO:0000003	0.00890684	0.993498	107	638	reproduction	BP
11764	GO:0051130	0.00890758	0.993603	97	554	positive regulation of cellular component organization	BP
16728	GO:1990089	0.00899333	0.99774	8	23	response to nerve growth factor	BP
16729	GO:1990090	0.00899333	0.99774	8	23	cellular response to nerve growth factor stimulus	BP
3392	GO:0008202	0.00904843	0.995389	25	121	steroid metabolic process	BP
9427	GO:0043087	0.00907048	0.994132	57	285	regulation of GTPase activity	BP
12652	GO:0060421	0.00907623	0.998358	6	14	positive regulation of heart growth	BP
17449	GO:2001239	0.0091102	0.997955	7	20	regulation of extrinsic apoptotic signaling pathway in absence of ligand	BP
599	GO:0001837	0.0091154	0.996381	15	55	epithelial to mesenchymal transition	BP
7769	GO:0033630	0.00915487	0.999652	3	4	positive regulation of cell adhesion mediated by integrin	BP
15956	GO:1902749	0.00932726	0.997184	10	30	regulation of cell cycle G2/M phase transition	BP
10442	GO:0045766	0.00937692	0.996264	15	55	positive regulation of angiogenesis	BP
12885	GO:0060839	0.00939098	0.99964	3	4	endothelial cell fate commitment	BP
15518	GO:1901222	0.00940078	0.997646	8	22	regulation of NIK/NF-kappaB signaling	BP
16998	GO:2000192	0.00942163	0.999638	3	4	negative regulation of fatty acid transport	BP
11699	GO:0051023	0.00947129	0.999472	3	5	regulation of immunoglobulin secretion	BP
11036	GO:0048017	0.00955364	0.995101	26	107	inositol lipid-mediated signaling	BP
496	GO:0001664	0.00956616	0.995407	21	105	G-protein coupled receptor binding	MF
423	GO:0001516	0.00973527	0.998983	4	8	prostaglandin biosynthetic process	BP
10704	GO:0046457	0.00973527	0.998983	4	8	prostanoid biosynthetic process	BP
12417	GO:0060043	0.00976455	0.998204	6	14	regulation of cardiac muscle cell proliferation	BP
8589	GO:0035967	0.00978692	0.995436	20	87	cellular response to topologically incorrect protein	BP
7572	GO:0033048	0.00983601	0.997179	9	29	negative regulation of mitotic sister chromatid segregation	BP
13843	GO:0071384	0.0098393	0.99722	9	27	cellular response to corticosteroid stimulus	BP
1343	GO:0003338	0.0098424	0.997788	7	19	metanephros morphogenesis	BP
11717	GO:0051047	0.00990505	0.994698	28	139	positive regulation of secretion	BP
10452	GO:0045787	0.00991717	0.9942	37	192	positive regulation of cell cycle	BP
12480	GO:0060142	0.00994584	0.998473	5	12	regulation of syncytium formation by plasma membrane fusion	BP
6869	GO:0031727	0.00995351	0.999797	2	3	CCR2 chemokine receptor binding	MF
12771	GO:0060603	0.00996258	0.997204	9	26	mammary gland duct morphogenesis	BP
36	GO:0000075	0.00997494	0.994653	28	141	cell cycle checkpoint	BP
7035	GO:0032147	0.0100002	0.993807	46	234	activation of protein kinase activity	BP
7950	GO:0034329	0.0100285	0.9949	25	105	cell junction assembly	BP
5323	GO:0017153	0.0100782	0.999603	3	4	sodium:dicarboxylate symporter activity	MF
15745	GO:1902099	0.0101132	0.996849	10	33	regulation of metaphase/anaphase transition of cell cycle	BP
2154	GO:0005523	0.0101371	0.99942	3	5	tropomyosin binding	MF
12637	GO:0060397	0.0101746	0.99849	5	11	JAK-STAT cascade involved in growth hormone signaling pathway	BP
12802	GO:0060676	0.0101941	0.999596	3	4	ureteric bud formation	BP
14225	GO:0072172	0.0101941	0.999596	3	4	mesonephric tubule formation	BP
14177	GO:0072074	0.0102286	0.99848	5	11	kidney mesenchyme development	BP
3090	GO:0007162	0.0102613	0.995197	20	86	negative regulation of cell adhesion	BP
2889	GO:0006810	0.0102709	0.991573	306	2043	transport	BP
5161	GO:0016772	0.0103085	0.992696	87	466	transferase activity, transferring phosphorus-containing groups	MF
2962	GO:0006929	0.0103474	0.997397	8	21	substrate-dependent cell migration	BP
11326	GO:0048738	0.0103572	0.995292	19	75	cardiac muscle tissue development	BP
8235	GO:0035173	0.0103639	0.998533	5	10	histone kinase activity	MF
1200	GO:0003014	0.0104608	0.996302	12	41	renal system process	BP
10817	GO:0046686	0.0104686	0.998278	5	14	response to cadmium ion	BP
681	GO:0001960	0.0104854	0.998041	6	14	negative regulation of cytokine-mediated signaling pathway	BP
12852	GO:0060761	0.0104854	0.998041	6	14	negative regulation of response to cytokine stimulus	BP
12189	GO:0051983	0.0105151	0.995884	14	53	regulation of chromosome segregation	BP
9420	GO:0043068	0.0105788	0.993338	48	260	positive regulation of programmed cell death	BP
12472	GO:0060129	0.0105822	1	2	2	thyroid-stimulating hormone-secreting cell differentiation	BP
3397	GO:0008210	0.0106001	0.998346	5	12	estrogen metabolic process	BP
17015	GO:2000243	0.0106338	0.997507	7	21	positive regulation of reproductive process	BP
5156	GO:0016757	0.0106645	0.994496	25	118	transferase activity, transferring glycosyl groups	MF
124	GO:0000278	0.010698	0.992219	100	578	mitotic cell cycle	BP
506	GO:0001676	0.0107864	0.996586	10	34	long-chain fatty acid metabolic process	BP
11496	GO:0050703	0.0109063	1	2	2	interleukin-1 alpha secretion	BP
691	GO:0001972	0.0109094	0.998936	4	7	retinoic acid binding	MF
16770	GO:1990267	0.0109112	0.995486	15	65	response to transition metal nanoparticle	BP
6698	GO:0031349	0.0110213	0.993407	39	205	positive regulation of defense response	BP
2535	GO:0006260	0.0111103	0.993432	38	181	DNA replication	BP
11541	GO:0050778	0.0111779	0.992774	53	287	positive regulation of immune response	BP
12050	GO:0051665	0.0111983	1	2	2	membrane raft localization	BP
7951	GO:0034330	0.0112023	0.994077	27	116	cell junction organization	BP
14309	GO:0072330	0.0112116	0.994905	18	83	monocarboxylic acid biosynthetic process	BP
15999	GO:1902931	0.011235	0.998289	5	11	negative regulation of alcohol biosynthetic process	BP
11722	GO:0051052	0.0113198	0.993341	37	180	regulation of DNA metabolic process	BP
8071	GO:0034614	0.0113299	0.995166	16	66	cellular response to reactive oxygen species	BP
10392	GO:0045664	0.01139	0.992658	53	262	regulation of neuron differentiation	BP
1209	GO:0003044	0.0113985	0.997722	6	16	regulation of systemic arterial blood pressure mediated by a chemical signal	BP
6168	GO:0030199	0.0114204	0.997894	6	13	collagen fibril organization	BP
840	GO:0002274	0.0114221	0.994976	17	71	myeloid leukocyte activation	BP
5792	GO:0021561	0.0114322	0.999315	3	5	facial nerve development	BP
5811	GO:0021610	0.0114322	0.999315	3	5	facial nerve morphogenesis	BP
5812	GO:0021612	0.0114322	0.999315	3	5	facial nerve structural organization	BP
8975	GO:0042116	0.0114531	0.996653	9	28	macrophage activation	BP
4624	GO:0015278	0.0114599	0.999048	4	6	calcium-release channel activity	MF
15266	GO:0099604	0.0114599	0.999048	4	6	ligand-gated calcium channel activity	MF
10475	GO:0045839	0.0114865	0.99631	10	35	negative regulation of mitotic nuclear division	BP
8811	GO:0038062	0.0115309	1	2	2	protein tyrosine kinase collagen receptor activity	MF
8812	GO:0038063	0.0115309	1	2	2	collagen-activated tyrosine kinase receptor signaling pathway	BP
11827	GO:0051235	0.0115405	0.993768	28	131	maintenance of location	BP
11035	GO:0048016	0.0115526	0.997471	7	16	inositol phosphate-mediated signaling	BP
11530	GO:0050767	0.0115992	0.992227	63	319	regulation of neurogenesis	BP
12729	GO:0060541	0.0116083	0.993843	27	116	respiratory system development	BP
626	GO:0001886	0.0116531	0.99884	4	7	endothelial cell morphogenesis	BP
8815	GO:0038066	0.0116608	0.997332	7	18	p38MAPK cascade	BP
14487	GO:0080134	0.0116762	0.991305	114	683	regulation of response to stress	BP
9224	GO:0042612	0.0116762	0.999169	3	6	MHC class I protein complex	CC
4118	GO:0010611	0.0117216	0.997693	6	15	regulation of cardiac muscle hypertrophy	BP
1163	GO:0002888	0.0117227	0.998704	4	8	positive regulation of myeloid leukocyte mediated immunity	BP
7428	GO:0032813	0.011754	0.99759	6	17	tumor necrosis factor receptor superfamily binding	MF
6174	GO:0030205	0.0118284	0.998817	4	7	dermatan sulfate metabolic process	BP
6177	GO:0030208	0.0118284	0.998817	4	7	dermatan sulfate biosynthetic process	BP
4862	GO:0016053	0.0118991	0.99386	24	121	organic acid biosynthetic process	BP
10687	GO:0046394	0.0118991	0.99386	24	121	carboxylic acid biosynthetic process	BP
4179	GO:0010721	0.011984	0.99331	31	140	negative regulation of cell development	BP
6696	GO:0031347	0.0120119	0.991952	61	346	regulation of defense response	BP
8110	GO:0034694	0.0120685	0.997173	7	19	response to prostaglandin	BP
6816	GO:0031638	0.0120738	0.995987	10	42	zymogen activation	BP
10610	GO:0046121	0.0121107	1	2	2	deoxyribonucleoside catabolic process	BP
9660	GO:0043507	0.0122018	0.996454	9	26	positive regulation of JUN kinase activity	BP
9533	GO:0043255	0.0122303	0.995813	11	37	regulation of carbohydrate biosynthetic process	BP
15667	GO:1901741	0.0122464	0.999247	3	5	positive regulation of myoblast fusion	BP
6798	GO:0031589	0.012249	0.993229	30	133	cell-substrate adhesion	BP
7681	GO:0033280	0.0122936	0.997211	7	17	response to vitamin D	BP
3500	GO:0008406	0.0123015	0.993699	24	105	gonad development	BP
10192	GO:0045137	0.0123015	0.993699	24	105	development of primary sexual characteristics	BP
14047	GO:0071798	0.0123561	0.999473	3	4	response to prostaglandin D	BP
14048	GO:0071799	0.0123561	0.999473	3	4	cellular response to prostaglandin D stimulus	BP
6914	GO:0031905	0.0123573	1	2	2	early endosome lumen	CC
11516	GO:0050728	0.0123671	0.995691	11	41	negative regulation of inflammatory response	BP
15039	GO:0097459	0.0124649	0.999228	3	5	iron ion import into cell	BP
16914	GO:2000021	0.0125173	0.994288	18	76	regulation of ion homeostasis	BP
3489	GO:0008376	0.0125413	0.997558	6	14	acetylgalactosaminyltransferase activity	MF
14049	GO:0071800	0.0125469	0.999221	3	5	podosome assembly	BP
13323	GO:0070212	0.0125959	1	2	2	protein poly-ADP-ribosylation	BP
7447	GO:0032844	0.0126759	0.992415	38	190	regulation of homeostatic process	BP
6612	GO:0031175	0.0127126	0.990772	95	520	neuron projection development	BP
10781	GO:0046622	0.0127309	0.996985	7	19	positive regulation of organ growth	BP
11034	GO:0048015	0.0127453	0.993381	25	104	phosphatidylinositol-mediated signaling	BP
9066	GO:0042326	0.0128211	0.992217	40	200	negative regulation of phosphorylation	BP
1272	GO:0003197	0.0128385	0.996554	8	23	endocardial cushion development	BP
3234	GO:0007519	0.0129309	0.993822	20	83	skeletal muscle tissue development	BP
11718	GO:0051048	0.0129653	0.993777	20	87	negative regulation of secretion	BP
3064	GO:0007095	0.0129789	0.997948	5	11	mitotic G2 DNA damage checkpoint	BP
4178	GO:0010720	0.0129808	0.991882	45	222	positive regulation of cell development	BP
14181	GO:0072078	0.0129821	0.995515	11	37	nephron tubule morphogenesis	BP
2140	GO:0005501	0.0130631	0.997781	5	13	retinoid binding	MF
5674	GO:0019840	0.0130631	0.997781	5	13	isoprenoid binding	MF
3735	GO:0009166	0.0131137	0.995194	12	42	nucleotide catabolic process	BP
14408	GO:0072577	0.0131359	0.996869	7	19	endothelial cell apoptotic process	BP
3248	GO:0007567	0.0132117	0.998485	4	8	parturition	BP
4533	GO:0015057	0.0133238	0.999414	3	4	thrombin receptor activity	MF
9140	GO:0042481	0.0133476	0.997364	6	14	regulation of odontogenesis	BP
455	GO:0001569	0.0134097	0.99679	7	19	patterning of blood vessels	BP
3293	GO:0008016	0.0134777	0.993492	20	89	regulation of heart contraction	BP
16045	GO:1903036	0.013624	0.994208	15	65	positive regulation of response to wounding	BP
12033	GO:0051641	0.0136455	0.988972	226	1472	cellular localization	BP
10485	GO:0045861	0.0136509	0.992309	30	156	negative regulation of proteolysis	BP
4382	GO:0014013	0.0137678	0.994919	12	42	regulation of gliogenesis	BP
1192	GO:0003006	0.0137919	0.990803	58	311	developmental process involved in reproduction	BP
4327	GO:0010942	0.0138141	0.991064	50	277	positive regulation of cell death	BP
832	GO:0002252	0.0138549	0.990785	57	311	immune effector process	BP
2205	GO:0005641	0.0139775	0.999374	3	4	nuclear envelope lumen	CC
657	GO:0001933	0.0140213	0.991554	38	188	negative regulation of protein phosphorylation	BP
4120	GO:0010613	0.0140241	0.998362	4	8	positive regulation of cardiac muscle hypertrophy	BP
4450	GO:0014742	0.0140241	0.998362	4	8	positive regulation of muscle hypertrophy	BP
6575	GO:0031092	0.0140483	1	2	2	platelet alpha granule membrane	CC
10869	GO:0046850	0.0140708	0.996598	7	19	regulation of bone remodeling	BP
11267	GO:0048639	0.0142582	0.993266	19	78	positive regulation of developmental growth	BP
12604	GO:0060341	0.0142659	0.989569	95	562	regulation of cellular localization	BP
15888	GO:1902554	0.0143359	0.994414	13	47	serine/threonine protein kinase complex	CC
15006	GO:0097367	0.0143359	0.988609	187	1109	carbohydrate derivative binding	MF
270	GO:0000805	0.0143727	0.999349	3	4	X chromosome	CC
5985	GO:0022411	0.0143827	0.990151	64	392	cellular component disassembly	BP
11719	GO:0051049	0.0144515	0.988969	129	782	regulation of transport	BP
4291	GO:0010894	0.0144651	0.997553	5	12	negative regulation of steroid biosynthetic process	BP
10825	GO:0046703	0.0144937	0.999639	2	3	natural killer cell lectin-like receptor binding	MF
10393	GO:0045665	0.0145458	0.992688	22	93	negative regulation of neuron differentiation	BP
12333	GO:0055025	0.0145548	0.996989	6	15	positive regulation of cardiac muscle tissue development	BP
11501	GO:0050708	0.0145574	0.991544	33	163	regulation of protein secretion	BP
10230	GO:0045216	0.0146498	0.992378	24	104	cell-cell junction organization	BP
1055	GO:0002694	0.0147029	0.991447	33	165	regulation of leukocyte activation	BP
7770	GO:0033631	0.0147298	0.999326	3	4	cell-cell adhesion mediated by integrin	BP
15206	GO:0098797	0.0147873	0.990934	40	200	plasma membrane protein complex	CC
6159	GO:0030182	0.0148125	0.988756	124	704	neuron differentiation	BP
11758	GO:0051124	0.0148311	0.999319	3	4	synaptic growth at neuromuscular junction	BP
8602	GO:0035994	0.0148614	0.997564	5	11	response to muscle stretch	BP
7286	GO:0032570	0.0148718	0.996783	6	17	response to progesterone	BP
138	GO:0000302	0.0148723	0.992561	21	101	response to reactive oxygen species	BP
17080	GO:2000353	0.0148814	0.999013	3	5	positive regulation of endothelial cell apoptotic process	BP
2040	GO:0005172	0.0148885	0.999316	3	4	vascular endothelial growth factor receptor binding	MF
11266	GO:0048638	0.0149216	0.991505	31	144	regulation of developmental growth	BP
11817	GO:0051216	0.0149345	0.992575	21	93	cartilage development	BP
7148	GO:0032373	0.0149617	0.998217	4	8	positive regulation of sterol transport	BP
7151	GO:0032376	0.0149617	0.998217	4	8	positive regulation of cholesterol transport	BP
3229	GO:0007507	0.015014	0.990243	51	252	heart development	BP
9616	GO:0043412	0.0150653	0.987524	305	1963	macromolecule modification	BP
2044	GO:0005178	0.0150743	0.994103	13	46	integrin binding	MF
12081	GO:0051767	0.0151212	0.998066	4	9	nitric-oxide synthase biosynthetic process	BP
12082	GO:0051769	0.0151212	0.998066	4	9	regulation of nitric-oxide synthase biosynthetic process	BP
3216	GO:0007423	0.0151481	0.990275	48	242	sensory organ development	BP
11972	GO:0051494	0.0151767	0.993554	15	57	negative regulation of cytoskeleton organization	BP
15485	GO:1901136	0.0151921	0.9929	18	78	carbohydrate derivative catabolic process	BP
14280	GO:0072273	0.0152505	0.996742	6	16	metanephric nephron morphogenesis	BP
15881	GO:1902532	0.015277	0.990497	42	210	negative regulation of intracellular signal transduction	BP
1081	GO:0002720	0.0152787	0.996734	6	16	positive regulation of cytokine production involved in immune response	BP
6235	GO:0030306	0.0152805	0.99929	3	4	ADP-ribosylation factor binding	MF
11922	GO:0051403	0.015339	0.991642	27	120	stress-activated MAPK cascade	BP
6163	GO:0030193	0.0154049	0.995169	9	31	regulation of blood coagulation	BP
15306	GO:1900046	0.0154049	0.995169	9	31	regulation of hemostasis	BP
15684	GO:1901862	0.0155627	0.996104	7	20	negative regulation of muscle tissue development	BP
3725	GO:0009154	0.0156085	0.996206	7	18	purine ribonucleotide catabolic process	BP
3797	GO:0009261	0.0156085	0.996206	7	18	ribonucleotide catabolic process	BP
10662	GO:0046330	0.0157327	0.993809	13	46	positive regulation of JNK cascade	BP
1194	GO:0003008	0.0158616	0.988003	116	725	system process	BP
7482	GO:0032914	0.0158832	0.998919	3	5	positive regulation of transforming growth factor beta1 production	BP
6975	GO:0032026	0.0158962	0.998256	4	7	response to magnesium ion	BP
2509	GO:0006195	0.0159272	0.995502	8	24	purine nucleotide catabolic process	BP
16245	GO:1903532	0.0159531	0.991315	26	130	positive regulation of secretion by cell	BP
2782	GO:0006636	0.0160055	0.996377	6	19	unsaturated fatty acid biosynthetic process	BP
9626	GO:0043433	0.0160287	0.992884	16	65	negative regulation of sequence-specific DNA binding transcription factor activity	BP
9232	GO:0042632	0.0160689	0.994985	9	29	cholesterol homeostasis	BP
12365	GO:0055092	0.0160689	0.994985	9	29	sterol homeostasis	BP
7454	GO:0032870	0.016103	0.988642	74	417	cellular response to hormone stimulus	BP
35	GO:0000070	0.016155	0.992256	19	79	mitotic sister chromatid segregation	BP
1101	GO:0002764	0.0162567	0.98909	57	309	immune response-regulating signaling pathway	BP
1546	GO:0004115	0.016311	0.997397	5	10	3',5'-cyclic-AMP phosphodiesterase activity	MF
1777	GO:0004675	0.0164285	0.997373	5	10	transmembrane receptor protein serine/threonine kinase activity	MF
13508	GO:0070613	0.0164371	0.994461	10	33	regulation of protein processing	BP
16159	GO:1903317	0.0164371	0.994461	10	33	regulation of protein maturation	BP
14435	GO:0072659	0.0165071	0.99156	22	98	protein localization to plasma membrane	BP
16420	GO:1904037	0.0165434	0.997965	4	8	positive regulation of epithelial cell apoptotic process	BP
6578	GO:0031095	0.0165653	0.999206	3	4	platelet dense tubular network membrane	CC
10202	GO:0045168	0.016595	1	2	2	cell-cell signaling involved in cell fate commitment	BP
13075	GO:0061333	0.016616	0.994013	11	38	renal tubule morphogenesis	BP
11130	GO:0048285	0.0166887	0.988741	58	316	organelle fission	BP
12801	GO:0060675	0.0166994	0.994329	10	34	ureteric bud morphogenesis	BP
14224	GO:0072171	0.0166994	0.994329	10	34	mesonephric tubule morphogenesis	BP
10406	GO:0045687	0.0168242	0.996323	6	16	positive regulation of glial cell differentiation	BP
15122	GO:0098542	0.0168314	0.989592	39	220	defense response to other organism	BP
2028	GO:0005159	0.0168316	0.997918	4	8	insulin-like growth factor receptor binding	MF
15528	GO:1901292	0.0168568	0.99355	12	44	nucleoside phosphate catabolic process	BP
12090	GO:0051784	0.0168793	0.993814	11	42	negative regulation of nuclear division	BP
13526	GO:0070663	0.0169767	0.992365	16	69	regulation of leukocyte proliferation	BP
7107	GO:0032303	0.01699	0.998813	3	5	regulation of icosanoid secretion	BP
3153	GO:0007259	0.0169966	0.992366	16	68	JAK-STAT cascade	BP
15112	GO:0097696	0.0169966	0.992366	16	68	STAT cascade	BP
13761	GO:0071241	0.0170167	0.992123	17	75	cellular response to inorganic substance	BP
14245	GO:0072202	0.0170368	0.99699	5	12	cell differentiation involved in metanephros development	BP
11643	GO:0050918	0.0170389	0.996043	6	20	positive chemotaxis	BP
1968	GO:0005025	0.0171402	1	2	2	transforming growth factor beta receptor activity, type I	MF
17320	GO:2000816	0.0171828	0.994956	8	27	negative regulation of mitotic sister chromatid separation	BP
3040	GO:0007051	0.0172039	0.991686	19	80	spindle organization	BP
17406	GO:2001170	0.0173725	1	2	2	negative regulation of ATP biosynthetic process	BP
7004	GO:0032088	0.0174356	0.994517	9	28	negative regulation of NF-kappaB transcription factor activity	BP
673	GO:0001952	0.0174586	0.99333	12	42	regulation of cell-matrix adhesion	BP
16871	GO:1990778	0.0176881	0.990886	22	99	protein localization to cell periphery	BP
4213	GO:0010769	0.0177019	0.989415	35	165	regulation of cell morphogenesis involved in differentiation	BP
8478	GO:0035728	0.0177523	0.998738	3	5	response to hepatocyte growth factor	BP
8479	GO:0035729	0.0177523	0.998738	3	5	cellular response to hepatocyte growth factor stimulus	BP
10790	GO:0046633	0.0178759	0.997591	4	9	alpha-beta T cell proliferation	BP
10797	GO:0046640	0.0178759	0.997591	4	9	regulation of alpha-beta T cell proliferation	BP
5140	GO:0016722	0.017883	0.998725	3	5	oxidoreductase activity, oxidizing metal ions	MF
4049	GO:0010464	0.0179588	0.994861	8	23	regulation of mesenchymal cell proliferation	BP
1218	GO:0003073	0.0179633	0.993769	10	36	regulation of systemic arterial blood pressure	BP
11355	GO:0048812	0.0179939	0.98717	77	414	neuron projection morphogenesis	BP
1881	GO:0004871	0.0181235	0.986548	97	605	signal transducer activity	MF
7457	GO:0032874	0.0182277	0.992353	14	52	positive regulation of stress-activated MAPK cascade	BP
13372	GO:0070304	0.0182277	0.992353	14	52	positive regulation of stress-activated protein kinase signaling cascade	BP
5947	GO:0021966	0.0182305	1	2	2	corticospinal neuron axon guidance	BP
3869	GO:0009615	0.0182343	0.989004	35	185	response to virus	BP
6936	GO:0031954	0.0183064	0.996704	5	12	positive regulation of protein autophosphorylation	BP
11782	GO:0051155	0.0183078	0.995781	6	18	positive regulation of striated muscle cell differentiation	BP
3328	GO:0008081	0.0183326	0.993321	11	37	phosphoric diester hydrolase activity	MF
7134	GO:0032355	0.0183794	0.99194	15	61	response to estradiol	BP
10033	GO:0044706	0.0184004	0.990432	22	106	multi-multicellular organism process	BP
12016	GO:0051591	0.0184138	0.992511	13	50	response to cAMP	BP
7570	GO:0033046	0.018429	0.994036	9	31	negative regulation of sister chromatid segregation	BP
12191	GO:0051985	0.018429	0.994036	9	31	negative regulation of chromosome segregation	BP
4191	GO:0010743	0.0184754	0.996665	5	12	regulation of macrophage derived foam cell differentiation	BP
3645	GO:0008970	0.0185038	1	2	2	phosphatidylcholine 1-acylhydrolase activity	MF
125	GO:0000280	0.018587	0.987517	55	298	nuclear division	BP
525	GO:0001727	0.0185996	1	2	2	lipid kinase activity	MF
12893	GO:0060850	0.0186172	0.997623	4	8	regulation of transcription involved in cell fate commitment	BP
17405	GO:2001169	0.0186677	0.998647	3	5	regulation of ATP biosynthetic process	BP
13368	GO:0070300	0.0187542	1	2	2	phosphatidic acid binding	MF
7443	GO:0032835	0.0188596	0.994031	9	27	glomerulus development	BP
12956	GO:0061008	0.0188709	0.990767	19	82	hepaticobiliary system development	BP
14201	GO:0072111	0.0190473	0.997382	4	9	cell proliferation involved in kidney development	BP
8167	GO:0034976	0.0190491	0.988774	32	163	response to endoplasmic reticulum stress	BP
15446	GO:1900747	0.0191346	1	2	2	negative regulation of vascular endothelial growth factor signaling pathway	BP
15887	GO:1902548	0.0191346	1	2	2	negative regulation of cellular response to vascular endothelial growth factor stimulus	BP
10450	GO:0045785	0.0192184	0.989134	28	135	positive regulation of cell adhesion	BP
14180	GO:0072077	0.019253	0.996379	5	13	renal vesicle morphogenesis	BP
14186	GO:0072087	0.019253	0.996379	5	13	renal vesicle development	BP
15514	GO:1901215	0.019293	0.990735	18	78	negative regulation of neuron death	BP
6990	GO:0032052	0.019298	0.998334	3	6	bile acid binding	MF
10038	GO:0044712	0.0195004	0.985933	79	475	single-organism catabolic process	BP
9495	GO:0043200	0.0195105	0.991981	13	51	response to amino acid	BP
10532	GO:0045939	0.0196617	0.996281	5	13	negative regulation of steroid metabolic process	BP
10523	GO:0045930	0.0198176	0.989093	25	133	negative regulation of mitotic cell cycle	BP
7409	GO:0032787	0.0198305	0.987288	43	248	monocarboxylic acid metabolic process	BP
3062	GO:0007093	0.0198655	0.990083	19	99	mitotic cell cycle checkpoint	BP
12331	GO:0055023	0.0199912	0.996314	5	12	positive regulation of cardiac muscle tissue growth	BP
2822	GO:0006690	0.0200037	0.993335	9	34	icosanoid metabolic process	BP
15597	GO:1901568	0.0200037	0.993335	9	34	fatty acid derivative metabolic process	BP
3779	GO:0009226	0.0201738	0.997176	4	9	nucleotide-sugar biosynthetic process	BP
7016	GO:0032101	0.0201844	0.985789	68	396	regulation of response to external stimulus	BP
17437	GO:2001222	0.0202323	0.996398	5	11	regulation of neuron migration	BP
7463	GO:0032880	0.0202652	0.98543	77	445	regulation of protein localization	BP
6931	GO:0031946	0.0202656	0.998482	3	5	regulation of glucocorticoid biosynthetic process	BP
10404	GO:0045685	0.0202682	0.993367	9	30	regulation of glial cell differentiation	BP
7121	GO:0032341	0.0202991	0.998479	3	5	aldosterone metabolic process	BP
7122	GO:0032342	0.0202991	0.998479	3	5	aldosterone biosynthetic process	BP
8094	GO:0034650	0.0202991	0.998479	3	5	cortisol metabolic process	BP
8095	GO:0034651	0.0202991	0.998479	3	5	cortisol biosynthetic process	BP
14253	GO:0072215	0.0203209	0.996123	5	13	regulation of metanephros development	BP
9911	GO:0044321	0.0203322	0.996375	5	11	response to leptin	BP
1223	GO:0003093	0.0205038	0.998457	3	5	regulation of glomerular filtration	BP
2510	GO:0006196	0.0206895	1	2	2	AMP catabolic process	BP
13051	GO:0061213	0.0207578	0.996134	5	12	positive regulation of mesonephros development	BP
12481	GO:0060143	0.020778	0.997064	4	9	positive regulation of syncytium formation by plasma membrane fusion	BP
14866	GO:0097025	0.020866	1	2	2	MPP7-DLG1-LIN7 complex	CC
9881	GO:0044267	0.0208909	0.982387	358	2438	cellular protein metabolic process	BP
14581	GO:0090049	0.0208977	0.998416	3	5	regulation of cell migration involved in sprouting angiogenesis	BP
1761	GO:0004653	0.020999	0.997214	4	8	polypeptide N-acetylgalactosaminyltransferase activity	MF
8218	GO:0035102	0.0211086	1	2	2	PRC1 complex	CC
10689	GO:0046398	0.0211214	1	2	2	UDP-glucuronate metabolic process	BP
11577	GO:0050829	0.0211316	0.995743	5	15	defense response to Gram-negative bacterium	BP
15576	GO:1901490	0.0211466	1	2	2	regulation of lymphangiogenesis	BP
15577	GO:1901492	0.0211466	1	2	2	positive regulation of lymphangiogenesis	BP
14216	GO:0072148	0.0211714	0.996991	4	9	epithelial cell fate commitment	BP
8940	GO:0042044	0.0211867	0.993622	8	25	fluid transport	BP
13524	GO:0070661	0.0212157	0.989187	20	96	leukocyte proliferation	BP
3050	GO:0007067	0.0212512	0.98616	46	240	mitotic nuclear division	BP
11110	GO:0048246	0.021368	0.996807	4	10	macrophage chemotaxis	BP
6789	GO:0031577	0.0214195	0.992843	9	32	spindle checkpoint	BP
12980	GO:0061045	0.021473	0.994797	6	19	negative regulation of wound healing	BP
12955	GO:0061005	0.0214762	0.993466	8	26	cell differentiation involved in kidney development	BP
12411	GO:0060037	0.021522	0.997122	4	8	pharyngeal system development	BP
12628	GO:0060385	0.0215406	0.998347	3	5	axonogenesis involved in innervation	BP
9404	GO:0043032	0.0215678	0.997866	3	7	positive regulation of macrophage activation	BP
2030	GO:0005161	0.0215683	0.998344	3	5	platelet-derived growth factor receptor binding	MF
10815	GO:0046684	0.021635	1	2	2	response to pyrethroid	BP
6305	GO:0030501	0.0216861	0.994968	6	16	positive regulation of bone mineralization	BP
13298	GO:0070169	0.0216861	0.994968	6	16	positive regulation of biomineral tissue development	BP
17097	GO:2000379	0.0217908	0.992163	10	37	positive regulation of reactive oxygen species metabolic process	BP
10798	GO:0046641	0.0219587	0.998005	3	6	positive regulation of alpha-beta T cell proliferation	BP
10814	GO:0046683	0.0220457	0.989747	16	70	response to organophosphorus	BP
3598	GO:0008627	0.0220802	1	2	2	intrinsic apoptotic signaling pathway in response to osmotic stress	BP
15782	GO:1902218	0.0220802	1	2	2	regulation of intrinsic apoptotic signaling pathway in response to osmotic stress	BP
15783	GO:1902219	0.0220802	1	2	2	negative regulation of intrinsic apoptotic signaling pathway in response to osmotic stress	BP
3157	GO:0007264	0.0221273	0.98393	80	455	small GTPase mediated signal transduction	BP
10053	GO:0044765	0.0223668	0.981427	266	1792	single-organism transport	BP
12084	GO:0051771	0.0224101	1	2	2	negative regulation of nitric-oxide synthase biosynthetic process	BP
7859	GO:0034103	0.0224118	0.993179	8	25	regulation of tissue remodeling	BP
5519	GO:0019229	0.0224794	0.993844	7	21	regulation of vasoconstriction	BP
6306	GO:0030502	0.0224945	0.998244	3	5	negative regulation of bone mineralization	BP
10696	GO:0046434	0.0225111	0.990178	14	57	organophosphate catabolic process	BP
10486	GO:0045862	0.022548	0.986584	31	172	positive regulation of proteolysis	BP
14426	GO:0072608	0.0225987	0.998232	3	5	interleukin-10 secretion	BP
12174	GO:0051960	0.0226026	0.983999	69	364	regulation of nervous system development	BP
10703	GO:0046456	0.0226147	0.995361	5	15	icosanoid biosynthetic process	BP
15599	GO:1901570	0.0226147	0.995361	5	15	fatty acid derivative biosynthetic process	BP
1013	GO:0002637	0.0226955	0.99534	5	15	regulation of immunoglobulin production	BP
11570	GO:0050818	0.0227092	0.992295	9	33	regulation of coagulation	BP
4201	GO:0010756	0.0227901	0.999275	2	3	positive regulation of plasminogen activation	BP
15998	GO:1902930	0.0228185	0.993665	7	22	regulation of alcohol biosynthetic process	BP
7113	GO:0032309	0.022875	0.995626	5	12	icosanoid secretion	BP
671	GO:0001948	0.022895	0.991258	11	40	glycoprotein binding	MF
11170	GO:0048384	0.0229102	0.993635	7	22	retinoic acid receptor signaling pathway	BP
15630	GO:1901653	0.0229412	0.984878	47	259	cellular response to peptide	BP
3408	GO:0008228	0.022947	1	2	2	opsonization	BP
6146	GO:0030166	0.0229673	0.991815	10	33	proteoglycan biosynthetic process	BP
3483	GO:0008360	0.0229788	0.989351	16	64	regulation of cell shape	BP
15124	GO:0098552	0.0229802	0.9858	36	187	side of membrane	CC
8155	GO:0034769	0.0233071	1	2	2	basement membrane disassembly	BP
16041	GO:1903025	0.0234396	0.999242	2	3	regulation of RNA polymerase II regulatory region sequence-specific DNA binding	BP
4937	GO:0016266	0.0235108	0.99337	7	23	O-glycan processing	BP
11749	GO:0051100	0.0235535	0.988914	16	73	negative regulation of binding	BP
9402	GO:0043030	0.023603	0.995198	5	14	regulation of macrophage activation	BP
9328	GO:0042826	0.0237592	0.989936	13	52	histone deacetylase binding	MF
981	GO:0002551	0.0238761	0.998091	3	5	mast cell chemotaxis	BP
1015	GO:0002639	0.0239959	0.996147	4	11	positive regulation of immunoglobulin production	BP
11532	GO:0050769	0.0241428	0.984967	37	181	positive regulation of neurogenesis	BP
3340	GO:0008106	0.0242197	0.997492	3	7	alcohol dehydrogenase (NADP+) activity	MF
12848	GO:0060753	0.0242925	1	2	2	regulation of mast cell chemotaxis	BP
12849	GO:0060754	0.0242925	1	2	2	positive regulation of mast cell chemotaxis	BP
9125	GO:0042448	0.0243746	0.997692	3	6	progesterone metabolic process	BP
1721	GO:0004569	0.0244073	1	2	2	glycoprotein endo-alpha-1,2-mannosidase activity	MF
14898	GO:0097100	0.024432	0.999192	2	3	supercoiled DNA binding	MF
740	GO:0002053	0.0245423	0.993232	7	20	positive regulation of mesenchymal cell proliferation	BP
6302	GO:0030496	0.024639	0.98784	18	77	midbody	CC
668	GO:0001945	0.0246828	0.995359	5	11	lymph vessel development	BP
11027	GO:0048008	0.0247175	0.992331	8	25	platelet-derived growth factor receptor signaling pathway	BP
12088	GO:0051782	0.0247692	0.98983	12	49	negative regulation of cell division	BP
1344	GO:0003339	0.0248337	0.997631	3	6	regulation of mesenchymal to epithelial transition involved in metanephros morphogenesis	BP
5158	GO:0016763	0.02486	0.993694	6	20	transferase activity, transferring pentosyl groups	MF
8799	GO:0038034	0.0249433	0.991392	9	33	signal transduction in absence of ligand	BP
14941	GO:0097192	0.0249433	0.991392	9	33	extrinsic apoptotic signaling pathway in absence of ligand	BP
6579	GO:0031098	0.0250116	0.985398	29	136	stress-activated protein kinase signaling cascade	BP
11545	GO:0050786	0.0251408	0.998521	2	6	RAGE receptor binding	MF
13532	GO:0070670	0.0252168	0.993653	6	19	response to interleukin-4	BP
10785	GO:0046627	0.0252459	0.993817	6	17	negative regulation of insulin receptor signaling pathway	BP
10110	GO:0044877	0.0252572	0.980397	124	727	macromolecular complex binding	MF
7001	GO:0032075	0.0253411	0.997563	3	6	positive regulation of nuclease activity	BP
271	GO:0000806	0.0253596	1	2	2	Y chromosome	CC
6504	GO:0030948	0.0253713	0.997921	3	5	negative regulation of vascular endothelial growth factor receptor signaling pathway	BP
15671	GO:1901798	0.0254946	0.994978	5	12	positive regulation of signal transduction by p53 class mediator	BP
14742	GO:0090314	0.0255543	0.995958	4	10	positive regulation of protein targeting to membrane	BP
11866	GO:0051291	0.0255833	0.989523	12	46	protein heterooligomerization	BP
9579	GO:0043330	0.025744	0.992598	7	23	response to exogenous dsRNA	BP
14144	GO:0072012	0.0257887	0.996096	4	9	glomerulus vasculature development	BP
669	GO:0001946	0.0258457	0.996333	4	8	lymphangiogenesis	BP
11710	GO:0051040	0.0259242	1	2	2	regulation of calcium-independent cell-cell adhesion	BP
9668	GO:0043524	0.0259686	0.988068	15	62	negative regulation of neuron apoptotic process	BP
487	GO:0001654	0.0260339	0.984184	33	157	eye development	BP
2674	GO:0006486	0.0260681	0.983286	40	216	protein glycosylation	BP
9617	GO:0043413	0.0260681	0.983286	40	216	macromolecule glycosylation	BP
3246	GO:0007565	0.0260902	0.98692	18	86	female pregnancy	BP
13896	GO:0071470	0.0261955	0.994801	5	12	cellular response to osmotic stress	BP
14175	GO:0072071	0.0262338	0.999098	2	3	kidney interstitial fibroblast differentiation	BP
9884	GO:0044272	0.0263942	0.985963	21	103	sulfur compound biosynthetic process	BP
14701	GO:0090259	0.0265257	1	2	2	regulation of retinal ganglion cell axon guidance	BP
14608	GO:0090100	0.0265281	0.989106	12	45	positive regulation of transmembrane receptor protein serine/threonine kinase signaling pathway	BP
816	GO:0002221	0.0265376	0.98573	22	100	pattern recognition receptor signaling pathway	BP
2925	GO:0006875	0.0266165	0.983109	38	206	cellular metal ion homeostasis	BP
3840	GO:0009415	0.0266857	0.995915	4	9	response to water	BP
9649	GO:0043491	0.0266937	0.987671	15	63	protein kinase B signaling	BP
5138	GO:0016717	0.0267263	1	2	2	oxidoreductase activity, acting on paired donors, with oxidation of a pair of donors resulting in the reduction of molecular oxygen to two molecules of water	MF
13455	GO:0070493	0.0267634	0.997759	3	5	thrombin receptor signaling pathway	BP
15483	GO:1901099	0.026831	0.994348	5	14	negative regulation of signal transduction in absence of ligand	BP
17450	GO:2001240	0.026831	0.994348	5	14	negative regulation of extrinsic apoptotic signaling pathway in absence of ligand	BP
11647	GO:0050922	0.026897	0.992193	7	23	negative regulation of chemotaxis	BP
278	GO:0000819	0.0269216	0.985746	21	94	sister chromatid segregation	BP
12635	GO:0060395	0.0269378	0.991498	8	25	SMAD protein signal transduction	BP
3839	GO:0009414	0.026944	0.997345	3	6	response to water deprivation	BP
14607	GO:0090092	0.0271761	0.98491	24	111	regulation of transmembrane receptor protein serine/threonine kinase signaling pathway	BP
17444	GO:2001234	0.0272186	0.985732	20	97	negative regulation of apoptotic signaling pathway	BP
9484	GO:0043184	0.027337	1	2	2	vascular endothelial growth factor receptor 2 binding	MF
6928	GO:0031943	0.0273786	0.997285	3	6	regulation of glucocorticoid metabolic process	BP
629	GO:0001889	0.0274379	0.98624	18	80	liver development	BP
252	GO:0000784	0.0274424	0.987241	15	65	nuclear chromosome, telomeric region	CC
2045	GO:0005179	0.0277559	0.991323	7	37	hormone activity	MF
15474	GO:1901078	0.0277607	1	2	2	negative regulation of relaxation of muscle	BP
15697	GO:1901898	0.0277607	1	2	2	negative regulation of relaxation of cardiac muscle	BP
3849	GO:0009445	0.0278599	0.998616	2	4	putrescine metabolic process	BP
3044	GO:0007059	0.0278953	0.983023	32	164	chromosome segregation	BP
5896	GO:0021855	0.027934	0.999005	2	3	hypothalamus cell migration	BP
5206	GO:0016857	0.0279431	0.997618	3	5	racemase and epimerase activity, acting on carbohydrates and derivatives	MF
16821	GO:1990597	0.0280049	1	2	2	AIP1-IRE1 complex	CC
4091	GO:0010563	0.0280129	0.981216	48	259	negative regulation of phosphorus metabolic process	BP
10529	GO:0045936	0.0280129	0.981216	48	259	negative regulation of phosphate metabolic process	BP
11214	GO:0048534	0.0280166	0.980086	65	365	hematopoietic or lymphoid organ development	BP
10607	GO:0046113	0.0281288	0.998994	2	3	nucleobase catabolic process	BP
8443	GO:0035633	0.0282268	1	2	2	maintenance of blood-brain barrier	BP
431	GO:0001527	0.0283117	0.997574	3	5	microfibril	CC
9500	GO:0043205	0.0283117	0.997574	3	5	fibril	CC
15192	GO:0098772	0.0283249	0.978529	98	590	molecular function regulator	MF
8483	GO:0035740	0.0284124	0.998978	2	3	CD8-positive, alpha-beta T cell proliferation	BP
17188	GO:2000564	0.0284124	0.998978	2	3	regulation of CD8-positive, alpha-beta T cell proliferation	BP
6749	GO:0031465	0.0284211	1	2	2	Cul4B-RING E3 ubiquitin ligase complex	CC
1971	GO:0005031	0.0284507	0.995554	4	9	tumor necrosis factor-activated receptor activity	MF
1973	GO:0005035	0.0284507	0.995554	4	9	death receptor activity	MF
2833	GO:0006704	0.0284747	0.995337	4	10	glucocorticoid biosynthetic process	BP
2475	GO:0006109	0.0285021	0.985962	17	75	regulation of carbohydrate metabolic process	BP
16330	GO:1903793	0.0285496	0.991537	7	24	positive regulation of anion transport	BP
7676	GO:0033273	0.0285621	0.9887	11	40	response to vitamin	BP
9223	GO:0042611	0.0286016	0.996642	3	8	MHC protein complex	CC
818	GO:0002224	0.0287716	0.98549	18	80	toll-like receptor signaling pathway	BP
14189	GO:0072091	0.0288238	0.987038	14	55	regulation of stem cell proliferation	BP
3149	GO:0007254	0.0289035	0.985172	19	81	JNK cascade	BP
12356	GO:0055082	0.0289123	0.98038	50	281	cellular chemical homeostasis	BP
14606	GO:0090091	0.0289939	0.998946	2	3	positive regulation of extracellular matrix disassembly	BP
9162	GO:0042509	0.0290263	0.991365	7	24	regulation of tyrosine phosphorylation of STAT protein	BP
11502	GO:0050709	0.0291204	0.987774	12	48	negative regulation of protein secretion	BP
1370	GO:0003417	0.0291282	0.997039	3	6	growth plate cartilage development	BP
17095	GO:2000377	0.0291698	0.986308	15	66	regulation of reactive oxygen species metabolic process	BP
4510	GO:0014909	0.029306	0.9915	7	21	smooth muscle cell migration	BP
8114	GO:0034699	0.0293226	1	2	2	response to luteinizing hormone	BP
13052	GO:0061217	0.0293347	0.993814	5	13	regulation of mesonephros development	BP
6143	GO:0030162	0.02938	0.979684	54	331	regulation of proteolysis	BP
11602	GO:0050866	0.0295169	0.98652	14	62	negative regulation of cell activation	BP
14569	GO:0090027	0.0295258	1	2	2	negative regulation of monocyte chemotaxis	BP
14188	GO:0072089	0.0295476	0.984818	19	80	stem cell proliferation	BP
5307	GO:0017124	0.029619	0.987075	13	51	SH3 domain binding	MF
6472	GO:0030888	0.0296347	0.993585	5	14	regulation of B cell proliferation	BP
1186	GO:0002934	0.0298088	0.998899	2	3	desmosome organization	BP
11726	GO:0051056	0.029818	0.98203	31	140	regulation of small GTPase mediated signal transduction	BP
914	GO:0002428	0.0298826	0.99693	3	6	antigen processing and presentation of peptide antigen via MHC class Ib	BP
12011	GO:0051584	0.0298846	0.998895	2	3	regulation of dopamine uptake involved in synaptic transmission	BP
12162	GO:0051940	0.0298846	0.998895	2	3	regulation of catecholamine uptake involved in synaptic transmission	BP
11517	GO:0050729	0.0299313	0.988392	10	44	positive regulation of inflammatory response	BP
5881	GO:0021823	0.0299377	1	2	2	cerebral cortex tangential migration using cell-cell interactions	BP
5885	GO:0021827	0.0299377	1	2	2	postnatal olfactory bulb interneuron migration	BP
13765	GO:0071248	0.0299434	0.986278	14	63	cellular response to metal ion	BP
16997	GO:2000191	0.0299454	0.995016	4	10	regulation of fatty acid transport	BP
6855	GO:0031698	0.0299625	0.997372	3	5	beta-2 adrenergic receptor binding	MF
13257	GO:0070085	0.0299626	0.98058	40	218	glycosylation	BP
3087	GO:0007159	0.0299721	0.980939	37	197	leukocyte cell-cell adhesion	BP
15665	GO:1901739	0.029994	0.996619	3	7	regulation of myoblast fusion	BP
7227	GO:0032474	0.0300146	1	2	2	otolith morphogenesis	BP
11364	GO:0048840	0.0300146	1	2	2	otolith development	BP
11379	GO:0048861	0.030021	1	2	2	leukemia inhibitory factor signaling pathway	BP
4785	GO:0015871	0.030261	1	2	2	choline transport	BP
3733	GO:0009164	0.0302851	0.994762	4	11	nucleoside catabolic process	BP
13242	GO:0070059	0.0303273	0.989991	8	28	intrinsic apoptotic signaling pathway in response to endoplasmic reticulum stress	BP
2834	GO:0006705	0.0303917	0.996857	3	6	mineralocorticoid biosynthetic process	BP
3399	GO:0008212	0.0303917	0.996857	3	6	mineralocorticoid metabolic process	BP
3063	GO:0007094	0.0304261	0.990855	7	24	mitotic spindle assembly checkpoint	BP
13736	GO:0071173	0.0304261	0.990855	7	24	spindle assembly checkpoint	BP
16627	GO:1904666	0.0304261	0.990855	7	24	regulation of ubiquitin protein ligase activity	BP
16628	GO:1904667	0.0304261	0.990855	7	24	negative regulation of ubiquitin protein ligase activity	BP
3812	GO:0009306	0.0305104	0.980441	38	204	protein secretion	BP
14807	GO:0090537	0.0306529	1	2	2	CERF complex	CC
10818	GO:0046688	0.0308668	0.992999	5	16	response to copper ion	BP
1198	GO:0003012	0.0308888	0.981217	31	155	muscle system process	BP
9740	GO:0043647	0.0309205	0.990749	7	23	inositol phosphate metabolic process	BP
12605	GO:0060343	0.030989	0.993365	5	13	trabecula formation	BP
11207	GO:0048521	0.0310255	0.989655	8	29	negative regulation of behavior	BP
3308	GO:0008045	0.0310951	0.993336	5	13	motor neuron axon guidance	BP
2137	GO:0005496	0.0311556	0.987311	11	45	steroid binding	MF
491	GO:0001658	0.0311868	0.988839	9	32	branching involved in ureteric bud morphogenesis	BP
4082	GO:0010543	0.0312233	0.994732	4	10	regulation of platelet activation	BP
413	GO:0001501	0.0312327	0.979089	46	246	skeletal system development	BP
15861	GO:1902475	0.0313107	0.993277	5	13	L-alpha-amino acid transmembrane transport	BP
11691	GO:0051015	0.0313689	0.985784	14	53	actin filament binding	MF
6935	GO:0031953	0.0314074	0.997192	3	5	negative regulation of protein autophosphorylation	BP
4890	GO:0016137	0.0316707	0.996351	3	7	glycoside metabolic process	BP
7146	GO:0032371	0.0316996	0.992873	5	15	regulation of sterol transport	BP
7149	GO:0032374	0.0316996	0.992873	5	15	regulation of cholesterol transport	BP
15135	GO:0098588	0.0317571	0.97422	173	1124	bounding membrane of organelle	CC
11728	GO:0051058	0.0317658	0.99073	7	20	negative regulation of small GTPase mediated signal transduction	BP
6790	GO:0031579	0.031778	0.997145	3	5	membrane raft organization	BP
7469	GO:0032892	0.0318116	0.99441	4	11	positive regulation of organic acid transport	BP
7108	GO:0032304	0.0318677	1	2	2	negative regulation of icosanoid secretion	BP
11008	GO:0047757	0.0319368	1	2	2	chondroitin-glucuronate 5-epimerase activity	MF
12607	GO:0060347	0.0320169	0.996618	3	6	heart trabecula formation	BP
14219	GO:0072161	0.0320289	0.996616	3	6	mesenchymal cell differentiation involved in kidney development	BP
17355	GO:2001012	0.0320289	0.996616	3	6	mesenchymal cell differentiation involved in renal system development	BP
12633	GO:0060393	0.0320423	0.989448	8	26	regulation of pathway-restricted SMAD protein phosphorylation	BP
2055	GO:0005217	0.0320934	0.995111	4	8	intracellular ligand-gated ion channel activity	MF
17120	GO:2000416	0.0322312	0.998757	2	3	regulation of eosinophil migration	BP
510	GO:0001698	0.0325566	1	1	1	gastrin-induced gastric acid secretion	BP
16286	GO:1903639	0.0325566	1	1	1	regulation of gastrin-induced gastric acid secretion	BP
16287	GO:1903640	0.0325566	1	1	1	negative regulation of gastrin-induced gastric acid secretion	BP
6449	GO:0030857	0.0325683	0.991282	6	19	negative regulation of epithelial cell differentiation	BP
9366	GO:0042982	0.0326119	0.992751	5	14	amyloid precursor protein metabolic process	BP
17013	GO:2000241	0.0327004	0.985261	13	61	regulation of reproductive process	BP
6503	GO:0030947	0.03292	0.994604	4	9	regulation of vascular endothelial growth factor receptor signaling pathway	BP
6165	GO:0030195	0.0329483	0.992513	5	15	negative regulation of blood coagulation	BP
15307	GO:1900047	0.0329483	0.992513	5	15	negative regulation of hemostasis	BP
11848	GO:0051261	0.0329865	0.985344	13	52	protein depolymerization	BP
9058	GO:0042310	0.0330166	0.988985	8	27	vasoconstriction	BP
9143	GO:0042487	0.0331111	0.996975	3	5	regulation of odontogenesis of dentin-containing tooth	BP
11930	GO:0051425	0.0332062	1	2	2	PTB domain binding	MF
15816	GO:1902287	0.0332711	0.99643	3	6	semaphorin-plexin signaling pathway involved in axon guidance	BP
9542	GO:0043269	0.0332821	0.977894	43	239	regulation of ion transport	BP
10802	GO:0046649	0.0332967	0.977673	45	250	lymphocyte activation	BP
9599	GO:0043393	0.0333424	0.983217	17	77	regulation of protein binding	BP
429	GO:0001523	0.0333597	0.9886	8	31	retinoid metabolic process	BP
11926	GO:0051414	0.0333622	0.998688	2	3	response to cortisol	BP
11581	GO:0050839	0.033376	0.982937	18	76	cell adhesion molecule binding	MF
16418	GO:1904035	0.0334402	0.989821	7	23	regulation of epithelial cell apoptotic process	BP
10030	GO:0044702	0.033457	0.974563	94	577	single organism reproductive process	BP
14182	GO:0072079	0.033471	0.994484	4	9	nephron tubule formation	BP
1342	GO:0003337	0.0336258	0.994188	4	10	mesenchymal to epithelial transition involved in metanephros morphogenesis	BP
14287	GO:0072283	0.0336258	0.994188	4	10	metanephric renal vesicle morphogenesis	BP
2297	GO:0005794	0.0336987	0.973555	122	738	Golgi apparatus	CC
11957	GO:0051461	0.0337287	0.998665	2	3	positive regulation of corticotropin secretion	BP
6958	GO:0031995	0.0340539	0.996852	3	5	insulin-like growth factor II binding	MF
6577	GO:0031094	0.0341426	0.99684	3	5	platelet dense tubular network	CC
14050	GO:0071801	0.0342289	0.998634	2	3	regulation of podosome assembly	BP
105	GO:0000228	0.0343217	0.976716	47	266	nuclear chromosome	CC
10447	GO:0045778	0.0344424	0.985706	11	46	positive regulation of ossification	BP
1958	GO:0005007	0.034513	0.996792	3	5	fibroblast growth factor-activated receptor activity	MF
9277	GO:0042742	0.0345246	0.983636	14	75	defense response to bacterium	BP
11515	GO:0050727	0.0346184	0.980406	23	120	regulation of inflammatory response	BP
2331	GO:0005856	0.0346217	0.97221	150	902	cytoskeleton	CC
13892	GO:0071466	0.0346513	0.982761	16	79	cellular response to xenobiotic stimulus	BP
10479	GO:0045843	0.0346898	0.990686	6	18	negative regulation of striated muscle tissue development	BP
11264	GO:0048635	0.0346898	0.990686	6	18	negative regulation of muscle organ development	BP
5820	GO:0021636	0.0347269	0.998603	2	3	trigeminal nerve morphogenesis	BP
5821	GO:0021637	0.0347269	0.998603	2	3	trigeminal nerve structural organization	BP
8283	GO:0035290	0.0347269	0.998603	2	3	trunk segmentation	BP
8759	GO:0036484	0.0347269	0.998603	2	3	trunk neural crest cell migration	BP
8760	GO:0036486	0.0347269	0.998603	2	3	ventral trunk neural crest cell migration	BP
15496	GO:1901166	0.0347269	0.998603	2	3	neural crest cell migration involved in autonomic nervous system development	BP
11776	GO:0051149	0.034749	0.987197	9	34	positive regulation of muscle cell differentiation	BP
4427	GO:0014074	0.0347566	0.982396	17	78	response to purine-containing compound	BP
8378	GO:0035518	0.0347971	0.996754	3	5	histone H2A monoubiquitination	BP
9915	GO:0044325	0.0348472	0.985664	11	42	ion channel binding	MF
9754	GO:0043687	0.0349828	0.976558	44	247	post-translational protein modification	BP
13831	GO:0071364	0.035025	0.990574	6	18	cellular response to epidermal growth factor stimulus	BP
7475	GO:0032905	0.0352886	0.996122	3	6	transforming growth factor beta1 production	BP
7478	GO:0032908	0.0352886	0.996122	3	6	regulation of transforming growth factor beta1 production	BP
10868	GO:0046849	0.0353082	0.987067	9	32	bone remodeling	BP
2371	GO:0005923	0.0354287	0.983596	14	55	bicellular tight junction	CC
1129	GO:0002826	0.0355176	0.998553	2	3	negative regulation of T-helper 1 type immune response	BP
1100	GO:0002763	0.0356154	0.98779	8	29	positive regulation of myeloid leukocyte differentiation	BP
14502	GO:0086003	0.0356735	0.990494	6	17	cardiac muscle cell contraction	BP
4246	GO:0010833	0.0358403	0.985144	11	43	telomere maintenance via telomere lengthening	BP
14026	GO:0071711	0.0358482	0.996615	3	5	basement membrane organization	BP
10630	GO:0046173	0.0358832	0.991651	5	15	polyol biosynthetic process	BP
6203	GO:0030246	0.0359098	0.980224	21	105	carbohydrate binding	MF
3241	GO:0007530	0.0359551	0.991975	5	13	sex determination	BP
11467	GO:0050663	0.03597	0.982608	15	67	cytokine secretion	BP
16050	GO:1903045	0.0360322	1	1	1	neural crest cell migration involved in sympathetic nervous system development	BP
17445	GO:2001235	0.0361233	0.981883	16	82	positive regulation of apoptotic signaling pathway	BP
9184	GO:0042542	0.0365393	0.983943	12	53	response to hydrogen peroxide	BP
1801	GO:0004713	0.0368065	0.98059	19	80	protein tyrosine kinase activity	MF
12320	GO:0055006	0.0368696	0.988634	7	22	cardiac cell development	BP
12326	GO:0055013	0.0368696	0.988634	7	22	cardiac muscle cell development	BP
13840	GO:0071379	0.0369021	0.991703	5	13	cellular response to prostaglandin stimulus	BP
16234	GO:1903516	0.0369056	1	1	1	regulation of single strand break repair	BP
16790	GO:1990404	0.0369056	1	1	1	protein ADP-ribosylase activity	MF
8949	GO:0042063	0.0371352	0.978949	23	109	gliogenesis	BP
91	GO:0000187	0.0372185	0.981969	15	65	activation of MAPK activity	BP
6056	GO:0030003	0.0372195	0.975453	40	222	cellular cation homeostasis	BP
3244	GO:0007548	0.0372822	0.977794	27	133	sex differentiation	BP
10382	GO:0045651	0.0373212	0.995406	3	7	positive regulation of macrophage differentiation	BP
5910	GO:0021885	0.0374064	0.986149	9	32	forebrain cell migration	BP
9607	GO:0043402	0.0374096	1	2	2	glucocorticoid mediated signaling pathway	BP
15366	GO:1900169	0.0374096	1	2	2	regulation of glucocorticoid mediated signaling pathway	BP
6778	GO:0031532	0.0374314	0.983088	13	51	actin cytoskeleton reorganization	BP
7467	GO:0032890	0.0374808	0.989402	6	21	regulation of organic acid transport	BP
3207	GO:0007409	0.0376392	0.97293	63	347	axonogenesis	BP
2867	GO:0006769	0.0376512	1	1	1	nicotinamide metabolic process	BP
10974	GO:0047280	0.0376512	1	1	1	nicotinamide phosphoribosyltransferase activity	MF
7768	GO:0033629	0.0377141	0.995741	3	6	negative regulation of cell adhesion mediated by integrin	BP
17078	GO:2000351	0.0377348	0.991095	5	15	regulation of endothelial cell apoptotic process	BP
1776	GO:0004674	0.0378658	0.974238	47	239	protein serine/threonine kinase activity	MF
3125	GO:0007204	0.0378808	0.979385	20	97	positive regulation of cytosolic calcium ion concentration	BP
704	GO:0001991	0.0379096	0.995304	3	7	regulation of systemic arterial blood pressure by circulatory renin-angiotensin	BP
927	GO:0002443	0.0379427	0.979334	20	98	leukocyte mediated immunity	BP
4329	GO:0010948	0.0379449	0.977435	26	147	negative regulation of cell cycle process	BP
2029	GO:0005160	0.0379709	0.991393	5	13	transforming growth factor beta receptor binding	MF
5029	GO:0016491	0.0379764	0.973731	49	316	oxidoreductase activity	MF
1228	GO:0003104	0.0380045	0.998391	2	3	positive regulation of glomerular filtration	BP
1203	GO:0003018	0.0381776	0.982561	13	55	vascular process in circulatory system	BP
8920	GO:0040019	0.0382775	0.990786	5	16	positive regulation of embryonic development	BP
7081	GO:0032269	0.0385406	0.970881	85	522	negative regulation of cellular protein metabolic process	BP
13116	GO:0061438	0.0385475	0.996248	3	5	renal system vasculature morphogenesis	BP
13117	GO:0061439	0.0385475	0.996248	3	5	kidney vasculature morphogenesis	BP
2993	GO:0006979	0.0385621	0.975769	32	178	response to oxidative stress	BP
9439	GO:0043114	0.0385957	0.991211	5	13	regulation of vascular permeability	BP
4858	GO:0016049	0.0387032	0.974051	43	228	cell growth	BP
10083	GO:0044818	0.0387921	0.990947	5	14	mitotic G2/M transition checkpoint	BP
9690	GO:0043551	0.0388008	0.988021	7	21	regulation of phosphatidylinositol 3-kinase activity	BP
12649	GO:0060416	0.0390031	0.987617	7	24	response to growth hormone	BP
13681	GO:0070997	0.0390105	0.977162	25	123	neuron death	BP
1079	GO:0002718	0.0390458	0.9876	7	24	regulation of cytokine production involved in immune response	BP
12240	GO:0052548	0.0390782	0.97642	27	157	regulation of endopeptidase activity	BP
3402	GO:0008215	0.0392391	0.998309	2	3	spermine metabolic process	BP
13290	GO:0070160	0.0392479	0.981522	14	56	occluding junction	CC
4391	GO:0014032	0.0393204	0.984285	10	38	neural crest cell development	BP
12028	GO:0051607	0.0393339	0.976136	28	147	defense response to virus	BP
8869	GO:0038191	0.039357	0.995477	3	6	neuropilin binding	MF
7455	GO:0032872	0.0395029	0.978888	19	85	regulation of stress-activated MAPK cascade	BP
13370	GO:0070302	0.0395029	0.978888	19	85	regulation of stress-activated protein kinase signaling cascade	BP
15211	GO:0098802	0.0395688	0.979689	17	75	plasma membrane receptor complex	CC
16677	GO:1904868	0.0396548	1	2	2	telomerase catalytic core complex assembly	BP
16682	GO:1904882	0.0396548	1	2	2	regulation of telomerase catalytic core complex assembly	BP
16683	GO:1904884	0.0396548	1	2	2	positive regulation of telomerase catalytic core complex assembly	BP
7532	GO:0032990	0.0396647	0.969599	95	542	cell part morphogenesis	BP
13038	GO:0061180	0.0398481	0.983142	11	44	mammary gland epithelium development	BP
15313	GO:1900077	0.0398717	0.988781	6	19	negative regulation of cellular response to insulin stimulus	BP
7568	GO:0033044	0.0399829	0.975284	30	155	regulation of chromosome organization	BP
1510	GO:0004031	0.0399945	1	1	1	aldehyde oxidase activity	MF
1869	GO:0004854	0.0399945	1	1	1	xanthine dehydrogenase activity	MF
3691	GO:0009115	0.0399945	1	1	1	xanthine catabolic process	BP
5099	GO:0016623	0.0399945	1	1	1	oxidoreductase activity, acting on the aldehyde or oxo group of donors, oxygen as acceptor	MF
5143	GO:0016726	0.0399945	1	1	1	oxidoreductase activity, acting on CH or CH2 groups, NAD or NADP as acceptor	MF
10605	GO:0046110	0.0399945	1	1	1	xanthine metabolic process	BP
17446	GO:2001236	0.0400733	0.980863	14	63	regulation of extrinsic apoptotic signaling pathway	BP
14452	GO:0072686	0.0400958	0.984955	9	32	mitotic spindle	CC
17377	GO:2001046	0.0403492	0.998233	2	3	positive regulation of integrin-mediated signaling pathway	BP
9734	GO:0043627	0.0404544	0.977801	20	98	response to estrogen	BP
3160	GO:0007267	0.0404608	0.969459	83	504	cell-cell signaling	BP
8197	GO:0035051	0.0405078	0.981401	13	53	cardiocyte differentiation	BP
9691	GO:0043552	0.0405177	0.988854	6	17	positive regulation of phosphatidylinositol 3-kinase activity	BP
7145	GO:0032370	0.0405753	0.9883	6	21	positive regulation of lipid transport	BP
11282	GO:0048666	0.0406287	0.968613	100	578	neuron development	BP
13406	GO:0070373	0.0407652	0.986928	7	24	negative regulation of ERK1 and ERK2 cascade	BP
14198	GO:0072108	0.0409495	0.998192	2	3	positive regulation of mesenchymal to epithelial transition involved in metanephros morphogenesis	BP
9005	GO:0042169	0.0409934	0.98869	6	17	SH2 domain binding	MF
9174	GO:0042531	0.0410444	0.988242	6	20	positive regulation of tyrosine phosphorylation of STAT protein	BP
2056	GO:0005220	0.0410752	1	2	2	inositol 1,4,5-trisphosphate-sensitive calcium-release channel activity	MF
4207	GO:0010763	0.0411397	0.998178	2	3	positive regulation of fibroblast migration	BP
2105	GO:0005343	0.0411914	0.992388	4	10	organic acid:sodium symporter activity	MF
246	GO:0000778	0.041266	0.994708	3	7	condensed nuclear chromosome kinetochore	CC
13297	GO:0070168	0.0412745	0.995162	3	6	negative regulation of biomineral tissue development	BP
11571	GO:0050819	0.0413367	0.989833	5	16	negative regulation of coagulation	BP
13059	GO:0061302	0.0413602	0.998163	2	3	smooth muscle cell-matrix adhesion	BP
559	GO:0001778	0.0414442	0.995841	3	5	plasma membrane repair	BP
16176	GO:1903363	0.0415323	0.982103	11	49	negative regulation of cellular protein catabolic process	BP
7144	GO:0032369	0.0415428	0.992034	4	11	negative regulation of lipid transport	BP
3983	GO:0010044	0.0415526	0.99815	2	3	response to aluminum ion	BP
12775	GO:0060612	0.041575	0.988179	6	19	adipose tissue development	BP
15688	GO:1901879	0.041578	0.982332	11	43	regulation of protein depolymerization	BP
2095	GO:0005316	0.0415978	1	1	1	high-affinity inorganic phosphate:sodium symporter activity	MF
5102	GO:0016628	0.0416391	0.994316	3	8	oxidoreductase activity, acting on the CH-CH group of donors, NAD or NADP as acceptor	MF
6930	GO:0031945	0.0416634	1	1	1	positive regulation of glucocorticoid metabolic process	BP
6933	GO:0031948	0.0416634	1	1	1	positive regulation of glucocorticoid biosynthetic process	BP
7125	GO:0032346	0.0416634	1	1	1	positive regulation of aldosterone metabolic process	BP
7128	GO:0032349	0.0416634	1	1	1	positive regulation of aldosterone biosynthetic process	BP
13049	GO:0061205	0.0416634	1	1	1	paramesonephric duct development	BP
13095	GO:0061369	0.0416634	1	1	1	negative regulation of testicular blood vessel morphogenesis	BP
16912	GO:2000019	0.0416634	1	1	1	negative regulation of male gonad development	BP
16942	GO:2000066	0.0416634	1	1	1	positive regulation of cortisol biosynthetic process	BP
16993	GO:2000180	0.0416634	1	1	1	negative regulation of androgen biosynthetic process	BP
17007	GO:2000224	0.0416634	1	1	1	regulation of testosterone biosynthetic process	BP
17008	GO:2000225	0.0416634	1	1	1	negative regulation of testosterone biosynthetic process	BP
11600	GO:0050864	0.0417247	0.985149	8	30	regulation of B cell activation	BP
530	GO:0001733	0.0417619	1	1	1	galactosylceramide sulfotransferase activity	MF
2814	GO:0006682	0.0417619	1	1	1	galactosylceramide biosynthetic process	BP
5565	GO:0019375	0.0417619	1	1	1	galactolipid biosynthetic process	BP
11490	GO:0050694	0.0417619	1	1	1	galactose 3-O-sulfotransferase activity	MF
3413	GO:0008237	0.0417833	0.977881	18	83	metallopeptidase activity	MF
13151	GO:0061564	0.0418167	0.96957	65	361	axon development	BP
5142	GO:0016725	0.0418559	0.998128	2	3	oxidoreductase activity, acting on CH or CH2 groups	MF
647	GO:0001916	0.0418721	0.997392	2	4	positive regulation of T cell mediated cytotoxicity	BP
933	GO:0002449	0.0418739	0.979275	15	69	lymphocyte mediated immunity	BP
4460	GO:0014812	0.0418862	0.985328	8	27	muscle cell migration	BP
12608	GO:0060348	0.0419968	0.976953	20	92	bone development	BP
6888	GO:0031773	0.0420244	1	1	1	kisspeptin receptor binding	MF
4637	GO:0015319	0.0420949	0.998112	2	3	sodium:inorganic phosphate symporter activity	MF
4067	GO:0010511	0.0423201	1	1	1	regulation of phosphatidylinositol biosynthetic process	BP
4068	GO:0010512	0.0423201	1	1	1	negative regulation of phosphatidylinositol biosynthetic process	BP
4900	GO:0016176	0.0423201	1	1	1	superoxide-generating NADPH oxidase activator activity	MF
14214	GO:0072143	0.0423201	1	1	1	mesangial cell development	BP
14215	GO:0072144	0.0423201	1	1	1	glomerular mesangial cell development	BP
14277	GO:0072255	0.0423201	1	1	1	metanephric glomerular mesangial cell development	BP
10603	GO:0046104	0.0423899	0.998091	2	3	thymidine metabolic process	BP
10611	GO:0046125	0.0423899	0.998091	2	3	pyrimidine deoxyribonucleoside metabolic process	BP
12657	GO:0060428	0.0424389	0.986268	7	24	lung epithelium development	BP
3013	GO:0007010	0.0425853	0.967151	97	558	cytoskeleton organization	BP
4682	GO:0015630	0.0425868	0.967145	97	562	microtubule cytoskeleton	CC
7504	GO:0032944	0.0426304	0.979405	14	65	regulation of mononuclear cell proliferation	BP
10305	GO:0045471	0.0427562	0.980033	13	58	response to ethanol	BP
12737	GO:0060560	0.0428037	0.974533	26	119	developmental growth involved in morphogenesis	BP
16985	GO:2000171	0.0429848	0.989672	5	14	negative regulation of dendrite development	BP
2890	GO:0006811	0.0430032	0.966662	99	625	ion transport	BP
5511	GO:0019218	0.043036	0.983364	9	36	regulation of steroid metabolic process	BP
15164	GO:0098657	0.0430474	0.987521	6	20	import into cell	BP
4465	GO:0014821	0.0431226	0.991628	4	11	phasic smooth muscle contraction	BP
12239	GO:0052547	0.0431521	0.973443	28	165	regulation of peptidase activity	BP
5378	GO:0018193	0.043219	0.965959	114	693	peptidyl-amino acid modification	BP
1052	GO:0002691	0.0433828	0.994321	3	7	regulation of cellular extravasation	BP
15145	GO:0098609	0.0434493	0.968445	63	357	cell-cell adhesion	BP
15968	GO:1902808	0.0434821	0.98932	5	15	positive regulation of cell cycle G1/S phase transition	BP
13346	GO:0070254	0.0435303	0.998009	2	3	mucus secretion	BP
13347	GO:0070255	0.0435303	0.998009	2	3	regulation of mucus secretion	BP
13348	GO:0070257	0.0435303	0.998009	2	3	positive regulation of mucus secretion	BP
4502	GO:0014896	0.0438549	0.985704	7	24	muscle hypertrophy	BP
4503	GO:0014897	0.0438549	0.985704	7	24	striated muscle hypertrophy	BP
13267	GO:0070099	0.0439656	0.997978	2	3	regulation of chemokine-mediated signaling pathway	BP
15920	GO:1902622	0.0440761	0.988813	5	17	regulation of neutrophil migration	BP
546	GO:0001764	0.0440972	0.978189	15	63	neuron migration	BP
3305	GO:0008038	0.0440982	0.991662	4	10	neuron recognition	BP
1798	GO:0004709	0.0441497	0.987588	6	17	MAP kinase kinase kinase activity	MF
15074	GO:0097531	0.0441542	0.994677	3	6	mast cell migration	BP
10779	GO:0046620	0.04416	0.982906	9	35	regulation of organ growth	BP
12048	GO:0051661	0.0442486	0.997957	2	3	maintenance of centrosome location	BP
1680	GO:0004493	0.0442645	1	1	1	methylmalonyl-CoA epimerase activity	MF
10728	GO:0046491	0.0442645	1	1	1	L-methylmalonyl-CoA metabolic process	BP
11531	GO:0050768	0.0442763	0.974125	24	112	negative regulation of neurogenesis	BP
6868	GO:0031726	0.0443306	1	1	1	CCR1 chemokine receptor binding	MF
2543	GO:0006270	0.0444269	0.985475	7	24	DNA replication initiation	BP
16239	GO:1903524	0.044438	0.983977	8	30	positive regulation of blood circulation	BP
5291	GO:0017085	0.0445237	0.994614	3	6	response to insecticide	BP
9464	GO:0043152	0.0445445	0.997936	2	3	induction of bacterial agglutination	BP
9976	GO:0044433	0.0446541	0.969008	48	271	cytoplasmic vesicle part	CC
12794	GO:0060666	0.0446854	0.997926	2	3	dichotomous subdivision of terminal units involved in salivary gland branching	BP
3837	GO:0009410	0.044693	0.976966	16	81	response to xenobiotic stimulus	BP
5810	GO:0021604	0.0447173	0.994072	3	7	cranial nerve structural organization	BP
11006	GO:0047750	0.0449924	1	1	1	cholestenol delta-isomerase activity	MF
14663	GO:0090195	0.0450183	0.994529	3	6	chemokine secretion	BP
14664	GO:0090196	0.0450183	0.994529	3	6	regulation of chemokine secretion	BP
11476	GO:0050679	0.0451265	0.976942	16	71	positive regulation of epithelial cell proliferation	BP
1125	GO:0002822	0.0453429	0.982236	9	37	regulation of adaptive immune response based on somatic recombination of immune receptors built from immunoglobulin superfamily domains	BP
7511	GO:0032958	0.0454259	0.993939	3	7	inositol phosphate biosynthetic process	BP
4915	GO:0016229	0.0455629	0.990554	4	13	steroid dehydrogenase activity	MF
7805	GO:0033764	0.0455629	0.990554	4	13	steroid dehydrogenase activity, acting on the CH-OH group of donors, NAD or NADP as acceptor	MF
299	GO:0000921	0.0456223	1	1	1	septin ring assembly	BP
6586	GO:0031106	0.0456223	1	1	1	septin ring organization	BP
10477	GO:0045841	0.0457434	0.984743	7	26	negative regulation of mitotic metaphase/anaphase transition	BP
13737	GO:0071174	0.0457434	0.984743	7	26	mitotic spindle checkpoint	BP
687	GO:0001968	0.0458156	0.991226	4	10	fibronectin binding	MF
4100	GO:0010575	0.0458211	0.991612	4	9	positive regulation of vascular endothelial growth factor production	BP
6129	GO:0030139	0.0459624	0.972894	24	122	endocytic vesicle	CC
16924	GO:2000045	0.0460347	0.976663	15	80	regulation of G1/S transition of mitotic cell cycle	BP
6259	GO:0030332	0.0462138	0.991124	4	10	cyclin binding	MF
8703	GO:0036303	0.0462205	0.991514	4	9	lymph vessel morphogenesis	BP
3059	GO:0007089	0.0463403	0.997803	2	3	traversing start control point of mitotic cell cycle	BP
11031	GO:0048012	0.0463583	0.996942	2	4	hepatocyte growth factor receptor signaling pathway	BP
13898	GO:0071474	0.0464278	0.997797	2	3	cellular hyperosmotic response	BP
9901	GO:0044304	0.0465958	0.982002	9	32	main axon	CC
17114	GO:2000403	0.0466183	0.993055	3	9	positive regulation of lymphocyte migration	BP
17299	GO:2000778	0.0466252	0.993334	3	8	positive regulation of interleukin-6 secretion	BP
10693	GO:0046425	0.0467272	0.97865	12	53	regulation of JAK-STAT cascade	BP
16686	GO:1904892	0.0467272	0.97865	12	53	regulation of STAT cascade	BP
7143	GO:0032368	0.0467605	0.981514	9	38	regulation of lipid transport	BP
15322	GO:1900101	0.0468011	0.988077	5	16	regulation of endoplasmic reticulum unfolded protein response	BP
8617	GO:0036021	0.0468784	0.997763	2	3	endolysosome lumen	CC
16706	GO:1904951	0.0470662	0.968518	39	221	positive regulation of establishment of protein localization	BP
3868	GO:0009612	0.0471109	0.973716	20	96	response to mechanical stimulus	BP
6131	GO:0030141	0.0471109	0.972358	23	127	secretory granule	CC
3201	GO:0007389	0.047169	0.968189	41	219	pattern specification process	BP
2023	GO:0005152	0.0473193	1	1	1	interleukin-1 receptor antagonist activity	MF
3143	GO:0007229	0.0473466	0.98037	10	39	integrin-mediated signaling pathway	BP
4192	GO:0010744	0.0473594	0.994121	3	6	positive regulation of macrophage derived foam cell differentiation	BP
1379	GO:0003674	0.0473967	0.96361	1010	7418	molecular_function	MF
5909	GO:0021884	0.0476527	0.988207	5	14	forebrain neuron development	BP
6099	GO:0030097	0.0476596	0.965445	60	343	hemopoiesis	BP
10522	GO:0045927	0.0476871	0.972148	23	114	positive regulation of growth	BP
15444	GO:1900745	0.0476898	0.994063	3	6	positive regulation of p38MAPK cascade	BP
15922	GO:1902624	0.0477148	0.989955	4	13	positive regulation of neutrophil migration	BP
11721	GO:0051051	0.0477199	0.968631	36	197	negative regulation of transport	BP
16911	GO:2000018	0.0477789	0.996794	2	4	regulation of male gonad development	BP
4457	GO:0014807	0.0477916	0.997694	2	3	regulation of somitogenesis	BP
11946	GO:0051446	0.0478323	0.99348	3	7	positive regulation of meiotic cell cycle	BP
14028	GO:0071715	0.0479065	0.988126	5	14	icosanoid transport	BP
15600	GO:1901571	0.0479065	0.988126	5	14	fatty acid derivative transport	BP
13827	GO:0071360	0.0479251	0.994021	3	6	cellular response to exogenous dsRNA	BP
5952	GO:0021984	0.0479564	0.993064	3	8	adenohypophysis development	BP
12419	GO:0060045	0.0480122	0.990659	4	10	positive regulation of cardiac muscle cell proliferation	BP
17447	GO:2001237	0.0480512	0.979906	10	41	negative regulation of extrinsic apoptotic signaling pathway	BP
8263	GO:0035253	0.0480954	0.997671	2	3	ciliary rootlet	CC
890	GO:0002367	0.0480976	0.982369	8	30	cytokine production involved in immune response	BP
5644	GO:0019755	0.0481567	0.997666	2	3	one-carbon compound transport	BP
6054	GO:0030001	0.0482643	0.965242	57	335	metal ion transport	BP
14679	GO:0090218	0.0483314	0.985898	6	18	positive regulation of lipid kinase activity	BP
10208	GO:0045179	0.0483315	0.997653	2	3	apical cortex	CC
2923	GO:0006873	0.0483364	0.967432	40	226	cellular ion homeostasis	BP
2165	GO:0005543	0.0483784	0.968896	33	166	phospholipid binding	MF
8777	GO:0036507	0.0484468	0.997644	2	3	protein demannosylation	BP
8778	GO:0036508	0.0484468	0.997644	2	3	protein alpha-1,2-demannosylation	BP
2427	GO:0006029	0.0484665	0.977898	12	49	proteoglycan metabolic process	BP
3386	GO:0008194	0.0484863	0.977031	13	55	UDP-glycosyltransferase activity	MF
3398	GO:0008211	0.0484884	0.989738	4	13	glucocorticoid metabolic process	BP
14100	GO:0071897	0.0486327	0.97423	17	80	DNA biosynthetic process	BP
7043	GO:0032183	0.0487009	0.990479	4	10	SUMO binding	MF
5708	GO:0019901	0.0487875	0.965853	49	263	protein kinase binding	MF
11945	GO:0051445	0.0488268	0.983377	7	27	regulation of meiotic cell cycle	BP
220	GO:0000702	0.0488578	1	1	1	oxidized base lesion DNA N-glycosylase activity	MF
3559	GO:0008534	0.0488578	1	1	1	oxidized purine nucleobase lesion DNA N-glycosylase activity	MF
7002	GO:0032077	0.0488578	1	1	1	positive regulation of deoxyribonuclease activity	BP
7003	GO:0032079	0.0488578	1	1	1	positive regulation of endodeoxyribonuclease activity	BP
7137	GO:0032358	0.0488578	1	1	1	oxidized pyrimidine DNA binding	MF
13130	GO:0061481	0.0488578	1	1	1	response to TNF agonist	BP
15884	GO:1902544	0.0488578	1	1	1	regulation of DNA N-glycosylase activity	BP
15885	GO:1902546	0.0488578	1	1	1	positive regulation of DNA N-glycosylase activity	BP
17472	GO:2001272	0.0488578	1	1	1	positive regulation of cysteine-type endopeptidase activity involved in execution phase of apoptosis	BP
13967	GO:0071603	0.0489139	0.997608	2	3	endothelial cell-cell adhesion	BP
10784	GO:0046626	0.0489152	0.983652	7	24	regulation of insulin receptor signaling pathway	BP
14196	GO:0072106	0.0489269	0.997607	2	3	regulation of ureteric bud formation	BP
14197	GO:0072107	0.0489269	0.997607	2	3	positive regulation of ureteric bud formation	BP
13380	GO:0070317	0.049029	0.997599	2	3	negative regulation of G0 to G1 transition	BP
17439	GO:2001224	0.0491357	0.993805	3	6	positive regulation of neuron migration	BP
3699	GO:0009125	0.0492049	0.997586	2	3	nucleoside monophosphate catabolic process	BP
3702	GO:0009128	0.0492049	0.997586	2	3	purine nucleoside monophosphate catabolic process	BP
3729	GO:0009158	0.0492049	0.997586	2	3	ribonucleoside monophosphate catabolic process	BP
3738	GO:0009169	0.0492049	0.997586	2	3	purine ribonucleoside monophosphate catabolic process	BP
10664	GO:0046332	0.0492154	0.977602	12	47	SMAD binding	MF
1094	GO:0002757	0.0492571	0.966924	39	222	immune response-activating signal transduction	BP
17115	GO:2000404	0.0492671	0.992492	3	9	regulation of T cell migration	BP
1772	GO:0004667	0.0493276	1	1	1	prostaglandin-D synthase activity	MF
17021	GO:2000255	0.0493276	1	1	1	negative regulation of male germ cell proliferation	BP
11377	GO:0048858	0.0493412	0.961856	93	532	cell projection morphogenesis	BP
11846	GO:0051259	0.0493547	0.967423	36	203	protein oligomerization	BP
9108	GO:0042415	0.0494687	0.993162	3	7	norepinephrine metabolic process	BP
1985	GO:0005072	0.0496488	0.993713	3	6	transforming growth factor beta receptor, cytoplasmic mediator activity	MF
2342	GO:0005874	0.0497291	0.966879	38	198	microtubule	CC
5869	GO:0021784	0.049798	1	1	1	postganglionic parasympathetic fiber development	BP
10082	GO:0044815	0.0498623	0.984348	6	26	DNA packaging complex	CC

## Sheet: Downreg. GO terms goseq
TCF21 overexpression - downregulated GO terms
category	over_represented_pvalue	under_represented_pvalue	numDEInCat	numInCat	term	ontology
14497	GO:0072358	7.21169e-11	1	110	480	cardiovascular system development	BP
14498	GO:0072359	7.21169e-11	1	110	480	circulatory system development	BP
2228	GO:0005576	1.32877e-10	1	345	2268	extracellular region	CC
10155	GO:0044699	5.65778e-10	1	853	6494	single-organism process	BP
10096	GO:0044421	1.00779e-09	1	298	1923	extracellular region part	CC
11769	GO:0050896	3.17878e-09	1	563	3979	response to stimulus	BP
10173	GO:0044763	4.34034e-09	1	786	5909	single-organism cellular process	BP
3958	GO:0009605	5.54272e-09	1	213	1251	response to external stimulus	BP
3146	GO:0007166	5.64287e-09	1	231	1354	cell surface receptor signaling pathway	BP
11391	GO:0048583	6.17553e-09	1	289	1790	regulation of response to stimulus	BP
11357	GO:0048519	2.90559e-08	1	332	2182	negative regulation of biological process	BP
5133	GO:0016477	3.52996e-08	1	116	582	cell migration	BP
1164	GO:0003012	4.56174e-08	1	56	226	muscle system process	BP
7407	GO:0032502	4.68793e-08	1	421	2814	developmental process	BP
10177	GO:0044767	5.21335e-08	1	415	2768	single-organism developmental process	BP
7179	GO:0032101	5.66189e-08	1	89	436	regulation of response to external stimulus	BP
6317	GO:0030198	6.60019e-08	1	55	209	extracellular matrix organization	BP
9552	GO:0043062	8.07325e-08	1	55	210	extracellular structure organization	BP
9036	GO:0040011	8.58333e-08	1	164	916	locomotion	BP
11699	GO:0050793	8.92796e-08	1	180	1025	regulation of developmental process	BP
2250	GO:0005615	9.09873e-08	1	120	684	extracellular space	CC
11361	GO:0048523	9.819e-08	1	306	1999	negative regulation of cellular process	BP
3135	GO:0007155	1.48746e-07	1	144	771	cell adhesion	BP
6146	GO:0022610	1.72314e-07	1	144	773	biological adhesion	BP
11528	GO:0048870	2.24984e-07	1	121	638	cell motility	BP
12191	GO:0051674	2.24984e-07	1	121	638	localization of cell	BP
10162	GO:0044707	3.06767e-07	1	433	2958	single-multicellular organism process	BP
11518	GO:0048856	3.34664e-07	1	379	2519	anatomical structure development	BP
7107	GO:0031982	3.50704e-07	1	280	1876	vesicle	CC
3145	GO:0007165	3.82647e-07	1	390	2670	signal transduction	BP
7112	GO:0031988	4.02026e-07	1	271	1814	membrane-bounded vesicle	CC
12207	GO:0051716	9.59975e-07	1	465	3288	cellular response to stimulus	BP
11354	GO:0048514	1.24159e-06	1	58	250	blood vessel morphogenesis	BP
6681	GO:0031012	1.31095e-06	1	54	224	extracellular matrix	CC
634	GO:0001944	1.33267e-06	1	67	303	vasculature development	BP
3962	GO:0009611	1.33818e-06	1	102	540	response to wounding	BP
16936	GO:2000026	1.35287e-06	0.999999	139	772	regulation of multicellular organismal development	BP
2411	GO:0005912	1.92706e-06	0.999999	53	222	adherens junction	CC
395	GO:0001525	2.53173e-06	0.999999	51	215	angiogenesis	BP
3219	GO:0007275	2.75011e-06	0.999998	360	2397	multicellular organism development	BP
3022	GO:0006936	3.73052e-06	0.999998	45	187	muscle contraction	BP
419	GO:0001568	3.98821e-06	0.999998	64	292	blood vessel development	BP
11994	GO:0051270	4.49749e-06	0.999998	75	363	regulation of cellular component movement	BP
12028	GO:0051336	4.76273e-06	0.999997	111	608	regulation of hydrolase activity	BP
11938	GO:0051179	5.15523e-06	0.999997	404	2791	localization	BP
4044	GO:0009966	5.34288e-06	0.999997	207	1280	regulation of signal transduction	BP
6286	GO:0030154	5.67882e-06	0.999996	278	1792	cell differentiation	BP
3460	GO:0008219	5.81064e-06	0.999997	162	995	cell death	BP
5045	GO:0016265	5.81064e-06	0.999997	162	995	death	BP
13372	GO:0065008	5.91039e-06	0.999996	275	1783	regulation of biological quality	BP
13447	GO:0070161	6.34702e-06	0.999997	53	229	anchoring junction	CC
3968	GO:0009628	6.75605e-06	0.999996	109	600	response to abiotic stimulus	BP
6239	GO:0030055	7.02264e-06	0.999997	44	180	cell-substrate junction	CC
3010	GO:0006915	7.29251e-06	0.999996	153	934	apoptotic process	BP
4477	GO:0012501	7.35549e-06	0.999996	154	942	programmed cell death	BP
11360	GO:0048522	7.48666e-06	0.999995	329	2229	positive regulation of cellular process	BP
7622	GO:0032879	7.79893e-06	0.999995	196	1206	regulation of localization	BP
12383	GO:0052547	8.16505e-06	0.999997	45	207	regulation of peptidase activity	BP
4020	GO:0009888	8.26444e-06	0.999995	147	841	tissue development	BP
11977	GO:0051246	8.31102e-06	0.999995	193	1225	regulation of protein metabolic process	BP
2419	GO:0005925	8.60902e-06	0.999996	43	176	focal adhesion	CC
2033	GO:0005102	8.9144e-06	0.999995	126	749	receptor binding	MF
9037	GO:0040012	9.03459e-06	0.999996	75	372	regulation of locomotion	BP
4188	GO:0010563	9.16649e-06	0.999996	59	276	negative regulation of phosphorus metabolic process	BP
10668	GO:0045936	9.16649e-06	0.999996	59	276	negative regulation of phosphate metabolic process	BP
9108	GO:0042127	9.2439e-06	0.999995	125	725	regulation of cell proliferation	BP
11393	GO:0048585	9.54221e-06	0.999995	118	667	negative regulation of response to stimulus	BP
11974	GO:0051239	9.86773e-06	0.999994	203	1260	regulation of multicellular organismal process	BP
11979	GO:0051248	1.04082e-05	0.999994	93	518	negative regulation of protein metabolic process	BP
4242	GO:0010646	1.13855e-05	0.999992	230	1458	regulation of cell communication	BP
13374	GO:0065010	1.16491e-05	0.999992	213	1424	extracellular membrane-bounded organelle	CC
13403	GO:0070062	1.16491e-05	0.999992	213	1424	extracellular exosome	CC
2418	GO:0005924	1.16607e-05	0.999995	43	178	cell-substrate adherens junction	CC
11356	GO:0048518	1.20847e-05	0.999991	375	2591	positive regulation of biological process	BP
3285	GO:0007507	1.22198e-05	0.999994	59	263	heart development	BP
11976	GO:0051241	1.29497e-05	0.999993	93	504	negative regulation of multicellular organismal process	BP
9648	GO:0043230	1.3346e-05	0.999991	214	1433	extracellular organelle	CC
16372	GO:1903561	1.3346e-05	0.999991	214	1433	extracellular vesicle	CC
16210	GO:1903034	1.36164e-05	0.999994	46	207	regulation of response to wounding	BP
11465	GO:0048731	1.43549e-05	0.99999	323	2139	system development	BP
3030	GO:0006950	1.62402e-05	0.999989	280	1911	response to stress	BP
2202	GO:0005515	1.64395e-05	0.999988	666	5074	protein binding	MF
6292	GO:0030162	1.69311e-05	0.999992	66	350	regulation of proteolysis	BP
3134	GO:0007154	1.86355e-05	0.999986	421	2966	cell communication	BP
6415	GO:0030334	1.92422e-05	0.99999	66	320	regulation of cell migration	BP
7252	GO:0032269	1.94609e-05	0.999989	87	485	negative regulation of cellular protein metabolic process	BP
6199	GO:0023051	1.96195e-05	0.999987	230	1465	regulation of signaling	BP
3016	GO:0006928	2.0831e-05	0.999987	162	972	movement of cell or subcellular component	BP
14879	GO:0090257	2.12359e-05	0.999992	31	117	regulation of muscle system process	BP
6238	GO:0030054	2.13465e-05	0.999987	107	569	cell junction	CC
13373	GO:0065009	2.36663e-05	0.999984	209	1338	regulation of molecular function	BP
10471	GO:0045595	2.51886e-05	0.999985	123	699	regulation of cell differentiation	BP
10095	GO:0044420	2.56543e-05	0.999993	22	64	extracellular matrix component	CC
3983	GO:0009719	2.79218e-05	0.999982	145	863	response to endogenous stimulus	BP
13143	GO:0061061	2.93217e-05	0.999985	60	287	muscle structure development	BP
11727	GO:0050839	3.01559e-05	0.999989	30	109	cell adhesion molecule binding	MF
6200	GO:0023052	3.07174e-05	0.999977	415	2928	signaling	BP
11679	GO:0050766	3.13069e-05	0.999995	12	27	positive regulation of phagocytosis	BP
9563	GO:0043086	3.17342e-05	0.999983	76	420	negative regulation of catalytic activity	BP
2397	GO:0005886	3.19168e-05	0.999977	361	2464	plasma membrane	CC
11527	GO:0048869	3.28129e-05	0.999976	290	1918	cellular developmental process	BP
11353	GO:0048513	3.30802e-05	0.999977	235	1508	animal organ development	BP
7693	GO:0033002	3.35324e-05	0.99999	23	78	muscle cell proliferation	BP
11697	GO:0050790	3.58066e-05	0.999976	179	1128	regulation of catalytic activity	BP
10156	GO:0044700	3.60662e-05	0.999973	414	2925	single organism signaling	BP
7406	GO:0032501	4.21306e-05	0.999968	466	3356	multicellular organismal process	BP
13371	GO:0065007	4.22451e-05	0.999969	693	5274	biological regulation	BP
485	GO:0001704	4.30168e-05	0.999989	19	54	formation of primary germ layer	BP
14280	GO:0071944	4.38012e-05	0.999968	367	2519	cell periphery	CC
7251	GO:0032268	4.57805e-05	0.999969	177	1137	regulation of cellular protein metabolic process	BP
4063	GO:0010033	4.61813e-05	0.999968	221	1442	response to organic substance	BP
14671	GO:0080134	5.13372e-05	0.999968	116	692	regulation of response to stress	BP
2301	GO:0005737	5.38484e-05	0.99996	667	5121	cytoplasm	CC
16985	GO:2000145	5.54978e-05	0.99997	67	339	regulation of cell motility	BP
3024	GO:0006939	6.41008e-05	0.999983	18	55	smooth muscle contraction	BP
4950	GO:0016043	6.53174e-05	0.999951	405	2899	cellular component organization	BP
13793	GO:0070887	6.85748e-05	0.999952	211	1383	cellular response to chemical stimulus	BP
7883	GO:0033554	7.33185e-05	0.999952	139	873	cellular response to stress	BP
8097	GO:0034330	7.56319e-05	0.999969	35	137	cell junction organization	BP
3979	GO:0009653	8.18834e-05	0.999942	214	1354	anatomical structure morphogenesis	BP
3491	GO:0008283	8.63075e-05	0.999942	148	924	cell proliferation	BP
9199	GO:0042326	8.98557e-05	0.999957	46	217	negative regulation of phosphorylation	BP
10166	GO:0044712	9.46699e-05	0.999942	100	592	single-organism catabolic process	BP
9957	GO:0044087	9.57667e-05	0.999947	68	347	regulation of cellular component biogenesis	BP
654	GO:0001968	9.63027e-05	0.999989	9	17	fibronectin binding	MF
12384	GO:0052548	0.000101788	0.999953	40	196	regulation of endopeptidase activity	BP
9636	GO:0043207	0.00010244	0.999941	76	434	response to external biotic stimulus	BP
12202	GO:0051707	0.00010244	0.999941	76	434	response to other organism	BP
9556	GO:0043067	0.000102617	0.999934	121	744	regulation of programmed cell death	BP
3493	GO:0008285	0.00010374	0.999944	63	325	negative regulation of cell proliferation	BP
13625	GO:0070482	0.0001062	0.999952	40	178	response to oxygen levels	BP
6501	GO:0030574	0.000111207	0.999974	15	40	collagen catabolic process	BP
11084	GO:0046983	0.000136909	0.999916	92	538	protein dimerization activity	MF
1901	GO:0004857	0.00013839	0.999936	39	197	enzyme inhibitor activity	MF
5640	GO:0019220	0.000144692	0.999904	135	832	regulation of phosphate metabolic process	BP
8096	GO:0034329	0.000146361	0.999941	31	120	cell junction assembly	BP
7114	GO:0031994	0.000148587	1	4	4	insulin-like growth factor I binding	MF
8729	GO:0035987	0.000149665	0.999975	11	24	endodermal cell differentiation	BP
8842	GO:0036293	0.000149913	0.999932	38	169	response to decreased oxygen levels	BP
3147	GO:0007167	0.000153029	0.999903	106	607	enzyme linked receptor protein signaling pathway	BP
9077	GO:0042060	0.000155413	0.999911	71	379	wound healing	BP
15294	GO:0098590	0.000162341	0.9999	93	505	plasma membrane region	CC
2230	GO:0005578	0.000164479	0.999921	43	191	proteinaceous extracellular matrix	CC
11935	GO:0051174	0.000168857	0.999887	135	835	regulation of phosphorus metabolic process	BP
6152	GO:0022617	0.000174777	0.999945	20	64	extracellular matrix disassembly	BP
9959	GO:0044089	0.000176086	0.999914	44	206	positive regulation of cellular component biogenesis	BP
3023	GO:0006937	0.000179008	0.999936	24	90	regulation of muscle contraction	BP
13172	GO:0061134	0.000180069	0.999931	26	116	peptidase regulator activity	MF
11879	GO:0051094	0.000205721	0.99987	101	582	positive regulation of developmental process	BP
10352	GO:0045216	0.000210557	0.999914	30	117	cell-cell junction organization	BP
11902	GO:0051128	0.000215686	0.99985	163	1033	regulation of cellular component organization	BP
10594	GO:0045807	0.000221551	0.999936	17	57	positive regulation of endocytosis	BP
13954	GO:0071310	0.000229728	0.999838	174	1121	cellular response to organic substance	BP
7671	GO:0032963	0.000233685	0.999927	19	65	collagen metabolic process	BP
487	GO:0001706	0.000234984	0.999953	12	29	endoderm formation	BP
4431	GO:0010941	0.000241732	0.999839	125	788	regulation of cell death	BP
12893	GO:0060537	0.000248098	0.999881	41	184	muscle tissue development	BP
11710	GO:0050807	0.00025146	0.999925	18	55	regulation of synapse organization	BP
12037	GO:0051346	0.000255632	0.999877	40	202	negative regulation of hydrolase activity	BP
14231	GO:0071840	0.000264354	0.999796	405	2944	cellular component organization or biogenesis	BP
6982	GO:0031638	0.000290995	0.9999	21	80	zymogen activation	BP
4532	GO:0014706	0.000309307	0.999853	39	175	striated muscle tissue development	BP
4243	GO:0010647	0.000311133	0.999791	127	789	positive regulation of cell communication	BP
2246	GO:0005604	0.000318164	0.999912	16	47	basement membrane	CC
3025	GO:0006940	0.000333319	0.999921	13	38	regulation of smooth muscle contraction	BP
9146	GO:0042221	0.000333655	0.999747	293	2067	response to chemical	BP
2206	GO:0005520	0.000335888	0.999965	7	14	insulin-like growth factor binding	MF
3959	GO:0009607	0.00033701	0.999797	77	456	response to biotic stimulus	BP
15800	GO:1901681	0.000338957	0.999866	26	108	sulfur compound binding	MF
13129	GO:0061041	0.000347362	0.999882	20	75	regulation of wound healing	BP
2407	GO:0005902	0.000361972	0.999919	12	35	microvillus	CC
9497	GO:0042981	0.000388451	0.999741	117	738	regulation of apoptotic process	BP
2934	GO:0006793	0.000398457	0.999706	223	1519	phosphorus metabolic process	BP
3984	GO:0009725	0.00040478	0.999744	92	545	response to hormone	BP
15380	GO:0098858	0.000406963	0.999844	24	94	actin-based cell projection	CC
11696	GO:0050789	0.000427075	0.999666	653	5013	regulation of biological process	BP
11469	GO:0048738	0.000430838	0.999828	26	101	cardiac muscle tissue development	BP
6201	GO:0023056	0.000437083	0.999704	126	787	positive regulation of signaling	BP
4141	GO:0010466	0.000439398	0.999817	27	129	negative regulation of peptidase activity	BP
4563	GO:0014812	0.000446918	0.999891	13	38	muscle cell migration	BP
15293	GO:0098589	0.000463667	0.999696	106	613	membrane region	CC
466	GO:0001666	0.00047052	0.999777	36	165	response to hypoxia	BP
6142	GO:0022603	0.000472644	0.999709	80	445	regulation of anatomical structure morphogenesis	BP
12511	GO:0055082	0.000487173	0.999716	65	353	cellular chemical homeostasis	BP
11718	GO:0050818	0.000513045	0.999846	16	56	regulation of coagulation	BP
2948	GO:0006816	0.000545265	0.999719	44	209	calcium ion transport	BP
10993	GO:0046822	0.000564014	0.999778	24	99	regulation of nucleocytoplasmic transport	BP
8515	GO:0035556	0.00056804	0.999586	191	1268	intracellular signal transduction	BP
10016	GO:0044259	0.0005772	0.999803	19	69	multicellular organismal macromolecule metabolic process	BP
6287	GO:0030155	0.0005779	0.999659	66	361	regulation of cell adhesion	BP
3288	GO:0007517	0.000596964	0.99971	37	173	muscle organ development	BP
7002	GO:0031666	0.000614371	0.999986	4	5	positive regulation of lipopolysaccharide-mediated signaling pathway	BP
3963	GO:0009612	0.000615367	0.99974	27	115	response to mechanical stimulus	BP
9962	GO:0044092	0.000619801	0.999606	87	534	negative regulation of molecular function	BP
6999	GO:0031663	0.000623219	0.999889	9	24	lipopolysaccharide-mediated signaling pathway	BP
3137	GO:0007157	0.00062877	0.999863	11	30	heterophilic cell-cell adhesion via plasma membrane cell adhesion molecules	BP
15111	GO:0097205	0.000633037	0.999948	6	10	renal filtration	BP
11856	GO:0051049	0.000666298	0.999533	143	909	regulation of transport	BP
10127	GO:0044459	0.000680376	0.999497	207	1347	plasma membrane part	CC
7180	GO:0032102	0.000687439	0.999682	32	148	negative regulation of response to external stimulus	BP
6953	GO:0031572	0.000693646	0.999917	7	14	G2 DNA damage checkpoint	BP
10473	GO:0045597	0.000697569	0.999574	73	406	positive regulation of cell differentiation	BP
4432	GO:0010942	0.000701454	0.999593	60	330	positive regulation of cell death	BP
10003	GO:0044243	0.000714535	0.999792	15	47	multicellular organism catabolic process	BP
7115	GO:0031995	0.000719498	1	3	3	insulin-like growth factor II binding	MF
11701	GO:0050795	0.000720459	0.999686	28	125	regulation of behavior	BP
3275	GO:0007492	0.000732947	0.999811	13	37	endoderm development	BP
11904	GO:0051130	0.000733167	0.999525	93	547	positive regulation of cellular component organization	BP
6416	GO:0030335	0.000736452	0.99963	39	190	positive regulation of cell migration	BP
11573	GO:0050431	0.000740092	0.999963	5	7	transforming growth factor beta binding	MF
9684	GO:0043281	0.000743754	0.999692	25	110	regulation of cysteine-type endopeptidase activity involved in apoptotic process	BP
626	GO:0001933	0.000750253	0.999622	39	192	negative regulation of protein phosphorylation	BP
2935	GO:0006796	0.000754503	0.999437	216	1483	phosphate-containing compound metabolic process	BP
7000	GO:0031664	0.000782552	0.999922	6	12	regulation of lipopolysaccharide-mediated signaling pathway	BP
2951	GO:0006820	0.000787039	0.999542	60	325	anion transport	BP
11677	GO:0050764	0.000791813	0.99979	13	41	regulation of phagocytosis	BP
3247	GO:0007369	0.000815988	0.999687	22	83	gastrulation	BP
14584	GO:0072578	0.000821684	0.999958	5	7	neurotransmitter-gated ion channel clustering	BP
11704	GO:0050801	0.000841105	0.999499	64	354	ion homeostasis	BP
9794	GO:0043500	0.000863311	0.999753	14	47	muscle adaptation	BP
9963	GO:0044093	0.00087657	0.999386	135	852	positive regulation of molecular function	BP
4806	GO:0015711	0.000894704	0.999513	47	243	organic anion transport	BP
2978	GO:0006873	0.000897583	0.99949	54	289	cellular ion homeostasis	BP
9091	GO:0042098	0.000945357	0.999609	24	107	T cell proliferation	BP
2086	GO:0005178	0.000949286	0.999685	17	59	integrin binding	MF
9198	GO:0042325	0.000954166	0.99935	113	708	regulation of phosphorylation	BP
2362	GO:0005829	0.000969759	0.999267	228	1597	cytosol	CC
15312	GO:0098644	0.000970576	0.99989	7	12	complex of collagen trimers	CC
13767	GO:0070838	0.000995773	0.999461	46	227	divalent metal ion transport	BP
2232	GO:0005581	0.0010207	0.99969	15	48	collagen trimer	CC
16971	GO:2000116	0.00102243	0.999558	26	118	regulation of cysteine-type endopeptidase activity	BP
6313	GO:0030193	0.00103564	0.999679	15	54	regulation of blood coagulation	BP
15456	GO:1900046	0.00103564	0.999679	15	54	regulation of hemostasis	BP
1160	GO:0003008	0.00103791	0.99926	146	953	system process	BP
12479	GO:0055017	0.00104461	0.999734	12	36	cardiac muscle tissue growth	BP
6223	GO:0030029	0.00105337	0.999384	58	311	actin filament-based process	BP
6539	GO:0030674	0.0010591	0.999581	22	89	protein binding, bridging	MF
5768	GO:0019725	0.00107645	0.999334	71	410	cellular homeostasis	BP
3033	GO:0006954	0.00110469	0.999357	56	323	inflammatory response	BP
10113	GO:0044444	0.00110561	0.999115	512	3922	cytoplasmic part	CC
628	GO:0001935	0.00111547	0.999621	17	63	endothelial cell proliferation	BP
3445	GO:0008201	0.00113272	0.999598	18	71	heparin binding	MF
4437	GO:0010951	0.00113292	0.999511	25	124	negative regulation of endopeptidase activity	BP
14542	GO:0072511	0.00117731	0.999356	46	229	divalent inorganic cation transport	BP
11878	GO:0051093	0.00117869	0.999282	66	370	negative regulation of developmental process	BP
9557	GO:0043068	0.00118195	0.999308	57	316	positive regulation of programmed cell death	BP
10623	GO:0045861	0.00119684	0.999407	34	182	negative regulation of proteolysis	BP
3021	GO:0006935	0.00124865	0.999213	75	428	chemotaxis	BP
9202	GO:0042330	0.00124865	0.999213	75	428	taxis	BP
2216	GO:0005539	0.0012573	0.999493	22	93	glycosaminoglycan binding	MF
16211	GO:1903035	0.00126712	0.999488	22	95	negative regulation of response to wounding	BP
9876	GO:0043627	0.00130265	0.999437	25	111	response to estrogen	BP
15100	GO:0097190	0.00131789	0.999223	57	326	apoptotic signaling pathway	BP
4808	GO:0015718	0.00133694	0.999472	21	88	monocarboxylic acid transport	BP
6833	GO:0031324	0.00134271	0.999024	157	1061	negative regulation of cellular metabolic process	BP
4045	GO:0009967	0.00134662	0.999072	113	714	positive regulation of signal transduction	BP
629	GO:0001936	0.00135	0.999571	15	53	regulation of endothelial cell proliferation	BP
11332	GO:0048468	0.00135041	0.999011	167	1069	cell development	BP
1993	GO:0005001	0.00135688	0.999825	7	13	transmembrane receptor protein tyrosine phosphatase activity	MF
5621	GO:0019198	0.00135688	0.999825	7	13	transmembrane receptor protein phosphatase activity	MF
6207	GO:0030003	0.00139376	0.999199	52	281	cellular cation homeostasis	BP
16987	GO:2000147	0.00144059	0.999244	39	198	positive regulation of cell motility	BP
11996	GO:0051272	0.00144114	0.999238	40	204	positive regulation of cellular component movement	BP
7982	GO:0033993	0.00144444	0.999086	74	438	response to lipid	BP
3949	GO:0009581	0.0014494	0.99937	25	108	detection of external stimulus	BP
7934	GO:0033673	0.00146582	0.999326	28	129	negative regulation of kinase activity	BP
3149	GO:0007169	0.00147484	0.99905	80	467	transmembrane receptor protein tyrosine kinase signaling pathway	BP
2829	GO:0006629	0.00149939	0.99897	109	698	lipid metabolic process	BP
13133	GO:0061045	0.00151207	0.999561	13	44	negative regulation of wound healing	BP
11719	GO:0050819	0.00152112	0.999613	11	36	negative regulation of coagulation	BP
3142	GO:0007162	0.00153394	0.999283	29	132	negative regulation of cell adhesion	BP
14799	GO:0090130	0.00153599	0.999316	26	116	tissue migration	BP
6439	GO:0030414	0.00153966	0.999392	20	95	peptidase inhibitor activity	MF
15342	GO:0098771	0.00157714	0.999059	58	322	inorganic ion homeostasis	BP
13773	GO:0070848	0.00157804	0.998984	79	455	response to growth factor	BP
631	GO:0001938	0.00158315	0.999568	12	39	positive regulation of endothelial cell proliferation	BP
9562	GO:0043085	0.00159024	0.998892	117	733	positive regulation of catalytic activity	BP
11658	GO:0050727	0.00162726	0.999232	29	142	regulation of inflammatory response	BP
6556	GO:0030728	0.00165375	0.999862	5	9	ovulation	BP
12395	GO:0052650	0.0016596	1	3	3	NADP-retinol dehydrogenase activity	MF
75	GO:0000165	0.001664	0.998948	72	424	MAPK cascade	BP
2341	GO:0005788	0.00168516	0.999272	24	105	endoplasmic reticulum lumen	CC
11425	GO:0048660	0.00177234	0.999442	14	51	regulation of smooth muscle cell proliferation	BP
9554	GO:0043065	0.00183826	0.998904	56	315	positive regulation of apoptotic process	BP
11619	GO:0050673	0.00184137	0.999079	33	161	epithelial cell proliferation	BP
6133	GO:0022408	0.00188147	0.999273	19	79	negative regulation of cell-cell adhesion	BP
13990	GO:0071363	0.00188292	0.998786	77	444	cellular response to growth factor stimulus	BP
6873	GO:0031400	0.00188378	0.998893	53	298	negative regulation of protein modification process	BP
11392	GO:0048584	0.00191058	0.998609	148	984	positive regulation of response to stimulus	BP
3950	GO:0009582	0.0019109	0.999151	25	110	detection of abiotic stimulus	BP
4024	GO:0009892	0.00197854	0.998526	174	1209	negative regulation of metabolic process	BP
14936	GO:0090335	0.00200465	1	3	3	regulation of brown fat cell differentiation	BP
14937	GO:0090336	0.00200465	1	3	3	positive regulation of brown fat cell differentiation	BP
3195	GO:0007229	0.00200805	0.99934	15	50	integrin-mediated signaling pathway	BP
6381	GO:0030291	0.0020082	0.999673	7	18	protein serine/threonine kinase inhibitor activity	MF
11423	GO:0048646	0.00201469	0.998633	97	582	anatomical structure formation involved in morphogenesis	BP
16236	GO:1903115	0.00201605	0.999696	7	15	regulation of actin filament-based movement	BP
9042	GO:0040017	0.00203543	0.9989	40	208	positive regulation of locomotion	BP
9796	GO:0043502	0.00206412	0.999457	11	35	regulation of muscle adaptation	BP
8388	GO:0035249	0.00216656	0.999353	13	41	synaptic transmission, glutamatergic	BP
12465	GO:0055001	0.00217159	0.999107	21	86	muscle cell development	BP
6872	GO:0031399	0.0022244	0.998409	128	834	regulation of protein modification process	BP
10164	GO:0044710	0.0022373	0.998208	364	2753	single-organism metabolic process	BP
16136	GO:1902882	0.00225096	0.999444	10	32	regulation of response to oxidative stress	BP
12319	GO:0051956	0.00226841	0.999884	4	6	negative regulation of amino acid transport	BP
625	GO:0001932	0.00227209	0.99843	104	659	regulation of protein phosphorylation	BP
15807	GO:1901700	0.00228097	0.998375	124	807	response to oxygen-containing compound	BP
6443	GO:0030424	0.0022836	0.998721	44	223	axon	CC
11975	GO:0051240	0.0023171	0.998377	112	709	positive regulation of multicellular organismal process	BP
12829	GO:0060419	0.00237053	0.999319	12	39	heart growth	BP
11083	GO:0046982	0.00239131	0.998704	39	206	protein heterodimerization activity	MF
17426	GO:2001182	0.00243782	1	3	3	regulation of interleukin-12 secretion	BP
2944	GO:0006811	0.00250757	0.998196	130	830	ion transport	BP
11057	GO:0046942	0.00253367	0.998689	34	169	carboxylic acid transport	BP
12780	GO:0060353	0.00253635	0.99994	3	4	regulation of cell adhesion molecule production	BP
6348	GO:0030234	0.00254083	0.99836	72	447	enzyme regulator activity	MF
11424	GO:0048659	0.00255019	0.999159	14	53	smooth muscle cell proliferation	BP
15300	GO:0098602	0.00261542	0.998324	70	409	single organism cell adhesion	BP
5852	GO:0019915	0.00262412	0.999397	9	28	lipid storage	BP
1838	GO:0004745	0.00266978	0.999731	5	10	retinol dehydrogenase activity	MF
9997	GO:0044236	0.00267911	0.998932	19	78	multicellular organism metabolic process	BP
1192	GO:0003094	0.00268051	0.99975	5	9	glomerular filtration	BP
2707	GO:0006468	0.00271468	0.998037	132	859	protein phosphorylation	BP
9903	GO:0043900	0.00272296	0.99846	43	247	regulation of multi-organism process	BP
3310	GO:0007596	0.00273258	0.998355	54	303	blood coagulation	BP
7404	GO:0032496	0.00274865	0.998616	31	156	response to lipopolysaccharide	BP
12327	GO:0051965	0.00275245	0.999207	12	36	positive regulation of synapse assembly	BP
4862	GO:0015849	0.0027544	0.998567	34	170	organic acid transport	BP
3298	GO:0007565	0.00275879	0.99878	23	104	female pregnancy	BP
6854	GO:0031347	0.00280693	0.998236	63	382	regulation of defense response	BP
8286	GO:0034754	0.0028194	0.999057	14	54	cellular hormone metabolic process	BP
9389	GO:0042692	0.00283206	0.99848	37	186	muscle cell differentiation	BP
1392	GO:0003779	0.00288788	0.998421	39	197	actin binding	MF
9685	GO:0043292	0.00290109	0.998598	28	129	contractile fiber	CC
15345	GO:0098779	0.00290938	0.998895	17	71	mitophagy in response to mitochondrial depolarization	BP
15346	GO:0098780	0.00290938	0.998895	17	71	response to mitochondrial depolarisation	BP
11717	GO:0050817	0.0029626	0.998209	54	304	coagulation	BP
3031	GO:0006952	0.00298412	0.99784	129	882	defense response	BP
14071	GO:0071495	0.00299351	0.997918	102	634	cellular response to endogenous stimulus	BP
3414	GO:0008150	0.00299963	0.997902	965	7905	biological_process	BP
11373	GO:0048545	0.00300769	0.99826	46	252	response to steroid hormone	BP
4227	GO:0010631	0.00302694	0.998624	24	109	epithelial cell migration	BP
15343	GO:0098772	0.00305341	0.997904	94	601	molecular function regulator	MF
15808	GO:1901701	0.0031042	0.997915	84	519	cellular response to oxygen-containing compound	BP
1253	GO:0003205	0.00312192	0.998742	19	75	cardiac chamber development	BP
4585	GO:0014855	0.00312396	0.999282	9	25	striated muscle cell proliferation	BP
8219	GO:0034614	0.00313409	0.99888	15	64	cellular response to reactive oxygen species	BP
5137	GO:0016485	0.0031724	0.998309	35	189	protein processing	BP
1270	GO:0003231	0.00317659	0.99889	15	53	cardiac ventricle development	BP
3889	GO:0009266	0.00319032	0.998541	24	112	response to temperature stimulus	BP
3215	GO:0007270	0.00320374	0.998708	19	74	neuron-neuron synaptic transmission	BP
15310	GO:0098642	0.00320435	1	3	3	network-forming collagen trimer	CC
15313	GO:0098645	0.00320435	1	3	3	collagen network	CC
15316	GO:0098651	0.00320435	1	3	3	basement membrane collagen trimer	CC
12325	GO:0051963	0.00321951	0.99899	13	41	regulation of synapse assembly	BP
8099	GO:0034332	0.00323149	0.998734	18	69	adherens junction organization	BP
12616	GO:0060090	0.00324517	0.998578	22	96	binding, bridging	MF
4894	GO:0015909	0.00327949	0.999134	10	34	long-chain fatty acid transport	BP
3378	GO:0008083	0.00329735	0.998603	20	97	growth factor activity	MF
6793	GO:0031258	0.00333332	0.999671	5	9	lamellipodium membrane	CC
3313	GO:0007599	0.00334547	0.997964	54	306	hemostasis	BP
6679	GO:0031005	0.00342464	0.999803	4	6	filamin binding	MF
11700	GO:0050794	0.00342719	0.997199	611	4730	regulation of cellular process	BP
4530	GO:0014704	0.00342938	0.999126	10	28	intercalated disc	CC
14683	GO:0086004	0.00345565	0.999532	6	12	regulation of cardiac muscle cell contraction	BP
7253	GO:0032270	0.00346375	0.997556	107	697	positive regulation of cellular protein metabolic process	BP
4025	GO:0009893	0.00347064	0.997285	236	1664	positive regulation of metabolic process	BP
1100	GO:0002831	0.0034714	0.998339	26	129	regulation of response to biotic stimulus	BP
1022	GO:0002697	0.00354966	0.997991	41	232	regulation of immune effector process	BP
6229	GO:0030036	0.00355541	0.9979	48	260	actin cytoskeleton organization	BP
12571	GO:0060038	0.00356151	0.99926	8	21	cardiac muscle cell proliferation	BP
5075	GO:0016324	0.0035752	0.998174	31	146	apical plasma membrane	CC
16964	GO:2000108	0.0035793	0.999472	6	14	positive regulation of leukocyte apoptotic process	BP
7677	GO:0032970	0.00357931	0.998145	32	158	regulation of actin filament-based process	BP
6222	GO:0030027	0.00358309	0.998455	21	88	lamellipodium	CC
12509	GO:0055080	0.00360851	0.997784	55	314	cation homeostasis	BP
6202	GO:0023057	0.00364354	0.997488	93	581	negative regulation of signaling	BP
9825	GO:0043542	0.00364944	0.998493	19	82	endothelial cell migration	BP
6190	GO:0023014	0.00365884	0.997603	72	435	signal transduction by protein phosphorylation	BP
10327	GO:0045177	0.00367023	0.997998	37	184	apical part of cell	CC
1903	GO:0004860	0.0036974	0.998856	12	43	protein kinase inhibitor activity	MF
13101	GO:0060996	0.00369814	0.998946	11	35	dendritic spine development	BP
10665	GO:0045933	0.00373134	0.999094	9	28	positive regulation of muscle contraction	BP
15567	GO:1900407	0.0037685	0.999076	9	29	regulation of cellular response to oxidative stress	BP
1296	GO:0003300	0.00378803	0.998911	11	36	cardiac muscle hypertrophy	BP
16053	GO:1902578	0.00386197	0.996921	285	2050	single-organism localization	BP
10012	GO:0044255	0.00386274	0.997374	85	536	cellular lipid metabolic process	BP
6782	GO:0031232	0.00388482	0.999893	3	4	extrinsic component of external side of plasma membrane	CC
9110	GO:0042129	0.00391412	0.998321	20	93	regulation of T cell proliferation	BP
3738	GO:0009056	0.00391528	0.997075	152	1056	catabolic process	BP
467	GO:0001667	0.00394744	0.997936	32	163	ameboidal-type cell migration	BP
8019	GO:0034111	0.00397231	0.998553	15	60	negative regulation of homotypic cell-cell adhesion	BP
12838	GO:0060429	0.0040141	0.997276	84	509	epithelium development	BP
2708	GO:0006469	0.0040221	0.998089	25	119	negative regulation of protein kinase activity	BP
11978	GO:0051247	0.00404527	0.997103	113	745	positive regulation of protein metabolic process	BP
135	GO:0000302	0.0040516	0.998133	23	115	response to reactive oxygen species	BP
11858	GO:0051051	0.00410554	0.997608	44	249	negative regulation of transport	BP
6452	GO:0030449	0.00411097	0.99921	7	20	regulation of complement activation	BP
1908	GO:0004866	0.00411754	0.998302	18	90	endopeptidase inhibitor activity	MF
5074	GO:0016323	0.00414169	0.99803	25	117	basolateral plasma membrane	CC
15301	GO:0098609	0.00414291	0.997206	81	484	cell-cell adhesion	BP
7532	GO:0032729	0.00416451	0.998861	10	34	positive regulation of interferon-gamma production	BP
12482	GO:0055021	0.00421849	0.999085	8	22	regulation of cardiac muscle tissue growth	BP
5067	GO:0016310	0.0042224	0.996839	152	1033	phosphorylation	BP
11915	GO:0051146	0.00429435	0.997827	29	139	striated muscle cell differentiation	BP
6315	GO:0030195	0.00430666	0.99881	10	35	negative regulation of blood coagulation	BP
15457	GO:1900047	0.00430666	0.99881	10	35	negative regulation of hemostasis	BP
4051	GO:0009987	0.00431911	0.996675	885	7160	cellular process	BP
14801	GO:0090132	0.00432853	0.997969	24	112	epithelium migration	BP
497	GO:0001725	0.00441677	0.998917	9	26	stress fiber	CC
15224	GO:0097517	0.00441677	0.998917	9	26	contractile actin filament bundle	CC
3321	GO:0007610	0.00455117	0.997067	64	373	behavior	BP
10022	GO:0044267	0.0045977	0.996292	315	2348	cellular protein metabolic process	BP
7357	GO:0032432	0.00459979	0.998746	10	31	actin filament bundle	CC
5834	GO:0019887	0.00462588	0.998093	18	79	protein kinase regulator activity	MF
14098	GO:0071559	0.00463197	0.99782	24	108	response to transforming growth factor beta	BP
14099	GO:0071560	0.00463197	0.99782	24	108	cellular response to transforming growth factor beta stimulus	BP
13173	GO:0061135	0.00466725	0.99805	18	91	endopeptidase regulator activity	MF
14116	GO:0071604	0.00468235	0.999268	6	14	transforming growth factor beta production	BP
4606	GO:0014897	0.00469555	0.998602	11	37	striated muscle hypertrophy	BP
4438	GO:0010952	0.0047184	0.997995	19	85	positive regulation of peptidase activity	BP
801	GO:0002237	0.00471902	0.997525	31	161	response to molecule of bacterial origin	BP
3014	GO:0006925	0.0047391	0.99942	5	11	inflammatory cell apoptotic process	BP
4244	GO:0010648	0.00474757	0.996692	93	586	negative regulation of cell communication	BP
4354	GO:0010829	0.0047509	0.999449	5	10	negative regulation of glucose transport	BP
2980	GO:0006875	0.00477018	0.997163	46	258	cellular metal ion homeostasis	BP
11857	GO:0051050	0.00485163	0.996743	76	468	positive regulation of transport	BP
15110	GO:0097202	0.00488816	0.998177	15	60	activation of cysteine-type endopeptidase activity	BP
6777	GO:0031226	0.00491333	0.996373	133	858	intrinsic component of plasma membrane	CC
10694	GO:0045987	0.00494493	0.99903	7	19	positive regulation of smooth muscle contraction	BP
9349	GO:0042592	0.0049849	0.996366	121	797	homeostatic process	BP
6132	GO:0022407	0.00498554	0.997141	40	224	regulation of cell-cell adhesion	BP
11194	GO:0048015	0.00503897	0.997744	21	94	phosphatidylinositol-mediated signaling	BP
11196	GO:0048017	0.00503897	0.997744	21	94	inositol lipid-mediated signaling	BP
3383	GO:0008092	0.00504376	0.996649	72	427	cytoskeletal protein binding	MF
1904	GO:0004861	0.00508033	0.999607	4	7	cyclin-dependent protein serine/threonine kinase inhibitor activity	MF
3011	GO:0006919	0.00510523	0.998164	14	55	activation of cysteine-type endopeptidase activity involved in apoptotic process	BP
13103	GO:0060998	0.00511059	0.998705	9	27	regulation of dendritic spine development	BP
10585	GO:0045785	0.00519856	0.996991	41	227	positive regulation of cell adhesion	BP
11989	GO:0051259	0.0052692	0.996949	41	226	protein oligomerization	BP
4777	GO:0015629	0.0052783	0.996865	45	245	actin cytoskeleton	CC
4179	GO:0010544	0.00530656	0.999148	6	14	negative regulation of platelet activation	BP
2045	GO:0005126	0.00532852	0.99731	27	145	cytokine receptor binding	MF
11031	GO:0046889	0.0053301	0.998363	11	40	positive regulation of lipid biosynthetic process	BP
9818	GO:0043534	0.00539093	0.998247	12	43	blood vessel endothelial cell migration	BP
5631	GO:0019210	0.00539395	0.998234	12	45	kinase inhibitor activity	MF
11787	GO:0050920	0.00541462	0.997609	20	91	regulation of chemotaxis	BP
3965	GO:0009617	0.00544549	0.996809	42	247	response to bacterium	BP
17031	GO:2000257	0.00548361	0.998871	7	21	regulation of protein activation cascade	BP
2734	GO:0006508	0.0055345	0.995999	111	759	proteolysis	BP
5735	GO:0019538	0.00553984	0.995482	351	2649	protein metabolic process	BP
11748	GO:0050866	0.00556036	0.997534	20	93	negative regulation of cell activation	BP
15101	GO:0097191	0.00562844	0.997237	25	127	extrinsic apoptotic signaling pathway	BP
16517	GO:1904018	0.00570115	0.997819	15	64	positive regulation of vasculature development	BP
12651	GO:0060159	0.00575267	0.999817	3	4	regulation of dopamine receptor signaling pathway	BP
5079	GO:0016337	0.00578701	0.996211	65	387	single organismal cell-cell adhesion	BP
5206	GO:0016614	0.0058299	0.997674	16	72	oxidoreductase activity, acting on CH-OH group of donors	MF
11747	GO:0050865	0.00583493	0.996482	46	267	regulation of cell activation	BP
14602	GO:0072610	0.00587981	0.999811	3	4	interleukin-12 secretion	BP
4612	GO:0014909	0.00590507	0.998307	10	33	smooth muscle cell migration	BP
12485	GO:0055024	0.00593092	0.998448	9	28	regulation of cardiac muscle tissue development	BP
2398	GO:0005887	0.00593858	0.995606	129	832	integral component of plasma membrane	CC
14036	GO:0071437	0.00605427	0.999506	4	7	invadopodium	CC
4029	GO:0009897	0.00605478	0.996927	27	134	external side of plasma membrane	CC
8330	GO:0035051	0.00622716	0.997528	16	64	cardiocyte differentiation	BP
13704	GO:0070661	0.00626572	0.996712	29	156	leukocyte proliferation	BP
4276	GO:0010715	0.00632077	0.999478	4	7	regulation of extracellular matrix disassembly	BP
4614	GO:0014911	0.00633847	0.998912	6	15	positive regulation of smooth muscle cell migration	BP
7661	GO:0032944	0.00638175	0.996884	24	122	regulation of mononuclear cell proliferation	BP
13690	GO:0070613	0.00639613	0.997956	11	44	regulation of protein processing	BP
9183	GO:0042297	0.006458	0.999785	3	4	vocal learning	BP
15296	GO:0098596	0.006458	0.999785	3	4	imitative learning	BP
15298	GO:0098598	0.006458	0.999785	3	4	learned vocalization behavior or vocal learning	BP
2979	GO:0006874	0.00645979	0.996326	37	199	cellular calcium ion homeostasis	BP
12036	GO:0051345	0.00650479	0.995691	67	394	positive regulation of hydrolase activity	BP
4046	GO:0009968	0.00650622	0.995499	83	520	negative regulation of signal transduction	BP
11757	GO:0050878	0.00661992	0.995649	64	386	regulation of body fluid levels	BP
6145	GO:0022607	0.00665817	0.994885	167	1158	cellular component assembly	BP
7609	GO:0032844	0.00668862	0.995989	44	245	regulation of homeostatic process	BP
7466	GO:0032612	0.00673575	0.997991	10	37	interleukin-1 production	BP
999	GO:0002673	0.00674832	0.997702	12	48	regulation of acute inflammatory response	BP
4605	GO:0014896	0.00678064	0.997853	11	39	muscle hypertrophy	BP
11650	GO:0050714	0.00681076	0.996657	24	121	positive regulation of protein secretion	BP
9750	GO:0043408	0.00684771	0.99549	64	390	regulation of MAPK cascade	BP
10118	GO:0044449	0.00689943	0.996573	25	118	contractile fiber part	CC
14536	GO:0072503	0.00694613	0.995997	38	206	cellular divalent inorganic cation homeostasis	BP
12486	GO:0055025	0.00699731	0.998806	6	14	positive regulation of cardiac muscle tissue development	BP
3356	GO:0008038	0.0070133	0.998335	8	22	neuron recognition	BP
1545	GO:0004114	0.00704989	0.999047	5	11	3',5'-cyclic-nucleotide phosphodiesterase activity	MF
3438	GO:0008191	0.00711549	0.999324	4	8	metalloendopeptidase inhibitor activity	MF
4197	GO:0010576	0.00711549	0.999324	4	8	metalloenzyme regulator activity	MF
11377	GO:0048551	0.00711549	0.999324	4	8	metalloenzyme inhibitor activity	MF
10804	GO:0046325	0.00711637	0.999391	4	7	negative regulation of glucose import	BP
11785	GO:0050918	0.00712096	0.998079	9	28	positive chemotaxis	BP
2414	GO:0005916	0.00714812	0.999387	4	7	fascia adherens	CC
14037	GO:0071438	0.00716671	0.999752	3	4	invadopodium membrane	CC
3492	GO:0008284	0.00727292	0.995192	64	399	positive regulation of cell proliferation	BP
13614	GO:0070459	0.00728237	0.999747	3	4	prolactin secretion	BP
3344	GO:0008015	0.00731589	0.995464	49	275	blood circulation	BP
10624	GO:0045862	0.00735676	0.995957	32	176	positive regulation of proteolysis	BP
8165	GO:0034446	0.00738047	0.997487	12	44	substrate adhesion-dependent cell spreading	BP
12160	GO:0051604	0.0075119	0.995703	36	207	protein maturation	BP
15386	GO:0098901	0.00751248	0.998698	6	14	regulation of cardiac muscle cell action potential	BP
5808	GO:0019838	0.00751608	0.997167	14	55	growth factor binding	MF
3532	GO:0008347	0.00767021	0.998108	8	24	glial cell migration	BP
12741	GO:0060309	0.00769167	1	2	2	elastin catabolic process	BP
12779	GO:0060352	0.00773634	0.999601	3	5	cell adhesion molecule production	BP
9379	GO:0042641	0.00781114	0.997861	9	28	actomyosin	CC
10431	GO:0045444	0.00785721	0.996395	20	93	fat cell differentiation	BP
10029	GO:0044281	0.00785768	0.993843	190	1401	small molecule metabolic process	BP
13706	GO:0070663	0.00786883	0.99608	24	125	regulation of leukocyte proliferation	BP
15515	GO:1900180	0.00788783	0.996297	21	100	regulation of protein localization to nucleus	BP
16291	GO:1903317	0.0079222	0.997382	11	45	regulation of protein maturation	BP
4210	GO:0010605	0.00792976	0.993944	151	1064	negative regulation of macromolecule metabolic process	BP
11918	GO:0051149	0.00793535	0.997238	12	48	positive regulation of muscle cell differentiation	BP
12328	GO:0051966	0.00794352	0.997836	9	27	regulation of synaptic transmission, glutamatergic	BP
688	GO:0002020	0.00799596	0.996818	15	64	protease binding	MF
180	GO:0000423	0.00802235	0.996479	18	84	macromitophagy	BP
7660	GO:0032943	0.00802843	0.995755	28	151	mononuclear cell proliferation	BP
6216	GO:0030017	0.0081025	0.996051	23	107	sarcomere	CC
6765	GO:0031175	0.00810552	0.994252	91	557	neuron projection development	BP
1007	GO:0002682	0.00813959	0.994038	110	749	regulation of immune system process	BP
3317	GO:0007603	0.00819772	0.99685	14	59	phototransduction, visible light	BP
11533	GO:0048878	0.00820806	0.99425	84	529	chemical homeostasis	BP
15072	GO:0097119	0.00825778	0.999699	3	4	postsynaptic density protein 95 clustering	BP
10577	GO:0045765	0.00828375	0.996009	22	108	regulation of angiogenesis	BP
12315	GO:0051952	0.00830342	0.997442	10	37	regulation of amine transport	BP
16032	GO:1902531	0.00837466	0.993771	122	816	regulation of intracellular signal transduction	BP
8011	GO:0034097	0.00839541	0.994407	64	404	response to cytokine	BP
1165	GO:0003013	0.00849151	0.994688	49	277	circulatory system process	BP
12900	GO:0060547	0.00859844	0.999074	4	9	negative regulation of necrotic cell death	BP
11706	GO:0050803	0.00861996	0.995637	25	117	regulation of synapse structure or activity	BP
2952	GO:0006821	0.00864253	0.996548	15	61	chloride transport	BP
15067	GO:0097114	0.00870573	0.999676	3	4	NMDA glutamate receptor clustering	BP
5641	GO:0019221	0.00874871	0.994586	46	278	cytokine-mediated signaling pathway	BP
869	GO:0002376	0.008889	0.993066	176	1265	immune system process	BP
632	GO:0001941	0.00892079	0.998349	6	15	postsynaptic membrane organization	BP
12470	GO:0055007	0.00893918	0.996557	14	55	cardiac muscle cell differentiation	BP
14170	GO:0071702	0.00896939	0.992986	180	1279	organic substance transport	BP
12723	GO:0060284	0.0090114	0.993932	67	396	regulation of cell development	BP
4019	GO:0009887	0.00901308	0.993811	74	445	organ morphogenesis	BP
4506	GO:0014046	0.00911257	0.998632	5	12	dopamine secretion	BP
4515	GO:0014059	0.00911257	0.998632	5	12	regulation of dopamine secretion	BP
6136	GO:0022411	0.00915541	0.994022	57	357	cellular component disassembly	BP
10672	GO:0045940	0.00916795	0.998578	5	13	positive regulation of steroid metabolic process	BP
13932	GO:0071260	0.00918218	0.99674	12	48	cellular response to mechanical stimulus	BP
11728	GO:0050840	0.00920347	0.99739	9	29	extracellular matrix binding	MF
10578	GO:0045766	0.00922751	0.996389	14	61	positive regulation of angiogenesis	BP
16222	GO:1903053	0.00928476	0.998228	6	16	regulation of extracellular matrix organization	BP
14181	GO:0071724	0.00934734	1	2	2	response to diacyl bacterial lipopeptide	BP
14183	GO:0071726	0.00934734	1	2	2	cellular response to diacyl bacterial lipopeptide	BP
3211	GO:0007266	0.00948635	0.99579	18	78	Rho protein signal transduction	BP
6940	GO:0031528	0.0095564	0.999008	4	8	microvillus membrane	CC
10608	GO:0045834	0.00957288	0.995961	16	72	positive regulation of lipid metabolic process	BP
12322	GO:0051960	0.00957651	0.99366	61	350	regulation of nervous system development	BP
11793	GO:0050927	0.00960381	0.998153	6	16	positive regulation of positive chemotaxis	BP
8017	GO:0034109	0.0096705	0.993953	47	277	homotypic cell-cell adhesion	BP
15064	GO:0097110	0.00967437	0.997511	8	24	scaffold protein binding	MF
4949	GO:0016042	0.00971734	0.99471	29	162	lipid catabolic process	BP
5208	GO:0016616	0.00972323	0.996311	13	58	oxidoreductase activity, acting on the CH-OH group of donors, NAD or NADP as acceptor	MF
7340	GO:0032412	0.00976391	0.995526	19	87	regulation of ion transmembrane transporter activity	BP
11739	GO:0050857	0.00980101	0.998501	5	12	positive regulation of antigen receptor-mediated signaling pathway	BP
13529	GO:0070301	0.00985643	0.996847	10	40	cellular response to hydrogen peroxide	BP
12504	GO:0055074	0.00987972	0.994206	37	204	calcium ion homeostasis	BP
6108	GO:0021987	0.00988001	0.996498	12	44	cerebral cortex development	BP
7489	GO:0032649	0.00990093	0.996422	12	51	regulation of interferon-gamma production	BP
15701	GO:1901342	0.00994228	0.995033	23	116	regulation of vasculature development	BP
14783	GO:0090092	0.00998778	0.99512	22	103	regulation of transmembrane receptor protein serine/threonine kinase signaling pathway	BP
1565	GO:0004165	0.00999398	1	2	2	dodecenoyl-CoA delta-isomerase activity	MF
15066	GO:0097113	0.010201	1	2	2	AMPA glutamate receptor clustering	BP
15259	GO:0097688	0.010201	1	2	2	glutamate receptor clustering	BP
4940	GO:0016020	0.0102218	0.991436	558	4342	membrane	CC
5906	GO:0021537	0.0102402	0.994897	23	108	telencephalon development	BP
704	GO:0002040	0.0102775	0.996529	11	40	sprouting angiogenesis	BP
3067	GO:0007010	0.0103072	0.992803	78	481	cytoskeleton organization	BP
12466	GO:0055002	0.0103396	0.995358	18	80	striated muscle cell development	BP
12830	GO:0060420	0.010402	0.997262	8	25	regulation of heart growth	BP
16991	GO:2000172	0.0105193	1	2	2	regulation of branching morphogenesis of a nerve	BP
13105	GO:0061000	0.0105739	0.998868	4	8	negative regulation of dendritic spine development	BP
3618	GO:0008514	0.0106637	0.994845	21	100	organic anion transmembrane transporter activity	MF
4206	GO:0010595	0.0106843	0.996577	10	37	positive regulation of endothelial cell migration	BP
15319	GO:0098656	0.0107417	0.99436	26	128	anion transmembrane transport	BP
4510	GO:0014050	0.0107795	0.999369	3	5	negative regulation of glutamate secretion	BP
2091	GO:0005198	0.0108088	0.992985	53	337	structural molecule activity	MF
13911	GO:0071222	0.0108355	0.995344	16	75	cellular response to lipopolysaccharide	BP
15171	GO:0097371	0.0108477	1	2	2	MDM2/MDM4 family protein binding	MF
4050	GO:0009986	0.0108645	0.992697	63	383	cell surface	CC
16454	GO:1903825	0.0108901	0.995878	13	50	organic acid transmembrane transport	BP
13019	GO:0060761	0.0109206	0.997054	8	27	negative regulation of response to cytokine stimulus	BP
12484	GO:0055023	0.0110521	0.998324	5	11	positive regulation of cardiac muscle tissue growth	BP
12323	GO:0051961	0.0111453	0.9942	25	126	negative regulation of nervous system development	BP
11486	GO:0048771	0.01115	0.994801	19	91	tissue remodeling	BP
14254	GO:0071888	0.0111577	0.999338	3	5	macrophage apoptotic process	BP
16965	GO:2000109	0.0111577	0.999338	3	5	regulation of macrophage apoptotic process	BP
4144	GO:0010469	0.0111874	0.995531	14	59	regulation of receptor activity	BP
3316	GO:0007602	0.011194	0.995341	15	67	phototransduction	BP
11784	GO:0050917	0.0112397	1	2	2	sensory perception of umami taste	BP
9577	GO:0043113	0.0112956	0.996662	9	30	receptor clustering	BP
13298	GO:0061564	0.011304	0.9923	67	397	axon development	BP
11561	GO:0050294	0.0113041	1	2	2	steroid sulfotransferase activity	MF
9949	GO:0044057	0.0113502	0.992802	48	278	regulation of system process	BP
3907	GO:0009314	0.0113951	0.993003	42	244	response to radiation	BP
8727	GO:0035985	0.0114102	1	2	2	senescence-associated heterochromatin focus	CC
8728	GO:0035986	0.0114102	1	2	2	senescence-associated heterochromatin focus assembly	BP
3047	GO:0006979	0.0114282	0.993316	35	204	response to oxidative stress	BP
6258	GO:0030111	0.0114392	0.994024	25	129	regulation of Wnt signaling pathway	BP
4954	GO:0016049	0.011449	0.992925	43	250	cell growth	BP
1543	GO:0004112	0.011488	0.99817	5	12	cyclic-nucleotide phosphodiesterase activity	MF
12576	GO:0060043	0.011563	0.997681	6	16	regulation of cardiac muscle cell proliferation	BP
7465	GO:0032611	0.0115728	0.996493	9	34	interleukin-1 beta production	BP
15071	GO:0097118	0.0116435	1	2	2	neuroligin clustering involved in postsynaptic membrane assembly	BP
7333	GO:0032403	0.0117214	0.9919	71	443	protein complex binding	MF
11616	GO:0050670	0.0117698	0.99401	23	121	regulation of lymphocyte proliferation	BP
10161	GO:0044706	0.0118182	0.993811	25	128	multi-multicellular organism process	BP
16525	GO:1904030	0.0118973	0.996123	10	37	negative regulation of cyclin-dependent protein kinase activity	BP
13568	GO:0070371	0.0119217	0.994039	22	112	ERK1 and ERK2 cascade	BP
9312	GO:0042532	0.0119674	0.999271	3	5	negative regulation of tyrosine phosphorylation of STAT protein	BP
10033	GO:0044291	0.0121067	0.996118	10	33	cell-cell contact zone	CC
2209	GO:0005523	0.0121455	0.998643	4	8	tropomyosin binding	MF
4230	GO:0010634	0.012149	0.9953	13	53	positive regulation of epithelial cell migration	BP
9187	GO:0042306	0.0121825	0.994403	18	85	regulation of protein import into nucleus	BP
1509	GO:0004053	0.0122179	1	2	2	arginase activity	MF
6187	GO:0022898	0.0122662	0.994233	19	89	regulation of transmembrane transporter activity	BP
11960	GO:0051216	0.0123639	0.994333	18	81	cartilage development	BP
14904	GO:0090287	0.0124871	0.993453	25	121	regulation of cellular response to growth factor stimulus	BP
7718	GO:0033036	0.0125192	0.990086	184	1311	macromolecule localization	BP
10948	GO:0046651	0.0125214	0.993205	27	149	lymphocyte proliferation	BP
15595	GO:1900745	0.0125867	0.998479	4	9	positive regulation of p38MAPK cascade	BP
9392	GO:0042698	0.0125937	0.994874	14	61	ovulation cycle	BP
11681	GO:0050768	0.0126123	0.993458	24	121	negative regulation of neurogenesis	BP
11711	GO:0050808	0.0126133	0.9934	25	116	synapse organization	BP
16112	GO:1902749	0.0126778	0.996461	8	28	regulation of cell cycle G2/M phase transition	BP
9033	GO:0040007	0.0127445	0.991086	74	468	growth	BP
8062	GO:0034198	0.0128174	0.997834	5	13	cellular response to amino acid starvation	BP
9263	GO:0042445	0.0128345	0.993921	19	92	hormone metabolic process	BP
17164	GO:2000479	0.0128478	0.998437	4	9	regulation of cAMP-dependent protein kinase activity	BP
11402	GO:0048608	0.0128618	0.992365	36	202	reproductive structure development	BP
3387	GO:0008104	0.0128671	0.989927	163	1152	protein localization	BP
4265	GO:0010692	0.0128749	0.998678	4	7	regulation of alkaline phosphatase activity	BP
16360	GO:1903532	0.0129913	0.992466	33	187	positive regulation of secretion by cell	BP
3964	GO:0009615	0.0130066	0.992444	33	194	response to virus	BP
15609	GO:1901018	0.0130234	0.998513	4	8	positive regulation of potassium ion transmembrane transporter activity	BP
379	GO:0001502	0.0130234	0.997857	5	12	cartilage condensation	BP
15336	GO:0098743	0.0130234	0.997857	5	12	cell aggregation	BP
12769	GO:0060341	0.0130678	0.990426	97	646	regulation of cellular localization	BP
947	GO:0002526	0.013107	0.994068	17	82	acute inflammatory response	BP
3299	GO:0007566	0.0131274	0.996721	7	23	embryo implantation	BP
3036	GO:0006957	0.0133087	0.998364	4	9	complement activation, alternative pathway	BP
6304	GO:0030175	0.0133493	0.99477	13	53	filopodium	CC
13908	GO:0071219	0.0133787	0.994095	16	77	cellular response to molecule of bacterial origin	BP
3952	GO:0009584	0.013432	0.994284	15	67	detection of visible light	BP
13115	GO:0061024	0.013437	0.990481	78	515	membrane organization	BP
13963	GO:0071322	0.013451	0.994274	15	67	cellular response to carbohydrate stimulus	BP
11032	GO:0046890	0.0134517	0.994266	15	68	regulation of lipid biosynthetic process	BP
8089	GO:0034308	0.0134674	0.996198	8	28	primary alcohol metabolic process	BP
13976	GO:0071345	0.0134696	0.991077	55	348	cellular response to cytokine stimulus	BP
12497	GO:0055065	0.0135036	0.991333	48	287	metal ion homeostasis	BP
5651	GO:0019238	0.013535	1	2	2	cyclohydrolase activity	MF
11850	GO:0051043	0.0135558	0.998324	4	9	regulation of membrane protein ectodomain proteolysis	BP
2782	GO:0006564	0.0136404	1	2	2	L-serine biosynthetic process	BP
8413	GO:0035295	0.0136577	0.99124	48	277	tube development	BP
14682	GO:0086003	0.0136706	0.996184	8	26	cardiac muscle cell contraction	BP
14052	GO:0071461	0.013699	1	2	2	cellular response to redox state	BP
2781	GO:0006563	0.0137602	0.999115	3	5	L-serine metabolic process	BP
9683	GO:0043280	0.013803	0.99409	15	69	positive regulation of cysteine-type endopeptidase activity involved in apoptotic process	BP
6689	GO:0031032	0.0138669	0.993923	16	68	actomyosin structure organization	BP
9677	GO:0043271	0.0139582	0.993637	17	82	negative regulation of ion transport	BP
16214	GO:1903038	0.013974	0.994688	12	52	negative regulation of leukocyte cell-cell adhesion	BP
4343	GO:0010817	0.0139757	0.99125	43	250	regulation of hormone levels	BP
4187	GO:0010562	0.0139757	0.98992	86	568	positive regulation of phosphorus metabolic process	BP
10669	GO:0045937	0.0139757	0.98992	86	568	positive regulation of phosphate metabolic process	BP
6963	GO:0031589	0.0140329	0.991921	32	167	cell-substrate adhesion	BP
12106	GO:0051496	0.0140803	0.996467	7	22	positive regulation of stress fiber assembly	BP
14126	GO:0071621	0.0140974	0.995212	10	41	granulocyte chemotaxis	BP
15281	GO:0098552	0.0141181	0.991435	38	216	side of membrane	CC
6879	GO:0031410	0.0141364	0.98969	92	611	cytoplasmic vesicle	CC
15617	GO:1901031	0.0141467	0.997486	5	14	regulation of response to reactive oxygen species	BP
4525	GO:0014070	0.0141787	0.990053	73	464	response to organic cyclic compound	BP
6378	GO:0030285	0.0142392	1	2	2	integral component of synaptic vesicle membrane	CC
2977	GO:0006869	0.0142462	0.99193	30	162	lipid transport	BP
1310	GO:0003333	0.0142491	0.995618	9	30	amino acid transmembrane transport	BP
10976	GO:0046717	0.0142507	0.993899	15	66	acid secretion	BP
17424	GO:2001180	0.0142864	1	2	2	negative regulation of interleukin-10 secretion	BP
4422	GO:0010922	0.01432	0.996985	6	16	positive regulation of phosphatase activity	BP
6405	GO:0030321	0.014344	1	2	2	transepithelial chloride transport	BP
11792	GO:0050926	0.0143808	0.996914	6	17	regulation of positive chemotaxis	BP
2231	GO:0005579	0.0143957	0.999057	3	5	membrane attack complex	CC
630	GO:0001937	0.0144038	0.996908	6	17	negative regulation of endothelial cell proliferation	BP
10002	GO:0044242	0.0145147	0.993007	19	97	cellular lipid catabolic process	BP
8212	GO:0034599	0.0145178	0.992701	21	113	cellular response to oxidative stress	BP
9308	GO:0042524	0.0146636	1	2	2	negative regulation of tyrosine phosphorylation of Stat5 protein	BP
14539	GO:0072507	0.0146823	0.991069	38	215	divalent inorganic cation homeostasis	BP
15199	GO:0097458	0.0148273	0.988993	103	659	neuron part	CC
3603	GO:0008483	0.0148305	0.997397	5	13	transaminase activity	MF
6580	GO:0030818	0.0148783	0.996224	7	22	negative regulation of cAMP biosynthetic process	BP
13271	GO:0061458	0.0148883	0.991063	36	204	reproductive system development	BP
648	GO:0001960	0.014893	0.996183	7	23	negative regulation of cytokine-mediated signaling pathway	BP
15779	GO:1901631	0.0149274	0.999009	3	5	positive regulation of presynaptic membrane organization	BP
3951	GO:0009583	0.0149812	0.993321	16	74	detection of light stimulus	BP
4388	GO:0010876	0.0150072	0.991287	32	177	lipid localization	BP
1170	GO:0003018	0.0150127	0.992463	21	105	vascular process in circulatory system	BP
8844	GO:0036295	0.0151953	0.998984	3	5	cellular response to increased oxygen levels	BP
14047	GO:0071455	0.0151953	0.998984	3	5	cellular response to hyperoxia	BP
2502	GO:0006082	0.0152304	0.988903	89	610	organic acid metabolic process	BP
9038	GO:0040013	0.015264	0.991701	26	136	negative regulation of locomotion	BP
1546	GO:0004117	0.0153236	1	2	2	calmodulin-dependent cyclic-nucleotide phosphodiesterase activity	MF
4421	GO:0010921	0.0153407	0.993629	14	58	regulation of phosphatase activity	BP
14133	GO:0071634	0.0154687	0.997255	5	13	regulation of transforming growth factor beta production	BP
6253	GO:0030100	0.0154723	0.992347	20	101	regulation of endocytosis	BP
11620	GO:0050678	0.0155566	0.991636	25	131	regulation of epithelial cell proliferation	BP
9521	GO:0043008	0.015635	0.998943	3	5	ATP-dependent protein binding	MF
16524	GO:1904029	0.0156532	0.993447	14	61	regulation of cyclin-dependent protein kinase activity	BP
15212	GO:0097481	0.0156779	0.994682	10	36	neuronal postsynaptic density	CC
4196	GO:0010575	0.0156964	0.996563	6	17	positive regulation of vascular endothelial growth factor production	BP
3890	GO:0009267	0.0157031	0.993649	13	58	cellular response to starvation	BP
17454	GO:2001237	0.015747	0.994224	11	46	negative regulation of extrinsic apoptotic signaling pathway	BP
4215	GO:0010611	0.0157834	0.995945	7	22	regulation of cardiac muscle hypertrophy	BP
4804	GO:0015701	0.0157959	0.995406	8	28	bicarbonate transport	BP
13571	GO:0070374	0.0157975	0.993096	15	72	positive regulation of ERK1 and ERK2 cascade	BP
12055	GO:0051385	0.0158629	0.997166	5	13	response to mineralocorticoid	BP
15144	GO:0097285	0.0159035	0.990065	41	242	cell-type specific apoptotic process	BP
7717	GO:0033034	0.01592	0.998916	3	5	positive regulation of myeloid cell apoptotic process	BP
6602	GO:0030855	0.0160282	0.989813	44	258	epithelial cell differentiation	BP
12054	GO:0051384	0.016114	0.992532	17	82	response to glucocorticoid	BP
15297	GO:0098597	0.01614	0.998895	3	5	observational learning	BP
6774	GO:0031223	0.0161999	0.998889	3	5	auditory behavior	BP
10935	GO:0046633	0.0162689	0.996353	6	18	alpha-beta T cell proliferation	BP
6732	GO:0031099	0.0162708	0.992649	16	77	regeneration	BP
10664	GO:0045932	0.0163685	0.996381	6	17	negative regulation of muscle contraction	BP
17165	GO:2000480	0.0163808	0.998673	3	6	negative regulation of cAMP-dependent protein kinase activity	BP
8601	GO:0035710	0.0165012	0.994685	9	34	CD4-positive, alpha-beta T cell activation	BP
16014	GO:1902476	0.0165033	0.993344	13	53	chloride transmembrane transport	BP
12988	GO:0060710	0.0165204	1	2	2	chorio-allantoic fusion	BP
3260	GO:0007409	0.0166115	0.988546	64	383	axonogenesis	BP
1238	GO:0003179	0.0166589	0.997075	5	12	heart valve morphogenesis	BP
16675	GO:1904589	0.0166834	0.992041	18	88	regulation of protein import	BP
5628	GO:0019207	0.0167147	0.992018	18	89	kinase regulator activity	MF
4979	GO:0016101	0.016747	0.993467	12	52	diterpenoid metabolic process	BP
12045	GO:0051354	0.0168602	0.9968	5	15	negative regulation of oxidoreductase activity	BP
4228	GO:0010632	0.0169233	0.992128	17	80	regulation of epithelial cell migration	BP
2200	GO:0005509	0.0169282	0.988572	57	342	calcium ion binding	MF
10298	GO:0045113	0.0169735	1	2	2	regulation of integrin biosynthetic process	BP
10554	GO:0045726	0.0169735	1	2	2	positive regulation of integrin biosynthetic process	BP
17467	GO:2001257	0.0170582	0.993342	12	51	regulation of cation channel activity	BP
646	GO:0001958	0.0170836	0.99698	5	12	endochondral ossification	BP
8781	GO:0036075	0.0170836	0.99698	5	12	replacement ossification	BP
272	GO:0000904	0.0170973	0.987617	84	522	cell morphogenesis involved in differentiation	BP
2412	GO:0005913	0.0171149	0.994477	9	33	cell-cell adherens junction	CC
10376	GO:0045294	0.0171362	0.998799	3	5	alpha-catenin binding	MF
6215	GO:0030016	0.0171905	0.990826	24	120	myofibril	CC
4855	GO:0015837	0.0172753	0.993937	10	41	amine transport	BP
16264	GO:1903236	0.0173026	0.998568	3	6	regulation of leukocyte tethering or rolling	BP
16767	GO:1904994	0.0173026	0.998568	3	6	regulation of leukocyte adhesion to vascular endothelial cell	BP
15916	GO:1902115	0.0173154	0.993242	12	50	regulation of organelle assembly	BP
384	GO:0001508	0.0173174	0.991786	18	78	action potential	BP
6939	GO:0031527	0.0174518	0.996897	5	12	filopodium membrane	CC
15385	GO:0098900	0.0174625	0.995467	7	21	regulation of action potential	BP
9675	GO:0043269	0.0174845	0.988259	55	330	regulation of ion transport	BP
7238	GO:0032233	0.0175202	0.995356	7	23	positive regulation of actin filament bundle assembly	BP
4960	GO:0016055	0.0175278	0.989604	33	184	Wnt signaling pathway	BP
8879	GO:0036379	0.0176255	0.996683	5	14	myofilament	CC
5502	GO:0018158	0.0176415	0.999512	2	3	protein oxidation	BP
4893	GO:0015908	0.0176911	0.993362	11	48	fatty acid transport	BP
8018	GO:0034110	0.0177957	0.989599	31	179	regulation of homotypic cell-cell adhesion	BP
17398	GO:2001056	0.0178009	0.99187	16	77	positive regulation of cysteine-type endopeptidase activity	BP
528	GO:0001775	0.0178144	0.98726	76	500	cell activation	BP
11440	GO:0048678	0.0178424	0.994104	9	37	response to axon injury	BP
10551	GO:0045723	0.0178627	0.997476	4	10	positive regulation of fatty acid biosynthetic process	BP
16967	GO:2000111	0.0180162	1	2	2	positive regulation of macrophage apoptotic process	BP
2891	GO:0006721	0.0180442	0.992549	13	59	terpenoid metabolic process	BP
15394	GO:0098911	0.0180494	0.997718	4	8	regulation of ventricular cardiac muscle cell action potential	BP
11387	GO:0048566	0.018246	0.996617	5	13	embryonic digestive tract development	BP
6994	GO:0031650	0.0183591	0.997505	4	9	regulation of heat generation	BP
6995	GO:0031652	0.0183591	0.997505	4	9	positive regulation of heat generation	BP
7133	GO:0032024	0.0184349	0.993482	10	40	positive regulation of insulin secretion	BP
6566	GO:0030803	0.0184617	0.995053	7	23	negative regulation of cyclic nucleotide biosynthetic process	BP
6571	GO:0030809	0.0184617	0.995053	7	23	negative regulation of nucleotide biosynthetic process	BP
15562	GO:1900372	0.0184617	0.995053	7	23	negative regulation of purine nucleotide biosynthetic process	BP
9905	GO:0043902	0.0186066	0.991414	16	82	positive regulation of multi-organism process	BP
15392	GO:0098909	0.0186527	1	2	2	regulation of cardiac muscle cell action potential involved in regulation of contraction	BP
7663	GO:0032946	0.0186586	0.991179	17	85	positive regulation of mononuclear cell proliferation	BP
12318	GO:0051955	0.018697	0.996426	5	14	regulation of amino acid transport	BP
6874	GO:0031401	0.0188142	0.986238	86	573	positive regulation of protein modification process	BP
1847	GO:0004768	0.018869	1	2	2	stearoyl-CoA 9-desaturase activity	MF
5019	GO:0016215	0.018869	1	2	2	acyl-CoA desaturase activity	MF
11811	GO:0050982	0.018892	0.994961	7	22	detection of mechanical stimulus	BP
12839	GO:0060430	0.0189031	1	2	2	lung saccule development	BP
11426	GO:0048661	0.0189076	0.994276	8	29	positive regulation of smooth muscle cell proliferation	BP
3988	GO:0009743	0.018954	0.989754	24	127	response to carbohydrate	BP
13299	GO:0061572	0.01897	0.991855	14	61	actin filament bundle organization	BP
2073	GO:0005160	0.0189718	0.993738	9	34	transforming growth factor beta receptor binding	MF
3004	GO:0006907	0.0189728	0.998373	3	6	pinocytosis	BP
9333	GO:0042572	0.0189851	0.996356	5	14	retinol metabolic process	BP
4178	GO:0010543	0.0190868	0.994898	7	22	regulation of platelet activation	BP
7629	GO:0032891	0.0190901	0.997374	4	9	negative regulation of organic acid transport	BP
8254	GO:0034683	0.0191196	1	2	2	integrin alphav-beta3 complex	CC
14601	GO:0072608	0.0191438	0.998352	3	6	interleukin-10 secretion	BP
17423	GO:2001179	0.0191438	0.998352	3	6	regulation of interleukin-10 secretion	BP
4352	GO:0010827	0.0191836	0.992766	11	45	regulation of glucose transport	BP
6834	GO:0031325	0.0192645	0.984511	186	1345	positive regulation of cellular metabolic process	BP
7098	GO:0031960	0.0194495	0.990551	18	89	response to corticosteroid	BP
3900	GO:0009306	0.0195332	0.987472	43	259	protein secretion	BP
17183	GO:2000516	0.0198183	0.995287	6	19	positive regulation of CD4-positive, alpha-beta T cell activation	BP
10303	GO:0045121	0.0198642	0.988661	28	152	membrane raft	CC
5278	GO:0016769	0.0198753	0.996138	5	14	transferase activity, transferring nitrogenous groups	MF
15607	GO:1901016	0.0199413	0.99457	7	23	regulation of potassium ion transmembrane transporter activity	BP
1358	GO:0003680	0.0200089	1	2	2	AT DNA binding	MF
5967	GO:0021681	0.020163	0.997178	4	9	cerebellar granular layer development	BP
11049	GO:0046928	0.0201708	0.993854	8	28	regulation of neurotransmitter secretion	BP
12673	GO:0060192	0.0201778	0.998055	3	7	negative regulation of lipase activity	BP
12619	GO:0060100	0.0201856	0.997174	4	9	positive regulation of phagocytosis, engulfment	BP
3156	GO:0007179	0.0202069	0.990175	18	85	transforming growth factor beta receptor signaling pathway	BP
15362	GO:0098805	0.0202273	0.984049	151	1038	whole membrane	CC
9766	GO:0043436	0.020253	0.985095	87	602	oxoacid metabolic process	BP
16440	GO:1903792	0.0202811	0.995214	6	18	negative regulation of anion transport	BP
10472	GO:0045596	0.0203144	0.986735	46	278	negative regulation of cell differentiation	BP
11924	GO:0051155	0.0204051	0.993698	8	30	positive regulation of striated muscle cell differentiation	BP
4552	GO:0014743	0.0204747	0.994393	7	23	regulation of muscle hypertrophy	BP
14672	GO:0080135	0.0206129	0.98639	48	298	regulation of cellular response to stress	BP
5643	GO:0019226	0.0207992	0.992126	11	42	transmission of nerve impulse	BP
12877	GO:0060491	0.0208253	0.990905	14	64	regulation of cell projection assembly	BP
14218	GO:0071816	0.0208349	0.999369	2	3	tail-anchored membrane protein insertion into ER membrane	BP
6115	GO:0022008	0.0208419	0.983885	126	832	neurogenesis	BP
4653	GO:0015106	0.0208972	0.997042	4	9	bicarbonate transmembrane transporter activity	MF
15229	GO:0097530	0.020933	0.991921	11	49	granulocyte migration	BP
14264	GO:0071901	0.0210568	0.990765	14	66	negative regulation of protein serine/threonine kinase activity	BP
2814	GO:0006606	0.0211793	0.988583	23	123	protein import into nucleus	BP
10172	GO:0044744	0.0211793	0.988583	23	123	protein targeting to nucleus	BP
16062	GO:1902593	0.0211793	0.988583	23	123	single-organism nuclear import	BP
11638	GO:0050701	0.0211934	0.994823	6	20	interleukin-1 secretion	BP
11639	GO:0050702	0.0211934	0.994823	6	20	interleukin-1 beta secretion	BP
23	GO:0000050	0.021252	0.998094	3	6	urea cycle	BP
414	GO:0001558	0.0213381	0.986917	35	204	regulation of cell growth	BP
597	GO:0001889	0.0213703	0.99098	13	58	liver development	BP
9831	GO:0043549	0.0214251	0.984864	67	431	regulation of kinase activity	BP
12782	GO:0060355	0.0214882	0.999338	2	3	positive regulation of cell adhesion molecule production	BP
2336	GO:0005783	0.0215428	0.983522	113	790	endoplasmic reticulum	CC
5275	GO:0016763	0.0215812	0.993229	8	31	transferase activity, transferring pentosyl groups	MF
3389	GO:0008106	0.0215965	0.998051	3	6	alcohol dehydrogenase (NADP+) activity	MF
9111	GO:0042130	0.0217018	0.993218	8	30	negative regulation of T cell proliferation	BP
3676	GO:0008637	0.021725	0.990739	13	63	apoptotic mitochondrial changes	BP
14684	GO:0086005	0.0217341	0.994787	6	18	ventricular cardiac muscle cell action potential	BP
7940	GO:0033687	0.0217447	0.996883	4	9	osteoblast proliferation	BP
7941	GO:0033688	0.0217447	0.996883	4	9	regulation of osteoblast proliferation	BP
15379	GO:0098857	0.0218447	0.987421	28	153	membrane microdomain	CC
394	GO:0001523	0.0218931	0.99151	11	48	retinoid metabolic process	BP
4436	GO:0010950	0.0220221	0.989656	16	79	positive regulation of endopeptidase activity	BP
11809	GO:0050974	0.0220255	0.995705	5	13	detection of mechanical stimulus involved in sensory perception	BP
4877	GO:0015872	0.0220477	0.994625	6	19	dopamine transport	BP
11851	GO:0051044	0.0220873	0.997989	3	6	positive regulation of membrane protein ectodomain proteolysis	BP
5645	GO:0019228	0.0220956	0.994043	7	20	neuronal action potential	BP
5846	GO:0019904	0.0221213	0.985336	48	292	protein domain specific binding	MF
14294	GO:0072001	0.0221795	0.987709	25	125	renal system development	BP
14681	GO:0086002	0.0222333	0.993805	7	23	cardiac muscle cell action potential involved in contraction	BP
11807	GO:0050966	0.0223378	0.998261	3	5	detection of mechanical stimulus involved in sensory perception of pain	BP
13708	GO:0070665	0.0223516	0.989187	17	87	positive regulation of leukocyte proliferation	BP
9094	GO:0042102	0.0224406	0.990404	13	62	positive regulation of T cell proliferation	BP
5165	GO:0016538	0.022453	0.996592	4	10	cyclin-dependent protein serine/threonine kinase regulator activity	MF
16358	GO:1903530	0.0224539	0.984725	54	339	regulation of secretion by cell	BP
6140	GO:0022600	0.0226196	0.991184	11	48	digestive system process	BP
12811	GO:0060395	0.0226695	0.992855	8	30	SMAD protein signal transduction	BP
3155	GO:0007178	0.0227754	0.986849	28	150	transmembrane receptor protein serine/threonine kinase signaling pathway	BP
4205	GO:0010594	0.0228363	0.990255	13	59	regulation of endothelial cell migration	BP
14575	GO:0072562	0.0228631	0.990145	13	66	blood microparticle	CC
11931	GO:0051170	0.0229063	0.98755	23	124	nuclear import	BP
1158	GO:0003006	0.0230174	0.984759	47	292	developmental process involved in reproduction	BP
3261	GO:0007411	0.0230691	0.984618	49	288	axon guidance	BP
15214	GO:0097485	0.0230691	0.984618	49	288	neuron projection guidance	BP
6205	GO:0030001	0.0230998	0.983507	70	435	metal ion transport	BP
4942	GO:0016023	0.0231831	0.982957	83	559	cytoplasmic, membrane-bounded vesicle	CC
4528	GO:0014075	0.0232124	0.992614	8	31	response to amine	BP
15831	GO:1901844	0.0232407	0.997841	3	6	regulation of cell communication by electrical coupling involved in cardiac conduction	BP
15044	GO:0097061	0.0232611	0.993456	7	23	dendritic spine organization	BP
15228	GO:0097529	0.023299	0.988949	16	82	myeloid leukocyte migration	BP
10175	GO:0044765	0.0233089	0.980612	266	1971	single-organism transport	BP
11358	GO:0048520	0.023313	0.989249	15	76	positive regulation of behavior	BP
8446	GO:0035374	0.0233424	1	2	2	chondroitin sulfate binding	MF
5841	GO:0019899	0.0233645	0.981961	119	813	enzyme binding	MF
3038	GO:0006959	0.0234088	0.988835	16	88	humoral immune response	BP
3005	GO:0006909	0.0235271	0.987582	21	111	phagocytosis	BP
10163	GO:0044708	0.0235514	0.985162	38	217	single-organism behavior	BP
12300	GO:0051924	0.023561	0.987164	23	123	regulation of calcium ion transport	BP
14712	GO:0086065	0.0235831	0.992642	8	27	cell communication involved in cardiac conduction	BP
1286	GO:0003279	0.0236122	0.990853	11	43	cardiac septum development	BP
17469	GO:2001259	0.0236191	0.994147	6	19	positive regulation of cation channel activity	BP
11210	GO:0048037	0.0236372	0.986736	25	140	cofactor binding	MF
4613	GO:0014910	0.0236383	0.99253	8	29	regulation of smooth muscle cell migration	BP
3037	GO:0006958	0.0236512	0.994071	6	20	complement activation, classical pathway	BP
12901	GO:0060548	0.0236643	0.983212	66	445	negative regulation of cell death	BP
717	GO:0002062	0.0236738	0.990825	11	43	chondrocyte differentiation	BP
6351	GO:0030239	0.0236855	0.992556	8	28	myofibril assembly	BP
12095	GO:0051480	0.023743	0.98636	27	150	regulation of cytosolic calcium ion concentration	BP
14072	GO:0071496	0.0238142	0.986458	26	147	cellular response to external stimulus	BP
14935	GO:0090331	0.0238516	0.996479	4	9	negative regulation of platelet aggregation	BP
4803	GO:0015698	0.0239112	0.988712	16	74	inorganic anion transport	BP
2027	GO:0005089	0.0239187	0.991334	10	35	Rho guanyl-nucleotide exchange factor activity	MF
179	GO:0000422	0.0240163	0.987504	20	107	mitophagy	BP
13353	GO:0061726	0.0240163	0.987504	20	107	mitochondrion disassembly	BP
12831	GO:0060421	0.0241303	0.995177	5	13	positive regulation of heart growth	BP
11750	GO:0050868	0.0242047	0.990444	11	49	negative regulation of T cell activation	BP
8255	GO:0034684	0.0242102	1	2	2	integrin alphav-beta5 complex	CC
13111	GO:0061008	0.0242163	0.98958	13	59	hepaticobiliary system development	BP
9956	GO:0044085	0.0243026	0.980467	170	1231	cellular component biogenesis	BP
3615	GO:0008509	0.0244093	0.985658	29	159	anion transmembrane transporter activity	MF
11463	GO:0048729	0.0244318	0.983514	51	300	tissue morphogenesis	BP
8000	GO:0034059	0.0244615	0.999191	2	3	response to anoxia	BP
7611	GO:0032846	0.0245255	0.986977	21	114	positive regulation of homeostatic process	BP
7463	GO:0032609	0.0246685	0.98972	12	57	interferon-gamma production	BP
5207	GO:0016615	0.024675	0.997653	3	6	malate dehydrogenase activity	MF
2236	GO:0005587	0.0247552	1	2	2	collagen type IV trimer	CC
15805	GO:1901698	0.0249661	0.981759	78	515	response to nitrogen compound	BP
7301	GO:0032355	0.0249763	0.988083	16	79	response to estradiol	BP
13569	GO:0070372	0.0250417	0.986918	20	106	regulation of ERK1 and ERK2 cascade	BP
3330	GO:0007620	0.0251438	0.994694	5	15	copulation	BP
2019	GO:0005070	0.025317	0.991165	9	35	SH3/SH2 adaptor activity	MF
3487	GO:0008277	0.0253199	0.988616	14	66	regulation of G-protein coupled receptor protein signaling pathway	BP
4282	GO:0010721	0.0253575	0.985355	27	148	negative regulation of cell development	BP
4100	GO:0010243	0.0254345	0.981555	74	484	response to organonitrogen compound	BP
15148	GO:0097305	0.0254346	0.984308	34	197	response to alcohol	BP
10100	GO:0044425	0.0255368	0.978219	423	3263	membrane part	CC
3343	GO:0008013	0.025625	0.991729	8	30	beta-catenin binding	MF
3263	GO:0007413	0.0256291	0.994793	5	13	axonal fasciculation	BP
15351	GO:0098792	0.0260167	0.98909	12	56	xenophagy	BP
13017	GO:0060759	0.0260314	0.988222	14	68	regulation of response to cytokine stimulus	BP
3296	GO:0007548	0.0260395	0.985644	23	127	sex differentiation	BP
2227	GO:0005575	0.026161	0.982411	1011	8427	cellular_component	CC
11680	GO:0050767	0.0262171	0.982154	52	309	regulation of neurogenesis	BP
10942	GO:0046640	0.026234	0.9944	5	15	regulation of alpha-beta T cell proliferation	BP
10528	GO:0045665	0.0263413	0.986747	18	89	negative regulation of neuron differentiation	BP
5397	GO:0017015	0.0264835	0.988991	12	50	regulation of transforming growth factor beta receptor signaling pathway	BP
16460	GO:1903844	0.0264835	0.988991	12	50	regulation of cellular response to transforming growth factor beta stimulus	BP
12099	GO:0051489	0.0264931	0.992336	7	23	regulation of filopodium assembly	BP
7337	GO:0032409	0.0266216	0.986287	19	97	regulation of transporter activity	BP
11770	GO:0050900	0.0267626	0.983667	32	188	leukocyte migration	BP
11759	GO:0050880	0.0269054	0.986388	18	93	regulation of blood vessel size	BP
240	GO:0000786	0.0269394	0.991706	7	34	nucleosome	CC
10203	GO:0044815	0.0269394	0.991706	7	34	DNA packaging complex	CC
780	GO:0002189	0.0270451	0.999054	2	3	ribose phosphate diphosphokinase complex	CC
1841	GO:0004749	0.0270451	0.999054	2	3	ribose phosphate diphosphokinase activity	MF
13549	GO:0070339	0.0270573	0.999053	2	3	response to bacterial lipopeptide	BP
13909	GO:0071220	0.0270573	0.999053	2	3	cellular response to bacterial lipoprotein	BP
13910	GO:0071221	0.0270573	0.999053	2	3	cellular response to bacterial lipopeptide	BP
11964	GO:0051223	0.0272562	0.980907	59	381	regulation of protein transport	BP
1910	GO:0004869	0.0272936	0.991666	7	31	cysteine-type endopeptidase inhibitor activity	MF
647	GO:0001959	0.0273138	0.987989	13	62	regulation of cytokine-mediated signaling pathway	BP
6789	GO:0031253	0.0273192	0.983642	30	163	cell projection membrane	CC
6868	GO:0031394	0.027327	0.997292	3	6	positive regulation of prostaglandin biosynthetic process	BP
17478	GO:2001280	0.027327	0.997292	3	6	positive regulation of unsaturated fatty acid biosynthetic process	BP
6375	GO:0030282	0.0274085	0.988456	12	54	bone mineralization	BP
4098	GO:0010226	0.0274214	0.992959	6	19	response to lithium ion	BP
12061	GO:0051402	0.027481	0.984786	23	124	neuron apoptotic process	BP
5319	GO:0016835	0.0275107	0.990119	9	39	carbon-oxygen lyase activity	MF
11970	GO:0051234	0.027569	0.976758	307	2308	establishment of localization	BP
13659	GO:0070552	0.0276345	0.999022	2	3	BRISC complex	CC
2349	GO:0005797	0.0276507	0.999021	2	3	Golgi medial cisterna	CC
9602	GO:0043154	0.0276925	0.989352	10	46	negative regulation of cysteine-type endopeptidase activity involved in apoptotic process	BP
4402	GO:0010893	0.0277126	0.997238	3	6	positive regulation of steroid biosynthetic process	BP
2240	GO:0005592	0.0278078	1	2	2	collagen type XI trimer	CC
9808	GO:0043517	0.0279092	0.999006	2	3	positive regulation of DNA damage response, signal transduction by p53 class mediator	BP
456	GO:0001655	0.0279198	0.983597	28	147	urogenital system development	BP
14253	GO:0071887	0.0279858	0.988155	12	55	leukocyte apoptotic process	BP
3458	GO:0008217	0.0281362	0.986006	17	87	regulation of blood pressure	BP
3089	GO:0007043	0.0281812	0.989303	10	40	cell-cell junction assembly	BP
2890	GO:0006720	0.0282989	0.987034	14	69	isoprenoid metabolic process	BP
1102	GO:0002833	0.028377	0.992499	6	21	positive regulation of response to biotic stimulus	BP
9791	GO:0043495	0.0284362	0.996862	3	7	protein anchor	MF
17181	GO:2000514	0.0285609	0.991415	7	26	regulation of CD4-positive, alpha-beta T cell activation	BP
5800	GO:0019825	0.0285614	0.992262	6	24	oxygen binding	MF
12618	GO:0060099	0.0285911	0.995312	4	10	regulation of phagocytosis, engulfment	BP
4267	GO:0010694	0.0286016	0.997539	3	5	positive regulation of alkaline phosphatase activity	BP
2092	GO:0005200	0.0286084	0.987373	13	60	structural constituent of cytoskeleton	MF
4521	GO:0014066	0.0286426	0.989064	10	41	regulation of phosphatidylinositol 3-kinase signaling	BP
12601	GO:0060074	0.0286731	0.995508	4	9	synapse maturation	BP
1026	GO:0002701	0.0287629	0.993601	5	16	negative regulation of production of molecular mediator of immune response	BP
10938	GO:0046636	0.0288077	0.995097	4	11	negative regulation of alpha-beta T cell activation	BP
3508	GO:0008305	0.0288424	0.991578	7	22	integrin complex	CC
15307	GO:0098636	0.0288424	0.991578	7	22	protein complex involved in cell adhesion	CC
12578	GO:0060045	0.028903	0.99546	4	9	positive regulation of cardiac muscle cell proliferation	BP
16034	GO:1902533	0.0290172	0.978884	72	484	positive regulation of intracellular signal transduction	BP
8070	GO:0034220	0.0291681	0.978326	83	539	ion transmembrane transport	BP
2943	GO:0006810	0.0291714	0.975403	299	2249	transport	BP
9752	GO:0043410	0.0292348	0.980406	46	289	positive regulation of MAPK cascade	BP
8364	GO:0035150	0.0292954	0.985018	18	94	regulation of tube size	BP
5011	GO:0016202	0.0293007	0.987511	12	55	regulation of striated muscle tissue development	BP
14846	GO:0090195	0.029312	0.997012	3	6	chemokine secretion	BP
10527	GO:0045664	0.0293258	0.980481	45	262	regulation of neuron differentiation	BP
1796	GO:0004687	0.0293635	1	2	2	myosin light chain kinase activity	MF
2030	GO:0005094	0.0294401	0.99892	2	3	Rho GDP-dissociation inhibitor activity	MF
955	GO:0002541	0.0296315	0.998909	2	3	activation of plasma proteins involved in acute inflammatory response	BP
7173	GO:0032092	0.0296653	0.989266	9	37	positive regulation of protein binding	BP
11771	GO:0050901	0.0297148	0.994892	4	11	leukocyte tethering or rolling	BP
13364	GO:0061756	0.0297148	0.994892	4	11	leukocyte adhesion to vascular endothelial cell	BP
9078	GO:0042063	0.0298826	0.983554	22	118	gliogenesis	BP
3565	GO:0008406	0.0300205	0.984272	19	102	gonad development	BP
3341	GO:0007638	0.0301246	0.996896	3	6	mechanosensory behavior	BP
11058	GO:0046943	0.0301983	0.98527	16	77	carboxylic acid transmembrane transporter activity	MF
3935	GO:0009437	0.0302379	0.996879	3	6	carnitine metabolic process	BP
14263	GO:0071900	0.030464	0.979439	47	293	regulation of protein serine/threonine kinase activity	BP
15053	GO:0097091	0.0305206	0.996838	3	6	synaptic vesicle clustering	BP
16540	GO:1904071	0.0305206	0.996838	3	6	presynaptic active zone assembly	BP
4444	GO:0010959	0.0305339	0.981156	32	188	regulation of metal ion transport	BP
4654	GO:0015108	0.0305772	0.986954	12	52	chloride transmembrane transporter activity	MF
1905	GO:0004862	0.0306094	0.996522	3	7	cAMP-dependent protein kinase inhibitor activity	MF
13037	GO:0060828	0.0306493	0.983608	20	108	regulation of canonical Wnt signaling pathway	BP
13453	GO:0070167	0.030665	0.988089	10	43	regulation of biomineral tissue development	BP
10996	GO:0046825	0.0307481	0.99451	4	12	regulation of protein export from nucleus	BP
9320	GO:0042542	0.0307799	0.985685	14	72	response to hydrogen peroxide	BP
4277	GO:0010716	0.0307885	0.998842	2	3	negative regulation of extracellular matrix disassembly	BP
11466	GO:0048732	0.0308132	0.980697	34	195	gland development	BP
11930	GO:0051169	0.0309298	0.981033	31	185	nuclear transport	BP
638	GO:0001948	0.0310422	0.986157	13	59	glycoprotein binding	MF
10621	GO:0045859	0.0310517	0.977822	63	410	regulation of protein kinase activity	BP
11672	GO:0050755	0.0310713	0.99623	3	8	chemokine metabolic process	BP
7181	GO:0032103	0.0310824	0.982509	23	133	positive regulation of response to external stimulus	BP
1389	GO:0003756	0.0312779	0.996415	3	7	protein disulfide isomerase activity	MF
5337	GO:0016864	0.0312779	0.996415	3	7	intramolecular oxidoreductase activity, transposing S-S bonds	MF
15777	GO:1901629	0.0313347	0.996719	3	6	regulation of presynaptic membrane organization	BP
9955	GO:0044070	0.0313413	0.985021	15	73	regulation of anion transport	BP
7492	GO:0032652	0.0314135	0.989302	8	33	regulation of interleukin-1 production	BP
6577	GO:0030815	0.0315036	0.99039	7	25	negative regulation of cAMP metabolic process	BP
11029	GO:0046887	0.0315521	0.985814	13	63	positive regulation of hormone secretion	BP
8891	GO:0036444	0.0315552	0.998797	2	3	calcium ion transmembrane import into mitochondrion	BP
16817	GO:1990246	0.0315552	0.998797	2	3	uniplex complex	CC
3092	GO:0007049	0.0316027	0.975553	108	760	cell cycle	BP
14549	GO:0072524	0.031604	0.985264	14	71	pyridine-containing compound metabolic process	BP
11832	GO:0051017	0.0316243	0.985859	13	59	actin filament bundle assembly	BP
3034	GO:0006955	0.0316755	0.975376	112	811	immune response	BP
7903	GO:0033598	0.0316852	0.994629	4	10	mammary gland epithelial cell proliferation	BP
3131	GO:0007141	0.0317843	0.994417	4	11	male meiosis I	BP
2191	GO:0005488	0.0318393	0.973386	823	6683	binding	MF
12103	GO:0051493	0.0318723	0.979965	34	198	regulation of cytoskeleton organization	BP
6887	GO:0031427	0.0318782	0.998778	2	3	response to methotrexate	BP
14934	GO:0090330	0.0319627	0.992935	5	14	regulation of platelet aggregation	BP
10474	GO:0045598	0.0320163	0.986192	12	54	regulation of fat cell differentiation	BP
16764	GO:1904951	0.0321258	0.97885	41	255	positive regulation of establishment of protein localization	BP
7916	GO:0033622	0.032184	0.994517	4	10	integrin activation	BP
10262	GO:0045060	0.0321845	0.996593	3	6	negative thymic T cell selection	BP
11854	GO:0051047	0.0321887	0.979709	34	208	positive regulation of secretion	BP
15058	GO:0097104	0.0322483	0.996584	3	6	postsynaptic membrane assembly	BP
12121	GO:0051541	0.0323147	0.998752	2	3	elastin metabolic process	BP
4124	GO:0010389	0.0323483	0.989951	7	27	regulation of G2/M transition of mitotic cell cycle	BP
11645	GO:0050708	0.032411	0.979289	36	217	regulation of protein secretion	BP
3510	GO:0008307	0.0324342	0.989918	7	27	structural constituent of muscle	MF
16972	GO:2000117	0.0324458	0.987155	10	47	negative regulation of cysteine-type endopeptidase activity	BP
7623	GO:0032880	0.0325039	0.976202	72	481	regulation of protein localization	BP
8154	GO:0034433	0.0325184	0.995982	3	8	steroid esterification	BP
8155	GO:0034434	0.0325184	0.995982	3	8	sterol esterification	BP
8156	GO:0034435	0.0325184	0.995982	3	8	cholesterol esterification	BP
11963	GO:0051222	0.0325447	0.979049	37	227	positive regulation of protein transport	BP
660	GO:0001975	0.0325617	0.992403	5	17	response to amphetamine	BP
12214	GO:0051726	0.0325683	0.976539	65	432	regulation of cell cycle	BP
9230	GO:0042391	0.0325695	0.979108	37	207	regulation of membrane potential	BP
14222	GO:0071822	0.032676	0.974407	118	861	protein complex subunit organization	BP
8128	GO:0034377	0.0327614	0.99403	4	12	plasma lipoprotein particle assembly	BP
13369	GO:0065005	0.0327614	0.99403	4	12	protein-lipid complex assembly	BP
4574	GO:0014832	0.0327672	0.996506	3	6	urinary bladder smooth muscle contraction	BP
4582	GO:0014848	0.0327672	0.996506	3	6	urinary tract smooth muscle contraction	BP
9186	GO:0042304	0.0328048	0.991021	6	21	regulation of fatty acid biosynthetic process	BP
4520	GO:0014065	0.0328138	0.98582	12	53	phosphatidylinositol 3-kinase signaling	BP
14260	GO:0071897	0.0329413	0.984568	14	70	DNA biosynthetic process	BP
2156	GO:0005342	0.0329957	0.983705	16	78	organic acid transmembrane transporter activity	MF
4522	GO:0014067	0.0330338	0.99613	3	7	negative regulation of phosphatidylinositol 3-kinase signaling	BP
7617	GO:0032870	0.0331126	0.976594	58	376	cellular response to hormone stimulus	BP
6627	GO:0030889	0.0331208	0.994104	4	11	negative regulation of B cell proliferation	BP
5149	GO:0016504	0.0331346	0.990909	6	21	peptidase activator activity	MF
11448	GO:0048699	0.0332597	0.97392	120	801	generation of neurons	BP
4271	GO:0010710	0.033295	0.998692	2	3	regulation of collagen catabolic process	BP
552	GO:0001822	0.0335133	0.981116	23	118	kidney development	BP
11709	GO:0050806	0.0335548	0.984314	14	66	positive regulation of synaptic transmission	BP
7087	GO:0031941	0.0336913	0.990907	6	19	filamentous actin	CC
6308	GO:0030182	0.033694	0.973749	113	749	neuron differentiation	BP
9654	GO:0043236	0.0338362	0.992255	5	15	laminin binding	MF
14849	GO:0090199	0.034038	0.990324	6	25	regulation of release of cytochrome c from mitochondria	BP
2410	GO:0005911	0.0341066	0.978164	36	205	cell-cell junction	CC
10328	GO:0045178	0.0341345	0.988338	8	30	basal part of cell	CC
13906	GO:0071216	0.0344198	0.982818	16	84	cellular response to biotic stimulus	BP
8060	GO:0034196	0.0344396	0.998621	2	3	acylglycerol transport	BP
8061	GO:0034197	0.0344396	0.998621	2	3	triglyceride transport	BP
2378	GO:0005856	0.0344483	0.972583	135	944	cytoskeleton	CC
5320	GO:0016836	0.034635	0.98902	7	28	hydro-lyase activity	MF
9383	GO:0042659	0.03464	0.996222	3	6	regulation of cell fate specification	BP
3322	GO:0007611	0.0347151	0.980338	23	121	learning or memory	BP
12974	GO:0060693	0.034759	0.998601	2	3	regulation of branching involved in salivary gland morphogenesis	BP
14045	GO:0071453	0.0348409	0.98218	17	89	cellular response to oxygen levels	BP
11617	GO:0050671	0.0349281	0.982531	16	84	positive regulation of lymphocyte proliferation	BP
15838	GO:1901861	0.0349292	0.98468	12	56	regulation of muscle tissue development	BP
7235	GO:0032230	0.0349571	0.99581	3	7	positive regulation of synaptic transmission, GABAergic	BP
6066	GO:0021889	0.0350334	0.996161	3	6	olfactory bulb interneuron differentiation	BP
10070	GO:0044351	0.0350607	0.998582	2	3	macropinocytosis	BP
8619	GO:0035739	0.0350864	0.99858	2	3	CD4-positive, alpha-beta T cell proliferation	BP
17207	GO:2000561	0.0350864	0.99858	2	3	regulation of CD4-positive, alpha-beta T cell proliferation	BP
1256	GO:0003208	0.0351615	0.986965	9	35	cardiac ventricle morphogenesis	BP
573	GO:0001846	0.0351752	0.995773	3	7	opsonin binding	MF
15052	GO:0097090	0.0352029	0.993824	4	10	presynaptic membrane organization	BP
16113	GO:1902750	0.0352462	0.993597	4	11	negative regulation of cell cycle G2/M phase transition	BP
8959	GO:0038066	0.0353121	0.993407	4	12	p38MAPK cascade	BP
15594	GO:1900744	0.0353121	0.993407	4	12	regulation of p38MAPK cascade	BP
17329	GO:2000809	0.0354021	0.99856	2	3	positive regulation of synaptic vesicle clustering	BP
2093	GO:0005201	0.0354293	0.986053	10	39	extracellular matrix structural constituent	MF
11630	GO:0050690	0.0354846	0.991523	5	17	regulation of defense response to virus by virus	BP
2384	GO:0005865	0.0355482	0.993349	4	12	striated muscle thin filament	CC
14175	GO:0071709	0.0356582	0.99004	6	21	membrane assembly	BP
4958	GO:0016053	0.0356712	0.978441	28	165	organic acid biosynthetic process	BP
10829	GO:0046394	0.0356712	0.978441	28	165	carboxylic acid biosynthetic process	BP
12064	GO:0051412	0.0356784	0.993493	4	11	response to corticosterone	BP
15323	GO:0098661	0.0356792	0.98376	13	59	inorganic anion transmembrane transport	BP
9454	GO:0042803	0.0357764	0.974895	54	356	protein homodimerization activity	MF
12581	GO:0060048	0.0358001	0.98307	14	68	cardiac muscle contraction	BP
6224	GO:0030030	0.0358283	0.972032	112	750	cell projection organization	BP
1044	GO:0002719	0.0358945	0.993263	4	12	negative regulation of cytokine production involved in immune response	BP
9723	GO:0043372	0.0358983	0.991512	5	16	positive regulation of CD4-positive, alpha-beta T cell differentiation	BP
3009	GO:0006914	0.0359177	0.976266	40	253	autophagy	BP
4086	GO:0010165	0.0360698	0.991595	5	15	response to X-ray	BP
6851	GO:0031344	0.0360877	0.97572	44	260	regulation of cell projection organization	BP
16838	GO:1990405	0.0361285	0.998514	2	3	protein antigen binding	MF
11497	GO:0048812	0.0361447	0.973594	69	432	neuron projection morphogenesis	BP
6508	GO:0030593	0.0361796	0.987234	8	35	neutrophil chemotaxis	BP
2974	GO:0006865	0.0361937	0.981473	17	84	amino acid transport	BP
11575	GO:0050433	0.036308	0.989727	6	22	regulation of catecholamine secretion	BP
6	GO:0000015	0.0363358	0.998501	2	3	phosphopyruvate hydratase complex	CC
1767	GO:0004634	0.0363358	0.998501	2	3	phosphopyruvate hydratase activity	MF
11610	GO:0050663	0.0363588	0.981265	17	92	cytokine secretion	BP
11622	GO:0050680	0.0363692	0.984735	11	47	negative regulation of epithelial cell proliferation	BP
11755	GO:0050873	0.0364603	0.989674	6	22	brown fat cell differentiation	BP
11200	GO:0048021	0.0364875	0.998491	2	3	regulation of melanin biosynthetic process	BP
11201	GO:0048023	0.0364875	0.998491	2	3	positive regulation of melanin biosynthetic process	BP
15564	GO:1900376	0.0364875	0.998491	2	3	regulation of secondary metabolite biosynthetic process	BP
15565	GO:1900378	0.0364875	0.998491	2	3	positive regulation of secondary metabolite biosynthetic process	BP
13965	GO:0071326	0.036523	0.983223	13	63	cellular response to monosaccharide stimulus	BP
13967	GO:0071331	0.036523	0.983223	13	63	cellular response to hexose stimulus	BP
13905	GO:0071214	0.0365253	0.978341	26	150	cellular response to abiotic stimulus	BP
6847	GO:0031340	0.0365552	0.998486	2	3	positive regulation of vesicle fusion	BP
14800	GO:0090131	0.0365858	0.998484	2	3	mesenchyme migration	BP
818	GO:0002277	0.0366812	0.998478	2	3	myeloid dendritic cell activation involved in immune response	BP
11641	GO:0050704	0.0367541	0.991134	5	17	regulation of interleukin-1 secretion	BP
11643	GO:0050706	0.0367541	0.991134	5	17	regulation of interleukin-1 beta secretion	BP
7156	GO:0032059	0.0368129	0.99847	2	3	bleb	CC
12692	GO:0060228	0.0369381	0.997855	2	4	phosphatidylcholine-sterol O-acyltransferase activator activity	MF
16266	GO:1903238	0.0370282	0.998456	2	3	positive regulation of leukocyte tethering or rolling	BP
16769	GO:1904996	0.0370282	0.998456	2	3	positive regulation of leukocyte adhesion to vascular endothelial cell	BP
6993	GO:0031649	0.0371891	0.993125	4	11	heat generation	BP
3169	GO:0007194	0.0372273	0.991109	5	16	negative regulation of adenylate cyclase activity	BP
5839	GO:0019897	0.037241	0.982844	13	63	extrinsic component of plasma membrane	CC
463	GO:0001662	0.0372677	0.989577	6	20	behavioral fear response	BP
789	GO:0002209	0.0372677	0.989577	6	20	behavioral defense response	BP
17142	GO:2000425	0.0372769	0.99581	3	6	regulation of apoptotic cell clearance	BP
6563	GO:0030800	0.0373873	0.988081	7	26	negative regulation of cyclic nucleotide metabolic process	BP
11412	GO:0048634	0.0374267	0.983382	12	57	regulation of muscle organ development	BP
16224	GO:1903055	0.0374736	0.993055	4	11	positive regulation of extracellular matrix organization	BP
4738	GO:0015301	0.0374786	0.989503	6	20	anion:anion antiporter activity	MF
11690	GO:0050777	0.0375392	0.982602	13	67	negative regulation of immune response	BP
38	GO:0000082	0.0375795	0.979778	19	103	G1/S transition of mitotic cell cycle	BP
4094	GO:0010212	0.0376099	0.982069	14	69	response to ionizing radiation	BP
4195	GO:0010574	0.0376222	0.989352	6	21	regulation of vascular endothelial growth factor production	BP
15447	GO:1900029	0.0376356	0.998416	2	3	positive regulation of ruffle assembly	BP
10933	GO:0046631	0.0376936	0.983271	12	56	alpha-beta T cell activation	BP
17182	GO:2000515	0.0377501	0.995331	3	7	negative regulation of CD4-positive, alpha-beta T cell activation	BP
9453	GO:0042802	0.037769	0.971424	85	590	identical protein binding	MF
16824	GO:1990266	0.0377866	0.985532	9	41	neutrophil migration	BP
12589	GO:0060056	0.0378196	0.998404	2	3	mammary gland involution	BP
3026	GO:0006941	0.0379031	0.980408	17	89	striated muscle contraction	BP
7904	GO:0033599	0.0380355	0.99569	3	6	regulation of mammary gland epithelial cell proliferation	BP
10693	GO:0045986	0.0381523	0.992887	4	11	negative regulation of smooth muscle contraction	BP
3240	GO:0007346	0.0381997	0.975568	34	209	regulation of mitotic cell cycle	BP
475	GO:0001678	0.0382214	0.981736	14	69	cellular glucose homeostasis	BP
11773	GO:0050905	0.0382288	0.983114	12	52	neuromuscular process	BP
15103	GO:0097193	0.0382488	0.97771	24	141	intrinsic apoptotic signaling pathway	BP
16213	GO:1903037	0.0383056	0.976658	28	171	regulation of leukocyte cell-cell adhesion	BP
9302	GO:0042518	0.038382	0.998366	2	3	negative regulation of tyrosine phosphorylation of Stat3 protein	BP
11971	GO:0051235	0.038525	0.976823	27	152	maintenance of location	BP
9192	GO:0042311	0.0386241	0.984274	10	46	vasodilation	BP
5085	GO:0016358	0.0388258	0.979161	19	93	dendrite development	BP
4065	GO:0010035	0.0388273	0.973792	43	274	response to inorganic substance	BP
11189	GO:0048010	0.0388714	0.976838	26	146	vascular endothelial growth factor receptor signaling pathway	BP
3008	GO:0006913	0.0391053	0.975708	30	181	nucleocytoplasmic transport	BP
14505	GO:0072376	0.0391847	0.983939	10	48	protein activation cascade	BP
14491	GO:0072349	0.0392584	0.992612	4	11	modified amino acid transmembrane transporter activity	MF
9718	GO:0043367	0.0396357	0.987124	7	27	CD4-positive, alpha-beta T cell differentiation	BP
12100	GO:0051490	0.0396463	0.998281	2	3	negative regulation of filopodium assembly	BP
4245	GO:0010649	0.0396515	0.994997	3	7	regulation of cell communication by electrical coupling	BP
13792	GO:0070886	0.0396854	0.994991	3	7	positive regulation of calcineurin-NFAT signaling cascade	BP
7398	GO:0032488	0.0397038	0.9976	2	4	Cdc42 protein signal transduction	BP
7399	GO:0032489	0.0397038	0.9976	2	4	regulation of Cdc42 protein signal transduction	BP
3673	GO:0008630	0.0397357	0.984683	9	40	intrinsic apoptotic signaling pathway in response to DNA damage	BP
4313	GO:0010760	0.0397768	0.998272	2	3	negative regulation of macrophage chemotaxis	BP
4953	GO:0016048	0.0398457	0.990453	5	15	detection of temperature stimulus	BP
1008	GO:0002683	0.0398736	0.975388	29	177	negative regulation of immune system process	BP
12200	GO:0051704	0.040048	0.967628	147	1104	multi-organism process	BP
15397	GO:0099503	0.0401832	0.973505	38	241	secretory vesicle	CC
14176	GO:0071711	0.0401955	0.992376	4	11	basement membrane organization	BP
14592	GO:0072593	0.0403151	0.97698	22	129	reactive oxygen species metabolic process	BP
10618	GO:0045844	0.0403266	0.986926	7	26	positive regulation of striated muscle tissue development	BP
11414	GO:0048636	0.0403266	0.986926	7	26	positive regulation of muscle organ development	BP
7637	GO:0032906	0.0403631	0.995312	3	6	transforming growth factor beta2 production	BP
7640	GO:0032909	0.0403631	0.995312	3	6	regulation of transforming growth factor beta2 production	BP
6956	GO:0031579	0.0404024	0.991949	4	13	membrane raft organization	BP
3681	GO:0008652	0.0405123	0.983366	10	46	cellular amino acid biosynthetic process	BP
3176	GO:0007204	0.0405819	0.976229	24	138	positive regulation of cytosolic calcium ion concentration	BP
16962	GO:2000106	0.0407028	0.983311	10	45	regulation of leukocyte apoptotic process	BP
6866	GO:0031392	0.0407514	0.9948	3	7	regulation of prostaglandin biosynthetic process	BP
17477	GO:2001279	0.0407514	0.9948	3	7	regulation of unsaturated fatty acid biosynthetic process	BP
2522	GO:0006108	0.0408185	0.994788	3	7	malate metabolic process	BP
3068	GO:0007015	0.0409765	0.97517	27	156	actin filament organization	BP
4429	GO:0010939	0.040986	0.989587	5	19	regulation of necrotic cell death	BP
16990	GO:2000171	0.0410456	0.990083	5	15	negative regulation of dendrite development	BP
9520	GO:0043005	0.0410548	0.969383	75	486	neuron projection	CC
16013	GO:1902475	0.0410738	0.990259	5	14	L-alpha-amino acid transmembrane transport	BP
7943	GO:0033690	0.041084	0.998182	2	3	positive regulation of osteoblast proliferation	BP
6540	GO:0030676	0.0411462	0.995183	3	6	Rac guanyl-nucleotide exchange factor activity	MF
8021	GO:0034113	0.0412979	0.985141	8	33	heterotypic cell-cell adhesion	BP
4801	GO:0015696	0.0414228	0.982124	11	50	ammonium transport	BP
9558	GO:0043069	0.041425	0.97009	60	412	negative regulation of programmed cell death	BP
9200	GO:0042327	0.0415813	0.969056	73	496	positive regulation of phosphorylation	BP
1294	GO:0003298	0.0417254	0.991773	4	12	physiological muscle hypertrophy	BP
1297	GO:0003301	0.0417254	0.991773	4	12	physiological cardiac muscle hypertrophy	BP
13136	GO:0061049	0.0417254	0.991773	4	12	cell growth involved in cardiac muscle cell development	BP
7491	GO:0032651	0.041728	0.986149	7	29	regulation of interleukin-1 beta production	BP
1231	GO:0003170	0.0417471	0.989865	5	15	heart valve development	BP
868	GO:0002374	0.041757	0.994293	3	8	cytokine secretion involved in immune response	BP
6565	GO:0030802	0.0419735	0.979588	14	73	regulation of cyclic nucleotide biosynthetic process	BP
11735	GO:0050853	0.0421466	0.9862	7	26	B cell receptor signaling pathway	BP
13637	GO:0070509	0.0421509	0.977488	18	93	calcium ion import	BP
10468	GO:0045589	0.0421623	0.994545	3	7	regulation of regulatory T cell differentiation	BP
9716	GO:0043353	0.0421634	0.998107	2	3	enucleate erythrocyte differentiation	BP
3352	GO:0008028	0.04219	0.986103	7	27	monocarboxylic acid transmembrane transporter activity	MF
11892	GO:0051117	0.0423016	0.984648	8	34	ATPase binding	MF
10311	GO:0045137	0.0423508	0.976846	19	106	development of primary sexual characteristics	BP
14797	GO:0090128	0.0423905	0.994976	3	6	regulation of synapse maturation	BP
3007	GO:0006911	0.0428095	0.989224	5	17	phagocytosis, engulfment	BP
12154	GO:0051597	0.0428511	0.994419	3	7	response to methylmercury	BP
10255	GO:0045048	0.0428961	0.997292	2	4	protein insertion into ER membrane	BP
13919	GO:0071236	0.0429219	0.994406	3	7	cellular response to antibiotic	BP
7665	GO:0032956	0.0429977	0.974384	25	142	regulation of actin cytoskeleton organization	BP
16019	GO:1902498	0.0432331	1	1	1	regulation of protein autoubiquitination	BP
1254	GO:0003206	0.0432964	0.980392	12	55	cardiac chamber morphogenesis	BP
14770	GO:0090075	0.0433906	0.989181	5	16	relaxation of muscle	BP
10212	GO:0044843	0.0435257	0.976138	19	105	cell cycle G1/S phase transition	BP
15146	GO:0097296	0.0435511	0.991291	4	12	activation of cysteine-type endopeptidase activity involved in apoptotic signaling pathway	BP
16397	GO:1903649	0.0435607	0.971443	36	225	regulation of cytoplasmic transport	BP
8978	GO:0038123	0.04358	0.984146	8	33	toll-like receptor TLR1:TLR2 signaling pathway	BP
8979	GO:0038124	0.04358	0.984146	8	33	toll-like receptor TLR6:TLR2 signaling pathway	BP
6409	GO:0030325	0.0437188	0.991246	4	12	adrenal gland development	BP
5252	GO:0016717	0.0437856	0.997991	2	3	oxidoreductase activity, acting on paired donors, with oxidation of a pair of donors resulting in the reduction of molecular oxygen to two molecules of water	MF
11432	GO:0048667	0.0438039	0.967851	66	415	cell morphogenesis involved in neuron differentiation	BP
705	GO:0002042	0.0438439	0.987112	6	21	cell migration involved in sprouting angiogenesis	BP
2959	GO:0006835	0.0439372	0.980088	12	54	dicarboxylic acid transport	BP
16885	GO:1990709	0.0440124	0.994204	3	7	presynaptic active zone organization	BP
5856	GO:0019934	0.0440152	0.994203	3	7	cGMP-mediated signaling	BP
825	GO:0002287	0.0440172	0.986941	6	22	alpha-beta T cell activation involved in immune response	BP
828	GO:0002293	0.0440172	0.986941	6	22	alpha-beta T cell differentiation involved in immune response	BP
829	GO:0002294	0.0440172	0.986941	6	22	CD4-positive, alpha-beta T cell differentiation involved in immune response	BP
9087	GO:0042093	0.0440172	0.986941	6	22	T-helper cell differentiation	BP
4479	GO:0012505	0.0440715	0.962851	240	1801	endomembrane system	CC
15422	GO:0099612	0.0441276	0.997966	2	3	protein localization to axon	BP
9511	GO:0042995	0.0441305	0.964541	134	930	cell projection	CC
15388	GO:0098903	0.0442939	0.997954	2	3	regulation of membrane repolarization during action potential	BP
8192	GO:0034504	0.0443289	0.973188	26	152	protein localization to nucleus	BP
13492	GO:0070234	0.0443498	0.994141	3	7	positive regulation of T cell apoptotic process	BP
6471	GO:0030512	0.0444819	0.982696	9	36	negative regulation of transforming growth factor beta receptor signaling pathway	BP
16461	GO:1903845	0.0444819	0.982696	9	36	negative regulation of cellular response to transforming growth factor beta stimulus	BP
11746	GO:0050864	0.0446152	0.978156	14	71	regulation of B cell activation	BP
1035	GO:0002710	0.0446307	0.994089	3	7	negative regulation of T cell mediated immunity	BP
12528	GO:0055102	0.0446716	0.99346	3	9	lipase inhibitor activity	MF
7380	GO:0032461	0.044712	0.993716	3	8	positive regulation of protein oligomerization	BP
5593	GO:0019065	0.04488	0.997912	2	3	receptor-mediated endocytosis of virus by host cell	BP
14648	GO:0075509	0.04488	0.997912	2	3	endocytosis involved in viral entry into host cell	BP
11766	GO:0050890	0.0449192	0.973156	25	138	cognition	BP
6626	GO:0030888	0.0449546	0.982261	9	40	regulation of B cell proliferation	BP
10265	GO:0045063	0.0453117	0.993597	3	8	T-helper 1 cell differentiation	BP
17057	GO:2000310	0.0453701	0.99134	4	10	regulation of N-methyl-D-aspartate selective glutamate receptor activity	BP
7447	GO:0032587	0.045395	0.981112	10	43	ruffle membrane	CC
11427	GO:0048662	0.0455138	0.986192	6	24	negative regulation of smooth muscle cell proliferation	BP
16408	GO:1903706	0.0456602	0.972569	25	149	regulation of hemopoiesis	BP
15517	GO:1900182	0.0459125	0.978946	12	57	positive regulation of protein localization to nucleus	BP
5685	GO:0019362	0.0461262	0.977929	13	68	pyridine nucleotide metabolic process	BP
10872	GO:0046496	0.0461262	0.977929	13	68	nicotinamide nucleotide metabolic process	BP
6307	GO:0030178	0.0461603	0.976611	15	79	negative regulation of Wnt signaling pathway	BP
6807	GO:0031280	0.0461856	0.988122	5	17	negative regulation of cyclase activity	BP
7688	GO:0032989	0.0464902	0.963266	112	757	cellular component morphogenesis	BP
9100	GO:0042110	0.0465108	0.969147	37	234	T cell activation	BP
13628	GO:0070489	0.0465108	0.969147	37	234	T cell aggregation	BP
14109	GO:0071593	0.0465108	0.969147	37	234	lymphocyte aggregation	BP
15445	GO:1900027	0.0465149	0.990493	4	12	regulation of ruffle assembly	BP
12039	GO:0051348	0.0465158	0.970869	29	177	negative regulation of transferase activity	BP
9353	GO:0042596	0.0465203	0.986121	6	21	fear response	BP
11190	GO:0048011	0.0465311	0.969976	33	196	neurotrophin TRK receptor signaling pathway	BP
2044	GO:0005125	0.0466248	0.975019	17	105	cytokine activity	MF
16212	GO:1903036	0.0466412	0.976928	14	75	positive regulation of response to wounding	BP
9680	GO:0043277	0.0466854	0.987957	5	17	apoptotic cell clearance	BP
13475	GO:0070201	0.046837	0.965762	62	415	regulation of establishment of protein localization	BP
2709	GO:0006470	0.0469379	0.970935	28	158	protein dephosphorylation	BP
13167	GO:0061110	0.0469883	0.997755	2	3	dense core granule biogenesis	BP
9819	GO:0043535	0.0472165	0.982536	8	33	regulation of blood vessel endothelial cell migration	BP
3232	GO:0007320	0.0472695	0.993589	3	7	insemination	BP
3926	GO:0009408	0.0472764	0.976611	14	73	response to heat	BP
11574	GO:0050432	0.0475174	0.985524	6	23	catecholamine secretion	BP
563	GO:0001836	0.0476305	0.983457	7	33	release of cytochrome c from mitochondria	BP
2836	GO:0006639	0.0476957	0.975645	15	83	acylglycerol metabolic process	BP
11819	GO:0050999	0.0477693	0.983656	7	29	regulation of nitric-oxide synthase activity	BP
1144	GO:0002920	0.0478626	0.983478	7	31	regulation of humoral immune response	BP
9288	GO:0042493	0.0479029	0.968155	37	232	response to drug	BP
8845	GO:0036296	0.0479606	0.987533	5	17	response to increased oxygen levels	BP
12521	GO:0055093	0.0479606	0.987533	5	17	response to hyperoxia	BP
11143	GO:0047555	0.0480511	0.993438	3	7	3',5'-cyclic-GMP phosphodiesterase activity	MF
16957	GO:2000096	0.0480549	0.997674	2	3	positive regulation of Wnt signaling pathway, planar cell polarity pathway	BP
5334	GO:0016860	0.0482664	0.985053	6	25	intramolecular oxidoreductase activity	MF
12281	GO:0051890	0.0483276	0.997653	2	3	regulation of cardioblast differentiation	BP
12282	GO:0051891	0.0483276	0.997653	2	3	positive regulation of cardioblast differentiation	BP
6570	GO:0030808	0.0483942	0.975954	14	74	regulation of nucleotide biosynthetic process	BP
15561	GO:1900371	0.0483942	0.975954	14	74	regulation of purine nucleotide biosynthetic process	BP
2158	GO:0005344	0.048522	0.992424	3	10	oxygen transporter activity	MF
2204	GO:0005518	0.04854	0.980733	9	37	collagen binding	MF
5162	GO:0016531	0.0486989	1	1	1	copper chaperone activity	MF
7290	GO:0032344	0.0487304	0.997622	2	3	regulation of aldosterone metabolic process	BP
8997	GO:0038179	0.0488678	0.968324	33	197	neurotrophin signaling pathway	BP
7556	GO:0032770	0.0489591	0.987198	5	17	positive regulation of monooxygenase activity	BP
10582	GO:0045778	0.0490778	0.98036	9	39	positive regulation of ossification	BP
6791	GO:0031256	0.0492115	0.975005	15	72	leading edge membrane	CC
10351	GO:0045214	0.0492911	0.987086	5	17	sarcomere organization	BP
6734	GO:0031102	0.049334	0.984829	6	23	neuron projection regeneration	BP
1534	GO:0004095	0.0496408	0.997552	2	3	carnitine O-palmitoyltransferase activity	MF
5104	GO:0016416	0.0496408	0.997552	2	3	O-palmitoyltransferase activity	MF
12603	GO:0060076	0.0497947	0.971477	21	109	excitatory synapse	CC
9820	GO:0043536	0.0498792	0.986888	5	17	positive regulation of blood vessel endothelial cell migration	BP
138	GO:0000307	0.0499045	0.992662	3	8	cyclin-dependent protein kinase holoenzyme complex	CC

## Sheet: Upreg. GO terms RGSEPD-goseq
Upregulated GO terms obtained with RGSEPD script and invoking goseq within RGSEPD.
	category	over_represented_pvalue	under_represented_pvalue	numDEInCat	numInCat	term	ontology	minp	Term	Ontology	Definition
7174	GO:0031988	9.7949e-06	0.999998	20	1896	membrane-bounded vesicle	CC	9.7949e-06	membrane-bounded vesicle	CC	Any small, fluid-filled, spherical organelle enclosed by a lipid bilayer.
3165	GO:0007141	1.59689e-05	1	3	12	male meiosis I	BP	1.59689e-05	male meiosis I	BP	A cell cycle process comprising the steps by which a cell progresses through male meiosis I, the first meiotic division in the male germline.
7169	GO:0031982	1.63183e-05	0.999996	20	1966	vesicle	CC	1.63183e-05	vesicle	CC	Any small, fluid-filled, spherical organelle enclosed by membrane or protein.
10307	GO:0044421	6.28385e-05	0.999985	19	1930	extracellular region part	CC	6.28385e-05	extracellular region part	CC	Any constituent part of the extracellular region, the space external to the outermost structure of a cell. For cells without external protective or external encapsulating structures this refers to space outside of the plasma membrane. This term covers constituent parts of the host cell environment outside an intracellular parasite.
3159	GO:0007127	7.41057e-05	0.999997	4	57	meiosis I	BP	7.41057e-05	meiosis I	BP	The first meiotic nuclear division in which homologous chromosomes are paired and segregated from each other, producing two haploid daughter nuclei.
2241	GO:0005576	9.89689e-05	0.999974	20	2173	extracellular region	CC	9.89689e-05	extracellular region	CC	The space external to the outermost structure of a cell. For cells without external protective or external encapsulating structures this refers to space outside of the plasma membrane. This term covers the host cell environment outside an intracellular parasite.
3164	GO:0007140	0.000104261	0.999998	3	23	male meiosis	BP	0.000104261	male meiosis	BP	A cell cycle process by which the cell nucleus divides as part of a meiotic cell cycle in the male germline.
2266	GO:0005615	0.000105825	0.999982	10	589	extracellular space	CC	0.000105825	extracellular space	CC	That part of a multicellular organism outside the cells proper, usually taken to be outside the plasma membranes, and occupied by fluid.
14548	GO:0071724	0.000109381	1	2	4	response to diacyl bacterial lipopeptide	BP	0.000109381	response to diacyl bacterial lipopeptide	BP	Any process that results in a change in state or activity of a cell or an organism (in terms of movement, secretion, enzyme production, gene expression, etc.) as a result of a diacylated bacterial lipopeptide stimulus.
14550	GO:0071726	0.000109381	1	2	4	cellular response to diacyl bacterial lipopeptide	BP	0.000109381	cellular response to diacyl bacterial lipopeptide	BP	Any process that results in a change in state or activity of a cell (in terms of movement, secretion, enzyme production, gene expression, etc.) as a result of a diacylated bacterial lipopeptide stimulus.
3160	GO:0007129	0.000110125	0.999998	3	24	synapsis	BP	0.000110125	synapsis	BP	The meiotic cell cycle process where side by side pairing and physical juxtaposition of homologous chromosomes is created during meiotic prophase. Synapsis begins when the chromosome arms begin to pair from the clustered telomeres and ends when synaptonemal complex or linear element assembly is complete.
13901	GO:0070391	0.00019262	0.999999	2	5	response to lipoteichoic acid	BP	0.00019262	response to lipoteichoic acid	BP	Any process that results in a change in state or activity of an organism (in terms of movement, secretion, enzyme production, gene expression, etc.) as a result of a lipoteichoic acid stimulus; lipoteichoic acid is a major component of the cell wall of gram-positive bacteria and typically consists of a chain of glycerol-phosphate repeating units linked to a glycolipid anchor.
14261	GO:0071223	0.00019262	0.999999	2	5	cellular response to lipoteichoic acid	BP	0.00019262	cellular response to lipoteichoic acid	BP	Any process that results in a change in state or activity of a cell (in terms of movement, secretion, enzyme production, gene expression, etc.) as a result of a lipoteichoic acid stimulus; lipoteichoic acid is a major component of the cell wall of gram-positive bacteria and typically consists of a chain of glycerol-phosphate repeating units linked to a glycolipid anchor.
10542	GO:0045143	0.0002123	0.999995	3	30	homologous chromosome segregation	BP	0.0002123	homologous chromosome segregation	BP	The cell cycle process in which replicated homologous chromosomes are organized and then physically separated and apportioned to two sets during the first division of the meiotic cell cycle. Each replicated chromosome, composed of two sister chromatids, aligns at the cell equator, paired with its homologous partner; this pairing off, referred to as synapsis, permits genetic recombination. One hom…
13872	GO:0070339	0.000259445	0.999999	2	6	response to bacterial lipopeptide	BP	0.000259445	response to bacterial lipopeptide	BP	Any process that results in a change in state or activity of an organism (in terms of movement, secretion, enzyme production, gene expression, etc.) as a result of a bacterial lipopeptide stimulus.
14258	GO:0071220	0.000259445	0.999999	2	6	cellular response to bacterial lipoprotein	BP	0.000259445	cellular response to bacterial lipoprotein	BP	Any process that results in a change in state or activity of a cell (in terms of movement, secretion, enzyme production, gene expression, etc.) as a result of a bacterial lipoprotein stimulus.
14259	GO:0071221	0.000259445	0.999999	2	6	cellular response to bacterial lipopeptide	BP	0.000259445	cellular response to bacterial lipopeptide	BP	Any process that results in a change in state or activity of a cell (in terms of movement, secretion, enzyme production, gene expression, etc.) as a result of a bacterial lipopeptide stimulus.
13792	GO:0070192	0.000264583	0.999993	3	33	chromosome organization involved in meiotic cell cycle	BP	0.000264583	chromosome organization involved in meiotic cell cycle	BP	A process of chromosome organization that is involved in a meiotic cell cycle.
7472	GO:0032493	0.000330719	0.999998	2	7	response to bacterial lipoprotein	BP	0.000330719	response to bacterial lipoprotein	BP	Any process that results in a change in state or activity of an organism (in terms of movement, secretion, enzyme production, gene expression, etc.) as a result of a bacterial lipoprotein stimulus.
11692	GO:0048678	0.000430451	0.999986	3	38	response to axon injury	BP	0.000430451	response to axon injury	BP	Any process that results in a change in state or activity of a cell or an organism (in terms of movement, secretion, enzyme production, gene expression, etc.) as a result of an axon injury stimulus.
3158	GO:0007126	0.000469452	0.99997	4	95	meiotic nuclear division	BP	0.000469452	meiotic nuclear division	BP	One of the two nuclear divisions that occur as part of the meiotic cell cycle.
16639	GO:1903046	0.000567322	0.999962	4	100	meiotic cell cycle process	BP	0.000567322	meiotic cell cycle process	BP	A process that is part of the meiotic cell cycle.
10537	GO:0045132	0.000596303	0.999979	3	43	meiotic chromosome segregation	BP	0.000596303	meiotic chromosome segregation	BP	The process in which genetic material, in the form of chromosomes, is organized into specific structures and then physically separated and apportioned to two or more sets during M phase of the meiotic cell cycle.
14364	GO:0071396	0.000647847	0.999916	6	286	cellular response to lipid	BP	0.000647847	cellular response to lipid	BP	Any process that results in a change in state or activity of a cell (in terms of movement, secretion, enzyme production, gene expression, etc.) as a result of a lipid stimulus.
1370	GO:0003416	0.000754042	0.999992	2	11	endochondral bone growth	BP	0.000754042	endochondral bone growth	BP	The increase in size or mass of an endochondral bone that contributes to the shaping of the bone.
3565	GO:0008329	0.000857774	0.99999	2	10	signaling pattern recognition receptor activity	MF	0.000857774	signaling pattern recognition receptor activity	MF	Combining with a pathogen-associated molecular pattern (PAMP), a structure conserved among microbial species, or damage-associated molecular pattern (DAMP), an endogenous molecule released from damaged cells), and transmitting a signal to initiate a change in cell activity.
9182	GO:0038187	0.000857774	0.99999	2	10	pattern recognition receptor activity	MF	0.000857774	pattern recognition receptor activity	MF	Combining with a pathogen-associated molecular pattern (PAMP), a structure conserved among microbial species, or damage-associated molecular pattern (DAMP), an endogenous molecule released from damaged cells), to initiate a change in cell activity.
15789	GO:0098868	0.000895896	0.999989	2	12	bone growth	BP	0.000895896	bone growth	BP	The increase in size or mass of a bone that contributes to the shaping of that bone.
2105	GO:0005179	0.000967297	0.999959	3	42	hormone activity	MF	0.000967297	hormone activity	MF	The action characteristic of a hormone, any substance formed in very small amounts in one specialized organ or group of cells and carried (sometimes in the bloodstream) to another organ or group of cells in the same organism, upon which it has a specific regulatory action. The term was originally applied to agents with a stimulatory physiological action in vertebrate animals (as opposed to a chal…
12299	GO:0051321	0.00106095	0.999916	4	119	meiotic cell cycle	BP	0.00106095	meiotic cell cycle	BP	Progression through the phases of the meiotic cell cycle, in which canonically a cell replicates to produce four offspring with half the chromosomal content of the progenitor cell via two nuclear divisions.
13579	GO:0061448	0.00114894	0.999907	4	126	connective tissue development	BP	0.00114894	connective tissue development	BP	The progression of a connective tissue over time, from its formation to the mature structure.
2574	GO:0006182	0.00144017	0.999978	2	14	cGMP biosynthetic process	BP	0.00144017	cGMP biosynthetic process	BP	The chemical reactions and pathways resulting in the formation of cyclic GMP, guanosine 3',5'-phosphate.
260	GO:0000794	0.00152479	0.999924	3	58	condensed nuclear chromosome	CC	0.00152479	condensed nuclear chromosome	CC	A highly compacted molecule of DNA and associated proteins resulting in a cytologically distinct nuclear chromosome.
13699	GO:0065010	0.00152516	0.999551	14	1484	extracellular membrane-bounded organelle	CC	0.00152516	extracellular membrane-bounded organelle	CC	Organized structure of distinctive morphology and function, bounded by a lipid bilayer membrane and occurring outside the cell.
13723	GO:0070062	0.00152516	0.999551	14	1484	extracellular exosome	CC	0.00152516	extracellular exosome	CC	A membrane-bounded vesicle that is released into the extracellular region by fusion of the limiting endosomal membrane of a multivesicular body with the plasma membrane. Extracellular exosomes, also simply called exosomes, have a diameter of about 40-100 nm.
9846	GO:0043230	0.00157736	0.999534	14	1490	extracellular organelle	CC	0.00157736	extracellular organelle	CC	Organized structure of distinctive morphology and function, occurring outside the cell. Includes, for example, extracellular membrane vesicles (EMVs) and the cellulosomes of anaerobic bacteria and fungi.
16841	GO:1903561	0.00157736	0.999534	14	1490	extracellular vesicle	CC	0.00157736	extracellular vesicle	CC	Any vesicle that is part of the extracellular region.
11963	GO:0050793	0.00227551	0.999381	11	1139	regulation of developmental process	BP	0.00227551	regulation of developmental process	BP	Any process that modulates the frequency, rate or extent of development, the biological process whose specific outcome is the progression of a multicellular organism over time from an initial condition (e.g. a zygote, or a young adult) to a later condition (e.g. a multicellular animal or an aged adult).
10457	GO:0045003	0.0027693	0.999937	2	21	double-strand break repair via synthesis-dependent strand annealing	BP	0.0027693	double-strand break repair via synthesis-dependent strand annealing	BP	SDSA is a major mechanism of double-strand break repair in mitosis which allows for the error-free repair of a double-strand break without the exchange of adjacent sequences. The broken DNA searches for and base pairs with a homologous region in an intact chromosome. DNA synthesis initiates from the 3' end of the invading DNA strand, using the intact chromosome as the template. Newly synthesized …
6792	GO:0031103	0.00303315	0.999928	2	23	axon regeneration	BP	0.00303315	axon regeneration	BP	The regrowth of axons following their loss or damage.
8503	GO:0035150	0.00304156	0.999804	3	76	regulation of tube size	BP	0.00304156	regulation of tube size	BP	Ensuring that a tube is of the correct length and diameter. Tube size must be maintained not only during tube formation, but also throughout development and in some physiological processes.
12025	GO:0050880	0.00304156	0.999804	3	76	regulation of blood vessel size	BP	0.00304156	regulation of blood vessel size	BP	Any process that modulates the size of blood vessels.
15456	GO:0097155	0.00322405	1	1	1	fasciculation of sensory neuron axon	BP	0.00322405	fasciculation of sensory neuron axon	BP	The collection of sensory neuron axons into a bundle of rods, known as a fascicle.
15457	GO:0097156	0.00322405	1	1	1	fasciculation of motor neuron axon	BP	0.00322405	fasciculation of motor neuron axon	BP	The collection of motor neuron axons into a bundle of rods, known as a fascicle.
15461	GO:0097161	0.00322405	1	1	1	DH domain binding	MF	0.00322405	DH domain binding	MF	Interacting selectively and non-covalently with a DH (Dbl homology) domain of a protein. The DH domain contains three structurally conserved regions separated by more variable regions. It is composed of 11 alpha helices that are folded into a flattened, elongated alpha-helix bundle in which two of the three conserved regions, conserved region 1 (CR1) and conserved region 3 (CR3), are exposed near…
18006	GO:2001108	0.00322405	1	1	1	positive regulation of Rho guanyl-nucleotide exchange factor activity	BP	0.00322405	positive regulation of Rho guanyl-nucleotide exchange factor activity	BP	Any process that activates or increases the frequency, rate or extent of Rho guanyl-nucleotide exchange factor activity.
6953	GO:0031436	0.00327127	1	1	1	BRCA1-BARD1 complex	CC	0.00327127	BRCA1-BARD1 complex	CC	A heterodimeric complex comprising BRCA1 and BARD1, which possesses ubiquitin ligase activity and is involved in genome maintenance, possibly by functioning in surveillance for DNA damage.
13959	GO:0070510	0.00327127	1	1	1	regulation of histone H4-K20 methylation	BP	0.00327127	regulation of histone H4-K20 methylation	BP	Any process that modulates the frequency, rate or extent of the covalent addition of a methyl group to the lysine at position 20 of histone H4.
13960	GO:0070512	0.00327127	1	1	1	positive regulation of histone H4-K20 methylation	BP	0.00327127	positive regulation of histone H4-K20 methylation	BP	Any process that activates or increases the frequency, rate or extent of the covalent addition of a methyl group to the lysine at position 20 of histone H4.
17814	GO:2000620	0.00327127	1	1	1	positive regulation of histone H4-K16 acetylation	BP	0.00327127	positive regulation of histone H4-K16 acetylation	BP	Any process that activates or increases the frequency, rate or extent of histone H4-K16 acetylation.
10945	GO:0046068	0.00330468	0.999918	2	24	cGMP metabolic process	BP	0.00330468	cGMP metabolic process	BP	The chemical reactions and pathways involving cyclic GMP, guanosine 3',5'-phosphate.
2111	GO:0005201	0.00366646	0.999903	2	26	extracellular matrix structural constituent	MF	0.00366646	extracellular matrix structural constituent	MF	The action of a molecule that contributes to the structural integrity of the extracellular matrix.
5279	GO:0016716	0.00374666	1	1	1	oxidoreductase activity, acting on paired donors, with incorporation or reduction of molecular oxygen, another compound as one donor, and incorporation of one atom of oxygen	MF	0.00374666	oxidoreductase activity, acting on paired donors, with incorporation or reduction of molecular oxygen, another compound as one donor, and incorporation of one atom of oxygen	MF	Catalysis of an oxidation-reduction (redox) reaction in which hydrogen or electrons are transferred from each of two donors, and one atom of oxygen is incorporated into one donor.
9964	GO:0043438	0.00374666	1	1	1	acetoacetic acid metabolic process	BP	0.00374666	acetoacetic acid metabolic process	BP	The chemical reactions and pathways involving acetoacetic acid, 3-oxobutanoic acid; the empirical formula is C4H6O3 or CH3COCH2COOH.
10474	GO:0045029	0.00401549	1	1	1	UDP-activated nucleotide receptor activity	MF	0.00401549	UDP-activated nucleotide receptor activity	MF	Combining with a nucleotide and transmitting the signal to a heterotrimeric G-protein complex to initiate a change in cell activity, activated by UDP.
13977	GO:0070543	0.00429962	1	1	1	response to linoleic acid	BP	0.00429962	response to linoleic acid	BP	Any process that results in a change in state or activity of a cell or an organism (in terms of movement, secretion, enzyme production, gene expression, etc.) as a result of a linoleic acid stimulus.
14133	GO:0070892	0.00429962	1	1	1	lipoteichoic acid receptor activity	MF	0.00429962	lipoteichoic acid receptor activity	MF	Combining with lipoteichoic acid and transmitting the signal to initiate a change in cell activity.
14926	GO:0072564	0.00429962	1	1	1	blood microparticle formation	BP	0.00429962	blood microparticle formation	BP	The cellular component organization process in which microparticles bud off from a parent cell. A microparticle is a phospholipid microvesicle that is derived from any of several cell types, such as platelets, blood cells, endothelial cells, or others, and contains membrane receptors as well as other proteins characteristic of the parental cell.
17673	GO:2000332	0.00429962	1	1	1	regulation of blood microparticle formation	BP	0.00429962	regulation of blood microparticle formation	BP	Any process that modulates the frequency, rate or extent of blood microparticle formation.
17674	GO:2000334	0.00429962	1	1	1	positive regulation of blood microparticle formation	BP	0.00429962	positive regulation of blood microparticle formation	BP	Any process that activates or increases the frequency, rate or extent of blood microparticle formation.
7349	GO:0032330	0.00443555	0.99987	2	28	regulation of chondrocyte differentiation	BP	0.00443555	regulation of chondrocyte differentiation	BP	Any process that modulates the frequency, rate or extent of chondrocyte differentiation.
12434	GO:0051598	0.00445818	1	1	1	meiotic recombination checkpoint	BP	0.00445818	meiotic recombination checkpoint	BP	A checkpoint that acts during late prophase I (pachytene) and prevents segregation of homologous chromosomes until recombination is completed, ensuring proper distribution of the genetic material to the gametes.
13243	GO:0060629	0.00445818	1	1	1	regulation of homologous chromosome segregation	BP	0.00445818	regulation of homologous chromosome segregation	BP	Any process that modulates the rate, frequency, or extent of homologous chromosome segregation, the cell cycle process in which replicated homologous chromosomes are organized and then physically separated and apportioned to two sets during the first division of the meiotic cell cycle. Each replicated chromosome, composed of two sister chromatids, aligns at the cell equator, paired with its homol…
6577	GO:0030666	0.00448783	0.999667	3	86	endocytic vesicle membrane	CC	0.00448783	endocytic vesicle membrane	CC	The lipid bilayer surrounding an endocytic vesicle.
3130	GO:0007059	0.00450718	0.999467	4	174	chromosome segregation	BP	0.00450718	chromosome segregation	BP	The process in which genetic material, in the form of chromosomes, is organized into specific structures and then physically separated and apportioned to two or more sets. In eukaryotes, chromosome segregation begins with the condensation of chromosomes, includes chromosome separation, and ends when chromosomes have completed movement to the spindle poles.
6579	GO:0030669	0.00451635	0.999866	2	28	clathrin-coated endocytic vesicle membrane	CC	0.00451635	clathrin-coated endocytic vesicle membrane	CC	The lipid bilayer surrounding a clathrin-coated endocytic vesicle.
12231	GO:0051216	0.0046389	0.999651	3	93	cartilage development	BP	0.0046389	cartilage development	BP	The process whose specific outcome is the progression of a cartilage element over time, from its formation to the mature structure. Cartilage elements are skeletal elements that consist of connective tissue dominated by extracellular matrix containing collagen type II and large amounts of proteoglycan, particularly chondroitin sulfate.
1605	GO:0004304	0.00488293	1	1	1	estrone sulfotransferase activity	MF	0.00488293	estrone sulfotransferase activity	MF	Catalysis of the reaction: 3'-phosphoadenosine 5'-phosphosulfate + estrone = adenosine 3',5'-bisphosphate + estrone 3-sulfate.
1202	GO:0003018	0.00494314	0.99962	3	91	vascular process in circulatory system	BP	0.00494314	vascular process in circulatory system	BP	A circulatory process that occurs at the level of the vasculature.
15531	GO:0097332	0.00498792	1	1	1	response to antipsychotic drug	BP	0.00498792	response to antipsychotic drug	BP	Any process that results in a change in state or activity of a cell or an organism (in terms of movement, secretion, enzyme production, gene expression, etc.) as a result of an antipsychotic drug stimulus. Antipsychotic drugs are agents that control agitated psychotic behaviour, alleviate acute psychotic states, reduce psychotic symptoms, and exert a quieting effect.
3162	GO:0007131	0.00507227	0.999841	2	27	reciprocal meiotic recombination	BP	0.00507227	reciprocal meiotic recombination	BP	The cell cycle process in which double strand breaks are formed and repaired through a double Holliday junction intermediate. This results in the equal exchange of genetic material between non-sister chromatids in a pair of homologous chromosomes. These reciprocal recombinant products ensure the proper segregation of homologous chromosomes during meiosis I and create genetic diversity.
8810	GO:0035825	0.00507227	0.999841	2	27	reciprocal DNA recombination	BP	0.00507227	reciprocal DNA recombination	BP	A DNA recombination process that results in the equal exchange of genetic material between the recombining DNA molecules.
6791	GO:0031102	0.00510342	0.999839	2	29	neuron projection regeneration	BP	0.00510342	neuron projection regeneration	BP	The regrowth of neuronal processes such as axons or dendrites in response to their loss or damage.
4640	GO:0014910	0.00539341	0.999824	2	31	regulation of smooth muscle cell migration	BP	0.00539341	regulation of smooth muscle cell migration	BP	Any process that modulates the frequency, rate or extent of smooth muscle cell migration.
3697	GO:0008613	0.00546245	1	1	1	diuretic hormone activity	MF	0.00546245	diuretic hormone activity	MF	The action characteristic of a diuretic hormone, any peptide hormone that, upon receptor binding, regulates water balance and fluid secretion.
3457	GO:0008147	0.00549421	1	1	1	structural constituent of bone	MF	0.00549421	structural constituent of bone	MF	The action of a molecule that contributes to the structural integrity of bone.
10618	GO:0045334	0.00575347	0.999806	2	32	clathrin-coated endocytic vesicle	CC	0.00575347	clathrin-coated endocytic vesicle	CC	A clathrin-coated, membrane-bounded intracellular vesicle formed by invagination of the plasma membrane around an extracellular substance.
18005	GO:2001106	0.00615106	0.999991	1	2	regulation of Rho guanyl-nucleotide exchange factor activity	BP	0.00615106	regulation of Rho guanyl-nucleotide exchange factor activity	BP	Any process that modulates the frequency, rate or extent of Rho guanyl-nucleotide exchange factor activity.
11695	GO:0048681	0.00617943	0.999991	1	2	negative regulation of axon regeneration	BP	0.00617943	negative regulation of axon regeneration	BP	Any process that stops, prevents, or reduces the frequency, rate or extent of axon regeneration.
13996	GO:0070571	0.00617943	0.999991	1	2	negative regulation of neuron projection regeneration	BP	0.00617943	negative regulation of neuron projection regeneration	BP	Any process that stops, prevents, or reduces the frequency, rate or extent of neuron projection regeneration, the regrowth of neuronal processes such as axons or dendrites following their loss or damage.
4639	GO:0014909	0.00656064	0.999763	2	34	smooth muscle cell migration	BP	0.00656064	smooth muscle cell migration	BP	The orderly movement of a smooth muscle cell from one site to another, often during the development of a multicellular organism.
7480	GO:0032501	0.0067414	0.99739	21	3415	multicellular organismal process	BP	0.0067414	multicellular organismal process	BP	Any biological process, occurring at the level of a multicellular organism, pertinent to its function.
3181	GO:0007166	0.00674266	0.997774	12	1475	cell surface receptor signaling pathway	BP	0.00674266	cell surface receptor signaling pathway	BP	A series of molecular signals initiated by activation of a receptor on the surface of a cell. The pathway begins with binding of an extracellular ligand to a cell surface receptor, or for receptors that signal in the absence of a ligand, by ligand-withdrawal or the activity of a constitutively active receptor. The pathway ends with regulation of a downstream cellular process, e.g. transcription.
10691	GO:0045597	0.00674812	0.9986	6	463	positive regulation of cell differentiation	BP	0.00674812	positive regulation of cell differentiation	BP	Any process that activates or increases the frequency, rate or extent of cell differentiation.
9111	GO:0038024	0.00680287	0.999749	2	33	cargo receptor activity	MF	0.00680287	cargo receptor activity	MF	Combining selectively with an extracellular substance and delivering the substance into the cell via endocytosis.
13718	GO:0070053	0.0070775	0.999988	1	2	thrombospondin receptor activity	MF	0.0070775	thrombospondin receptor activity	MF	Combining with thrombospondin and transmitting the signal to initiate a change in cell activity.
2052	GO:0005102	0.00713149	0.998119	8	727	receptor binding	MF	0.00713149	receptor binding	MF	Interacting selectively and non-covalently with one or more specific sites on a receptor molecule, a macromolecule that undergoes combination with a hormone, neurotransmitter, drug or intracellular messenger to initiate a change in cell function.
13431	GO:0061035	0.00739222	0.999715	2	36	regulation of cartilage development	BP	0.00739222	regulation of cartilage development	BP	Any process that modulates the rate, frequency, or extent of cartilage development, the process whose specific outcome is the progression of the cartilage over time, from its formation to the mature structure. Cartilage is a connective tissue dominated by extracellular matrix containing collagen type II and large amounts of proteoglycan, particularly chondroitin sulfate.
12828	GO:0055095	0.00760668	0.999986	1	2	lipoprotein particle mediated signaling	BP	0.00760668	lipoprotein particle mediated signaling	BP	A series of molecular signals mediated by the detection of a lipoprotein particle.
12829	GO:0055096	0.00760668	0.999986	1	2	low-density lipoprotein particle mediated signaling	BP	0.00760668	low-density lipoprotein particle mediated signaling	BP	A series of molecular signals mediated by the detection of low-density lipoprotein particle.
6500	GO:0030485	0.0077238	0.999985	1	2	smooth muscle contractile fiber	CC	0.0077238	smooth muscle contractile fiber	CC	The contractile fiber of smooth muscle cells.
4660	GO:0015065	0.00793281	0.999985	1	2	uridine nucleotide receptor activity	MF	0.00793281	uridine nucleotide receptor activity	MF	Combining with UTP or UDP to initiate a change in cell activity.
14454	GO:0071553	0.00793281	0.999985	1	2	G-protein coupled pyrimidinergic nucleotide receptor activity	MF	0.00793281	G-protein coupled pyrimidinergic nucleotide receptor activity	MF	Combining with a pyrimidine nucleotide and transmitting the signal across the membrane by activating an associated G-protein; promotes the exchange of GDP for GTP on the alpha subunit of a heterotrimeric G-protein complex.
12153	GO:0051094	0.0080188	0.998039	7	631	positive regulation of developmental process	BP	0.0080188	positive regulation of developmental process	BP	Any process that activates or increases the rate or extent of development, the biological process whose specific outcome is the progression of an organism over time from an initial condition (e.g. a zygote, or a young adult) to a later condition (e.g. a multicellular animal or an aged adult).
7625	GO:0032760	0.00803891	0.999677	2	33	positive regulation of tumor necrosis factor production	BP	0.00803891	positive regulation of tumor necrosis factor production	BP	Any process that activates or increases the frequency, rate, or extent of tumor necrosis factor production.
16840	GO:1903557	0.00803891	0.999677	2	33	positive regulation of tumor necrosis factor superfamily cytokine production	BP	0.00803891	positive regulation of tumor necrosis factor superfamily cytokine production	BP	Any process that activates or increases the frequency, rate or extent of tumor necrosis factor superfamily cytokine production.
3464	GO:0008160	0.00813506	0.999984	1	2	protein tyrosine phosphatase activator activity	MF	0.00813506	protein tyrosine phosphatase activator activity	MF	Increases the activity of a phosphatase, an enzyme which catalyzes of the removal of a phosphate group from a tyrosyl phenolic group of a protein.
8723	GO:0035634	0.00832593	0.999983	1	2	response to stilbenoid	BP	0.00832593	response to stilbenoid	BP	Any process that results in a change in state or activity of a cell or an organism (in terms of movement, secretion, enzyme production, gene expression, etc.) as a result of exposure to a stilbenoid. Stilbenoids are secondary products of heartwood formation in trees that can act as phytoalexins. Stilbenoids are hydroxylated derivatives of stilbene. They belong to the family of phenylpropanoids an…
9309	GO:0042138	0.00844423	0.999983	1	2	meiotic DNA double-strand break formation	BP	0.00844423	meiotic DNA double-strand break formation	BP	The cell cycle process in which double-strand breaks are generated at defined hotspots throughout the genome during meiosis I. This results in the initiation of meiotic recombination.
10689	GO:0045595	0.00852835	0.997677	8	804	regulation of cell differentiation	BP	0.00852835	regulation of cell differentiation	BP	Any process that modulates the frequency, rate or extent of cell differentiation, the process in which relatively unspecialized cells acquire specialized structural and functional features.
228	GO:0000724	0.00868162	0.999179	3	102	double-strand break repair via homologous recombination	BP	0.00868162	double-strand break repair via homologous recombination	BP	The error-free repair of a double-strand break in DNA in which the broken DNA molecule is repaired using homologous sequences. A strand in the broken DNA searches for a homologous region in an intact chromosome to serve as the template for DNA synthesis. The restoration of two intact DNA molecules results in the exchange, reciprocal or nonreciprocal, of genetic material between the intact DNA mol…
229	GO:0000725	0.00868162	0.999179	3	102	recombinational repair	BP	0.00868162	recombinational repair	BP	A DNA repair process that involves the exchange, reciprocal or nonreciprocal, of genetic material between the broken DNA molecule and a homologous region of DNA.
17332	GO:1990009	0.00868758	0.999982	1	2	retinal cell apoptotic process	BP	0.00868758	retinal cell apoptotic process	BP	Any apoptotic process in a retinal cell.
597	GO:0001847	0.0087937	0.999981	1	2	opsonin receptor activity	MF	0.0087937	opsonin receptor activity	MF	Combining with an opsonin and transmitting the signal from one side of the membrane to the other to initiate a change in cell activity.
12244	GO:0051239	0.00882835	0.997094	11	1344	regulation of multicellular organismal process	BP	0.00882835	regulation of multicellular organismal process	BP	Any process that modulates the frequency, rate or extent of a multicellular organismal process, the processes pertinent to the function of a multicellular organism above the cellular level; includes the integrated processes of tissues and organs.
4591	GO:0014812	0.00885449	0.999624	2	39	muscle cell migration	BP	0.00885449	muscle cell migration	BP	The orderly movement of a muscle cell from one site to another, often during the development of a multicellular organism.
12037	GO:0050896	0.00907713	0.996381	24	4169	response to stimulus	BP	0.00907713	response to stimulus	BP	Any process that results in a change in state or activity of a cell or an organism (in terms of movement, secretion, enzyme production, gene expression, etc.) as a result of a stimulus. The process begins with detection of the stimulus and ends with a change in state or activity or the cell or organism.
3257	GO:0007281	0.00925069	0.999103	3	115	germ cell development	BP	0.00925069	germ cell development	BP	The process whose specific outcome is the progression of an immature germ cell over time, from its formation to the mature structure (gamete). A germ cell is any reproductive cell in a multicellular organism.
14730	GO:0072141	0.00931903	0.999979	1	2	renal interstitial fibroblast development	BP	0.00931903	renal interstitial fibroblast development	BP	The process whose specific outcome is the progression of a renal interstitial fibroblast over time, from its formation to the mature structure.
14731	GO:0072143	0.00931903	0.999979	1	2	mesangial cell development	BP	0.00931903	mesangial cell development	BP	The process whose specific outcome is the progression of a mesangial cell in the kidney over time, from its formation to the mature structure.
14732	GO:0072144	0.00931903	0.999979	1	2	glomerular mesangial cell development	BP	0.00931903	glomerular mesangial cell development	BP	The process whose specific outcome is the progression of a glomerular mesangial cell in the kidney over time, from its formation to the mature structure.
10042	GO:0043568	0.00937954	0.999971	1	3	positive regulation of insulin-like growth factor receptor signaling pathway	BP	0.00937954	positive regulation of insulin-like growth factor receptor signaling pathway	BP	Any process that increases the frequency, rate or extent of insulin-like growth factor receptor signaling.
3540	GO:0008289	0.00951592	0.998207	5	347	lipid binding	MF	0.00951592	lipid binding	MF	Interacting selectively and non-covalently with a lipid.
11824	GO:0050294	0.009618	0.999977	1	2	steroid sulfotransferase activity	MF	0.009618	steroid sulfotransferase activity	MF	Catalysis of the reaction: 3'-phosphoadenosine 5'-phosphosulfate + a phenolic steroid = adenosine 3',5'-bisphosphate + steroid O-sulfate.
15161	GO:0090131	0.00965857	0.999977	1	2	mesenchyme migration	BP	0.00965857	mesenchyme migration	BP	The process in which the population of cells that make up a mesenchyme undergo directed movement.
6325	GO:0030154	0.00967704	0.996432	14	1965	cell differentiation	BP	0.00967704	cell differentiation	BP	The process in which relatively unspecialized cells, e.g. embryonic or regenerative cells, acquire specialized structural and/or functional features that characterize the cells, tissues, or organs of the mature organism or some other relatively stable phase of the organism's life history. Differentiation includes the processes involved in commitment of a cell to a specific fate and its subsequent…
11990	GO:0050830	0.00978683	0.999565	2	33	defense response to Gram-positive bacterium	BP	0.00978683	defense response to Gram-positive bacterium	BP	Reactions triggered in response to the presence of a Gram-positive bacterium that act to protect the cell or organism.
8089	GO:0033993	0.0100215	0.997737	6	483	response to lipid	BP	0.0100215	response to lipid	BP	Any process that results in a change in state or activity of a cell or an organism (in terms of movement, secretion, enzyme production, gene expression, etc.) as a result of a lipid stimulus.
12413	GO:0051572	0.010179	0.999966	1	3	negative regulation of histone H3-K4 methylation	BP	0.010179	negative regulation of histone H3-K4 methylation	BP	Any process that stops, prevents, or reduces the frequency, rate or extent of the covalent addition of a methyl group to the lysine at position 4 of histone H3.
13976	GO:0070542	0.0102436	0.999529	2	41	response to fatty acid	BP	0.0102436	response to fatty acid	BP	Any process that results in a change in state or activity of a cell or an organism (in terms of movement, secretion, enzyme production, gene expression, etc.) as a result of a fatty acid stimulus.
5408	GO:0016942	0.010537	0.999964	1	3	insulin-like growth factor binding protein complex	CC	0.010537	insulin-like growth factor binding protein complex	CC	A complex of proteins which includes the insulin-like growth factor (IGF) and a number of IGF-binding proteins. The complex plays a role in growth and development.
9061	GO:0036454	0.010537	0.999964	1	3	growth factor complex	CC	0.010537	growth factor complex	CC	A protein complex that has growth factor activity.
9522	GO:0042567	0.010537	0.999964	1	3	insulin-like growth factor ternary complex	CC	0.010537	insulin-like growth factor ternary complex	CC	A complex of three proteins, which in animals is approximately 150kDa and consists of the insulin-like growth factor (IGF), the insulin-like growth factor binding protein-3 (IGFBP-3), or -5 (IGFBP-5) and an acid-labile subunit (ALS). The complex plays a role in growth and development.
15016	GO:0080134	0.0107815	0.996939	8	800	regulation of response to stress	BP	0.0107815	regulation of response to stress	BP	Any process that modulates the frequency, rate or extent of a response to stress. Response to stress is a change in state or activity of a cell or an organism (in terms of movement, secretion, enzyme production, gene expression, etc.) as a result of a disturbance in organismal or cellular homeostasis, usually, but not necessarily, exogenous (e.g. temperature, humidity, ionizing radiation).
9597	GO:0042731	0.0108273	0.999962	1	3	PH domain binding	MF	0.0108273	PH domain binding	MF	Interacting selectively and non-covalently with a PH domain (pleckstrin homology) of a protein, a domain of about 100 residues that occurs in a wide range of proteins involved in intracellular signaling or as constituents of the cytoskeleton.
8169	GO:0034196	0.0114173	0.999957	1	3	acylglycerol transport	BP	0.0114173	acylglycerol transport	BP	The directed movement of an acylglycerol into, out of or within a cell, or between cells, by means of some agent such as a transporter or pore. An acylglycerol is any mono-, di- or triester of glycerol with (one or more) fatty acids.
8170	GO:0034197	0.0114173	0.999957	1	3	triglyceride transport	BP	0.0114173	triglyceride transport	BP	The directed movement of triglyceride into, out of or within a cell, or between cells, by means of some agent such as a transporter or pore. Triglycerides are important components of plant oils, animal fats and animal plasma lipoproteins.
6576	GO:0030665	0.0114587	0.99944	2	45	clathrin-coated vesicle membrane	CC	0.0114587	clathrin-coated vesicle membrane	CC	The lipid bilayer surrounding a clathrin-coated vesicle.
11584	GO:0048477	0.011582	0.999432	2	43	oogenesis	BP	0.011582	oogenesis	BP	The complete process of formation and maturation of an ovum or female gamete from a primordial female germ cell. Examples of this process are found in Mus musculus and Drosophila melanogaster.
10349	GO:0044539	0.0116932	0.999955	1	3	long-chain fatty acid import	BP	0.0116932	long-chain fatty acid import	BP	The directed movement of long-chain fatty acids into a cell or organelle. A long-chain fatty acid is a fatty acid with a chain length between C13 and C22.
13244	GO:0060631	0.0117278	0.999955	1	3	regulation of meiosis I	BP	0.0117278	regulation of meiosis I	BP	Any process that modulates the rate, frequency, or extent of meiosis I, a cell cycle process comprising the steps by which a cell progresses through the first phase of meiosis, in which cells divide and homologous chromosomes are paired and segregated from each other, producing two daughter cells.
6353	GO:0030193	0.0118224	0.999415	2	41	regulation of blood coagulation	BP	0.0118224	regulation of blood coagulation	BP	Any process that modulates the frequency, rate or extent of blood coagulation.
15867	GO:1900046	0.0118224	0.999415	2	41	regulation of hemostasis	BP	0.0118224	regulation of hemostasis	BP	Any process that modulates the frequency, rate or extent of hemostasis.
16203	GO:1901655	0.0120925	0.999392	2	44	cellular response to ketone	BP	0.0120925	cellular response to ketone	BP	Any process that results in a change in state or activity of a cell (in terms of movement, secretion, enzyme production, gene expression, etc.) as a result of a ketone stimulus.
10543	GO:0045144	0.0124738	0.999949	1	3	meiotic sister chromatid segregation	BP	0.0124738	meiotic sister chromatid segregation	BP	The cell cycle process in which sister chromatids are organized and then physically separated and randomly apportioned to two sets during the second division of the meiotic cell cycle.
12208	GO:0051177	0.0124738	0.999949	1	3	meiotic sister chromatid cohesion	BP	0.0124738	meiotic sister chromatid cohesion	BP	The cell cycle process in which sister chromatids of a replicated chromosome are joined along the entire length of the chromosome during meiosis.
3557	GO:0008310	0.0125264	0.999949	1	3	single-stranded DNA 3'-5' exodeoxyribonuclease activity	MF	0.0125264	single-stranded DNA 3'-5' exodeoxyribonuclease activity	MF	Catalysis of the sequential cleavage of mononucleotides from a free 3' terminus of a single-stranded DNA molecule.
259	GO:0000793	0.0127044	0.998614	3	124	condensed chromosome	CC	0.0127044	condensed chromosome	CC	A highly compacted molecule of DNA and associated proteins resulting in a cytologically distinct structure.
9224	GO:0040007	0.0128223	0.996943	6	524	growth	BP	0.0128223	growth	BP	The increase in size or mass of an entire organism, a part of an organism or a cell.
7176	GO:0031994	0.0129465	0.999945	1	3	insulin-like growth factor I binding	MF	0.0129465	insulin-like growth factor I binding	MF	Interacting selectively and non-covalently with insulin-like growth factor I.
7177	GO:0031995	0.0129465	0.999945	1	3	insulin-like growth factor II binding	MF	0.0129465	insulin-like growth factor II binding	MF	Interacting selectively and non-covalently with insulin-like growth factor II.
14549	GO:0071725	0.0129494	0.999945	1	3	response to triacyl bacterial lipopeptide	BP	0.0129494	response to triacyl bacterial lipopeptide	BP	Any process that results in a change in state or activity of a cell or an organism (in terms of movement, secretion, enzyme production, gene expression, etc.) as a result of a triacylated bacterial lipopeptide stimulus.
14551	GO:0071727	0.0129494	0.999945	1	3	cellular response to triacyl bacterial lipopeptide	BP	0.0129494	cellular response to triacyl bacterial lipopeptide	BP	Any process that results in a change in state or activity of a cell (in terms of movement, secretion, enzyme production, gene expression, etc.) as a result of a triacylated bacterial lipopeptide stimulus.
3767	GO:0009048	0.0129999	0.999938	1	4	dosage compensation by inactivation of X chromosome	BP	0.0129999	dosage compensation by inactivation of X chromosome	BP	Compensating for the two-fold variation in X-chromosome:autosome ratios between sexes by a global inactivation of all, or most of, the genes on one of the X-chromosomes in the XX sex.
6750	GO:0031045	0.0130212	0.999938	1	4	dense core granule	CC	0.0130212	dense core granule	CC	Electron-dense organelle with a granular internal matrix; contains proteins destined to be secreted.
2011	GO:0005004	0.0130665	0.999937	1	4	GPI-linked ephrin receptor activity	MF	0.0130665	GPI-linked ephrin receptor activity	MF	Combining with a GPI-anchored ephrin to initiate a change in cell activity.
5473	GO:0017137	0.013085	0.999312	2	50	Rab GTPase binding	MF	0.013085	Rab GTPase binding	MF	Interacting selectively and non-covalently with Rab protein, any member of the Rab subfamily of the Ras superfamily of monomeric GTPases.
6578	GO:0030667	0.013086	0.999314	2	45	secretory granule membrane	CC	0.013086	secretory granule membrane	CC	The lipid bilayer surrounding a secretory granule.
14657	GO:0072007	0.0132206	0.999943	1	3	mesangial cell differentiation	BP	0.0132206	mesangial cell differentiation	BP	The process in which relatively unspecialized cells acquire specialized structural and/or functional features that characterize the mesangial cells of the kidney as it progresses from its formation to the mature state.
14658	GO:0072008	0.0132206	0.999943	1	3	glomerular mesangial cell differentiation	BP	0.0132206	glomerular mesangial cell differentiation	BP	The process in which relatively unspecialized cells acquire specialized structural and/or functional features that characterize the glomerular mesangial cells of the kidney as it progresses from its formation to the mature state.
14682	GO:0072071	0.0132206	0.999943	1	3	kidney interstitial fibroblast differentiation	BP	0.0132206	kidney interstitial fibroblast differentiation	BP	The process in which relatively unspecialized cells acquire specialized structural and/or functional features that characterize the interstitial fibroblast of the kidney as it progresses from its formation to the mature state.
17101	GO:1904238	0.0132206	0.999943	1	3	pericyte cell differentiation	BP	0.0132206	pericyte cell differentiation	BP	The process in which a relatively unspecialized cell acquires the specialized features of a pericyte cell.
1364	GO:0003406	0.0133265	0.999935	1	4	retinal pigment epithelium development	BP	0.0133265	retinal pigment epithelium development	BP	The progression of the retinal pigment epithelium over time, from its initial formation to the mature structure. The retinal pigment epithelium is the melanin-containing layer of cells between the retina and the choroid that absorbs scattered and reflected light and removes waste products produced by the photoreceptor cells.
11982	GO:0050818	0.0134425	0.999286	2	44	regulation of coagulation	BP	0.0134425	regulation of coagulation	BP	Any process that modulates the frequency, rate or extent of coagulation, the process in which a fluid solution, or part of it, changes into a solid or semisolid mass.
14527	GO:0071680	0.0135205	0.999933	1	4	response to indole-3-methanol	BP	0.0135205	response to indole-3-methanol	BP	Any process that results in a change in state or activity of a cell or an organism (in terms of movement, secretion, enzyme production, gene expression, etc.) as a result of an indole-3-methanol stimulus.
14528	GO:0071681	0.0135205	0.999933	1	4	cellular response to indole-3-methanol	BP	0.0135205	cellular response to indole-3-methanol	BP	Any process that results in a change in state or activity of a cell (in terms of movement, secretion, enzyme production, gene expression, etc.) as a result of an indole-3-methanol stimulus.
14132	GO:0070891	0.0136631	0.999939	1	3	lipoteichoic acid binding	MF	0.0136631	lipoteichoic acid binding	MF	Interacting selectively and non-covalently with lipoteichoic acid.
2207	GO:0005497	0.013775	0.999938	1	3	androgen binding	MF	0.013775	androgen binding	MF	Interacting selectively and non-covalently with any androgen, male sex hormones.
15772	GO:0098813	0.0141045	0.998399	3	130	nuclear chromosome segregation	BP	0.0141045	nuclear chromosome segregation	BP	The process in which genetic material, in the form of nuclear chromosomes, is organized into specific structures and then physically separated and apportioned to two or more sets. Nuclear chromosome segregation begins with the condensation of chromosomes, includes chromosome separation, and ends when chromosomes have completed movement to the spindle poles.
6445	GO:0030321	0.0142855	0.999925	1	4	transepithelial chloride transport	BP	0.0142855	transepithelial chloride transport	BP	The directed movement of chloride ions from one side of an epithelium to the other.
1735	GO:0004536	0.0143104	0.999215	2	44	deoxyribonuclease activity	MF	0.0143104	deoxyribonuclease activity	MF	Catalysis of the hydrolysis of ester linkages within deoxyribonucleic acid.
6316	GO:0030139	0.0144513	0.998345	3	132	endocytic vesicle	CC	0.0144513	endocytic vesicle	CC	A membrane-bounded intracellular vesicle formed by invagination of the plasma membrane around an extracellular substance. Endocytic vesicles fuse with early endosomes to deliver the cargo for further sorting.
4970	GO:0016019	0.0144657	0.999932	1	3	peptidoglycan receptor activity	MF	0.0144657	peptidoglycan receptor activity	MF	Combining with a peptidoglycan and transmitting the signal to initiate a change in cell activity.
11412	GO:0047894	0.014594	0.99993	1	3	flavonol 3-sulfotransferase activity	MF	0.014594	flavonol 3-sulfotransferase activity	MF	Catalysis of the reaction: 3'-phospho-5'-adenylyl sulfate + quercetin = adenosine 3',5'-diphosphate + H(+) + quercetin 3-sulfate.
743	GO:0002062	0.0148001	0.999169	2	53	chondrocyte differentiation	BP	0.0148001	chondrocyte differentiation	BP	The process in which a chondroblast acquires specialized structural and/or functional features of a chondrocyte. A chondrocyte is a polymorphic cell that forms cartilage.
4425	GO:0010886	0.0149529	0.999918	1	4	positive regulation of cholesterol storage	BP	0.0149529	positive regulation of cholesterol storage	BP	Any process that increases the rate or extent of cholesterol storage. Cholesterol storage is the accumulation and maintenance in cells or tissues of cholesterol, cholest-5-en-3 beta-ol, the principal sterol of vertebrates and the precursor of many steroids, including bile acids and steroid hormones.
15017	GO:0080135	0.0150685	0.996814	5	382	regulation of cellular response to stress	BP	0.0150685	regulation of cellular response to stress	BP	Any process that modulates the frequency, rate or extent of a cellular response to stress. Cellular response to stress is a change in state or activity of a cell (in terms of movement, secretion, enzyme production, gene expression, etc.) as a result of a stimulus indicating the organism is under stress. The stress is usually, but not necessarily, exogenous (e.g. temperature, humidity, ionizing ra…
6572	GO:0030659	0.0152531	0.997423	4	254	cytoplasmic vesicle membrane	CC	0.0152531	cytoplasmic vesicle membrane	CC	The lipid bilayer surrounding a cytoplasmic vesicle.
15027	GO:0085020	0.0153197	0.999914	1	4	protein K6-linked ubiquitination	BP	0.0153197	protein K6-linked ubiquitination	BP	A protein ubiquitination process in which a polymer of ubiquitin, formed by linkages between lysine residues at position 6 of the ubiquitin monomers, is added to a protein. K6-linked ubiquitination is involved in DNA repair.
15949	GO:1900227	0.0154665	0.999912	1	4	positive regulation of NLRP3 inflammasome complex assembly	BP	0.0154665	positive regulation of NLRP3 inflammasome complex assembly	BP	Any process that activates or increases the frequency, rate or extent of NLRP3 inflammasome complex assembly.
573	GO:0001822	0.0156323	0.998154	3	148	kidney development	BP	0.0156323	kidney development	BP	The process whose specific outcome is the progression of the kidney over time, from its formation to the mature structure. The kidney is an organ that filters the blood and/or excretes the end products of body metabolism in the form of urine.
3163	GO:0007135	0.0157992	0.999908	1	4	meiosis II	BP	0.0157992	meiosis II	BP	The second nuclear division of meiosis, in which the two chromatids in each chromosome are separated, resulting in four daughter nuclei from the two nuclei produced in meiosis II.
16361	GO:1902224	0.0158332	0.999908	1	4	ketone body metabolic process	BP	0.0158332	ketone body metabolic process	BP	The chemical reactions and pathways involving ketone body.
11442	GO:0048023	0.0160177	0.999906	1	4	positive regulation of melanin biosynthetic process	BP	0.0160177	positive regulation of melanin biosynthetic process	BP	Any process that activates or increases the rate or extent of the chemical reactions and pathways resulting in the formation of melanin.
15980	GO:1900378	0.0160177	0.999906	1	4	positive regulation of secondary metabolite biosynthetic process	BP	0.0160177	positive regulation of secondary metabolite biosynthetic process	BP	Any process that activates or increases the frequency, rate or extent of secondary metabolite biosynthetic process.
1244	GO:0003148	0.0160658	0.999905	1	4	outflow tract septum morphogenesis	BP	0.0160658	outflow tract septum morphogenesis	BP	The process in which the anatomical structures of the outflow tract septum are generated and organized. The outflow tract septum is a partition in the outflow tract.
3547	GO:0008297	0.0160835	0.999905	1	4	single-stranded DNA exodeoxyribonuclease activity	MF	0.0160835	single-stranded DNA exodeoxyribonuclease activity	MF	Catalysis of the sequential cleavage of mononucleotides from a free 5' or 3' terminus of a single-stranded DNA molecule.
6172	GO:0022412	0.0161077	0.998077	3	141	cellular process involved in reproduction in multicellular organism	BP	0.0161077	cellular process involved in reproduction in multicellular organism	BP	A process, occurring at the cellular level, that is involved in the reproductive function of a multicellular organism.
3183	GO:0007168	0.0169671	0.999894	1	4	receptor guanylyl cyclase signaling pathway	BP	0.0169671	receptor guanylyl cyclase signaling pathway	BP	A series of molecular signals initiated by the binding of an extracellular ligand to a receptor on the surface of the target cell where the receptor possesses guanylyl cyclase activity, and ending with regulation of a downstream cellular process, e.g. transcription.
5107	GO:0016324	0.0170236	0.997924	3	150	apical plasma membrane	CC	0.0170236	apical plasma membrane	CC	The region of the plasma membrane located at the apical end of the cell.
7864	GO:0033162	0.0171635	0.999892	1	4	melanosome membrane	CC	0.0171635	melanosome membrane	CC	The lipid bilayer surrounding a melanosome.
10463	GO:0045009	0.0171635	0.999892	1	4	chitosome	CC	0.0171635	chitosome	CC	An intracellular membrane-bounded particle found in fungi and containing chitin synthase; it synthesizes chitin microfibrils. Chitin synthase activity exists in chitosomes and they are proposed to act as a reservoir for regulated transport of chitin synthase enzymes to the division septum.
15025	GO:0080184	0.0172783	0.99989	1	4	response to phenylpropanoid	BP	0.0172783	response to phenylpropanoid	BP	Any process that results in a change in state or activity of a cell or organism (in terms of movement, secretion, enzyme production, gene expression, etc.) as the result of a phenylpropanoid stimulus. The process begins with detection of the stimulus and ends with a change in state or activity or the cell or organism. A phenylpropanoid is any of secondary metabolites with structures based on a ph…
9154	GO:0038123	0.0172862	0.998947	2	52	toll-like receptor TLR1:TLR2 signaling pathway	BP	0.0172862	toll-like receptor TLR1:TLR2 signaling pathway	BP	A series of molecular signals initiated by the binding of a heterodimeric TLR1:TLR2 complex to one of it's physiological ligands, followed by transmission of the signal by the activated receptor, and ending with regulation of a downstream cellular process, e.g. transcription.
9155	GO:0038124	0.0172862	0.998947	2	52	toll-like receptor TLR6:TLR2 signaling pathway	BP	0.0172862	toll-like receptor TLR6:TLR2 signaling pathway	BP	A series of molecular signals initiated by the binding of a heterodimeric TLR6:TLR2 complex to one of it's physiological ligands, followed by transmission of the signal by the activated receptor, and ending with regulation of a downstream cellular process, e.g. transcription.
3337	GO:0007549	0.017386	0.999881	1	5	dosage compensation	BP	0.017386	dosage compensation	BP	Compensating for the two-fold variation in X:autosome chromosome ratios between sexes by a global activation or inactivation of all, or most of, genes on one or both of the X chromosomes.
7929	GO:0033313	0.0174459	0.999888	1	4	meiotic cell cycle checkpoint	BP	0.0174459	meiotic cell cycle checkpoint	BP	A cell cycle checkpoint that ensures accurate chromosome replication and segregation by preventing progression through a meiotic cell cycle until conditions are suitable for the cell to proceed to the next stage.
10400	GO:0044767	0.0174537	0.992598	18	2995	single-organism developmental process	BP	0.0174537	single-organism developmental process	BP	A biological process whose specific outcome is the progression of an integrated living unit: an anatomical structure (which may be a subcellular structure, cell, tissue, or organ), or organism over time from an initial condition to a later condition, involving only one organism.
1940	GO:0004872	0.0176357	0.995486	6	555	receptor activity	MF	0.0176357	receptor activity	MF	Combining with an extracellular or intracellular messenger to initiate a change in cell activity.
12919	GO:0060089	0.0176357	0.995486	6	555	molecular transducer activity	MF	0.0176357	molecular transducer activity	MF	The molecular function that accepts an input of one form and creates an output of a different form.
14746	GO:0072176	0.017636	0.999878	1	5	nephric duct development	BP	0.017636	nephric duct development	BP	The process whose specific outcome is the progression of a nephric duct over time, from its initial formation to a mature structure. A nephric duct is a tube that drains a primitive kidney.
14747	GO:0072178	0.017636	0.999878	1	5	nephric duct morphogenesis	BP	0.017636	nephric duct morphogenesis	BP	The process in which the anatomical structures of the nephric duct are generated and organized. A nephric duct is a tube that drains a primitive kidney.
3988	GO:0009605	0.0177389	0.993785	10	1244	response to external stimulus	BP	0.0177389	response to external stimulus	BP	Any process that results in a change in state or activity of a cell or an organism (in terms of movement, secretion, enzyme production, gene expression, etc.) as a result of an external stimulus.
11194	GO:0046696	0.0178074	0.999883	1	4	lipopolysaccharide receptor complex	CC	0.0178074	lipopolysaccharide receptor complex	CC	A multiprotein complex that consists of at least three proteins, CD14, TLR4, and MD-2, each of which is glycosylated and which functions as a lipopolysaccharide (LPS) receptor that primes the innate immune response against bacterial pathogens.
12482	GO:0051704	0.0180448	0.993661	10	1209	multi-organism process	BP	0.0180448	multi-organism process	BP	A biological process which involves another organism of the same or different species.
17812	GO:2000618	0.0181175	0.999871	1	5	regulation of histone H4-K16 acetylation	BP	0.0181175	regulation of histone H4-K16 acetylation	BP	Any process that modulates the frequency, rate or extent of histone H4-K16 acetylation.
9458	GO:0042470	0.0181834	0.998862	2	53	melanosome	CC	0.0181834	melanosome	CC	A tissue-specific, membrane-bounded cytoplasmic organelle within which melanin pigments are synthesized and stored. Melanosomes are synthesized in melanocyte cells.
11744	GO:0048770	0.0181834	0.998862	2	53	pigment granule	CC	0.0181834	pigment granule	CC	A small, subcellular membrane-bounded vesicle containing pigment and/or pigment precursor molecules. Pigment granule biogenesis is poorly understood, as pigment granules are derived from multiple sources including the endoplasmic reticulum, coated vesicles, lysosomes, and endosomes.
14655	GO:0072001	0.0182377	0.997716	3	158	renal system development	BP	0.0182377	renal system development	BP	The process whose specific outcome is the progression of the renal system over time, from its formation to the mature structure. The renal system maintains fluid balance and contributes to electrolyte balance, acid/base balance, and disposal of nitrogenous waste products. In humans, the renal system comprises a pair of kidneys, a pair of ureters, urinary bladder, urethra, sphincter muscle and ass…
11788	GO:0048869	0.0182945	0.992652	14	2115	cellular developmental process	BP	0.0182945	cellular developmental process	BP	A biological process whose specific outcome is the progression of a cell over time from an initial condition to a later condition.
15234	GO:0090240	0.0183125	0.999877	1	4	positive regulation of histone H4 acetylation	BP	0.0183125	positive regulation of histone H4 acetylation	BP	Any process that increases the rate, frequency, or extent of histone H4 acetylation, the modification of histone H4 by the addition of an acetyl group.
6752	GO:0031049	0.0183263	0.999868	1	5	programmed DNA elimination	BP	0.0183263	programmed DNA elimination	BP	The DNA metabolic process in which micronuclear-limited sequences, internal eliminated sequences (IES) and breakage eliminated sequences (BES) are removed from the developing macronucleus (anlage) of a ciliate.
6754	GO:0031052	0.0183263	0.999868	1	5	chromosome breakage	BP	0.0183263	chromosome breakage	BP	Regulated cleavage of the developing macronuclear genome at a limited number of chromosome breakage sites (CBS). The macronuclear destined segment (MDS) sequence adjacent to the CBS (or separated from it by a BES) receives a macronuclear telomere following chromosome breakage.
14915	GO:0072542	0.0183504	0.999868	1	5	protein phosphatase activator activity	MF	0.0183504	protein phosphatase activator activity	MF	Increases the activity of a protein phosphatase, an enzyme which catalyzes of the removal of a phosphate group from a protein substrate molecule.
12415	GO:0051574	0.0183912	0.999867	1	5	positive regulation of histone H3-K9 methylation	BP	0.0183912	positive regulation of histone H3-K9 methylation	BP	Any process that activates or increases the frequency, rate or extent of the covalent addition of a methyl group to the lysine at position 9 of histone H3.
17811	GO:2000617	0.0184884	0.999866	1	5	positive regulation of histone H3-K9 acetylation	BP	0.0184884	positive regulation of histone H3-K9 acetylation	BP	Any process that activates or increases the frequency, rate or extent of histone H3-K9 acetylation.
4509	GO:0012506	0.0185086	0.996685	4	269	vesicle membrane	CC	0.0185086	vesicle membrane	CC	The lipid bilayer surrounding any membrane-bounded vesicle in the cell.
14449	GO:0071546	0.0186867	0.999863	1	5	pi-body	CC	0.0186867	pi-body	CC	A P granule that contains the PIWIL2-TDRD1 module, a set of proteins that act in the primary piRNA pathway. The pi-body corresponds to the cementing material between mitochondria found in gonocytes.
5865	GO:0019882	0.0188949	0.997607	3	133	antigen processing and presentation	BP	0.0188949	antigen processing and presentation	BP	The process in which an antigen-presenting cell expresses antigen (peptide or lipid) on its cell surface in association with an MHC protein complex.
6343	GO:0030175	0.0189235	0.998786	2	61	filopodium	CC	0.0189235	filopodium	CC	Thin, stiff, actin-based protrusion extended by the leading edge of a motile cell such as a crawling fibroblast or amoeba, or an axonal or dendritic growth cone, or a dendritic shaft.
8140	GO:0034134	0.018979	0.998783	2	55	toll-like receptor 2 signaling pathway	BP	0.018979	toll-like receptor 2 signaling pathway	BP	Any series of molecular signals generated as a consequence of binding to toll-like receptor 2.
12582	GO:0051923	0.0189935	0.999867	1	4	sulfation	BP	0.0189935	sulfation	BP	The addition of a sulfate group to a molecule.
2012	GO:0005005	0.0190185	0.999852	1	6	transmembrane-ephrin receptor activity	MF	0.0190185	transmembrane-ephrin receptor activity	MF	Combining with a transmembrane ephrin to initiate a change in cell activity.
1391	GO:0003697	0.019045	0.998778	2	54	single-stranded DNA binding	MF	0.019045	single-stranded DNA binding	MF	Interacting selectively and non-covalently with single-stranded DNA.
13370	GO:0060907	0.0193609	0.999853	1	5	positive regulation of macrophage cytokine production	BP	0.0193609	positive regulation of macrophage cytokine production	BP	Any process that increases the rate, frequency or extent of macrophage cytokine production. Macrophage cytokine production is the appearance of a chemokine due to biosynthesis or secretion following a cellular stimulus, resulting in an increase in its intracellular or extracellular levels.
2028	GO:0005041	0.019417	0.999852	1	5	low-density lipoprotein receptor activity	MF	0.019417	low-density lipoprotein receptor activity	MF	Combining with a low-density lipoprotein particle and delivering the low-density lipoprotein into the cell via endocytosis.
1092	GO:0002755	0.0197133	0.99871	2	56	MyD88-dependent toll-like receptor signaling pathway	BP	0.0197133	MyD88-dependent toll-like receptor signaling pathway	BP	Any series of molecular signals generated as a consequence of binding to a toll-like receptor where the MyD88 adaptor molecule mediates transduction of the signal. Toll-like receptors directly bind pattern motifs from a variety of microbial sources to initiate innate immune response.
17328	GO:1990000	0.019799	0.999846	1	5	amyloid fibril formation	BP	0.019799	amyloid fibril formation	BP	The generation of amyloid fibrils, insoluble fibrous protein aggregates exhibiting beta sheet structure, from proteins. An example of this is seen when human RIP1 and RIP3 kinases form a heterodimeric functional amyloid signaling complex (PMID:22817896).
6784	GO:0031092	0.0198962	0.999844	1	5	platelet alpha granule membrane	CC	0.0198962	platelet alpha granule membrane	CC	The lipid bilayer surrounding the platelet alpha granule.
2206	GO:0005496	0.0199078	0.99869	2	57	steroid binding	MF	0.0199078	steroid binding	MF	Interacting selectively and non-covalently with a steroid, any of a large group of substances that have in common a ring system based on 1,2-cyclopentanoperhydrophenanthrene.
3396	GO:0008037	0.0200513	0.998675	2	58	cell recognition	BP	0.0200513	cell recognition	BP	The process in which a cell in an organism interprets its surroundings.
7481	GO:0032502	0.020153	0.991298	18	3035	developmental process	BP	0.020153	developmental process	BP	A biological process whose specific outcome is the progression of an integrated living unit: an anatomical structure (which may be a subcellular structure, cell, tissue, or organ), or organism over time from an initial condition to a later condition.
6135	GO:0021957	0.0205376	0.999827	1	6	corticospinal tract morphogenesis	BP	0.0205376	corticospinal tract morphogenesis	BP	Generation of a long process of a pyramidal cell, that carries efferent (outgoing) action potentials from the cell body in cerebral cortex layer V towards target cells in the gray matter of the spinal cord. This axonal process is a member of those that make up the corticospinal tract.
458	GO:0001608	0.0205583	0.999834	1	5	G-protein coupled nucleotide receptor activity	MF	0.0205583	G-protein coupled nucleotide receptor activity	MF	Combining with a nucleotide and transmitting the signal across the membrane by activating an associated G-protein; promotes the exchange of GDP for GTP on the alpha subunit of a heterotrimeric G-protein complex.
8690	GO:0035589	0.0205583	0.999834	1	5	G-protein coupled purinergic nucleotide receptor signaling pathway	BP	0.0205583	G-protein coupled purinergic nucleotide receptor signaling pathway	BP	The series of molecular signals generated as a consequence of a receptor binding to an extracellular purine nucleotide and transmitting the signal to a heterotrimeric G-protein complex to initiate a change in cell activity.
10473	GO:0045028	0.0205583	0.999834	1	5	G-protein coupled purinergic nucleotide receptor activity	MF	0.0205583	G-protein coupled purinergic nucleotide receptor activity	MF	Combining with a purine nucleotide and transmitting the signal across the membrane by activating an associated G-protein; promotes the exchange of GDP for GTP on the alpha subunit of a heterotrimeric G-protein complex.
8426	GO:0034770	0.0205588	0.999822	1	7	histone H4-K20 methylation	BP	0.0205588	histone H4-K20 methylation	BP	The modification of histone H4 by addition of one or more methyl groups to lysine at position 20 of the histone.
1395	GO:0003708	0.0208731	0.999822	1	6	retinoic acid receptor activity	MF	0.0208731	retinoic acid receptor activity	MF	Combining with retinoic acid and transmitting the signal to the transcriptional machinery by interacting selectively and non-covalently with a specific DNA sequence in order to modulate transcription by RNA polymerase II. Retinoic acid is one of the forms of vitamin A.
11143	GO:0046600	0.0209392	0.999821	1	6	negative regulation of centriole replication	BP	0.0209392	negative regulation of centriole replication	BP	Any process that stops, prevents, or reduces the frequency, rate or extent of centriole replication.
11440	GO:0048021	0.0209908	0.99982	1	6	regulation of melanin biosynthetic process	BP	0.0209908	regulation of melanin biosynthetic process	BP	Any process that alters the frequency, rate or extent of the chemical reactions and pathways resulting in the formation of melanin.
15978	GO:1900376	0.0209908	0.99982	1	6	regulation of secondary metabolite biosynthetic process	BP	0.0209908	regulation of secondary metabolite biosynthetic process	BP	Any process that modulates the frequency, rate or extent of secondary metabolite biosynthetic process.
8807	GO:0035815	0.021096	0.999825	1	5	positive regulation of renal sodium excretion	BP	0.021096	positive regulation of renal sodium excretion	BP	Any process that increases the amount of sodium excreted in urine over a unit of time.
14425	GO:0071495	0.0211868	0.993713	7	755	cellular response to endogenous stimulus	BP	0.0211868	cellular response to endogenous stimulus	BP	Any process that results in a change in state or activity of a cell (in terms of movement, secretion, enzyme production, gene expression, etc.) as a result of a stimulus arising within the organism.
9685	GO:0042953	0.0212262	0.999823	1	5	lipoprotein transport	BP	0.0212262	lipoprotein transport	BP	The directed movement of any conjugated, water-soluble protein in which the nonprotein group consists of a lipid or lipids, into, out of or within a cell, or between cells, by means of some agent such as a transporter or pore.
10454	GO:0044872	0.0212262	0.999823	1	5	lipoprotein localization	BP	0.0212262	lipoprotein localization	BP	Any process in which a lipoprotein is transported to, or maintained in, a specific location.
3395	GO:0008035	0.0213129	0.999821	1	5	high-density lipoprotein particle binding	MF	0.0213129	high-density lipoprotein particle binding	MF	Interacting selectively and non-covalently with high-density lipoprotein particle, a lipoprotein particle with a high density (typically 1.063-1.21 g/ml) and a diameter of 5-10 nm that contains APOAs and may contain APOCs and APOE.
8592	GO:0035376	0.0213626	0.999821	1	5	sterol import	BP	0.0213626	sterol import	BP	The directed movement of a sterol into a cell or organelle. Sterols are steroids with one or more hydroxyl groups and a hydrocarbon side-chain in the molecule.
13957	GO:0070508	0.0213626	0.999821	1	5	cholesterol import	BP	0.0213626	cholesterol import	BP	The directed movement of cholesterol into a cell or organelle.
12245	GO:0051240	0.0214174	0.99363	7	756	positive regulation of multicellular organismal process	BP	0.0214174	positive regulation of multicellular organismal process	BP	Any process that activates or increases the frequency, rate or extent of an organismal process, any of the processes pertinent to the function of an organism above the cellular level; includes the integrated processes of tissues and organs.
5843	GO:0019838	0.0216507	0.998507	2	62	growth factor binding	MF	0.0216507	growth factor binding	MF	Interacting selectively and non-covalently with any growth factor, proteins or polypeptides that stimulate a cell or organism to grow or proliferate.
10823	GO:0045835	0.0217284	0.999807	1	6	negative regulation of meiotic nuclear division	BP	0.0217284	negative regulation of meiotic nuclear division	BP	Any process that stops, prevents, or reduces the frequency, rate or extent of meiosis.
6832	GO:0031225	0.0218033	0.998494	2	57	anchored component of membrane	CC	0.0218033	anchored component of membrane	CC	The component of a membrane consisting of the gene products that are tethered to the membrane only by a covalently attached anchor, such as a lipid group that is embedded in the membrane. Gene products with peptide sequences that are embedded in the membrane are excluded from this grouping.
2636	GO:0006302	0.022041	0.997038	3	147	double-strand break repair	BP	0.022041	double-strand break repair	BP	The repair of double-strand breaks in DNA via homologous and nonhomologous mechanisms to reform a continuous DNA helix.
14353	GO:0071383	0.022099	0.997025	3	159	cellular response to steroid hormone stimulus	BP	0.022099	cellular response to steroid hormone stimulus	BP	Any process that results in a change in state or activity of a cell (in terms of movement, secretion, enzyme production, gene expression, etc.) as a result of a steroid hormone stimulus.
13968	GO:0070531	0.0222704	0.999805	1	5	BRCA1-A complex	CC	0.0222704	BRCA1-A complex	CC	A protein complex that contains the BRCA1-BARD1 heterodimer, RAP80/UIMC1, BRCC3/BRCC36, BRE/BRCC45, FAM175A/CCDC98/Abraxas and MERIT40/NBA1, and specifically recognizes and binds K63-linked polyubiquitin chains present on histone H2A and H2AX at DNA damage sites.
12414	GO:0051573	0.0224559	0.999793	1	6	negative regulation of histone H3-K9 methylation	BP	0.0224559	negative regulation of histone H3-K9 methylation	BP	Any process that stops, prevents, or reduces the frequency, rate or extent of the covalent addition of a methyl group to the lysine at position 9 of histone H3.
3027	GO:0006898	0.0225201	0.996946	3	159	receptor-mediated endocytosis	BP	0.0225201	receptor-mediated endocytosis	BP	An endocytosis process in which cell surface receptors ensure specificity of transport. A specific receptor on the cell surface binds tightly to the extracellular macromolecule (the ligand) that it recognizes; the plasma-membrane region containing the receptor-ligand complex then undergoes endocytosis, forming a transport vesicle containing the receptor-ligand complex and excluding most other pla…
3263	GO:0007292	0.0226022	0.998406	2	62	female gamete generation	BP	0.0226022	female gamete generation	BP	Generation of the female gamete; specialised haploid cells produced by meiosis and along with a male gamete takes part in sexual reproduction.
4973	GO:0016023	0.023252	0.993662	6	584	cytoplasmic, membrane-bounded vesicle	CC	0.023252	cytoplasmic, membrane-bounded vesicle	CC	A membrane-bounded vesicle found in the cytoplasm of the cell.
9110	GO:0038023	0.0233951	0.994461	5	430	signaling receptor activity	MF	0.0233951	signaling receptor activity	MF	Receiving a signal and transmitting the signal in the cell to initiate a change in cell activity. A signal is a physical entity or change in state that is used to transfer information in order to trigger a response.
7584	GO:0032680	0.0235713	0.998302	2	59	regulation of tumor necrosis factor production	BP	0.0235713	regulation of tumor necrosis factor production	BP	Any process that modulates the frequency, rate, or extent of tumor necrosis factor production.
4095	GO:0010035	0.0237725	0.995405	4	281	response to inorganic substance	BP	0.0237725	response to inorganic substance	BP	Any process that results in a change in state or activity of a cell or an organism (in terms of movement, secretion, enzyme production, gene expression, etc.) as a result of an inorganic substance stimulus.
10091	GO:0043679	0.0237859	0.998275	2	63	axon terminus	CC	0.0237859	axon terminus	CC	Terminal inflated portion of the axon, containing the specialized apparatus necessary to release neurotransmitters. The axon terminus is considered to be the whole region of thickening and the terminal button is a specialized region of it.
3167	GO:0007144	0.0238394	0.999767	1	6	female meiosis I	BP	0.0238394	female meiosis I	BP	The cell cycle process in which the first meiotic division occurs in the female germline.
10743	GO:0045664	0.0240755	0.995325	4	312	regulation of neuron differentiation	BP	0.0240755	regulation of neuron differentiation	BP	Any process that modulates the frequency, rate or extent of neuron differentiation.
14372	GO:0071407	0.0241367	0.995311	4	296	cellular response to organic cyclic compound	BP	0.0241367	cellular response to organic cyclic compound	BP	Any process that results in a change in state or activity of a cell (in terms of movement, secretion, enzyme production, gene expression, etc.) as a result of an organic cyclic compound stimulus.
5670	GO:0019211	0.0241964	0.999753	1	7	phosphatase activator activity	MF	0.0241964	phosphatase activator activity	MF	Increases the activity of a phosphatase, an enzyme which catalyzes of the removal of a phosphate group from a substrate molecule.
6635	GO:0030828	0.0243581	0.999757	1	6	positive regulation of cGMP biosynthetic process	BP	0.0243581	positive regulation of cGMP biosynthetic process	BP	Any process that activates or increases the frequency, rate or extent of the chemical reactions and pathways resulting in the formation of cGMP.
7558	GO:0032640	0.0244362	0.998205	2	60	tumor necrosis factor production	BP	0.0244362	tumor necrosis factor production	BP	The appearance of tumor necrosis factor due to biosynthesis or secretion following a cellular stimulus, resulting in an increase in its intracellular or extracellular levels.
16838	GO:1903555	0.0244964	0.998198	2	60	regulation of tumor necrosis factor superfamily cytokine production	BP	0.0244964	regulation of tumor necrosis factor superfamily cytokine production	BP	Any process that modulates the frequency, rate or extent of tumor necrosis factor superfamily cytokine production.
15521	GO:0097306	0.0245278	0.998192	2	64	cellular response to alcohol	BP	0.0245278	cellular response to alcohol	BP	Any process that results in a change in state or activity of a cell (in terms of movement, secretion, enzyme production, gene expression, etc.) as a result of an alcohol stimulus.
2639	GO:0006305	0.0247139	0.998176	2	57	DNA alkylation	BP	0.0247139	DNA alkylation	BP	The addition of alkyl groups to many positions on all four bases of DNA. Alkylating agents can also modify the bases of incoming nucleotides in the course of DNA synthesis.
2640	GO:0006306	0.0247139	0.998176	2	57	DNA methylation	BP	0.0247139	DNA methylation	BP	The covalent transfer of a methyl group to either N-6 of adenine or C-5 or N-4 of cytosine.
17760	GO:2000505	0.0247334	0.999742	1	7	regulation of energy homeostasis	BP	0.0247334	regulation of energy homeostasis	BP	Any process that modulates the frequency, rate or extent of energy homeostasis.
6337	GO:0030169	0.0251129	0.999734	1	7	low-density lipoprotein particle binding	MF	0.0251129	low-density lipoprotein particle binding	MF	Interacting selectively and non-covalently with a low-density lipoprotein particle, a lipoprotein particle that is rich in cholesterol esters and low in triglycerides, is typically composed of APOB100 and APOE, and has a density of 1.02-1.06 g/ml and a diameter of between 20-25 nm.
10745	GO:0045666	0.0251316	0.996442	3	179	positive regulation of neuron differentiation	BP	0.0251316	positive regulation of neuron differentiation	BP	Any process that activates or increases the frequency, rate or extent of neuron differentiation.
3546	GO:0008296	0.0252241	0.999739	1	6	3'-5'-exodeoxyribonuclease activity	MF	0.0252241	3'-5'-exodeoxyribonuclease activity	MF	Catalysis of the sequential cleavage of mononucleotides from a free 3' terminus of a DNA molecule.
302	GO:0000931	0.0252791	0.999738	1	6	gamma-tubulin large complex	CC	0.0252791	gamma-tubulin large complex	CC	A complex of gamma tubulin and associated proteins thought to be formed by multimerization of gamma-tubulin small complexes. An example of this structure is found in Schizosaccharomyces pombe.
3528	GO:0008274	0.0252791	0.999738	1	6	gamma-tubulin ring complex	CC	0.0252791	gamma-tubulin ring complex	CC	A multiprotein complex composed of gamma-tubulin and other non-tubulin proteins that forms a flexible open ring structure thought to be the unit of nucleation at the minus end of a microtubule.
6915	GO:0031362	0.0254202	0.999727	1	7	anchored component of external side of plasma membrane	CC	0.0254202	anchored component of external side of plasma membrane	CC	The component of the plasma membrane consisting of the gene products that are tethered to the external side of the membrane only by a covalently attached anchor, such as a lipid group embedded in the membrane. Gene products with peptide sequences that are embedded in the membrane are excluded from this grouping.
15692	GO:0098589	0.0257032	0.992828	6	629	membrane region	CC	0.0257032	membrane region	CC	A membrane that is a part of a larger membrane. Examples include the apical region of the plasma membrane of an epithelial cell and the various regions of the endoplasmic reticulum membrane.
474	GO:0001655	0.0257074	0.996329	3	180	urogenital system development	BP	0.0257074	urogenital system development	BP	The process whose specific outcome is the progression of the urogenital system over time, from its formation to the mature structure.
6427	GO:0030299	0.0258574	0.999726	1	6	intestinal cholesterol absorption	BP	0.0258574	intestinal cholesterol absorption	BP	Uptake of cholesterol into the blood by absorption from the small intestine.
15785	GO:0098856	0.0258574	0.999726	1	6	intestinal lipid absorption	BP	0.0258574	intestinal lipid absorption	BP	Any process in which lipids are taken up from the contents of the intestine.
10318	GO:0044433	0.0258663	0.994868	4	295	cytoplasmic vesicle part	CC	0.0258663	cytoplasmic vesicle part	CC	Any constituent part of cytoplasmic vesicle, a vesicle formed of membrane or protein, found in the cytoplasm of a cell.
17809	GO:2000615	0.0259141	0.999717	1	7	regulation of histone H3-K9 acetylation	BP	0.0259141	regulation of histone H3-K9 acetylation	BP	Any process that modulates the frequency, rate or extent of histone H3-K9 acetylation.
6311	GO:0030133	0.0259271	0.996288	3	169	transport vesicle	CC	0.0259271	transport vesicle	CC	Any of the vesicles of the constitutive secretory pathway, which carry cargo from the endoplasmic reticulum to the Golgi, between Golgi cisternae, from the Golgi to the ER (retrograde transport) or to destinations within or outside the cell.
14542	GO:0071706	0.0260523	0.998018	2	62	tumor necrosis factor superfamily cytokine production	BP	0.0260523	tumor necrosis factor superfamily cytokine production	BP	The appearance of any member of the TNF superfamily due to biosynthesis or secretion following a cellular stimulus, resulting in an increase in its intracellular or extracellular levels.
6382	GO:0030228	0.026387	0.999706	1	7	lipoprotein particle receptor activity	MF	0.026387	lipoprotein particle receptor activity	MF	Combining with a lipoprotein particle and delivering the lipoprotein particle into the cell via endocytosis. A lipoprotein particle, also known as a lipoprotein, is a clathrate complex consisting of a lipid enwrapped in a protein host without covalent binding in such a way that the complex has a hydrophilic outer surface consisting of all the protein and the polar ends of any phospholipids.
14395	GO:0071447	0.0264646	0.999713	1	6	cellular response to hydroperoxide	BP	0.0264646	cellular response to hydroperoxide	BP	Any process that results in a change in state or activity of a cell (in terms of movement, secretion, enzyme production, gene expression, etc.) as a result of a hydroperoxide stimulus. Hydroperoxides are monosubstitution products of hydrogen peroxide, HOOH.
746	GO:0002065	0.0265419	0.997955	2	70	columnar/cuboidal epithelial cell differentiation	BP	0.0265419	columnar/cuboidal epithelial cell differentiation	BP	The process in which a relatively unspecialized cell acquires specialized features of a columnar/cuboidal epithelial cell. A columnar/cuboidal epithelial cell is a cell usually found in a two dimensional sheet with a free surface. Columnar/cuboidal epithelial cells take on the shape of a column or cube.
5892	GO:0019934	0.0265694	0.999696	1	8	cGMP-mediated signaling	BP	0.0265694	cGMP-mediated signaling	BP	Any intracellular signal transduction in which the signal is passed on within the cell via cyclic GMP (cGMP). Includes production of cGMP, and downstream effectors that further transmit the signal within the cell.
3035	GO:0006910	0.0267644	0.999698	1	7	phagocytosis, recognition	BP	0.0267644	phagocytosis, recognition	BP	The initial step in phagocytosis involving adhesion to bacteria, immune complexes and other particulate matter, or an apoptotic cell and based on recognition of factors such as bacterial cell wall components, opsonins like complement and antibody or protein receptors and lipids like phosphatidyl serine, and leading to intracellular signaling in the phagocytosing cell.
10389	GO:0044728	0.0268033	0.997931	2	60	DNA methylation or demethylation	BP	0.0268033	DNA methylation or demethylation	BP	The process of adding or removing a methyl group from one or more nucleotides within an DNA molecule.
14683	GO:0072073	0.0268866	0.997913	2	72	kidney epithelium development	BP	0.0268866	kidney epithelium development	BP	The process whose specific outcome is the progression of an epithelium in the kidney over time, from its formation to the mature structure. An epithelium is a tissue that covers the internal or external surfaces of an anatomical structure.
15947	GO:1900225	0.027181	0.999688	1	7	regulation of NLRP3 inflammasome complex assembly	BP	0.027181	regulation of NLRP3 inflammasome complex assembly	BP	Any process that modulates the frequency, rate or extent of NLRP3 inflammasome complex assembly.
13435	GO:0061041	0.0281967	0.997757	2	68	regulation of wound healing	BP	0.0281967	regulation of wound healing	BP	Any process that modulates the rate, frequency, or extent of the series of events that restore integrity to a damaged tissue, following an injury.
13453	GO:0061081	0.0282606	0.999663	1	7	positive regulation of myeloid leukocyte cytokine production involved in immune response	BP	0.0282606	positive regulation of myeloid leukocyte cytokine production involved in immune response	BP	Any process that modulates the rate, frequency, or extent of the production of a cytokine that contributes to the immune response.
12694	GO:0052652	0.0284446	0.997727	2	68	cyclic purine nucleotide metabolic process	BP	0.0284446	cyclic purine nucleotide metabolic process	BP	The chemical reactions and pathways involving a cyclic nucleotide, a nucleotide in which the phosphate group is in diester linkage to two positions on the sugar residue and the base is a purine.
3059	GO:0006950	0.0285106	0.987807	14	2155	response to stress	BP	0.0285106	response to stress	BP	Any process that results in a change in state or activity of a cell or an organism (in terms of movement, secretion, enzyme production, gene expression, etc.) as a result of a disturbance in organismal or cellular homeostasis, usually, but not necessarily, exogenous (e.g. temperature, humidity, ionizing radiation).
10742	GO:0045663	0.0286134	0.999647	1	8	positive regulation of myoblast differentiation	BP	0.0286134	positive regulation of myoblast differentiation	BP	Any process that activates or increases the frequency, rate or extent of myoblast differentiation. A myoblast is a mononucleate cell type that, by fusion with other myoblasts, gives rise to the myotubes that eventually develop into skeletal muscle fibers.
401	GO:0001502	0.0286244	0.999647	1	8	cartilage condensation	BP	0.0286244	cartilage condensation	BP	The condensation of mesenchymal cells that have been committed to differentiate into chondrocytes.
15740	GO:0098743	0.0286244	0.999647	1	8	cell aggregation	BP	0.0286244	cell aggregation	BP	The clustering together and adhesion of initially separate cells to form an aggregate. Examples include the clustering of unicellular organisms or blood cells in suspension and the condensation of mesenchymal cells during cartilage formation.
17566	GO:2000121	0.0288585	0.999648	1	7	regulation of removal of superoxide radicals	BP	0.0288585	regulation of removal of superoxide radicals	BP	Any process that modulates the frequency, rate or extent of removal of superoxide radicals.
3300	GO:0007413	0.028868	0.999635	1	9	axonal fasciculation	BP	0.028868	axonal fasciculation	BP	The collection of axons into a bundle of rods, known as a fascicle.
1371	GO:0003417	0.0288764	0.999641	1	8	growth plate cartilage development	BP	0.0288764	growth plate cartilage development	BP	The process whose specific outcome is the progression of the cartilage that will provide a scaffold for mineralization of endochondral bones as they elongate or grow.
7863	GO:0033160	0.0290226	0.999631	1	9	positive regulation of protein import into nucleus, translocation	BP	0.0290226	positive regulation of protein import into nucleus, translocation	BP	Any process that activates or increases the vectorial transfer of a protein from the cytoplasm into the nucleus, across the nuclear membrane.
10274	GO:0044342	0.0291448	0.999641	1	7	type B pancreatic cell proliferation	BP	0.0291448	type B pancreatic cell proliferation	BP	The multiplication or reproduction of pancreatic B cells, resulting in the expansion of an pancreatic B cell population. Pancreatic B cell are cells of the pancreas that secrete insulin.
12360	GO:0051447	0.0292471	0.999631	1	8	negative regulation of meiotic cell cycle	BP	0.0292471	negative regulation of meiotic cell cycle	BP	Any process that stops, prevents or reduces the rate or extent of progression through the meiotic cell cycle.
10376	GO:0044707	0.0292708	0.986736	18	3146	single-multicellular organism process	BP	0.0292708	single-multicellular organism process	BP	A biological process occurring within a single, multicellular organism.
3873	GO:0009190	0.0293496	0.997614	2	69	cyclic nucleotide biosynthetic process	BP	0.0293496	cyclic nucleotide biosynthetic process	BP	The chemical reactions and pathways resulting in the formation of a cyclic nucleotide, a nucleotide in which the phosphate group is in diester linkage to two positions on the sugar residue.
15520	GO:0097305	0.0294031	0.99558	3	177	response to alcohol	BP	0.0294031	response to alcohol	BP	Any process that results in a change in state or activity of a cell or an organism (in terms of movement, secretion, enzyme production, gene expression, etc.) as a result of an alcohol stimulus.
12412	GO:0051571	0.0294669	0.99962	1	9	positive regulation of histone H3-K4 methylation	BP	0.0294669	positive regulation of histone H3-K4 methylation	BP	Any process that activates or increases the frequency, rate or extent of the covalent addition of a methyl group to the lysine at position 4 of histone H3.
233	GO:0000730	0.0296007	0.99963	1	7	DNA recombinase assembly	BP	0.0296007	DNA recombinase assembly	BP	The aggregation, arrangement and bonding together of strand exchange proteins (recombinases) into higher order oligomers on single-stranded DNA.
9311	GO:0042148	0.0296007	0.99963	1	7	strand invasion	BP	0.0296007	strand invasion	BP	The process in which the nucleoprotein complex (composed of the broken single-strand DNA and the recombinase) searches and identifies a region of homology in intact duplex DNA. The broken single-strand DNA displaces the like strand and forms Watson-Crick base pairs with its complement, forming a duplex in which each strand is from one of the two recombining DNA molecules.
10808	GO:0045807	0.0296008	0.997582	2	70	positive regulation of endocytosis	BP	0.0296008	positive regulation of endocytosis	BP	Any process that activates or increases the frequency, rate or extent of endocytosis.
7854	GO:0033147	0.0299019	0.999614	1	8	negative regulation of intracellular estrogen receptor signaling pathway	BP	0.0299019	negative regulation of intracellular estrogen receptor signaling pathway	BP	Any process that stops, prevents, or reduces the frequency, rate or extent of the activity of an intracellular estrogen receptor signaling pathway.
9966	GO:0043455	0.0299242	0.999614	1	8	regulation of secondary metabolic process	BP	0.0299242	regulation of secondary metabolic process	BP	Any process that modulates the frequency, rate or extent of secondary metabolism, the chemical reactions and pathways involving compounds that are not necessarily required for growth and maintenance of cells, and are often unique to a taxon.
10130	GO:0043970	0.0299918	0.999612	1	8	histone H3-K9 acetylation	BP	0.0299918	histone H3-K9 acetylation	BP	The modification of histone H3 by the addition of an acetyl group to a lysine residue at position 9 of the histone.
10249	GO:0044306	0.0300135	0.997528	2	72	neuron projection terminus	CC	0.0300135	neuron projection terminus	CC	The specialized, terminal region of a neuron projection such as an axon or a dendrite.
10352	GO:0044546	0.0302085	0.999606	1	8	NLRP3 inflammasome complex assembly	BP	0.0302085	NLRP3 inflammasome complex assembly	BP	The aggregation, arrangement and bonding together of a set of components to form the NLRP3 inflammasome complex, occurring at the level of an individual cell.
8539	GO:0035265	0.0303424	0.997484	2	76	organ growth	BP	0.0303424	organ growth	BP	The increase in size or mass of an organ. Organs are commonly observed as visibly distinct structures, but may also exist as loosely associated clusters of cells that function together as to perform a specific function.
4380	GO:0010829	0.0303489	0.999603	1	8	negative regulation of glucose transport	BP	0.0303489	negative regulation of glucose transport	BP	Any process that decreases the frequency, rate or extent of glucose transport. Glucose transport is the directed movement of the hexose monosaccharide glucose into, out of or within a cell, or between cells, by means of some agent such as a transporter or pore.
11024	GO:0046325	0.0303489	0.999603	1	8	negative regulation of glucose import	BP	0.0303489	negative regulation of glucose import	BP	Any process that stops, prevents, or reduces the frequency, rate or extent of the import of the hexose monosaccharide glucose into a cell or organelle.
10181	GO:0044126	0.0305642	0.999605	1	7	regulation of growth of symbiont in host	BP	0.0305642	regulation of growth of symbiont in host	BP	Any process in which the symbiont regulates the increase in its size or mass within the cells or tissues of the host organism. This may (but not necessarily) include a filamentous growth form, and also can include secretion of proteases and lipases to break down. The host is defined as the larger of the organisms involved in the symbiotic interaction.
10182	GO:0044130	0.0305642	0.999605	1	7	negative regulation of growth of symbiont in host	BP	0.0305642	negative regulation of growth of symbiont in host	BP	Any process in which the symbiont stops, prevents or reduces its increase in size or mass within the cells or tissues of the host organism. The host is defined as the larger of the organisms involved in the symbiotic interaction.
10183	GO:0044144	0.0305642	0.999605	1	7	modulation of growth of symbiont involved in interaction with host	BP	0.0305642	modulation of growth of symbiont involved in interaction with host	BP	Any process that modulates the frequency, rate or extent of the increase in size or mass of an organism occurring in, on or near the exterior of its host organism.
10184	GO:0044146	0.0305642	0.999605	1	7	negative regulation of growth of symbiont involved in interaction with host	BP	0.0305642	negative regulation of growth of symbiont involved in interaction with host	BP	Any process that stops, prevents, or reduces the frequency, rate or extent of the increase in size or mass of an organism occurring in, on or near the exterior of its host organism.
10152	GO:0044030	0.0306265	0.999589	1	9	regulation of DNA methylation	BP	0.0306265	regulation of DNA methylation	BP	Any process that modulates the frequency, rate or extent of the covalent transfer of a methyl group to either N-6 of adenine or C-5 or N-4 of cytosine.
9834	GO:0043207	0.0308185	0.992156	5	440	response to external biotic stimulus	BP	0.0308185	response to external biotic stimulus	BP	Any process that results in a change in state or activity of a cell or an organism (in terms of movement, secretion, enzyme production, gene expression, etc.) as a result of an external biotic stimulus, an external stimulus caused by, or produced by living things.
12484	GO:0051707	0.0308185	0.992156	5	440	response to other organism	BP	0.0308185	response to other organism	BP	Any process that results in a change in state or activity of a cell or an organism (in terms of movement, secretion, enzyme production, gene expression, etc.) as a result of a stimulus from another living organism.
12922	GO:0060099	0.0309193	0.999588	1	8	regulation of phagocytosis, engulfment	BP	0.0309193	regulation of phagocytosis, engulfment	BP	Any process that modulates the frequency, rate or extent of the internalization of bacteria, immune complexes and other particulate matter or of an apoptotic cell by phagocytosis.
12923	GO:0060100	0.0309193	0.999588	1	8	positive regulation of phagocytosis, engulfment	BP	0.0309193	positive regulation of phagocytosis, engulfment	BP	Any process that activates or increases the frequency, rate or extent of the internalization of bacteria, immune complexes and other particulate matter or of an apoptotic cell by phagocytosis.
221	GO:0000712	0.0309855	0.999586	1	8	resolution of meiotic recombination intermediates	BP	0.0309855	resolution of meiotic recombination intermediates	BP	The cleavage and rejoining of intermediates, such as Holliday junctions, formed during meiotic recombination to produce two intact molecules in which genetic material has been exchanged.
6632	GO:0030825	0.0312404	0.999579	1	8	positive regulation of cGMP metabolic process	BP	0.0312404	positive regulation of cGMP metabolic process	BP	Any process that activates or increases the frequency, rate or extent of the chemical reactions and pathways involving cGMP.
7241	GO:0032101	0.0314902	0.991937	5	456	regulation of response to external stimulus	BP	0.0314902	regulation of response to external stimulus	BP	Any process that modulates the frequency, rate or extent of a response to an external stimulus.
10762	GO:0045717	0.0314908	0.999572	1	8	negative regulation of fatty acid biosynthetic process	BP	0.0314908	negative regulation of fatty acid biosynthetic process	BP	Any process that stops, prevents, or reduces the frequency, rate or extent of the chemical reactions and pathways resulting in the formation of fatty acids.
3480	GO:0008191	0.0316452	0.999568	1	8	metalloendopeptidase inhibitor activity	MF	0.0316452	metalloendopeptidase inhibitor activity	MF	Stops, prevents or reduces the activity of metalloendopeptidases, enzymes that catalyze the hydrolysis of nonterminal peptide bonds in a polypeptide chain and contain a chelated metal ion at their active sites which is essential to their catalytic activity.
4228	GO:0010576	0.0316452	0.999568	1	8	metalloenzyme regulator activity	MF	0.0316452	metalloenzyme regulator activity	MF	Modulates the activity of a metalloenzyme. A metalloenzyme is any enzyme that contains metal.
11626	GO:0048551	0.0316452	0.999568	1	8	metalloenzyme inhibitor activity	MF	0.0316452	metalloenzyme inhibitor activity	MF	Stops, prevents or reduces the activity of a metalloenzyme. A metalloenzyme is any enzyme that contains metal.
6027	GO:0021756	0.031656	0.999561	1	9	striatum development	BP	0.031656	striatum development	BP	The progression of the striatum over time from its initial formation until its mature state. The striatum is a region of the forebrain consisting of the caudate nucleus, putamen and fundus striati.
15233	GO:0090239	0.0321155	0.999555	1	8	regulation of histone H4 acetylation	BP	0.0321155	regulation of histone H4 acetylation	BP	Any process that modulates the rate, frequency, or extent of histone H4 acetylation, the modification of histone H4 by the addition of an acetyl group.
7695	GO:0032874	0.0325758	0.997194	2	76	positive regulation of stress-activated MAPK cascade	BP	0.0325758	positive regulation of stress-activated MAPK cascade	BP	Any process that activates or increases the frequency, rate or extent of signal transduction mediated by the stress-activated MAPK cascade.
13856	GO:0070304	0.0325758	0.997194	2	76	positive regulation of stress-activated protein kinase signaling cascade	BP	0.0325758	positive regulation of stress-activated protein kinase signaling cascade	BP	Any process that activates or increases the frequency, rate or extent of signaling via the stress-activated protein kinase signaling cascade.
16012	GO:1900745	0.032825	0.999528	1	9	positive regulation of p38MAPK cascade	BP	0.032825	positive regulation of p38MAPK cascade	BP	Any process that activates or increases the frequency, rate or extent of p38MAPK cascade.
14710	GO:0072109	0.0328561	0.999534	1	8	glomerular mesangium development	BP	0.0328561	glomerular mesangium development	BP	The process whose specific outcome is the progression of the glomerular mesangium over time, from its formation to the mature structure. The glomerular mesangium is the thin membrane connective tissue composed of mesangial cells, which helps to support the capillary loops in a renal glomerulus.
10556	GO:0045177	0.0328775	0.994836	3	193	apical part of cell	CC	0.0328775	apical part of cell	CC	The region of a polarized cell that forms a tip or is distal to a base. For example, in a polarized epithelial cell, the apical region has an exposed surface and lies opposite to the basal lamina that separates the epithelium from other tissue.
10372	GO:0044703	0.0329789	0.991451	5	464	multi-organism reproductive process	BP	0.0329789	multi-organism reproductive process	BP	A biological process that directly contributes to the process of producing new individuals, involving another organism.
11142	GO:0046599	0.0329831	0.999523	1	9	regulation of centriole replication	BP	0.0329831	regulation of centriole replication	BP	Any process that modulates the frequency, rate or extent of the formation of a daughter centriole of an existing centriole.
4424	GO:0010885	0.0334159	0.99951	1	9	regulation of cholesterol storage	BP	0.0334159	regulation of cholesterol storage	BP	Any process that modulates the rate or extent of cholesterol storage. Cholesterol storage is the accumulation and maintenance in cells or tissues of cholesterol, cholest-5-en-3 beta-ol, the principal sterol of vertebrates and the precursor of many steroids, including bile acids and steroid hormones.
66	GO:0000150	0.0335973	0.999513	1	8	recombinase activity	MF	0.0335973	recombinase activity	MF	Catalysis of the identification and base-pairing of homologous sequences between single-stranded DNA and double-stranded DNA.
14272	GO:0071248	0.0337141	0.997043	2	74	cellular response to metal ion	BP	0.0337141	cellular response to metal ion	BP	Any process that results in a change in state or activity of a cell (in terms of movement, secretion, enzyme production, gene expression, etc.) as a result of a metal ion stimulus.
4096	GO:0010038	0.0337799	0.994642	3	181	response to metal ion	BP	0.0337799	response to metal ion	BP	Any process that results in a change in state or activity of a cell or an organism (in terms of movement, secretion, enzyme production, gene expression, etc.) as a result of a metal ion stimulus.
16329	GO:1902115	0.0338877	0.997017	2	77	regulation of organelle assembly	BP	0.0338877	regulation of organelle assembly	BP	Any process that modulates the frequency, rate or extent of organelle assembly.
11634	GO:0048565	0.0342563	0.996966	2	79	digestive tract development	BP	0.0342563	digestive tract development	BP	The process whose specific outcome is the progression of the digestive tract over time, from its formation to the mature structure. The digestive tract is the anatomical structure through which food passes and is processed.
4460	GO:0010935	0.0344172	0.99948	1	9	regulation of macrophage cytokine production	BP	0.0344172	regulation of macrophage cytokine production	BP	Any process that modulates the rate, frequency or extent of macrophage cytokine production. Macrophage cytokine production is the appearance of a chemokine due to biosynthesis or secretion following a cellular stimulus, resulting in an increase in its intracellular or extracellular levels.
7365	GO:0032355	0.0344982	0.996935	2	76	response to estradiol	BP	0.0344982	response to estradiol	BP	Any process that results in a change in state or activity of a cell or an organism (in terms of movement, secretion, enzyme production, gene expression, etc.) as a result of stimulus by estradiol, a C18 steroid hormone hydroxylated at C3 and C17 that acts as a potent estrogen.
4423	GO:0010884	0.0345658	0.999476	1	9	positive regulation of lipid storage	BP	0.0345658	positive regulation of lipid storage	BP	Any process that increases the rate, frequency or extent of lipid storage. Lipid storage is the accumulation and maintenance in cells or tissues of lipids, compounds soluble in organic solvents but insoluble or sparingly soluble in aqueous solvents. Lipid reserves can be accumulated during early developmental stages for mobilization and utilization at later stages of development.
2661	GO:0006349	0.0345808	0.999469	1	10	regulation of gene expression by genetic imprinting	BP	0.0345808	regulation of gene expression by genetic imprinting	BP	Heritable alterations in the activity of a gene that depend on whether it passed through the paternal or the maternal germline, but that are not encoded by DNA itself.
7351	GO:0032332	0.0346501	0.999461	1	11	positive regulation of chondrocyte differentiation	BP	0.0346501	positive regulation of chondrocyte differentiation	BP	Any process that activates or increases the frequency, rate or extent of chondrocyte differentiation.
6314	GO:0030136	0.0348436	0.996884	2	81	clathrin-coated vesicle	CC	0.0348436	clathrin-coated vesicle	CC	A vesicle with a coat formed of clathrin connected to the membrane via one of the clathrin adaptor complexes.
6574	GO:0030662	0.0352655	0.996827	2	79	coated vesicle membrane	CC	0.0352655	coated vesicle membrane	CC	The lipid bilayer surrounding a coated vesicle.
12127	GO:0051047	0.0354074	0.994278	3	186	positive regulation of secretion	BP	0.0354074	positive regulation of secretion	BP	Any process that activates or increases the frequency, rate or extent of the controlled release of a substance from a cell or a tissue.
12076	GO:0050961	0.0360121	0.999431	1	9	detection of temperature stimulus involved in sensory perception	BP	0.0360121	detection of temperature stimulus involved in sensory perception	BP	The series of events in which a temperature stimulus is received and converted into a molecular signal as part of sensory perception.
12078	GO:0050965	0.0360121	0.999431	1	9	detection of temperature stimulus involved in sensory perception of pain	BP	0.0360121	detection of temperature stimulus involved in sensory perception of pain	BP	The series of events involved in the perception of pain in which a temperature stimulus is received and converted into a molecular signal.
6937	GO:0031410	0.0360502	0.989109	6	651	cytoplasmic vesicle	CC	0.0360502	cytoplasmic vesicle	CC	A vesicle formed of membrane or protein, found in the cytoplasm of a cell.
9818	GO:0043186	0.0360969	0.999421	1	10	P granule	CC	0.0360969	P granule	CC	A small cytoplasmic, non-membranous RNA/protein complex aggregates in the primordial germ cells of many higher eukaryotes.
10656	GO:0045495	0.0360969	0.999421	1	10	pole plasm	CC	0.0360969	pole plasm	CC	Differentiated cytoplasm associated with a pole (animal, vegetal, anterior, or posterior) of an oocyte, egg or early embryo.
13031	GO:0060293	0.0360969	0.999421	1	10	germ plasm	CC	0.0360969	germ plasm	CC	Differentiated cytoplasm associated with a pole of an oocyte, egg or early embryo that will be inherited by the cells that will give rise to the germ line.
14021	GO:0070633	0.0361913	0.999425	1	9	transepithelial transport	BP	0.0361913	transepithelial transport	BP	The directed movement of a substance from one side of an epithelium to the other.
11693	GO:0048679	0.0362007	0.999417	1	10	regulation of axon regeneration	BP	0.0362007	regulation of axon regeneration	BP	Any process that modulates the frequency, rate or extent of axon regeneration.
1731	GO:0004529	0.036202	0.999425	1	9	exodeoxyribonuclease activity	MF	0.036202	exodeoxyribonuclease activity	MF	Catalysis of the sequential cleavage of mononucleotides from a free 5' or 3' terminus of a DNA molecule.
5387	GO:0016895	0.036202	0.999425	1	9	exodeoxyribonuclease activity, producing 5'-phosphomonoesters	MF	0.036202	exodeoxyribonuclease activity, producing 5'-phosphomonoesters	MF	Catalysis of the hydrolysis of ester linkages within deoxyribonucleic acids by removing nucleotide residues from the 3' or 5' end to yield 5' phosphomonoesters.
6633	GO:0030826	0.0362095	0.999424	1	9	regulation of cGMP biosynthetic process	BP	0.0362095	regulation of cGMP biosynthetic process	BP	Any process that modulates the frequency, rate or extent of the chemical reactions and pathways resulting in the formation of cGMP.
3989	GO:0009607	0.0365021	0.990277	5	461	response to biotic stimulus	BP	0.0365021	response to biotic stimulus	BP	Any process that results in a change in state or activity of a cell or an organism (in terms of movement, secretion, enzyme production, gene expression, etc.) as a result of a biotic stimulus, a stimulus caused or produced by a living organism.
460	GO:0001614	0.0365171	0.999414	1	9	purinergic nucleotide receptor activity	MF	0.0365171	purinergic nucleotide receptor activity	MF	Combining with a purine nucleotide and transmitting the signal from one side of the membrane to the other to initiate a change in cell activity.
5176	GO:0016502	0.0365171	0.999414	1	9	nucleotide receptor activity	MF	0.0365171	nucleotide receptor activity	MF	Combining with a nucleotide and transmitting the signal from one side of the membrane to the other to initiate a change in cell activity. A nucleotide is a compound that consists of a nucleoside esterified with a phosphate molecule.
8802	GO:0035810	0.0365588	0.999413	1	9	positive regulation of urine volume	BP	0.0365588	positive regulation of urine volume	BP	Any process that increases the amount of urine excreted from the body over a unit of time.
2107	GO:0005184	0.0365945	0.999433	1	7	neuropeptide hormone activity	MF	0.0365945	neuropeptide hormone activity	MF	The action characteristic of a neuropeptide hormone, any peptide hormone that acts in the central nervous system. A neuropeptide is any of several types of molecules found in brain tissue, composed of short chains of amino acids; they include endorphins, enkephalins, vasopressin, and others. They are often localized in axon terminals at synapses and are classified as putative neurotransmitters, a…
3073	GO:0006972	0.0367441	0.9994	1	10	hyperosmotic response	BP	0.0367441	hyperosmotic response	BP	Any process that results in a change in state or activity of a cell or an organism (in terms of movement, secretion, enzyme production, gene expression, etc.) as a result of detection of, or exposure to, a hyperosmotic environment, i.e. an environment with a higher concentration of solutes than the organism or cell.
4418	GO:0010878	0.0368031	0.999398	1	10	cholesterol storage	BP	0.0368031	cholesterol storage	BP	The accumulation and maintenance in cells or tissues of cholesterol, cholest-5-en-3 beta-ol, the principal sterol of vertebrates and the precursor of many steroids, including bile acids and steroid hormones.
9948	GO:0043410	0.0369435	0.991807	4	328	positive regulation of MAPK cascade	BP	0.0369435	positive regulation of MAPK cascade	BP	Any process that activates or increases the frequency, rate or extent of signal transduction mediated by the MAPK cascade.
402	GO:0001503	0.0369982	0.993915	3	198	ossification	BP	0.0369982	ossification	BP	The formation of bone or of a bony substance, or the conversion of fibrous tissue or of cartilage into bone or a bony substance.
3244	GO:0007263	0.0370923	0.999388	1	10	nitric oxide mediated signal transduction	BP	0.0370923	nitric oxide mediated signal transduction	BP	Any intracellular signal transduction in which the signal is passed on within the cell via nitric oxide (NO). Includes synthesis of nitric oxide, receptors/sensors for nitric oxide (such as soluble guanylyl cyclase/sGC) and downstream effectors that further transmit the signal within the cell. Nitric oxide transmits its downstream effects through either cyclic GMP (cGMP)-dependent or independent …
17525	GO:2000026	0.0371389	0.987588	7	858	regulation of multicellular organismal development	BP	0.0371389	regulation of multicellular organismal development	BP	Any process that modulates the frequency, rate or extent of multicellular organismal development.
13076	GO:0060351	0.0373184	0.999375	1	11	cartilage development involved in endochondral bone morphogenesis	BP	0.0373184	cartilage development involved in endochondral bone morphogenesis	BP	The process whose specific outcome is the progression of the cartilage that will provide a scaffold for mineralization of endochondral bones.
123	GO:0000280	0.0374115	0.99167	4	328	nuclear division	BP	0.0374115	nuclear division	BP	The division of a cell nucleus into two nuclei, with DNA and other nuclear contents distributed between the daughter nuclei.
8148	GO:0034142	0.0375013	0.996511	2	79	toll-like receptor 4 signaling pathway	BP	0.0375013	toll-like receptor 4 signaling pathway	BP	Any series of molecular signals generated as a consequence of binding to toll-like receptor 4.
9443	GO:0042438	0.0377466	0.999366	1	10	melanin biosynthetic process	BP	0.0377466	melanin biosynthetic process	BP	The chemical reactions and pathways resulting in the formation of melanins, pigments largely of animal origin. High molecular weight polymers of indole quinone, they are irregular polymeric structures and are divided into three groups: allomelanins in the plant kingdom and eumelanins and phaeomelanins in the animal kingdom.
3501	GO:0008217	0.0377579	0.996474	2	80	regulation of blood pressure	BP	0.0377579	regulation of blood pressure	BP	Any process that modulates the force with which blood travels through the circulatory system. The process is controlled by a balance of processes that increase pressure and decrease pressure.
12293	GO:0051307	0.0377775	0.999365	1	10	meiotic chromosome separation	BP	0.0377775	meiotic chromosome separation	BP	The process in which chromosomes are physically detached from each other during meiosis.
4377	GO:0010826	0.0378452	0.999363	1	10	negative regulation of centrosome duplication	BP	0.0378452	negative regulation of centrosome duplication	BP	Any process that decreases the frequency, rate or extent of centrosome duplication. Centrosome duplication is the replication of a centrosome, a structure comprised of a pair of centrioles and peri-centriolar material from which a microtubule spindle apparatus is organized.
11147	GO:0046606	0.0378452	0.999363	1	10	negative regulation of centrosome cycle	BP	0.0378452	negative regulation of centrosome cycle	BP	Any process that stops, prevents, or reduces the frequency, rate or extent of the centrosome cycle.
14371	GO:0071404	0.0379097	0.999369	1	9	cellular response to low-density lipoprotein particle stimulus	BP	0.0379097	cellular response to low-density lipoprotein particle stimulus	BP	Any process that results in a change in state or activity of a cell (in terms of movement, secretion, enzyme production, gene expression, etc.) as a result of a low-density lipoprotein particle stimulus.
6737	GO:0031012	0.0379207	0.993702	3	200	extracellular matrix	CC	0.0379207	extracellular matrix	CC	A structure lying external to one or more cells, which provides structural support for cells or tissues; may be completely external to the cell (as in animals and bacteria) or be part of the cell (as in plants).
2644	GO:0006310	0.0379247	0.993706	3	184	DNA recombination	BP	0.0379247	DNA recombination	BP	Any process in which a new genotype is formed by reassortment of genes resulting in gene combinations different from those that were present in the parents. In eukaryotes genetic recombination can occur by chromosome assortment, intrachromosomal recombination, or nonreciprocal interchromosomal recombination. Intrachromosomal recombination occurs by crossing over. In bacteria it may occur by genet…
2010	GO:0005003	0.0379427	0.999353	1	11	ephrin receptor activity	MF	0.0379427	ephrin receptor activity	MF	Combining with an ephrin to initiate a change in cell activity.
3494	GO:0008210	0.0380534	0.999356	1	10	estrogen metabolic process	BP	0.0380534	estrogen metabolic process	BP	The chemical reactions and pathways involving estrogens, C18 steroid hormones that can stimulate the development of female sexual characteristics. Also found in plants.
6840	GO:0031233	0.0381382	0.999353	1	10	intrinsic component of external side of plasma membrane	CC	0.0381382	intrinsic component of external side of plasma membrane	CC	The component of a plasma membrane consisting of gene products and protein complexes that penetrate the external side of the plasma membrane only, either directly or via some covalently attached hydrophobic anchor.
11306	GO:0046965	0.0382132	0.999344	1	11	retinoid X receptor binding	MF	0.0382132	retinoid X receptor binding	MF	Interacting selectively and non-covalently with a retinoid X receptor.
4459	GO:0010934	0.0382695	0.999348	1	10	macrophage cytokine production	BP	0.0382695	macrophage cytokine production	BP	The appearance of a macrophage cytokine due to biosynthesis or secretion following a cellular stimulus, resulting in an increase in its intracellular or extracellular levels.
8534	GO:0035257	0.0390218	0.99629	2	80	nuclear hormone receptor binding	MF	0.0390218	nuclear hormone receptor binding	MF	Interacting selectively and non-covalently with a nuclear hormone receptor, a ligand-dependent receptor found in the nucleus of the cell.
63	GO:0000145	0.0390242	0.999316	1	11	exocyst	CC	0.0390242	exocyst	CC	A protein complex peripherally associated with the plasma membrane that determines where vesicles dock and fuse. At least eight complex components are conserved between yeast and mammals.
8691	GO:0035590	0.039044	0.999322	1	10	purinergic nucleotide receptor signaling pathway	BP	0.039044	purinergic nucleotide receptor signaling pathway	BP	The series of molecular signals generated as a consequence of a receptor binding to an extracellular purine nucleotide to initiate a change in cell activity.
16632	GO:1903034	0.0391202	0.993425	3	195	regulation of response to wounding	BP	0.0391202	regulation of response to wounding	BP	Any process that modulates the frequency, rate or extent of response to wounding.
6762	GO:0031061	0.0393362	0.999305	1	11	negative regulation of histone methylation	BP	0.0393362	negative regulation of histone methylation	BP	Any process that stops, prevents, or reduces the frequency, rate or extent of the covalent addition of methyl groups to histones.
12130	GO:0051050	0.0395074	0.989246	5	495	positive regulation of transport	BP	0.0395074	positive regulation of transport	BP	Any process that activates or increases the frequency, rate or extent of the directed movement of substances (such as macromolecules, small molecules, ions) into, out of or within a cell, or between cells, by means of some agent such as a transporter or pore.
12842	GO:0055123	0.0396676	0.996191	2	85	digestive system development	BP	0.0396676	digestive system development	BP	The process whose specific outcome is the progression of the digestive system over time, from its formation to the mature structure. The digestive system is the entire structure in which digestion takes place. Digestion is all of the physical, chemical, and biochemical processes carried out by multicellular organisms to break down ingested nutrients into components that may be easily absorbed and…
14352	GO:0071380	0.0399177	0.999278	1	12	cellular response to prostaglandin E stimulus	BP	0.0399177	cellular response to prostaglandin E stimulus	BP	Any process that results in a change in state or activity of a cell (in terms of movement, secretion, enzyme production, gene expression, etc.) as a result of a prostagladin E stimulus.
10177	GO:0044110	0.0400735	0.999294	1	9	growth involved in symbiotic interaction	BP	0.0400735	growth involved in symbiotic interaction	BP	The increase in size or mass of an organism occurring when the organism is in a symbiotic interaction.
10179	GO:0044116	0.0400735	0.999294	1	9	growth of symbiont involved in interaction with host	BP	0.0400735	growth of symbiont involved in interaction with host	BP	The increase in size or mass of an organism, occurring in, on or near the exterior of its host organism. The host is defined as the larger of the organisms involved in a symbiotic interaction.
10180	GO:0044117	0.0400735	0.999294	1	9	growth of symbiont in host	BP	0.0400735	growth of symbiont in host	BP	The increase in size or mass of an organism, occurring within the cells or tissues of the host organism. This may (but not necessarily) include a filamentous growth form, and also can include secretion of proteases and lipases to break down host tissue. The host is defined as the larger of the organisms involved in a symbiotic interaction.
2825	GO:0006582	0.0401137	0.999277	1	11	melanin metabolic process	BP	0.0401137	melanin metabolic process	BP	The chemical reactions and pathways involving melanins, pigments largely of animal origin. High molecular weight polymers of indole quinone, they are irregular polymeric structures and are divided into three groups: allomelanins in the plant kingdom and eumelanins and phaeomelanins in the animal kingdom.
2638	GO:0006304	0.0401162	0.996134	2	74	DNA modification	BP	0.0401162	DNA modification	BP	The covalent alteration of one or more nucleotide sites in DNA, resulting in a change in its properties.
14260	GO:0071222	0.0401227	0.996126	2	81	cellular response to lipopolysaccharide	BP	0.0401227	cellular response to lipopolysaccharide	BP	Any process that results in a change in state or activity of a cell (in terms of movement, secretion, enzyme production, gene expression, etc.) as a result of a lipopolysaccharide stimulus; lipopolysaccharide is a major component of the cell wall of gram-negative bacteria.
17701	GO:2000377	0.040164	0.99612	2	81	regulation of reactive oxygen species metabolic process	BP	0.040164	regulation of reactive oxygen species metabolic process	BP	Any process that modulates the frequency, rate or extent of reactive oxygen species metabolic process.
11945	GO:0050769	0.0403113	0.993139	3	213	positive regulation of neurogenesis	BP	0.0403113	positive regulation of neurogenesis	BP	Any process that activates or increases the frequency, rate or extent of neurogenesis, the origin and formation of neurons.
12411	GO:0051570	0.0403408	0.999268	1	11	regulation of histone H3-K9 methylation	BP	0.0403408	regulation of histone H3-K9 methylation	BP	Any process that modulates the frequency, rate or extent of the covalent addition of a methyl group to the lysine at position 9 of histone H3.
10041	GO:0043567	0.0404558	0.999264	1	11	regulation of insulin-like growth factor receptor signaling pathway	BP	0.0404558	regulation of insulin-like growth factor receptor signaling pathway	BP	Any process that modulates the frequency, rate or extent of insulin-like growth factor receptor signaling.
14291	GO:0071285	0.0406727	0.999263	1	10	cellular response to lithium ion	BP	0.0406727	cellular response to lithium ion	BP	Any process that results in a change in state or activity of a cell (in terms of movement, secretion, enzyme production, gene expression, etc.) as a result of a lithium (Li+) ion stimulus.
8475	GO:0035067	0.040835	0.99925	1	11	negative regulation of histone acetylation	BP	0.040835	negative regulation of histone acetylation	BP	Any process that stops, prevents, or reduces the frequency, rate or extent of the addition of an acetyl group to a histone protein.
4324	GO:0010744	0.0408762	0.999256	1	10	positive regulation of macrophage derived foam cell differentiation	BP	0.0408762	positive regulation of macrophage derived foam cell differentiation	BP	Any process that increases the rate, frequency or extent of macrophage derived foam cell differentiation. Macrophage derived foam cell differentiation is the process in which a macrophage acquires the specialized features of a foam cell. A foam cell is a type of cell containing lipids in small vacuoles and typically seen in atherosclerotic lesions, as well as other conditions.
7883	GO:0033194	0.0409792	0.999252	1	10	response to hydroperoxide	BP	0.0409792	response to hydroperoxide	BP	Any process that results in a change in state or activity of a cell or an organism (in terms of movement, secretion, enzyme production, gene expression, etc.) as a result of a hydroperoxide stimulus. Hydroperoxides are monosubstitution products of hydrogen peroxide, HOOH.
8804	GO:0035812	0.0410565	0.999249	1	10	renal sodium excretion	BP	0.0410565	renal sodium excretion	BP	The elimination by an organism of sodium in the urine.
8805	GO:0035813	0.0410565	0.999249	1	10	regulation of renal sodium excretion	BP	0.0410565	regulation of renal sodium excretion	BP	Any process that modulates the amount of sodium excreted in urine over a unit of time.
8251	GO:0034383	0.0410892	0.999248	1	10	low-density lipoprotein particle clearance	BP	0.0410892	low-density lipoprotein particle clearance	BP	The process in which a low-density lipoprotein particle is removed from the blood via receptor-mediated endocytosis and its constituent parts degraded.
4983	GO:0016048	0.0411887	0.999237	1	11	detection of temperature stimulus	BP	0.0411887	detection of temperature stimulus	BP	The series of events in which a temperature stimulus (hot or cold) is received and converted into a molecular signal.
12071	GO:0050951	0.0413275	0.999232	1	11	sensory perception of temperature stimulus	BP	0.0413275	sensory perception of temperature stimulus	BP	The series of events required for an organism to receive a sensory temperature stimulus, convert it to a molecular signal, and recognize and characterize the signal. This is a neurological process.
4553	GO:0014070	0.0414967	0.988552	5	504	response to organic cyclic compound	BP	0.0414967	response to organic cyclic compound	BP	Any process that results in a change in state or activity of a cell or an organism (in terms of movement, secretion, enzyme production, gene expression, etc.) as a result of an organic cyclic compound stimulus.
11943	GO:0050767	0.0418039	0.990353	4	368	regulation of neurogenesis	BP	0.0418039	regulation of neurogenesis	BP	Any process that modulates the frequency, rate or extent of neurogenesis, the origin and formation of neurons.
11872	GO:0050663	0.0419168	0.995854	2	83	cytokine secretion	BP	0.0419168	cytokine secretion	BP	The regulated release of cytokines from a cell. Cytokines are any of a group of proteins that function to control the survival, growth and differentiation of tissues and cells, and which have autocrine and paracrine activity.
8096	GO:0034035	0.0419391	0.999216	1	10	purine ribonucleoside bisphosphate metabolic process	BP	0.0419391	purine ribonucleoside bisphosphate metabolic process	BP	The chemical reactions and pathways involving a purine ribonucleoside bisphosphate, a compound consisting of a purine base linked to a ribose sugar esterified with one phosphate group attached to each of two different hydroxyl groups on the sugar.
11834	GO:0050427	0.0419391	0.999216	1	10	3'-phosphoadenosine 5'-phosphosulfate metabolic process	BP	0.0419391	3'-phosphoadenosine 5'-phosphosulfate metabolic process	BP	The chemical reactions and pathways involving 3'-phosphoadenosine 5'-phosphosulfate, a naturally occurring mixed anhydride. It is an intermediate in the formation of a variety of sulfo compounds in biological systems.
3161	GO:0007130	0.0420312	0.999205	1	11	synaptonemal complex assembly	BP	0.0420312	synaptonemal complex assembly	BP	The cell cycle process in which the synaptonemal complex is formed. This is a structure that holds paired chromosomes together during prophase I of meiosis and that promotes genetic recombination.
10207	GO:0044241	0.0421362	0.999209	1	10	lipid digestion	BP	0.0421362	lipid digestion	BP	The whole of the physical, chemical, and biochemical processes carried out by living organisms to break down ingested lipids into components that may be easily absorbed and directed into metabolism.
12830	GO:0055098	0.0422841	0.999203	1	10	response to low-density lipoprotein particle	BP	0.0422841	response to low-density lipoprotein particle	BP	Any process that results in a change in state or activity of a cell or an organism (in terms of movement, secretion, enzyme production, gene expression, etc.) as a result of a low-density lipoprotein particle stimulus.
3077	GO:0006978	0.0427305	0.999178	1	11	DNA damage response, signal transduction by p53 class mediator resulting in transcription of p21 class mediator	BP	0.0427305	DNA damage response, signal transduction by p53 class mediator resulting in transcription of p21 class mediator	BP	A cascade of processes induced by the cell cycle regulator phosphoprotein p53, or an equivalent protein, resulting in the induction of the transcription of p21 (also known as WAF1, CIP1 and SDI1) or any equivalent protein, in response to the detection of DNA damage.
16633	GO:1903035	0.0429562	0.995692	2	85	negative regulation of response to wounding	BP	0.0429562	negative regulation of response to wounding	BP	Any process that stops, prevents or reduces the frequency, rate or extent of response to wounding.
14369	GO:0071402	0.0431284	0.999171	1	10	cellular response to lipoprotein particle stimulus	BP	0.0431284	cellular response to lipoprotein particle stimulus	BP	Any process that results in a change in state or activity of a cell (in terms of movement, secretion, enzyme production, gene expression, etc.) as a result of a lipoprotein particle stimulus.
17898	GO:2000757	0.0431538	0.999155	1	12	negative regulation of peptidyl-lysine acetylation	BP	0.0431538	negative regulation of peptidyl-lysine acetylation	BP	Any process that stops, prevents or reduces the frequency, rate or extent of peptidyl-lysine acetylation.
4642	GO:0014912	0.0431636	0.999161	1	11	negative regulation of smooth muscle cell migration	BP	0.0431636	negative regulation of smooth muscle cell migration	BP	Any process that stops, prevents, or reduces the frequency, rate or extent of smooth muscle cell migration.
14662	GO:0072012	0.0431676	0.999161	1	11	glomerulus vasculature development	BP	0.0431676	glomerulus vasculature development	BP	The biological process whose specific outcome is the progression of a glomerulus vasculature from an initial condition to its mature state. This process begins with the formation of the glomerulus vasculature and ends with the mature structure. The glomerulus vasculature is composed of the tubule structures that carry blood or lymph in the glomerulus.
13995	GO:0070570	0.0434663	0.999142	1	12	regulation of neuron projection regeneration	BP	0.0434663	regulation of neuron projection regeneration	BP	Any process that modulates the rate, frequency or extent of neuron projection regeneration, the regrowth of neuronal processes such as axons or dendrites following their loss or damage.
2219	GO:0005520	0.0436572	0.99915	1	10	insulin-like growth factor binding	MF	0.0436572	insulin-like growth factor binding	MF	Interacting selectively and non-covalently with an insulin-like growth factor, any member of a group of polypeptides that are structurally homologous to insulin and share many of its biological activities, but are immunologically distinct from it.
14571	GO:0071813	0.0438625	0.999127	1	12	lipoprotein particle binding	MF	0.0438625	lipoprotein particle binding	MF	Interacting selectively and non-covalently with a lipoprotein particle. A lipoprotein particle, also known as a lipoprotein, is a clathrate complex consisting of a lipid enwrapped in a protein host without covalent binding in such a way that the complex has a hydrophilic outer surface consisting of all the protein and the polar ends of any phospholipids.
14572	GO:0071814	0.0438625	0.999127	1	12	protein-lipid complex binding	MF	0.0438625	protein-lipid complex binding	MF	Interacting selectively and non-covalently with a protein-lipid complex, any macromolecular complex that contains both protein and lipid molecules.
9742	GO:0043046	0.0441272	0.999116	1	12	DNA methylation involved in gamete generation	BP	0.0441272	DNA methylation involved in gamete generation	BP	The covalent transfer of a methyl group to C-5 of cytosine that contributes to the establishment of DNA methylation patterns in the gamete.
11069	GO:0046459	0.0441966	0.99912	1	11	short-chain fatty acid metabolic process	BP	0.0441966	short-chain fatty acid metabolic process	BP	The chemical reactions and pathways involving fatty acids with a chain length of less than C6.
749	GO:0002068	0.0442108	0.999101	1	14	glandular epithelial cell development	BP	0.0442108	glandular epithelial cell development	BP	The process whose specific outcome is the progression of a glandular epithelial cell over time, from its formation to the mature structure. A glandular epithelial cell is a columnar/cuboidal epithelial cell is a cell found in a two dimensional sheet with a free surface exposed to the lumen of a gland.
15286	GO:0090322	0.0444978	0.999108	1	11	regulation of superoxide metabolic process	BP	0.0444978	regulation of superoxide metabolic process	BP	Any process that modulates the rate, frequency, or extent of superoxide metabolism, the chemical reactions and pathways involving superoxide, the superoxide anion O2- (superoxide free radical), or any compound containing this species.
3870	GO:0009187	0.0446091	0.995428	2	91	cyclic nucleotide metabolic process	BP	0.0446091	cyclic nucleotide metabolic process	BP	The chemical reactions and pathways involving a cyclic nucleotide, a nucleotide in which the phosphate group is in diester linkage to two positions on the sugar residue.
7195	GO:0032026	0.0446421	0.999095	1	12	response to magnesium ion	BP	0.0446421	response to magnesium ion	BP	Any process that results in a change in state or activity of a cell or an organism (in terms of movement, secretion, enzyme production, gene expression, etc.) as a result of a magnesium ion stimulus.
4127	GO:0010212	0.0447713	0.995405	2	88	response to ionizing radiation	BP	0.0447713	response to ionizing radiation	BP	Any process that results in a change in state or activity of a cell or an organism (in terms of movement, secretion, enzyme production, gene expression, etc.) as a result of a ionizing radiation stimulus. Ionizing radiation is radiation with sufficient energy to remove electrons from atoms and may arise from spontaneous decay of unstable isotopes, resulting in alpha and beta particles and gamma r…
419	GO:0001530	0.0448783	0.999093	1	11	lipopolysaccharide binding	MF	0.0448783	lipopolysaccharide binding	MF	Interacting selectively and non-covalently with lipopolysaccharide.
11837	GO:0050431	0.0450056	0.999068	1	14	transforming growth factor beta binding	MF	0.0450056	transforming growth factor beta binding	MF	Interacting selectively and non-covalently with TGF-beta, transforming growth factor beta, a multifunctional peptide that controls proliferation, differentiation and other functions in many cell types.
14268	GO:0071241	0.045303	0.995321	2	87	cellular response to inorganic substance	BP	0.045303	cellular response to inorganic substance	BP	Any process that results in a change in state or activity of a cell (in terms of movement, secretion, enzyme production, gene expression, etc.) as a result of an inorganic substance stimulus.
4227	GO:0010575	0.0455	0.999053	1	13	positive regulation of vascular endothelial growth factor production	BP	0.0455	positive regulation of vascular endothelial growth factor production	BP	Any process that increases or activates the frequency, rate, or extent of production of vascular endothelial growth factor.
14257	GO:0071219	0.0455229	0.995286	2	87	cellular response to molecule of bacterial origin	BP	0.0455229	cellular response to molecule of bacterial origin	BP	Any process that results in a change in state or activity of a cell (in terms of movement, secretion, enzyme production, gene expression, etc.) as a result of a stimulus by molecules of bacterial origin such as peptides derived from bacterial flagellin.
5947	GO:0021544	0.0455466	0.999058	1	12	subpallium development	BP	0.0455466	subpallium development	BP	The process whose specific outcome is the progression of the subpallium over time, from its formation to the mature structure. The subpallium is the base region of the telencephalon.
13572	GO:0061437	0.0457509	0.999049	1	12	renal system vasculature development	BP	0.0457509	renal system vasculature development	BP	The process whose specific outcome is the progression of vasculature of the renal system over time, from its formation to the mature structure.
13575	GO:0061440	0.0457509	0.999049	1	12	kidney vasculature development	BP	0.0457509	kidney vasculature development	BP	The process whose specific outcome is the progression of the vasculature of the kidney over time, from its formation to the mature structure.
570	GO:0001819	0.0457627	0.991815	3	204	positive regulation of cytokine production	BP	0.0457627	positive regulation of cytokine production	BP	Any process that activates or increases the frequency, rate or extent of production of a cytokine.
6354	GO:0030194	0.0457687	0.999048	1	12	positive regulation of blood coagulation	BP	0.0457687	positive regulation of blood coagulation	BP	Any process that activates or increases the frequency, rate or extent of blood coagulation.
15869	GO:1900048	0.0457687	0.999048	1	12	positive regulation of hemostasis	BP	0.0457687	positive regulation of hemostasis	BP	Any process that activates or increases the frequency, rate or extent of hemostasis.
12246	GO:0051241	0.0460271	0.986937	5	513	negative regulation of multicellular organismal process	BP	0.0460271	negative regulation of multicellular organismal process	BP	Any process that stops, prevents, or reduces the frequency, rate or extent of an organismal process, the processes pertinent to the function of an organism above the cellular level; includes the integrated processes of tissues and organs.
4600	GO:0014829	0.0463075	0.999019	1	13	vascular smooth muscle contraction	BP	0.0463075	vascular smooth muscle contraction	BP	A process, occurring in the vascular tissue, whereby actin/myosin complex activity generates force through ATP hydrolysis resulting in a change in smooth muscle geometry. This process is always coupled to chemo-mechanical energy conversion.
12338	GO:0051412	0.0464099	0.999021	1	12	response to corticosterone	BP	0.0464099	response to corticosterone	BP	Any process that results in a change in state or activity of a cell or an organism (in terms of movement, secretion, enzyme production, gene expression, etc.) as a result of a corticosterone stimulus. Corticosterone is a 21 carbon steroid hormone of the corticosteroid type, produced in the cortex of the adrenal glands. In many species, corticosterone is the principal glucocorticoid, involved in r…
4089	GO:0010008	0.046563	0.991614	3	207	endosome membrane	CC	0.046563	endosome membrane	CC	The lipid bilayer surrounding an endosome.
11528	GO:0048285	0.0466497	0.988854	4	352	organelle fission	BP	0.0466497	organelle fission	BP	The creation of two or more organelles by division of one organelle.
10355	GO:0044550	0.0466524	0.999011	1	12	secondary metabolite biosynthetic process	BP	0.0466524	secondary metabolite biosynthetic process	BP	The chemical reactions and pathways resulting in the formation of secondary metabolites, the compounds that are not necessarily required for growth and maintenance of cells, and are often unique to a taxon.
8387	GO:0034695	0.0466885	0.998997	1	14	response to prostaglandin E	BP	0.0466885	response to prostaglandin E	BP	Any process that results in a change in state or activity of a cell or an organism (in terms of movement, secretion, enzyme production, gene expression, etc.) as a result of a prostagladin E stimulus.
4131	GO:0010226	0.0473724	0.99898	1	12	response to lithium ion	BP	0.0473724	response to lithium ion	BP	Any process that results in a change in state or activity of a cell or an organism (in terms of movement, secretion, enzyme production, gene expression, etc.) as a result of a lithium (Li+) ion stimulus.
9625	GO:0042772	0.0474141	0.998978	1	12	DNA damage response, signal transduction resulting in transcription	BP	0.0474141	DNA damage response, signal transduction resulting in transcription	BP	A cascade of processes initiated in response to the detection of DNA damage, and resulting in the induction of transcription.
2669	GO:0006359	0.0475072	0.998961	1	14	regulation of transcription from RNA polymerase III promoter	BP	0.0475072	regulation of transcription from RNA polymerase III promoter	BP	Any process that modulates the frequency, rate or extent of transcription from an RNA ploymerase III promoter.
9603	GO:0042742	0.0475108	0.99497	2	81	defense response to bacterium	BP	0.0475108	defense response to bacterium	BP	Reactions triggered in response to the presence of a bacterium that act to protect the cell or organism.
11252	GO:0046875	0.0475268	0.99896	1	14	ephrin receptor binding	MF	0.0475268	ephrin receptor binding	MF	Interacting selectively and non-covalently with an ephrin receptor.
8689	GO:0035588	0.0475519	0.998972	1	12	G-protein coupled purinergic receptor signaling pathway	BP	0.0475519	G-protein coupled purinergic receptor signaling pathway	BP	The series of molecular signals generated as a consequence of a receptor binding to an extracellular purine or purine derivative and transmitting the signal to a heterotrimeric G-protein complex to initiate a change in cell activity.
16308	GO:1902042	0.0480117	0.998952	1	12	negative regulation of extrinsic apoptotic signaling pathway via death domain receptors	BP	0.0480117	negative regulation of extrinsic apoptotic signaling pathway via death domain receptors	BP	Any process that stops, prevents or reduces the frequency, rate or extent of extrinsic apoptotic signaling pathway via death domain receptors.
8687	GO:0035586	0.0481103	0.998948	1	12	purinergic receptor activity	MF	0.0481103	purinergic receptor activity	MF	Combining with a purine or purine derivative (purine nucleoside or purine nucleotide) and transmitting the signal from one side of the membrane to the other to initiate a change in cell activity. A nucleotide is a compound that consists of a nucleoside esterified with a phosphate molecule.
16282	GO:1901984	0.0481566	0.998938	1	13	negative regulation of protein acetylation	BP	0.0481566	negative regulation of protein acetylation	BP	Any process that stops, prevents or reduces the frequency, rate or extent of protein acetylation.
15518	GO:0097296	0.0482184	0.998943	1	12	activation of cysteine-type endopeptidase activity involved in apoptotic signaling pathway	BP	0.0482184	activation of cysteine-type endopeptidase activity involved in apoptotic signaling pathway	BP	Any process that initiates the activity of an inactive cysteine-type endopeptidase involved in the apoptotic signaling pathway.
12410	GO:0051569	0.0483808	0.998922	1	14	regulation of histone H3-K4 methylation	BP	0.0483808	regulation of histone H3-K4 methylation	BP	Any process that modulates the frequency, rate or extent of the covalent addition of a methyl group to the lysine at position 4 of histone H3.
102	GO:0000228	0.0484664	0.988278	4	343	nuclear chromosome	CC	0.0484664	nuclear chromosome	CC	A chromosome that encodes the nuclear genome and is found in the nucleus of a eukaryotic cell during the cell cycle phases when the nucleus is intact.
8801	GO:0035809	0.0485037	0.99893	1	12	regulation of urine volume	BP	0.0485037	regulation of urine volume	BP	Any process that modulates the amount of urine excreted from the body over a unit of time.
15572	GO:0097435	0.0486235	0.998925	1	12	fibril organization	BP	0.0486235	fibril organization	BP	A process that is carried out at the cellular level which results in the assembly, arrangement of constituent parts, or disassembly of fibrils, insoluble fibrous aggregates consisting of polysaccharides and/or proteins.
9373	GO:0042306	0.0487416	0.994754	2	94	regulation of protein import into nucleus	BP	0.0487416	regulation of protein import into nucleus	BP	Any process that modulates the frequency, rate or extent of movement of proteins from the cytoplasm to the nucleus.
10136	GO:0043984	0.0487745	0.998911	1	13	histone H4-K16 acetylation	BP	0.0487745	histone H4-K16 acetylation	BP	The modification of histone H4 by the addition of an acetyl group to a lysine residue at position 16 of the histone.
435	GO:0001556	0.0488371	0.998908	1	13	oocyte maturation	BP	0.0488371	oocyte maturation	BP	A developmental process, independent of morphogenetic (shape) change, that is required for an oocyte to attain its fully functional state. Oocyte maturation commences after reinitiation of meiosis commonly starting with germinal vesicle breakdown, and continues up to the second meiotic arrest prior to fertilization.
12034	GO:0050892	0.0488857	0.998906	1	13	intestinal absorption	BP	0.0488857	intestinal absorption	BP	Any process in which nutrients are taken up from the contents of the intestine.
6443	GO:0030318	0.0491536	0.998887	1	14	melanocyte differentiation	BP	0.0491536	melanocyte differentiation	BP	The process in which a relatively unspecialized cell acquires specialized features of a melanocyte.
15787	GO:0098858	0.049261	0.994661	2	102	actin-based cell projection	CC	0.049261	actin-based cell projection	CC	A cell projection supported by an assembly of actin filaments, and which lacks microtubules.
12343	GO:0051427	0.0497658	0.994585	2	91	hormone receptor binding	MF	0.0497658	hormone receptor binding	MF	Interacting selectively and non-covalently with a receptor for hormones.
13793	GO:0070193	0.0498218	0.998863	1	13	synaptonemal complex organization	BP	0.0498218	synaptonemal complex organization	BP	A process that is carried out at the cellular level which results in the assembly, arrangement of constituent parts, or disassembly of a synaptonemal complex. A synaptonemal complex is a proteinaceous scaffold formed between homologous chromosomes during meiosis.
10162	GO:0044062	0.0499455	0.998865	1	12	regulation of excretion	BP	0.0499455	regulation of excretion	BP	Any process that modulates the frequency, rate, or extent of excretion, the elimination by an organism of the waste products that arise as a result of metabolic activity.
609	GO:0001871	0.0501466	0.998848	1	13	pattern binding	MF	0.0501466	pattern binding	MF	Interacting selectively and non-covalently with a repeating or polymeric structure, such as a polysaccharide or peptidoglycan.
6394	GO:0030247	0.0501466	0.998848	1	13	polysaccharide binding	MF	0.0501466	polysaccharide binding	MF	Interacting selectively and non-covalently with any polysaccharide, a polymer of many (typically more than 10) monosaccharide residues linked glycosidically.
11272	GO:0046903	0.050373	0.985341	5	534	secretion	BP	0.050373	secretion	BP	The controlled release of a substance by a cell or a tissue.
6130	GO:0021952	0.0504599	0.998815	1	16	central nervous system projection neuron axonogenesis	BP	0.0504599	central nervous system projection neuron axonogenesis	BP	Generation of a long process of a CNS neuron, that carries efferent (outgoing) action potentials from the cell body towards target cells in a different central nervous system region.
15384	GO:0097009	0.0505975	0.99882	1	14	energy homeostasis	BP	0.0505975	energy homeostasis	BP	Any process involved in the balance between food intake (energy input) and energy expenditure.
823	GO:0002227	0.0506694	0.998852	1	10	innate immune response in mucosa	BP	0.0506694	innate immune response in mucosa	BP	Any process of the innate immune response that takes place in the mucosal tissues.
12827	GO:0055094	0.0509919	0.998816	1	12	response to lipoprotein particle	BP	0.0509919	response to lipoprotein particle	BP	Any process that results in a change in state or activity of a cell or an organism (in terms of movement, secretion, enzyme production, gene expression, etc.) as a result of a lipoprotein particle stimulus.
6630	GO:0030823	0.0512844	0.998787	1	14	regulation of cGMP metabolic process	BP	0.0512844	regulation of cGMP metabolic process	BP	Any process that modulates the frequency, rate or extent of the chemical reactions and pathways involving cGMP.
17212	GO:1904589	0.0516509	0.994258	2	97	regulation of protein import	BP	0.0516509	regulation of protein import	BP	Any process that modulates the frequency, rate or extent of protein import.
12609	GO:0051962	0.0517239	0.990277	3	237	positive regulation of nervous system development	BP	0.0517239	positive regulation of nervous system development	BP	Any process that activates, maintains or increases the frequency, rate or extent of nervous system development, the origin and formation of nervous tissue.
9235	GO:0040020	0.0517506	0.998765	1	14	regulation of meiotic nuclear division	BP	0.0517506	regulation of meiotic nuclear division	BP	Any process that modulates the frequency, rate or extent of meiosis, the process in which the nucleus of a diploid cell divides twice forming four haploid cells, one or more of which usually function as gametes.
3400	GO:0008045	0.0518905	0.998752	1	15	motor neuron axon guidance	BP	0.0518905	motor neuron axon guidance	BP	The process in which the migration of an axon growth cone of a motor neuron is directed to a specific target site in response to a combination of attractive and repulsive cues.
13432	GO:0061036	0.0518946	0.998746	1	16	positive regulation of cartilage development	BP	0.0518946	positive regulation of cartilage development	BP	Any process that increases the rate, frequency, or extent of cartilage development, the process whose specific outcome is the progression of the cartilage over time, from its formation to the mature structure. Cartilage is a connective tissue dominated by extracellular matrix containing collagen type II and large amounts of proteoglycan, particularly chondroitin sulfate.
11715	GO:0048710	0.0519457	0.998756	1	14	regulation of astrocyte differentiation	BP	0.0519457	regulation of astrocyte differentiation	BP	Any process that modulates the frequency, rate or extent of astrocyte differentiation.
14351	GO:0071379	0.0520396	0.998745	1	15	cellular response to prostaglandin stimulus	BP	0.0520396	cellular response to prostaglandin stimulus	BP	Any process that results in a change in state or activity of a cell (in terms of movement, secretion, enzyme production, gene expression, etc.) as a result of a prostagladin stimulus.
11984	GO:0050820	0.0521742	0.998744	1	14	positive regulation of coagulation	BP	0.0521742	positive regulation of coagulation	BP	Any process that activates or increases the frequency, rate or extent of coagulation.
10241	GO:0044295	0.0521827	0.998732	1	16	axonal growth cone	CC	0.0521827	axonal growth cone	CC	The migrating motile tip of a growing nerve cell axon.
301	GO:0000930	0.0524976	0.998729	1	14	gamma-tubulin complex	CC	0.0524976	gamma-tubulin complex	CC	A multiprotein complex composed of gamma-tubulin and other non-tubulin proteins. Gamma-tubulin complexes are localized to microtubule organizing centers, and play an important role in the nucleation of microtubules. The number and complexity of non-tubulin proteins associated with these complexes varies between species.
821	GO:0002224	0.0530234	0.994021	2	96	toll-like receptor signaling pathway	BP	0.0530234	toll-like receptor signaling pathway	BP	Any series of molecular signals generated as a consequence of binding to a toll-like receptor. Toll-like receptors directly bind pattern motifs from a variety of microbial sources to initiate innate immune response.
15809	GO:0099503	0.0533997	0.989839	3	218	secretory vesicle	CC	0.0533997	secretory vesicle	CC	A cytoplasmic, membrane bound vesicle that is capable of fusing to the plasma membrane to release its contents into the extracellular space.
3397	GO:0008038	0.0534211	0.998671	1	16	neuron recognition	BP	0.0534211	neuron recognition	BP	The process in which a neuronal cell in a multicellular organism interprets its surroundings.
7350	GO:0032331	0.0537613	0.998666	1	14	negative regulation of chondrocyte differentiation	BP	0.0537613	negative regulation of chondrocyte differentiation	BP	Any process that stops, prevents, or reduces the frequency, rate or extent of chondrocyte differentiation.
6789	GO:0031099	0.0541844	0.993815	2	98	regeneration	BP	0.0541844	regeneration	BP	The regrowth of a lost or destroyed body part, such as an organ or tissue.
8498	GO:0035116	0.0543976	0.998634	1	14	embryonic hindlimb morphogenesis	BP	0.0543976	embryonic hindlimb morphogenesis	BP	The process, occurring in the embryo, by which the anatomical structures of the hindlimbs are generated and organized. The hindlimbs are the posterior limbs of an animal.
10792	GO:0045765	0.0546501	0.993732	2	98	regulation of angiogenesis	BP	0.0546501	regulation of angiogenesis	BP	Any process that modulates the frequency, rate or extent of angiogenesis.
7861	GO:0033158	0.054682	0.998607	1	16	regulation of protein import into nucleus, translocation	BP	0.054682	regulation of protein import into nucleus, translocation	BP	Any process that modulates the vectorial transfer of a protein from the cytoplasm into the nucleus, across the nuclear membrane.
2216	GO:0005515	0.0549213	0.97388	28	5785	protein binding	MF	0.0549213	protein binding	MF	Interacting selectively and non-covalently with any protein or protein complex (a complex of two or more proteins that may include other nonprotein molecules).
12780	GO:0055012	0.0549379	0.998593	1	16	ventricular cardiac muscle cell differentiation	BP	0.0549379	ventricular cardiac muscle cell differentiation	BP	The process in which a relatively unspecialized cell acquires specialized features of a ventricular cardiac muscle cell. Cardiac muscle cells are striated muscle cells that are responsible for heart contraction. The ventricle is the part of the heart that pumps blood out of the organ.
168	GO:0000400	0.0549894	0.998604	1	14	four-way junction DNA binding	MF	0.0549894	four-way junction DNA binding	MF	Interacting selectively and non-covalently with DNA containing four-way junctions, also known as Holliday junctions, a structure where two DNA double strands are held together by reciprocal exchange of two of the four strands, one strand each from the two original helices.
4059	GO:0009897	0.0554949	0.99358	2	99	external side of plasma membrane	CC	0.0554949	external side of plasma membrane	CC	The leaflet of the plasma membrane that faces away from the cytoplasm and any proteins embedded or anchored in it or attached to its surface.
14255	GO:0071216	0.0556349	0.993556	2	98	cellular response to biotic stimulus	BP	0.0556349	cellular response to biotic stimulus	BP	Any process that results in a change in state or activity of a cell (in terms of movement, secretion, enzyme production, gene expression, etc.) as a result of a biotic stimulus, a stimulus caused or produced by a living organism.
16330	GO:1902116	0.055725	0.998559	1	15	negative regulation of organelle assembly	BP	0.055725	negative regulation of organelle assembly	BP	Any process that stops, prevents or reduces the frequency, rate or extent of organelle assembly.
16202	GO:1901654	0.0557677	0.993533	2	97	response to ketone	BP	0.0557677	response to ketone	BP	Any process that results in a change in state or activity of a cell or an organism (in terms of movement, secretion, enzyme production, gene expression, etc.) as a result of a ketone stimulus.
687	GO:0001975	0.0559438	0.998541	1	16	response to amphetamine	BP	0.0559438	response to amphetamine	BP	Any process that results in a change in state or activity of a cell or an organism (in terms of movement, secretion, enzyme production, gene expression, etc.) as a result of an amphetamine stimulus. Amphetamines consist of a group of compounds related to alpha-methylphenethylamine.
10322	GO:0044440	0.0560859	0.989114	3	224	endosomal part	CC	0.0560859	endosomal part	CC	Any constituent part of an endosome, a membrane-bounded organelle to which materials ingested by endocytosis are delivered.
5896	GO:0019953	0.0565544	0.985614	4	375	sexual reproduction	BP	0.0565544	sexual reproduction	BP	A reproduction process that creates a new organism by combining the genetic material of two organisms. It occurs both in eukaryotes and prokaryotes: in multicellular eukaryotic organisms, an individual is created anew; in prokaryotes, the initial cell has additional or transformed genetic material. In a process called genetic recombination, genetic material (DNA) originating from two different in…
16011	GO:1900744	0.0567584	0.998498	1	16	regulation of p38MAPK cascade	BP	0.0567584	regulation of p38MAPK cascade	BP	Any process that modulates the frequency, rate or extent of p38MAPK cascade.
10869	GO:0045922	0.0569888	0.998492	1	15	negative regulation of fatty acid metabolic process	BP	0.0569888	negative regulation of fatty acid metabolic process	BP	Any process that stops, prevents, or reduces the frequency, rate or extent of the chemical reactions and pathways involving fatty acids.
681	GO:0001968	0.0574496	0.99846	1	16	fibronectin binding	MF	0.0574496	fibronectin binding	MF	Interacting selectively and non-covalently with a fibronectin, a group of related adhesive glycoproteins of high molecular weight found on the surface of animal cells, connective tissue matrices, and in extracellular fluids.
12489	GO:0051716	0.0578046	0.971059	19	3561	cellular response to stimulus	BP	0.0578046	cellular response to stimulus	BP	Any process that results in a change in state or activity of a cell (in terms of movement, secretion, enzyme production, gene expression, etc.) as a result of a stimulus. The process begins with detection of the stimulus by a cell and ends with a change in state or activity or the cell.
6412	GO:0030278	0.0579367	0.993131	2	104	regulation of ossification	BP	0.0579367	regulation of ossification	BP	Any process that modulates the frequency, rate or extent of bone formation.
[truncated: 133 more rows]

## Sheet: Downreg. GO terms RGSEPD-goseq
Downregulated GO terms obtained with RGSEPD script and invoking goseq within RGSEPD.
	category	over_represented_pvalue	under_represented_pvalue	numDEInCat	numInCat	term	ontology	minp	Term	Ontology	Definition
[truncated: 963 more rows]
