# Supplementary material for: TCF21 and the environmental sensor aryl-hydrocarbon receptor cooperate to activate a pro-inflammatory gene expression program in coronary artery smooth muscle cells
Source: PLoS Genet. 2017 May 8;13(5):e1006750. doi: 10.1371/journal.pgen.1006750 (PMC5439967; doi:10.1371/journal.pgen.1006750)
Supplement: S2 Table — (XLSX) [file pgen.1006750.s002.xlsx]

## Sheet: Downreg. DAVID GO clusters 
TCF21 overexpression - DAVID GO clusters - downregulated
	DAVID Bioinformatics Resources 6.7
	National Institute of Allergy and Infectious Diseases (NIAID), NIH
Functional Annotation Clustering
Help and Manual
Current Gene List: List_1
Current Background: Homo sapiens
1298 DAVID IDs
Options Classification Stringency Custom Lowest Low Medium High Highest
Kappa Similarity	Similarity Term Overlap 3 4 5 6 7 8 9 10	Similarity Threshold 0.20 0.25 0.30 0.35 0.40 0.45 0.50 0.55 0.60 0.65 0.70 0.75 0.80 0.85 0.90 0.95 1.00
Classification	Initial Group Membership 2 3 4 5 6 7 8 9 10	Final Group Membership 2 3 4 5 6 7 8 9 10	Multiple Linkage Threshold 0.00 0.05 0.10 0.15 0.20 0.25 0.30 0.35 0.40 0.45 0.50 0.55 0.60 0.65 0.70 0.75 0.80 0.85 0.90 0.95 1.00
Enrichment Thresholds	EASE
Display	Fold Change	Bonferroni	Benjamini	FDR	LT,PH,PT
360 Cluster(s)	Download File
Annotation Cluster 1	Enrichment Score: 6.74			Count	P_Value	Benjamini
	GOTERM_BP_FAT	programmed cell death	RT		79	3.4e-08	3.8e-05
	GOTERM_BP_FAT	apoptosis	RT		78	3.8e-08	3.2e-05
	GOTERM_BP_FAT	cell death	RT		88	6.5e-08	4.4e-05
	GOTERM_BP_FAT	death	RT		88	8.9e-08	4.9e-05
	SP_PIR_KEYWORDS	Apoptosis	RT		48	2.6e-05	0.0032
Annotation Cluster 2	Enrichment Score: 6.19			Count	P_Value	Benjamini
	GOTERM_BP_FAT	cell adhesion	RT		89	8.9e-09	3e-05
	GOTERM_BP_FAT	biological adhesion	RT		89	9.7e-09	1.6e-05
	SP_PIR_KEYWORDS	cell adhesion	RT		56	1e-06	0.00021
	GOTERM_BP_FAT	cell-cell adhesion	RT		33	0.0021	0.1
Annotation Cluster 3	Enrichment Score: 6.12			Count	P_Value	Benjamini
	SP_PIR_KEYWORDS	signal	RT		305	1.8e-11	1.1e-08
	UP_SEQ_FEATURE	signal peptide	RT		305	3.5e-11	1.1e-07
	SP_PIR_KEYWORDS	glycoprotein	RT		357	8e-07	0.00025
	GOTERM_CC_FAT	extracellular region	RT		195	4.4e-06	0.00045
	SP_PIR_KEYWORDS	Secreted	RT		158	5e-06	0.00077
	UP_SEQ_FEATURE	glycosylation site:N-linked (GlcNAc...)	RT		334	2.5e-05	0.021
	SP_PIR_KEYWORDS	disulfide bond	RT		238	0.00028	0.017
	UP_SEQ_FEATURE	disulfide bond	RT		226	0.0013	0.38
Annotation Cluster 4	Enrichment Score: 5.87			Count	P_Value	Benjamini
	GOTERM_CC_FAT	plasma membrane part	RT		226	4.6e-09	2.4e-06
	GOTERM_CC_FAT	integral to plasma membrane	RT		127	3.7e-06	0.00063
	GOTERM_CC_FAT	intrinsic to plasma membrane	RT		129	4.3e-06	0.00054
	GOTERM_CC_FAT	plasma membrane	RT		326	4.7e-05	0.0022
Annotation Cluster 5	Enrichment Score: 4.68			Count	P_Value	Benjamini
	INTERPRO	Fibronectin, type III	RT		35	2e-07	0.00031
	INTERPRO	Fibronectin, type III-like fold	RT		33	8.6e-07	0.00069
	SMART	FN3	RT		35	1.6e-06	0.00048
	UP_SEQ_FEATURE	domain:Fibronectin type-III 2	RT		25	4.3e-06	0.0071
	UP_SEQ_FEATURE	domain:Fibronectin type-III 1	RT		25	4.9e-06	0.0054
	UP_SEQ_FEATURE	domain:Fibronectin type-III 3	RT		15	0.0011	0.44
	UP_SEQ_FEATURE	domain:Fibronectin type-III 4	RT		12	0.0023	0.51
	UP_SEQ_FEATURE	domain:Fibronectin type-III 5	RT		10	0.0024	0.49
Annotation Cluster 6	Enrichment Score: 4.62			Count	P_Value	Benjamini
	GOTERM_BP_FAT	response to steroid hormone stimulus	RT		32	5.3e-06	0.002
	GOTERM_BP_FAT	response to hormone stimulus	RT		49	8.1e-06	0.0021
	GOTERM_BP_FAT	response to endogenous stimulus	RT		52	1.2e-05	0.0028
	GOTERM_BP_FAT	response to estrogen stimulus	RT		20	7.2e-05	0.01
	GOTERM_BP_FAT	response to organic substance	RT		75	0.0002	0.024
Annotation Cluster 7	Enrichment Score: 3.81			Count	P_Value	Benjamini
	GOTERM_BP_FAT	regulation of cell death	RT		90	4.1e-06	0.0017
	GOTERM_BP_FAT	regulation of programmed cell death	RT		89	6.2e-06	0.0021
	GOTERM_BP_FAT	regulation of apoptosis	RT		88	7.5e-06	0.0023
	GOTERM_BP_FAT	positive regulation of programmed cell death	RT		53	3.8e-05	0.0064
	GOTERM_BP_FAT	positive regulation of cell death	RT		53	4.3e-05	0.0069
	GOTERM_BP_FAT	positive regulation of apoptosis	RT		52	6.3e-05	0.0095
	GOTERM_BP_FAT	induction of programmed cell death	RT		39	0.00054	0.048
	GOTERM_BP_FAT	induction of apoptosis	RT		38	0.001	0.066
	GOTERM_BP_FAT	negative regulation of cell death	RT		41	0.0014	0.078
	GOTERM_BP_FAT	negative regulation of apoptosis	RT		40	0.0018	0.095
	GOTERM_BP_FAT	negative regulation of programmed cell death	RT		40	0.0024	0.11
	GOTERM_BP_FAT	anti-apoptosis	RT		26	0.0033	0.13
Annotation Cluster 8	Enrichment Score: 3.58			Count	P_Value	Benjamini
	GOTERM_BP_FAT	regulation of blood vessel size	RT		15	7.8e-06	0.0022
	GOTERM_BP_FAT	regulation of tube size	RT		15	7.8e-06	0.0022
	GOTERM_BP_FAT	vascular process in circulatory system	RT		15	2.4e-05	0.0042
	GOTERM_BP_FAT	blood circulation	RT		27	0.00034	0.033
	GOTERM_BP_FAT	circulatory system process	RT		27	0.00034	0.033
	GOTERM_BP_FAT	vasodilation	RT		7	0.0068	0.2
	GOTERM_BP_FAT	regulation of blood pressure	RT		12	0.076	0.6
Annotation Cluster 9	Enrichment Score: 3.58			Count	P_Value	Benjamini
	GOTERM_BP_FAT	response to steroid hormone stimulus	RT		32	5.3e-06	0.002
	GOTERM_BP_FAT	response to corticosteroid stimulus	RT		15	0.0016	0.089
	GOTERM_BP_FAT	response to glucocorticoid stimulus	RT		14	0.0021	0.1
Annotation Cluster 10	Enrichment Score: 3.49			Count	P_Value	Benjamini
	GOTERM_CC_FAT	contractile fiber	RT		24	1.4e-05	0.00092
	GOTERM_CC_FAT	contractile fiber part	RT		23	1.5e-05	0.00084
	GOTERM_CC_FAT	myofibril	RT		21	0.00011	0.0048
	GOTERM_CC_FAT	sarcomere	RT		19	0.00019	0.0069
	GOTERM_CC_FAT	Z disc	RT		9	0.016	0.21
	GOTERM_CC_FAT	I band	RT		10	0.016	0.21
Annotation Cluster 11	Enrichment Score: 3.18			Count	P_Value	Benjamini
	GOTERM_BP_FAT	cell migration	RT		37	0.00012	0.016
	GOTERM_BP_FAT	cell motion	RT		55	0.00012	0.016
	GOTERM_BP_FAT	cell motility	RT		39	0.00023	0.026
	GOTERM_BP_FAT	localization of cell	RT		39	0.00023	0.026
	GOTERM_BP_FAT	blood vessel morphogenesis	RT		28	0.0011	0.067
	GOTERM_BP_FAT	vasculature development	RT		31	0.0017	0.092
	GOTERM_BP_FAT	blood vessel development	RT		30	0.0024	0.1
	GOTERM_BP_FAT	angiogenesis	RT		19	0.011	0.26
Annotation Cluster 12	Enrichment Score: 2.96			Count	P_Value	Benjamini
	GOTERM_MF_FAT	identical protein binding	RT		66	0.00052	0.065
	GOTERM_MF_FAT	protein dimerization activity	RT		56	0.0014	0.12
	GOTERM_MF_FAT	protein homodimerization activity	RT		38	0.0019	0.13
Annotation Cluster 13	Enrichment Score: 2.85			Count	P_Value	Benjamini
	GOTERM_CC_FAT	basolateral plasma membrane	RT		36	1.1e-06	0.00027
	GOTERM_CC_FAT	adherens junction	RT		24	0.0007	0.021
	GOTERM_CC_FAT	anchoring junction	RT		24	0.0028	0.07
	GOTERM_CC_FAT	cell-substrate junction	RT		16	0.014	0.21
	GOTERM_CC_FAT	focal adhesion	RT		15	0.014	0.21
	GOTERM_CC_FAT	cell-substrate adherens junction	RT		15	0.019	0.24
Annotation Cluster 14	Enrichment Score: 2.75			Count	P_Value	Benjamini
	GOTERM_BP_FAT	regulation of peptidase activity	RT		19	1.5e-05	0.0028
	GOTERM_BP_FAT	regulation of caspase activity	RT		16	0.00023	0.026
	GOTERM_BP_FAT	regulation of endopeptidase activity	RT		16	0.00036	0.034
	GOTERM_BP_FAT	positive regulation of peptidase activity	RT		11	0.0059	0.18
	GOTERM_BP_FAT	positive regulation of caspase activity	RT		11	0.0059	0.18
	GOTERM_BP_FAT	regulation of hydrolase activity	RT		36	0.0077	0.21
	GOTERM_BP_FAT	activation of caspase activity	RT		10	0.0098	0.24
	GOTERM_BP_FAT	positive regulation of hydrolase activity	RT		20	0.034	0.42
Annotation Cluster 15	Enrichment Score: 2.69			Count	P_Value	Benjamini
	GOTERM_BP_FAT	negative regulation of molecular function	RT		40	0.00061	0.052
	GOTERM_BP_FAT	negative regulation of protein kinase activity	RT		16	0.00069	0.054
	GOTERM_BP_FAT	negative regulation of kinase activity	RT		16	0.00099	0.067
	GOTERM_BP_FAT	negative regulation of transferase activity	RT		16	0.0019	0.099
	GOTERM_BP_FAT	negative regulation of catalytic activity	RT		33	0.0022	0.1
	GOTERM_BP_FAT	regulation of protein kinase activity	RT		38	0.0037	0.14
	GOTERM_BP_FAT	regulation of kinase activity	RT		38	0.0065	0.2
	GOTERM_BP_FAT	regulation of transferase activity	RT		39	0.0074	0.21
Annotation Cluster 16	Enrichment Score: 2.55			Count	P_Value	Benjamini
	GOTERM_MF_FAT	cytoskeletal protein binding	RT		55	0.00044	0.073
	GOTERM_MF_FAT	actin binding	RT		36	0.004	0.21
	SP_PIR_KEYWORDS	actin-binding	RT		27	0.013	0.18
Annotation Cluster 17	Enrichment Score: 2.42			Count	P_Value	Benjamini
	GOTERM_MF_FAT	protein serine/threonine kinase inhibitor activity	RT		8	6.5e-05	0.065
	SP_PIR_KEYWORDS	protein kinase inhibitor	RT		7	0.00037	0.02
	INTERPRO	cAMP-dependent protein kinase inhibitor	RT		3	0.013	0.54
	PIR_SUPERFAMILY	PIRSF001667:cAMP-dependent protein kinase inhibitor	RT		3	0.015	0.98
	PIR_SUPERFAMILY	PIRSF001667:PKI	RT		3	0.015	0.98
	GOTERM_MF_FAT	cAMP-dependent protein kinase inhibitor activity	RT		3	0.039	0.58
Annotation Cluster 18	Enrichment Score: 2.42			Count	P_Value	Benjamini
	GOTERM_CC_FAT	extracellular matrix	RT		49	7.2e-06	0.00061
	GOTERM_CC_FAT	proteinaceous extracellular matrix	RT		45	2.3e-05	0.0012
	SP_PIR_KEYWORDS	extracellular matrix	RT		33	0.00012	0.011
	SP_PIR_KEYWORDS	collagen	RT		18	0.00014	0.0098
	GOTERM_CC_FAT	extracellular matrix part	RT		21	0.00024	0.008
	UP_SEQ_FEATURE	region of interest:Triple-helical region	RT		8	0.00053	0.3
	GOTERM_CC_FAT	collagen	RT		10	0.00063	0.02
	SP_PIR_KEYWORDS	hydroxylation	RT		14	0.00068	0.034
	INTERPRO	Collagen triple helix repeat	RT		15	0.0016	0.27
	KEGG_PATHWAY	ECM-receptor interaction	RT		16	0.0022	0.17
	SP_PIR_KEYWORDS	hydroxyproline	RT		9	0.0024	0.06
	SP_PIR_KEYWORDS	basement membrane	RT		9	0.0034	0.07
	SP_PIR_KEYWORDS	hydroxylysine	RT		8	0.0035	0.069
	SP_PIR_KEYWORDS	triple helix	RT		8	0.0035	0.069
	GOTERM_CC_FAT	basement membrane	RT		14	0.0035	0.075
	UP_SEQ_FEATURE	domain:Fibrillar collagen NC1	RT		5	0.0044	0.65
	INTERPRO	Fibrillar collagen, C-terminal	RT		5	0.0048	0.39
	SMART	COLFI	RT		5	0.0068	0.34
	GOTERM_BP_FAT	extracellular structure organization	RT		21	0.0071	0.21
	GOTERM_BP_FAT	collagen fibril organization	RT		7	0.012	0.26
	UP_SEQ_FEATURE	propeptide:C-terminal propeptide	RT		4	0.013	0.8
	INTERPRO	Laminin G, subdomain 2	RT		8	0.022	0.68
	GOTERM_BP_FAT	extracellular matrix organization	RT		14	0.023	0.36
	SP_PIR_KEYWORDS	trimer	RT		6	0.026	0.29
	PIR_SUPERFAMILY	PIRSF002257:collagen alpha 1(V) chain	RT		3	0.029	0.98
	GOTERM_CC_FAT	fibrillar collagen	RT		4	0.05	0.41
	INTERPRO	Laminin G, thrombospondin-type, N-terminal	RT		5	0.059	0.85
	UP_SEQ_FEATURE	domain:TSP N-terminal	RT		5	0.062	0.98
	GOTERM_MF_FAT	extracellular matrix structural constituent	RT		11	0.062	0.69
	SMART	TSPN	RT		5	0.079	0.73
	UP_SEQ_FEATURE	region of interest:Nonhelical region	RT		3	0.094	0.99
Annotation Cluster 19	Enrichment Score: 2.32			Count	P_Value	Benjamini
	SP_PIR_KEYWORDS	heparin-binding	RT		13	0.001	0.038
	GOTERM_MF_FAT	pattern binding	RT		21	0.0034	0.19
	GOTERM_MF_FAT	polysaccharide binding	RT		21	0.0034	0.19
	GOTERM_MF_FAT	carbohydrate binding	RT		37	0.0084	0.36
	GOTERM_MF_FAT	heparin binding	RT		15	0.0089	0.35
	GOTERM_MF_FAT	glycosaminoglycan binding	RT		18	0.013	0.4
Annotation Cluster 20	Enrichment Score: 2.27			Count	P_Value	Benjamini
	GOTERM_MF_FAT	enzyme binding	RT		54	0.0017	0.13
	GOTERM_MF_FAT	kinase binding	RT		22	0.0089	0.33
	GOTERM_MF_FAT	protein kinase binding	RT		19	0.0097	0.35
Annotation Cluster 21	Enrichment Score: 2.22			Count	P_Value	Benjamini
	INTERPRO	SM22/calponin	RT		6	0.00048	0.14
	INTERPRO	Calponin-like actin-binding	RT		13	0.0026	0.29
	SMART	CH	RT		13	0.0056	0.35
	UP_SEQ_FEATURE	domain:CH	RT		9	0.0057	0.63
	COG_ONTOLOGY	Cytoskeleton	RT		6	0.022	0.44
	INTERPRO	Calponin repeat	RT		3	0.058	0.85
Annotation Cluster 22	Enrichment Score: 2.16			Count	P_Value	Benjamini
	GOTERM_BP_FAT	wound healing	RT		31	1.3e-05	0.0027
	GOTERM_BP_FAT	regulation of body fluid levels	RT		19	0.0069	0.21
	GOTERM_BP_FAT	blood coagulation	RT		15	0.0088	0.23
	GOTERM_BP_FAT	coagulation	RT		15	0.0088	0.23
	GOTERM_BP_FAT	hemostasis	RT		15	0.014	0.28
	KEGG_PATHWAY	Complement and coagulation cascades	RT		11	0.044	0.58
	SP_PIR_KEYWORDS	blood coagulation	RT		6	0.16	0.69
Annotation Cluster 23	Enrichment Score: 2.13			Count	P_Value	Benjamini
	SP_PIR_KEYWORDS	glycoprotein	RT		357	8e-07	0.00025
	UP_SEQ_FEATURE	glycosylation site:N-linked (GlcNAc...)	RT		334	2.5e-05	0.021
	UP_SEQ_FEATURE	topological domain:Extracellular	RT		212	0.007	0.69
	SP_PIR_KEYWORDS	membrane	RT		454	0.0071	0.12
	UP_SEQ_FEATURE	topological domain:Cytoplasmic	RT		254	0.016	0.84
	UP_SEQ_FEATURE	transmembrane region	RT		346	0.1	0.99
	SP_PIR_KEYWORDS	transmembrane	RT		347	0.12	0.61
	GOTERM_CC_FAT	intrinsic to membrane	RT		394	0.55	0.97
	GOTERM_CC_FAT	integral to membrane	RT		380	0.56	0.97
Annotation Cluster 24	Enrichment Score: 1.97			Count	P_Value	Benjamini
	GOTERM_BP_FAT	regulation of cell migration	RT		23	0.0024	0.1
	GOTERM_BP_FAT	regulation of locomotion	RT		25	0.0027	0.11
	GOTERM_BP_FAT	positive regulation of angiogenesis	RT		7	0.0068	0.2
	GOTERM_BP_FAT	regulation of angiogenesis	RT		11	0.0094	0.24
	GOTERM_BP_FAT	regulation of cell motion	RT		23	0.011	0.26
	GOTERM_BP_FAT	positive regulation of locomotion	RT		14	0.015	0.28
	GOTERM_BP_FAT	positive regulation of cell migration	RT		12	0.038	0.44
	GOTERM_BP_FAT	positive regulation of cell motion	RT		12	0.067	0.57
Annotation Cluster 25	Enrichment Score: 1.92			Count	P_Value	Benjamini
	GOTERM_BP_FAT	regulation of inflammatory response	RT		14	0.0017	0.089
	GOTERM_BP_FAT	regulation of response to external stimulus	RT		22	0.0025	0.11
	GOTERM_BP_FAT	negative regulation of response to stimulus	RT		16	0.0029	0.12
	GOTERM_BP_FAT	negative regulation of response to external stimulus	RT		8	0.05	0.5
	GOTERM_BP_FAT	negative regulation of inflammatory response	RT		6	0.055	0.53
	GOTERM_BP_FAT	negative regulation of defense response	RT		6	0.094	0.65
Annotation Cluster 26	Enrichment Score: 1.89			Count	P_Value	Benjamini
	GOTERM_BP_FAT	apoptotic mitochondrial changes	RT		8	0.004	0.15
	GOTERM_BP_FAT	release of cytochrome c from mitochondria	RT		6	0.012	0.26
	GOTERM_BP_FAT	mitochondrion organization	RT		16	0.047	0.49
Annotation Cluster 27	Enrichment Score: 1.89			Count	P_Value	Benjamini
	GOTERM_MF_FAT	protein binding, bridging	RT		16	0.0014	0.12
	GOTERM_MF_FAT	molecular adaptor activity	RT		10	0.035	0.55
	GOTERM_MF_FAT	SH3/SH2 adaptor activity	RT		8	0.044	0.61
Annotation Cluster 28	Enrichment Score: 1.84			Count	P_Value	Benjamini
	GOTERM_BP_FAT	regulation of cellular localization	RT		32	0.0007	0.054
	GOTERM_BP_FAT	positive regulation of multicellular organismal process	RT		31	0.0011	0.068
	GOTERM_BP_FAT	positive regulation of transport	RT		29	0.0012	0.069
	GOTERM_BP_FAT	positive regulation of protein transport	RT		12	0.0051	0.17
	GOTERM_BP_FAT	positive regulation of cytokine production	RT		14	0.0074	0.21
	GOTERM_BP_FAT	regulation of interleukin-1 beta secretion	RT		5	0.0091	0.23
	GOTERM_BP_FAT	regulation of interleukin-1 beta production	RT		6	0.0093	0.24
	GOTERM_BP_FAT	regulation of protein transport	RT		16	0.01	0.24
	GOTERM_BP_FAT	regulation of protein localization	RT		18	0.012	0.26
	GOTERM_BP_FAT	positive regulation of interleukin-1 beta production	RT		5	0.012	0.26
	GOTERM_BP_FAT	regulation of interleukin-1 secretion	RT		5	0.016	0.29
	GOTERM_BP_FAT	regulation of establishment of protein localization	RT		16	0.017	0.3
	GOTERM_BP_FAT	regulation of interleukin-1 production	RT		6	0.017	0.3
	GOTERM_BP_FAT	positive regulation of protein secretion	RT		8	0.019	0.32
	GOTERM_BP_FAT	regulation of cytokine production	RT		21	0.021	0.34
	GOTERM_BP_FAT	positive regulation of interleukin-1 production	RT		5	0.025	0.37
	GOTERM_BP_FAT	regulation of secretion	RT		22	0.033	0.41
	GOTERM_BP_FAT	regulation of protein secretion	RT		9	0.041	0.45
	GOTERM_BP_FAT	positive regulation of interleukin-1 beta secretion	RT		4	0.043	0.47
	GOTERM_BP_FAT	regulation of cytokine secretion	RT		6	0.049	0.5
	GOTERM_BP_FAT	positive regulation of interleukin-1 secretion	RT		4	0.064	0.57
	GOTERM_BP_FAT	positive regulation of secretion	RT		13	0.065	0.57
	GOTERM_BP_FAT	positive regulation of cytokine secretion	RT		4	0.2	0.83
Annotation Cluster 29	Enrichment Score: 1.81			Count	P_Value	Benjamini
	GOTERM_BP_FAT	response to wounding	RT		58	0.00034	0.033
	GOTERM_BP_FAT	inflammatory response	RT		31	0.052	0.51
	GOTERM_BP_FAT	defense response	RT		48	0.21	0.84
Annotation Cluster 30	Enrichment Score: 1.79			Count	P_Value	Benjamini
	INTERPRO	Sterile alpha motif-type	RT		14	0.002	0.25
	INTERPRO	Sterile alpha motif SAM	RT		14	0.01	0.47
	UP_SEQ_FEATURE	domain:SAM	RT		12	0.018	0.83
	SMART	SAM	RT		14	0.021	0.45
	INTERPRO	Sterile alpha motif homology 2	RT		6	0.15	0.96
Annotation Cluster 31	Enrichment Score: 1.78			Count	P_Value	Benjamini
	GOTERM_MF_FAT	transmembrane receptor protein phosphatase activity	RT		8	0.0001	0.051
	UP_SEQ_FEATURE	domain:Fibronectin type-III 3	RT		15	0.0011	0.44
	INTERPRO	Protein-tyrosine phosphatase, receptor/non-receptor type	RT		10	0.0012	0.25
	UP_SEQ_FEATURE	domain:Fibronectin type-III 4	RT		12	0.0023	0.51
	SMART	PTPc	RT		10	0.0024	0.31
	UP_SEQ_FEATURE	domain:Fibronectin type-III 5	RT		10	0.0024	0.49
	SP_PIR_KEYWORDS	tyrosine-specific phosphatase	RT		8	0.0035	0.069
	INTERPRO	Protein-tyrosine phosphatase, active site	RT		14	0.0072	0.46
	UP_SEQ_FEATURE	active site:Phosphocysteine intermediate	RT		13	0.0084	0.7
	INTERPRO	Protein-tyrosine phosphatase	RT		13	0.0086	0.5
	INTERPRO	Dual-specific/protein-tyrosine phosphatase, conserved region	RT		13	0.0095	0.5
	UP_SEQ_FEATURE	domain:Fibronectin type-III 7	RT		6	0.019	0.84
	UP_SEQ_FEATURE	domain:Fibronectin type-III 8	RT		6	0.019	0.84
	UP_SEQ_FEATURE	domain:Tyrosine-protein phosphatase	RT		10	0.02	0.86
	GOTERM_MF_FAT	protein tyrosine phosphatase activity	RT		14	0.022	0.48
	SP_PIR_KEYWORDS	phosphoric monoester hydrolase	RT		10	0.037	0.36
	UP_SEQ_FEATURE	domain:Fibronectin type-III 6	RT		6	0.051	0.98
	GOTERM_BP_FAT	dephosphorylation	RT		16	0.099	0.66
	GOTERM_BP_FAT	protein amino acid dephosphorylation	RT		14	0.12	0.7
	GOTERM_MF_FAT	phosphoprotein phosphatase activity	RT		16	0.14	0.86
	SP_PIR_KEYWORDS	protein phosphatase	RT		13	0.15	0.67
	GOTERM_MF_FAT	phosphatase activity	RT		22	0.17	0.88
	UP_SEQ_FEATURE	domain:Tyrosine-protein phosphatase 1	RT		3	0.19	1
	UP_SEQ_FEATURE	domain:Tyrosine-protein phosphatase 2	RT		3	0.19	1
	UP_SEQ_FEATURE	domain:Fibronectin type-III 9	RT		3	0.31	1
Annotation Cluster 32	Enrichment Score: 1.74			Count	P_Value	Benjamini
	GOTERM_BP_FAT	negative regulation of hydrolase activity	RT		10	0.0044	0.16
	GOTERM_BP_FAT	negative regulation of peptidase activity	RT		6	0.012	0.26
	GOTERM_BP_FAT	negative regulation of caspase activity	RT		4	0.12	0.7
Annotation Cluster 33	Enrichment Score: 1.7			Count	P_Value	Benjamini
	GOTERM_BP_FAT	response to nutrient	RT		18	0.014	0.28
	GOTERM_BP_FAT	response to nutrient levels	RT		23	0.014	0.28
	GOTERM_BP_FAT	response to extracellular stimulus	RT		24	0.025	0.37
	GOTERM_BP_FAT	response to vitamin	RT		10	0.033	0.41
Annotation Cluster 34	Enrichment Score: 1.69			Count	P_Value	Benjamini
	SP_PIR_KEYWORDS	metalloprotease inhibitor	RT		4	0.012	0.18
	SP_PIR_KEYWORDS	metalloenzyme inhibitor	RT		4	0.018	0.24
	GOTERM_MF_FAT	metalloendopeptidase inhibitor activity	RT		4	0.025	0.51
	GOTERM_MF_FAT	metalloenzyme regulator activity	RT		4	0.025	0.51
	GOTERM_MF_FAT	metalloenzyme inhibitor activity	RT		4	0.025	0.51
Annotation Cluster 35	Enrichment Score: 1.68			Count	P_Value	Benjamini
	GOTERM_BP_FAT	regulation of system process	RT		37	0.001	0.065
	GOTERM_BP_FAT	regulation of transmission of nerve impulse	RT		18	0.021	0.34
	GOTERM_BP_FAT	regulation of neurological system process	RT		18	0.03	0.4
	GOTERM_BP_FAT	regulation of synaptic transmission	RT		16	0.042	0.46
	GOTERM_BP_FAT	regulation of synaptic plasticity	RT		8	0.14	0.75
Annotation Cluster 36	Enrichment Score: 1.65			Count	P_Value	Benjamini
	SP_PIR_KEYWORDS	muscle protein	RT		12	0.0017	0.053
	GOTERM_BP_FAT	muscle contraction	RT		18	0.03	0.4
	GOTERM_BP_FAT	striated muscle contraction	RT		8	0.034	0.42
	GOTERM_BP_FAT	muscle system process	RT		19	0.036	0.43
	GOTERM_CC_FAT	striated muscle thin filament	RT		4	0.088	0.54
Annotation Cluster 37	Enrichment Score: 1.65			Count	P_Value	Benjamini
	GOTERM_BP_FAT	monocarboxylic acid transport	RT		10	0.0059	0.19
	GOTERM_BP_FAT	fatty acid transport	RT		6	0.038	0.44
	GOTERM_BP_FAT	long-chain fatty acid transport	RT		5	0.05	0.5
Annotation Cluster 38	Enrichment Score: 1.65			Count	P_Value	Benjamini
	GOTERM_CC_FAT	intercalated disc	RT		6	0.0031	0.072
	GOTERM_CC_FAT	fascia adherens	RT		4	0.03	0.32
	GOTERM_CC_FAT	cell-cell adherens junction	RT		7	0.037	0.34
	KEGG_PATHWAY	Arrhythmogenic right ventricular cardiomyopathy (ARVC)	RT		11	0.075	0.58
Annotation Cluster 39	Enrichment Score: 1.64			Count	P_Value	Benjamini
	INTERPRO	von Willebrand factor, type A	RT		12	0.018	0.62
	UP_SEQ_FEATURE	domain:VWFA	RT		10	0.02	0.86
	SMART	VWA	RT		12	0.034	0.58
Annotation Cluster 40	Enrichment Score: 1.61			Count	P_Value	Benjamini
	GOTERM_BP_FAT	regulation of muscle contraction	RT		15	0.00029	0.03
	GOTERM_BP_FAT	regulation of smooth muscle contraction	RT		9	0.0034	0.13
	GOTERM_BP_FAT	positive regulation of smooth muscle contraction	RT		5	0.03	0.4
	GOTERM_BP_FAT	regulation of synaptic transmission, glutamatergic	RT		5	0.036	0.43
	GOTERM_BP_FAT	positive regulation of muscle contraction	RT		5	0.05	0.5
	GOTERM_BP_FAT	positive regulation of transmission of nerve impulse	RT		6	0.1	0.67
	GOTERM_BP_FAT	positive regulation of neurological system process	RT		6	0.12	0.71
	GOTERM_BP_FAT	positive regulation of synaptic transmission	RT		5	0.2	0.82
Annotation Cluster 41	Enrichment Score: 1.61			Count	P_Value	Benjamini
	GOTERM_CC_FAT	synapse part	RT		30	0.0058	0.11
	GOTERM_CC_FAT	synapse	RT		38	0.014	0.21
	SP_PIR_KEYWORDS	postsynaptic cell membrane	RT		14	0.029	0.31
	GOTERM_CC_FAT	postsynaptic membrane	RT		17	0.033	0.33
	SP_PIR_KEYWORDS	synapse	RT		20	0.11	0.61
Annotation Cluster 42	Enrichment Score: 1.58			Count	P_Value	Benjamini
	UP_SEQ_FEATURE	domain:Collagen-like 6	RT		4	0.005	0.62
	UP_SEQ_FEATURE	domain:Collagen-like 5	RT		4	0.013	0.8
	UP_SEQ_FEATURE	domain:Collagen-like 4	RT		4	0.013	0.8
	UP_SEQ_FEATURE	domain:Collagen-like 3	RT		4	0.041	0.96
	UP_SEQ_FEATURE	domain:Collagen-like 1	RT		4	0.099	0.99
	UP_SEQ_FEATURE	domain:Collagen-like 2	RT		4	0.099	0.99
Annotation Cluster 43	Enrichment Score: 1.56			Count	P_Value	Benjamini
	INTERPRO	Neurexin/syndecan/glycophorin C	RT		6	0.0017	0.25
	SMART	4.1m	RT		6	0.0027	0.24
	UP_SEQ_FEATURE	domain:Fibrinogen C-terminal	RT		8	0.0043	0.67
	INTERPRO	Fibrinogen, alpha/beta/gamma chain, C-terminal globular	RT		8	0.005	0.38
	SMART	FBG	RT		8	0.0085	0.35
	INTERPRO	Laminin G	RT		9	0.01	0.49
	SMART	LamG	RT		9	0.018	0.46
	INTERPRO	Laminin G, subdomain 2	RT		8	0.022	0.68
	INTERPRO	Concanavalin A-like lectin/glucanase, subgroup	RT		11	0.036	0.77
	UP_SEQ_FEATURE	domain:Laminin G-like 3	RT		5	0.04	0.97
	UP_SEQ_FEATURE	domain:Laminin G-like 1	RT		6	0.04	0.96
	UP_SEQ_FEATURE	domain:Laminin G-like 2	RT		6	0.04	0.96
	PIR_SUPERFAMILY	PIRSF036358:paranodin	RT		3	0.045	0.99
	UP_SEQ_FEATURE	domain:EGF-like 1	RT		14	0.055	0.98
	UP_SEQ_FEATURE	domain:EGF-like 2	RT		11	0.066	0.99
	UP_SEQ_FEATURE	domain:F5/8 type C	RT		4	0.073	0.99
	UP_SEQ_FEATURE	domain:Laminin G-like 4	RT		4	0.073	0.99
	INTERPRO	Coagulation factor 5/8 type, C-terminal	RT		4	0.2	0.98
	INTERPRO	Fibrinogen, alpha/beta/gamma chain, C-terminal globular, subdomain 1	RT		4	0.2	0.98
	SMART	FA58C	RT		4	0.25	0.87
Annotation Cluster 44	Enrichment Score: 1.55			Count	P_Value	Benjamini
	GOTERM_BP_FAT	regulation of protein kinase activity	RT		38	0.0037	0.14
	GOTERM_BP_FAT	regulation of phosphorus metabolic process	RT		49	0.0052	0.18
	GOTERM_BP_FAT	regulation of phosphate metabolic process	RT		49	0.0052	0.18
	GOTERM_BP_FAT	regulation of phosphorylation	RT		47	0.0064	0.2
	GOTERM_BP_FAT	regulation of kinase activity	RT		38	0.0065	0.2
	GOTERM_BP_FAT	regulation of transferase activity	RT		39	0.0074	0.21
	GOTERM_BP_FAT	positive regulation of catalytic activity	RT		49	0.018	0.31
	GOTERM_BP_FAT	MAPKKK cascade	RT		21	0.025	0.36
	GOTERM_BP_FAT	positive regulation of molecular function	RT		52	0.039	0.44
	GOTERM_BP_FAT	activation of protein kinase activity	RT		14	0.045	0.48
	GOTERM_BP_FAT	regulation of MAP kinase activity	RT		16	0.055	0.53
	GOTERM_BP_FAT	positive regulation of protein kinase activity	RT		21	0.12	0.71
	GOTERM_BP_FAT	positive regulation of transferase activity	RT		22	0.14	0.74
	GOTERM_BP_FAT	positive regulation of kinase activity	RT		21	0.16	0.77
	GOTERM_BP_FAT	activation of MAPK activity	RT		9	0.19	0.81
	GOTERM_BP_FAT	positive regulation of MAP kinase activity	RT		10	0.25	0.88
Annotation Cluster 45	Enrichment Score: 1.54			Count	P_Value	Benjamini
	GOTERM_BP_FAT	muscle organ development	RT		27	0.0022	0.1
	GOTERM_BP_FAT	striated muscle tissue development	RT		16	0.014	0.28
	GOTERM_BP_FAT	striated muscle cell differentiation	RT		13	0.015	0.29
	GOTERM_BP_FAT	muscle tissue development	RT		16	0.022	0.35
	GOTERM_BP_FAT	muscle cell differentiation	RT		14	0.066	0.57
	GOTERM_BP_FAT	striated muscle cell development	RT		7	0.14	0.74
	GOTERM_BP_FAT	muscle cell development	RT		7	0.18	0.8
Annotation Cluster 46	Enrichment Score: 1.48			Count	P_Value	Benjamini
	GOTERM_BP_FAT	regulation of inflammatory response	RT		14	0.0017	0.089
	GOTERM_BP_FAT	positive regulation of smooth muscle cell proliferation	RT		6	0.055	0.53
	GOTERM_BP_FAT	regulation of smooth muscle cell proliferation	RT		7	0.089	0.64
	GOTERM_BP_FAT	positive regulation of inflammatory response	RT		5	0.14	0.75
Annotation Cluster 47	Enrichment Score: 1.48			Count	P_Value	Benjamini
	GOTERM_BP_FAT	regulation of cell growth	RT		25	0.0031	0.12
	GOTERM_BP_FAT	regulation of cellular component size	RT		31	0.0054	0.18
	GOTERM_BP_FAT	regulation of cell size	RT		24	0.012	0.27
	GOTERM_BP_FAT	regulation of growth	RT		34	0.025	0.36
	GOTERM_BP_FAT	negative regulation of cell growth	RT		10	0.17	0.79
	GOTERM_BP_FAT	negative regulation of growth	RT		11	0.21	0.84
	GOTERM_BP_FAT	negative regulation of cell size	RT		10	0.23	0.85
Annotation Cluster 48	Enrichment Score: 1.47			Count	P_Value	Benjamini
	SP_PIR_KEYWORDS	Growth factor binding	RT		6	0.0029	0.065
	UP_SEQ_FEATURE	domain:IGFBP N-terminal	RT		6	0.0085	0.69
	INTERPRO	Insulin-like growth factor-binding protein, IGFBP	RT		6	0.0096	0.49
	SMART	IB	RT		6	0.014	0.47
	GOTERM_MF_FAT	insulin-like growth factor binding	RT		6	0.023	0.5
	INTERPRO	Insulin-like growth factor binding protein, N-terminal	RT		4	0.044	0.81
	UP_SEQ_FEATURE	domain:Thyroglobulin type-1	RT		4	0.05	0.98
	GOTERM_MF_FAT	insulin-like growth factor I binding	RT		3	0.057	0.68
	INTERPRO	Insulin-like growth factor binding protein	RT		3	0.058	0.85
	INTERPRO	Thyroglobulin type-1	RT		4	0.11	0.94
	SMART	TY	RT		4	0.13	0.84
	BIOCARTA	Ghrelin	RT		3	0.3	1
Annotation Cluster 49	Enrichment Score: 1.46			Count	P_Value	Benjamini
	GOTERM_BP_FAT	regulation of cell morphogenesis	RT		18	0.0073	0.21
	SP_PIR_KEYWORDS	cell shape	RT		6	0.018	0.24
	GOTERM_BP_FAT	regulation of cell shape	RT		6	0.3	0.91
Annotation Cluster 50	Enrichment Score: 1.43			Count	P_Value	Benjamini
	SP_PIR_KEYWORDS	calmodulin-binding	RT		16	0.013	0.18
	GOTERM_MF_FAT	calmodulin binding	RT		17	0.026	0.5
	UP_SEQ_FEATURE	region of interest:Calmodulin-binding	RT		7	0.16	1
Annotation Cluster 51	Enrichment Score: 1.4			Count	P_Value	Benjamini
	SP_PIR_KEYWORDS	LIM domain	RT		12	0.0065	0.12
	INTERPRO	Zinc finger, LIM-type	RT		12	0.01	0.5
	SMART	LIM	RT		12	0.02	0.46
	UP_SEQ_FEATURE	domain:LIM zinc-binding 1	RT		7	0.11	1
	UP_SEQ_FEATURE	domain:LIM zinc-binding 2	RT		7	0.11	1
	UP_SEQ_FEATURE	domain:LIM zinc-binding 3	RT		4	0.23	1
Annotation Cluster 52	Enrichment Score: 1.39			Count	P_Value	Benjamini
	GOTERM_BP_FAT	positive regulation of positive chemotaxis	RT		6	0.0074	0.21
	GOTERM_BP_FAT	regulation of positive chemotaxis	RT		6	0.0074	0.21
	GOTERM_BP_FAT	positive regulation of chemotaxis	RT		7	0.012	0.26
	GOTERM_BP_FAT	positive regulation of locomotion	RT		14	0.015	0.28
	GOTERM_BP_FAT	regulation of chemotaxis	RT		7	0.016	0.3
	GOTERM_BP_FAT	positive regulation of behavior	RT		7	0.025	0.37
	GOTERM_BP_FAT	positive regulation of cell migration	RT		12	0.038	0.44
	GOTERM_BP_FAT	positive regulation of response to external stimulus	RT		9	0.066	0.57
	GOTERM_BP_FAT	positive regulation of cell motion	RT		12	0.067	0.57
	GOTERM_BP_FAT	regulation of behavior	RT		7	0.089	0.64
	GOTERM_BP_FAT	induction of positive chemotaxis	RT		3	0.14	0.75
	GOTERM_BP_FAT	positive regulation of leukocyte migration	RT		3	0.27	0.89
	GOTERM_BP_FAT	regulation of leukocyte migration	RT		3	0.4	0.95
Annotation Cluster 53	Enrichment Score: 1.39			Count	P_Value	Benjamini
	INTERPRO	EGF	RT		21	0.00037	0.14
	INTERPRO	EGF-like region, conserved site	RT		35	0.0017	0.26
	SP_PIR_KEYWORDS	egf-like domain	RT		28	0.0026	0.062
	INTERPRO	EGF-like, type 3	RT		25	0.0034	0.31
	INTERPRO	EGF-like	RT		25	0.0053	0.38
	SMART	EGF	RT		25	0.016	0.46
	UP_SEQ_FEATURE	domain:EGF-like 1	RT		14	0.055	0.98
	INTERPRO	EGF calcium-binding	RT		10	0.056	0.85
	UP_SEQ_FEATURE	domain:EGF-like 6; calcium-binding	RT		5	0.08	0.99
	INTERPRO	EGF-like calcium-binding, conserved site	RT		11	0.12	0.95
	INTERPRO	EGF-like calcium-binding	RT		11	0.12	0.95
	INTERPRO	EGF-type aspartate/asparagine hydroxylation conserved site	RT		11	0.12	0.95
	UP_SEQ_FEATURE	domain:EGF-like 4; calcium-binding	RT		5	0.17	1
	SMART	EGF_CA	RT		11	0.18	0.87
	UP_SEQ_FEATURE	domain:EGF-like 10; calcium-binding	RT		3	0.21	1
	UP_SEQ_FEATURE	domain:EGF-like 5; calcium-binding	RT		5	0.23	1
	UP_SEQ_FEATURE	domain:EGF-like 3; calcium-binding	RT		5	0.23	1
	UP_SEQ_FEATURE	domain:EGF-like 11; calcium-binding	RT		3	0.24	1
	UP_SEQ_FEATURE	domain:EGF-like 7; calcium-binding	RT		4	0.26	1
Annotation Cluster 54	Enrichment Score: 1.38			Count	P_Value	Benjamini
	UP_SEQ_FEATURE	domain:NTR	RT		6	0.013	0.8
	INTERPRO	Netrin domain	RT		6	0.018	0.63
	INTERPRO	Netrin module, non-TIMP type	RT		4	0.11	0.94
	SMART	C345C	RT		4	0.13	0.84
Annotation Cluster 55	Enrichment Score: 1.37			Count	P_Value	Benjamini
	GOTERM_BP_FAT	response to inorganic substance	RT		24	0.012	0.26
	GOTERM_BP_FAT	response to reactive oxygen species	RT		11	0.029	0.39
	GOTERM_BP_FAT	response to oxidative stress	RT		18	0.053	0.51
	GOTERM_BP_FAT	response to hydrogen peroxide	RT		7	0.18	0.8
Annotation Cluster 56	Enrichment Score: 1.37			Count	P_Value	Benjamini
	GOTERM_MF_FAT	protein serine/threonine kinase inhibitor activity	RT		8	6.5e-05	0.065
	SP_PIR_KEYWORDS	protein kinase inhibitor	RT		7	0.00037	0.02
	GOTERM_MF_FAT	protein kinase inhibitor activity	RT		10	0.00049	0.07
	GOTERM_MF_FAT	kinase inhibitor activity	RT		10	0.00061	0.068
	GOTERM_MF_FAT	cyclin-dependent protein kinase inhibitor activity	RT		5	0.0031	0.19
	GOTERM_MF_FAT	protein kinase regulator activity	RT		12	0.019	0.47
	GOTERM_MF_FAT	cyclin-dependent protein kinase regulator activity	RT		5	0.024	0.49
	PIR_SUPERFAMILY	PIRSF036346:cyclin-dependent kinase inhibitor p19	RT		3	0.029	0.98
	GOTERM_MF_FAT	kinase regulator activity	RT		12	0.047	0.63
	BBID	26.cyclin-CDK_complexes	RT		4	0.15	1
	BIOCARTA	Cyclins and Cell Cycle Regulation	RT		5	0.16	1
	GOTERM_BP_FAT	regulation of cyclin-dependent protein kinase activity	RT		7	0.16	0.77
	GOTERM_BP_FAT	cell cycle arrest	RT		11	0.16	0.78
	GOTERM_BP_FAT	negative regulation of cyclin-dependent protein kinase activity	RT		3	0.17	0.79
	GOTERM_BP_FAT	interphase	RT		11	0.18	0.8
	GOTERM_BP_FAT	G1/S transition of mitotic cell cycle	RT		6	0.33	0.92
	BBID	1.RBphosphoE2F	RT		3	0.38	1
	GOTERM_BP_FAT	interphase of mitotic cell cycle	RT		9	0.4	0.95
	SP_PIR_KEYWORDS	cyclin	RT		5	0.42	0.89
	BIOCARTA	Cell Cycle	RT		4	0.45	1
	KEGG_PATHWAY	Cell cycle	RT		11	0.54	0.87
	SP_PIR_KEYWORDS	cell cycle control	RT		3	0.62	0.96
Annotation Cluster 57	Enrichment Score: 1.34			Count	P_Value	Benjamini
	GOTERM_BP_FAT	purine ribonucleotide transport	RT		3	0.013	0.28
	GOTERM_BP_FAT	purine nucleotide transport	RT		3	0.013	0.28
	GOTERM_BP_FAT	nucleotide transport	RT		3	0.025	0.37
	GOTERM_BP_FAT	nucleobase, nucleoside, nucleotide and nucleic acid transport	RT		4	0.98	1
Annotation Cluster 58	Enrichment Score: 1.33			Count	P_Value	Benjamini
	GOTERM_BP_FAT	response to mechanical stimulus	RT		15	1.6e-05	0.0029
	GOTERM_BP_FAT	detection of mechanical stimulus	RT		7	0.00042	0.038
	GOTERM_BP_FAT	detection of mechanical stimulus involved in sensory perception	RT		6	0.0012	0.07
	GOTERM_BP_FAT	sensory perception of mechanical stimulus	RT		15	0.0095	0.24
	GOTERM_BP_FAT	detection of mechanical stimulus involved in sensory perception of sound	RT		4	0.019	0.32
	GOTERM_BP_FAT	detection of stimulus involved in sensory perception	RT		7	0.032	0.41
	GOTERM_BP_FAT	detection of abiotic stimulus	RT		9	0.071	0.59
	GOTERM_BP_FAT	detection of external stimulus	RT		9	0.13	0.72
	GOTERM_BP_FAT	inner ear development	RT		8	0.29	0.9
	GOTERM_BP_FAT	ear development	RT		9	0.32	0.92
	GOTERM_BP_FAT	detection of stimulus	RT		10	0.41	0.96
	GOTERM_BP_FAT	ear morphogenesis	RT		4	0.83	1
	GOTERM_BP_FAT	inner ear morphogenesis	RT		3	0.9	1
	GOTERM_BP_FAT	embryonic organ development	RT		9	0.9	1
	GOTERM_BP_FAT	embryonic organ morphogenesis	RT		6	0.95	1
Annotation Cluster 59	Enrichment Score: 1.33			Count	P_Value	Benjamini
	INTERPRO	Src homology-3 domain	RT		24	0.02	0.64
	SP_PIR_KEYWORDS	sh3 domain	RT		22	0.038	0.36
	SMART	SH3	RT		24	0.05	0.65
	INTERPRO	Variant SH3	RT		9	0.074	0.89
	UP_SEQ_FEATURE	domain:SH3	RT		18	0.08	0.99
Annotation Cluster 60	Enrichment Score: 1.32			Count	P_Value	Benjamini
	GOTERM_BP_FAT	carboxylic acid transport	RT		21	0.0022	0.1
	GOTERM_BP_FAT	organic acid transport	RT		21	0.0024	0.11
	GOTERM_BP_FAT	amino acid transport	RT		11	0.083	0.62
	GOTERM_MF_FAT	amino acid transmembrane transporter activity	RT		8	0.099	0.79
	GOTERM_BP_FAT	amine transport	RT		13	0.1	0.67
	GOTERM_MF_FAT	amine transmembrane transporter activity	RT		9	0.12	0.83
	SP_PIR_KEYWORDS	amino-acid transport	RT		5	0.21	0.74
	GOTERM_MF_FAT	L-amino acid transmembrane transporter activity	RT		5	0.25	0.94
Annotation Cluster 61	Enrichment Score: 1.31			Count	P_Value	Benjamini
	GOTERM_BP_FAT	protein oligomerization	RT		21	0.014	0.28
	GOTERM_BP_FAT	macromolecular complex assembly	RT		59	0.027	0.38
	GOTERM_BP_FAT	macromolecular complex subunit organization	RT		59	0.077	0.6
	GOTERM_BP_FAT	protein complex biogenesis	RT		43	0.096	0.66
	GOTERM_BP_FAT	protein complex assembly	RT		43	0.096	0.66
Annotation Cluster 62	Enrichment Score: 1.3			Count	P_Value	Benjamini
	GOTERM_BP_FAT	positive regulation of cell communication	RT		37	0.003	0.12
	GOTERM_BP_FAT	positive regulation of signal transduction	RT		31	0.017	0.3
	GOTERM_BP_FAT	regulation of protein kinase cascade	RT		25	0.051	0.51
	GOTERM_BP_FAT	positive regulation of protein kinase cascade	RT		18	0.061	0.55
	GOTERM_BP_FAT	regulation of I-kappaB kinase/NF-kappaB cascade	RT		10	0.3	0.91
	GOTERM_BP_FAT	positive regulation of I-kappaB kinase/NF-kappaB cascade	RT		9	0.34	0.93
Annotation Cluster 63	Enrichment Score: 1.3			Count	P_Value	Benjamini
	GOTERM_BP_FAT	negative regulation of phosphorylation	RT		10	0.0028	0.12
	GOTERM_MF_FAT	cyclin-dependent protein kinase inhibitor activity	RT		5	0.0031	0.19
	GOTERM_BP_FAT	negative regulation of phosphorus metabolic process	RT		10	0.0044	0.16
	GOTERM_BP_FAT	negative regulation of phosphate metabolic process	RT		10	0.0044	0.16
	GOTERM_MF_FAT	cyclin-dependent protein kinase regulator activity	RT		5	0.024	0.49
	GOTERM_BP_FAT	negative regulation of protein amino acid phosphorylation	RT		6	0.062	0.56
	GOTERM_BP_FAT	regulation of peptidyl-tyrosine phosphorylation	RT		9	0.088	0.64
	GOTERM_BP_FAT	negative regulation of peptidyl-tyrosine phosphorylation	RT		3	0.12	0.71
	BBID	26.cyclin-CDK_complexes	RT		4	0.15	1
	BIOCARTA	Cyclins and Cell Cycle Regulation	RT		5	0.16	1
	GOTERM_BP_FAT	negative regulation of protein metabolic process	RT		14	0.5	0.98
	GOTERM_BP_FAT	negative regulation of cellular protein metabolic process	RT		13	0.57	0.99
	GOTERM_BP_FAT	negative regulation of protein modification process	RT		8	0.7	1
Annotation Cluster 64	Enrichment Score: 1.3			Count	P_Value	Benjamini
	GOTERM_BP_FAT	synaptic transmission	RT		32	0.011	0.26
	GOTERM_BP_FAT	transmission of nerve impulse	RT		35	0.022	0.34
	GOTERM_BP_FAT	cell-cell signaling	RT		53	0.039	0.44
	GOTERM_BP_FAT	neurological system process	RT		80	0.66	1
Annotation Cluster 65	Enrichment Score: 1.3			Count	P_Value	Benjamini
	INTERPRO	Histone-fold	RT		12	0.0009	0.21
	SP_PIR_KEYWORDS	methylation	RT		30	0.0014	0.048
	INTERPRO	Histone core	RT		10	0.003	0.31
	SP_PIR_KEYWORDS	nucleosome core	RT		10	0.0037	0.071
	GOTERM_CC_FAT	nucleosome	RT		12	0.0049	0.094
	SP_PIR_KEYWORDS	ubl conjugation	RT		55	0.0087	0.14
	GOTERM_BP_FAT	nucleosome organization	RT		14	0.0097	0.24
	GOTERM_BP_FAT	nucleosome assembly	RT		13	0.011	0.25
	GOTERM_BP_FAT	chromatin assembly	RT		13	0.014	0.28
	GOTERM_BP_FAT	protein-DNA complex assembly	RT		13	0.02	0.32
	GOTERM_CC_FAT	protein-DNA complex	RT		13	0.02	0.23
	PIR_SUPERFAMILY	PIRSF002050:histone H2B	RT		5	0.02	0.97
	KEGG_PATHWAY	Systemic lupus erythematosus	RT		15	0.023	0.5
	INTERPRO	Histone H2B	RT		5	0.031	0.75
	SP_PIR_KEYWORDS	isopeptide bond	RT		31	0.032	0.33
	SMART	H2B	RT		5	0.042	0.63
	SP_PIR_KEYWORDS	citrullination	RT		5	0.053	0.42
	UP_SEQ_FEATURE	cross-link:Glycyl lysine isopeptide (Lys-Gly) (interchain with G-Cter in ubiquitin)	RT		20	0.07	0.99
	GOTERM_BP_FAT	chromatin assembly or disassembly	RT		14	0.089	0.64
	PIR_SUPERFAMILY	PIRSF002048:histone H2A	RT		4	0.09	0.99
	GOTERM_BP_FAT	DNA packaging	RT		13	0.098	0.66
	INTERPRO	Histone H2A	RT		4	0.14	0.96
	SP_PIR_KEYWORDS	chromosomal protein	RT		14	0.16	0.69
	SMART	H2A	RT		4	0.17	0.87
	GOTERM_BP_FAT	cellular macromolecular complex assembly	RT		24	0.4	0.96
	GOTERM_BP_FAT	cellular macromolecular complex subunit organization	RT		25	0.55	0.99
	GOTERM_CC_FAT	chromatin	RT		15	0.58	0.97
	GOTERM_BP_FAT	cellular protein complex assembly	RT		11	0.67	1
	GOTERM_BP_FAT	chromatin organization	RT		24	0.74	1
	GOTERM_CC_FAT	chromosomal part	RT		22	0.93	1
	GOTERM_BP_FAT	chromosome organization	RT		25	0.96	1
	GOTERM_CC_FAT	chromosome	RT		25	0.97	1
Annotation Cluster 66	Enrichment Score: 1.28			Count	P_Value	Benjamini
	INTERPRO	Pleckstrin homology-type	RT		33	0.0093	0.51
	UP_SEQ_FEATURE	domain:PH	RT		24	0.043	0.97
	INTERPRO	Pleckstrin homology	RT		26	0.094	0.93
	SMART	PH	RT		26	0.2	0.88
Annotation Cluster 67	Enrichment Score: 1.28			Count	P_Value	Benjamini
	INTERPRO	NAD(P)-binding domain	RT		21	0.003	0.29
	UP_SEQ_FEATURE	nucleotide phosphate-binding region:NADP	RT		12	0.0076	0.7
	GOTERM_MF_FAT	retinol dehydrogenase activity	RT		4	0.025	0.51
	SP_PIR_KEYWORDS	nadp	RT		18	0.029	0.31
	PIR_SUPERFAMILY	PIRSF000092:short-chain dehydrogenase	RT		4	0.063	0.99
	INTERPRO	Glucose/ribitol dehydrogenase	RT		8	0.067	0.88
	INTERPRO	Short-chain dehydrogenase/reductase SDR	RT		8	0.11	0.93
	KEGG_PATHWAY	Retinol metabolism	RT		7	0.25	0.8
	SP_PIR_KEYWORDS	oxidoreductase	RT		42	0.27	0.8
	GOTERM_BP_FAT	oxidation reduction	RT		48	0.29	0.91
Annotation Cluster 68	Enrichment Score: 1.28			Count	P_Value	Benjamini
	GOTERM_MF_FAT	anion binding	RT		15	0.0032	0.19
	GOTERM_MF_FAT	chloride channel activity	RT		12	0.0083	0.37
	GOTERM_MF_FAT	anion channel activity	RT		12	0.015	0.44
	GOTERM_BP_FAT	transepithelial chloride transport	RT		4	0.019	0.32
	GOTERM_MF_FAT	chloride ion binding	RT		11	0.033	0.54
	GOTERM_BP_FAT	chloride transport	RT		9	0.053	0.51
	GOTERM_BP_FAT	transepithelial transport	RT		4	0.053	0.52
	SP_PIR_KEYWORDS	chloride	RT		10	0.058	0.45
	GOTERM_MF_FAT	anion transmembrane transporter activity	RT		16	0.069	0.72
	GOTERM_BP_FAT	anion transport	RT		15	0.11	0.67
	GOTERM_BP_FAT	inorganic anion transport	RT		9	0.29	0.91
	SP_PIR_KEYWORDS	chloride channel	RT		5	0.51	0.94
	GOTERM_CC_FAT	chloride channel complex	RT		5	0.57	0.97
Annotation Cluster 69	Enrichment Score: 1.27			Count	P_Value	Benjamini
	UP_SEQ_FEATURE	short sequence motif:GFFKR motif	RT		5	0.015	0.81
	GOTERM_CC_FAT	integrin complex	RT		7	0.015	0.21
	GOTERM_BP_FAT	integrin-mediated signaling pathway	RT		11	0.019	0.32
	INTERPRO	Integrin alpha chain	RT		5	0.031	0.75
	INTERPRO	Integrin alpha chain, C-terminal cytoplasmic region, conserved site	RT		5	0.031	0.75
	INTERPRO	Integrin alpha-2	RT		5	0.031	0.75
	UP_SEQ_FEATURE	repeat:FG-GAP 4	RT		5	0.034	0.95
	UP_SEQ_FEATURE	repeat:FG-GAP 5	RT		5	0.034	0.95
	UP_SEQ_FEATURE	repeat:FG-GAP 2	RT		5	0.034	0.95
	UP_SEQ_FEATURE	repeat:FG-GAP 3	RT		5	0.034	0.95
	UP_SEQ_FEATURE	repeat:FG-GAP 6	RT		5	0.034	0.95
	UP_SEQ_FEATURE	repeat:FG-GAP 7	RT		5	0.034	0.95
	UP_SEQ_FEATURE	repeat:FG-GAP 1	RT		5	0.034	0.95
	INTERPRO	Integrin alpha beta-propellor	RT		5	0.037	0.77
	SMART	Int_alpha	RT		5	0.05	0.67
	INTERPRO	Integrin alpha chain, C-terminal, cytoplasmic region	RT		4	0.054	0.85
	GOTERM_BP_FAT	cell-substrate adhesion	RT		12	0.067	0.57
	INTERPRO	FG-GAP	RT		5	0.068	0.88
	KEGG_PATHWAY	Arrhythmogenic right ventricular cardiomyopathy (ARVC)	RT		11	0.075	0.58
	SP_PIR_KEYWORDS	integrin	RT		6	0.13	0.63
	KEGG_PATHWAY	Hypertrophic cardiomyopathy (HCM)	RT		11	0.13	0.68
	PIR_SUPERFAMILY	PIRSF005666:integrin alpha, VLA protein type	RT		3	0.13	1
	GOTERM_BP_FAT	cell-matrix adhesion	RT		10	0.15	0.76
	KEGG_PATHWAY	Dilated cardiomyopathy	RT		10	0.3	0.83
	SP_PIR_KEYWORDS	heterodimer	RT		7	0.68	0.98
Annotation Cluster 70	Enrichment Score: 1.26			Count	P_Value	Benjamini
	GOTERM_BP_FAT	regulation of T cell proliferation	RT		13	0.00081	0.058
	GOTERM_BP_FAT	regulation of lymphocyte proliferation	RT		14	0.0037	0.14
	GOTERM_BP_FAT	regulation of leukocyte proliferation	RT		14	0.0041	0.15
	GOTERM_BP_FAT	regulation of mononuclear cell proliferation	RT		14	0.0041	0.15
	GOTERM_BP_FAT	regulation of B cell activation	RT		10	0.0067	0.2
	GOTERM_BP_FAT	regulation of lymphocyte activation	RT		19	0.011	0.26
	GOTERM_BP_FAT	regulation of T cell activation	RT		16	0.013	0.27
	GOTERM_BP_FAT	negative regulation of B cell proliferation	RT		4	0.013	0.28
	GOTERM_BP_FAT	positive regulation of T cell proliferation	RT		8	0.015	0.28
	GOTERM_BP_FAT	negative regulation of immune system process	RT		12	0.024	0.36
	GOTERM_BP_FAT	regulation of cell activation	RT		20	0.028	0.38
	GOTERM_BP_FAT	negative regulation of B cell activation	RT		5	0.03	0.4
	GOTERM_BP_FAT	positive regulation of lymphocyte proliferation	RT		9	0.031	0.4
	GOTERM_BP_FAT	regulation of leukocyte activation	RT		19	0.032	0.41
	GOTERM_BP_FAT	negative regulation of T cell proliferation	RT		6	0.033	0.41
	GOTERM_BP_FAT	positive regulation of immune system process	RT		25	0.033	0.41
	GOTERM_BP_FAT	positive regulation of leukocyte proliferation	RT		9	0.034	0.42
	GOTERM_BP_FAT	positive regulation of mononuclear cell proliferation	RT		9	0.034	0.42
	GOTERM_BP_FAT	regulation of B cell proliferation	RT		6	0.038	0.44
	GOTERM_BP_FAT	negative regulation of cell activation	RT		9	0.053	0.51
	GOTERM_BP_FAT	negative regulation of T cell activation	RT		7	0.062	0.56
	GOTERM_BP_FAT	negative regulation of lymphocyte proliferation	RT		6	0.062	0.56
	GOTERM_BP_FAT	negative regulation of leukocyte proliferation	RT		6	0.062	0.56
	GOTERM_BP_FAT	negative regulation of mononuclear cell proliferation	RT		6	0.062	0.56
	GOTERM_BP_FAT	positive regulation of T cell activation	RT		10	0.071	0.59
	GOTERM_BP_FAT	negative regulation of lymphocyte activation	RT		8	0.071	0.59
	GOTERM_BP_FAT	negative regulation of leukocyte activation	RT		8	0.089	0.64
	GOTERM_BP_FAT	positive regulation of lymphocyte activation	RT		11	0.12	0.71
	GOTERM_BP_FAT	positive regulation of leukocyte activation	RT		11	0.18	0.8
	GOTERM_BP_FAT	positive regulation of cell activation	RT		11	0.22	0.85
	GOTERM_BP_FAT	leukocyte homeostasis	RT		5	0.23	0.85
	GOTERM_BP_FAT	regulation of interleukin-2 production	RT		4	0.33	0.93
	GOTERM_BP_FAT	homeostasis of number of cells	RT		9	0.37	0.94
	GOTERM_BP_FAT	regulation of interleukin-2 biosynthetic process	RT		3	0.37	0.94
	GOTERM_BP_FAT	positive regulation of B cell activation	RT		4	0.39	0.95
	GOTERM_BP_FAT	T cell homeostasis	RT		3	0.42	0.96
	GOTERM_BP_FAT	regulation of cytokine biosynthetic process	RT		6	0.57	0.99
	GOTERM_BP_FAT	lymphocyte homeostasis	RT		3	0.57	0.99
	KEGG_PATHWAY	Graft-versus-host disease	RT		4	0.61	0.9
	GOTERM_BP_FAT	positive regulation of cytokine biosynthetic process	RT		4	0.64	0.99
Annotation Cluster 71	Enrichment Score: 1.25			Count	P_Value	Benjamini
	INTERPRO	Amidohydrolase 1	RT		4	0.035	0.78
	PIR_SUPERFAMILY	PIRSF001238:cyclic amidohydrolases (dihydroorotase, allantoinase)	RT		3	0.065	0.99
	INTERPRO	D-hydantoinase	RT		3	0.078	0.9
Annotation Cluster 72	Enrichment Score: 1.25			Count	P_Value	Benjamini
	GOTERM_BP_FAT	positive regulation of developmental process	RT		33	0.0023	0.1
	GOTERM_BP_FAT	regulation of cell morphogenesis	RT		18	0.0073	0.21
	GOTERM_BP_FAT	regulation of axon extension	RT		6	0.0093	0.24
	GOTERM_BP_FAT	regulation of cell morphogenesis involved in differentiation	RT		12	0.014	0.28
	GOTERM_BP_FAT	regulation of cell projection organization	RT		13	0.017	0.3
	GOTERM_BP_FAT	regulation of neuron projection development	RT		11	0.019	0.32
	GOTERM_BP_FAT	positive regulation of cell differentiation	RT		25	0.022	0.35
	GOTERM_BP_FAT	regulation of axonogenesis	RT		9	0.037	0.44
	GOTERM_BP_FAT	regulation of developmental growth	RT		8	0.038	0.44
	GOTERM_BP_FAT	regulation of cell development	RT		22	0.038	0.44
	GOTERM_BP_FAT	regulation of nervous system development	RT		20	0.062	0.56
	GOTERM_BP_FAT	positive regulation of cell development	RT		9	0.094	0.65
	GOTERM_BP_FAT	positive regulation of cell projection organization	RT		7	0.096	0.66
	GOTERM_BP_FAT	positive regulation of axon extension	RT		3	0.12	0.71
	GOTERM_BP_FAT	positive regulation of cell growth	RT		6	0.15	0.77
	GOTERM_BP_FAT	regulation of neurogenesis	RT		16	0.16	0.77
	GOTERM_BP_FAT	regulation of neuron differentiation	RT		13	0.19	0.81
	GOTERM_BP_FAT	positive regulation of neurogenesis	RT		7	0.21	0.84
	GOTERM_BP_FAT	positive regulation of cell size	RT		6	0.22	0.85
	GOTERM_BP_FAT	positive regulation of axonogenesis	RT		4	0.24	0.86
	GOTERM_BP_FAT	positive regulation of developmental growth	RT		3	0.3	0.91
	GOTERM_BP_FAT	positive regulation of growth	RT		7	0.46	0.97
Annotation Cluster 73	Enrichment Score: 1.23			Count	P_Value	Benjamini
	SP_PIR_KEYWORDS	cGMP	RT		7	0.0019	0.053
	SP_PIR_KEYWORDS	cGMP-binding	RT		3	0.11	0.6
	GOTERM_MF_FAT	cGMP binding	RT		3	0.12	0.83
	GOTERM_MF_FAT	GMP binding	RT		3	0.14	0.86
	GOTERM_MF_FAT	cyclic nucleotide binding	RT		4	0.2	0.91
Annotation Cluster 74	Enrichment Score: 1.23			Count	P_Value	Benjamini
	GOTERM_BP_FAT	cellular hormone metabolic process	RT		10	0.017	0.3
	GOTERM_BP_FAT	secondary metabolic process	RT		12	0.017	0.3
	GOTERM_BP_FAT	retinol metabolic process	RT		4	0.019	0.32
	GOTERM_BP_FAT	hormone metabolic process	RT		14	0.027	0.38
	GOTERM_BP_FAT	regulation of hormone levels	RT		18	0.027	0.38
	GOTERM_BP_FAT	vitamin metabolic process	RT		10	0.066	0.57
	GOTERM_BP_FAT	diterpenoid metabolic process	RT		5	0.066	0.57
	GOTERM_BP_FAT	vitamin A metabolic process	RT		5	0.066	0.57
	GOTERM_BP_FAT	retinoid metabolic process	RT		5	0.066	0.57
	GOTERM_BP_FAT	terpenoid metabolic process	RT		5	0.085	0.63
	GOTERM_BP_FAT	fat-soluble vitamin metabolic process	RT		5	0.18	0.81
	KEGG_PATHWAY	Retinol metabolism	RT		7	0.25	0.8
	GOTERM_BP_FAT	isoprenoid metabolic process	RT		5	0.35	0.93
Annotation Cluster 75	Enrichment Score: 1.23			Count	P_Value	Benjamini
	INTERPRO	Cadherin cytoplasmic region	RT		8	0.00016	0.085
	PIR_SUPERFAMILY	PIRSF002504:cadherin	RT		8	0.00034	0.17
	GOTERM_BP_FAT	homophilic cell adhesion	RT		14	0.11	0.68
	UP_SEQ_FEATURE	domain:Cadherin 5	RT		10	0.18	1
	UP_SEQ_FEATURE	domain:Cadherin 3	RT		10	0.24	1
	UP_SEQ_FEATURE	domain:Cadherin 4	RT		10	0.24	1
	UP_SEQ_FEATURE	domain:Cadherin 1	RT		10	0.26	1
	UP_SEQ_FEATURE	domain:Cadherin 2	RT		10	0.26	1
	INTERPRO	Cadherin	RT		10	0.32	0.99
	SMART	CA	RT		10	0.43	0.93
Annotation Cluster 76	Enrichment Score: 1.2			Count	P_Value	Benjamini
	GOTERM_BP_FAT	regulation of nitric-oxide synthase activity	RT		5	0.02	0.33
	GOTERM_BP_FAT	regulation of monooxygenase activity	RT		6	0.024	0.36
	GOTERM_BP_FAT	regulation of oxidoreductase activity	RT		7	0.051	0.51
	GOTERM_BP_FAT	positive regulation of monooxygenase activity	RT		4	0.053	0.52
	GOTERM_BP_FAT	positive regulation of cellular catabolic process	RT		6	0.094	0.65
	GOTERM_BP_FAT	positive regulation of nitric-oxide synthase activity	RT		3	0.12	0.71
	GOTERM_BP_FAT	positive regulation of oxidoreductase activity	RT		4	0.26	0.88
Annotation Cluster 77	Enrichment Score: 1.2			Count	P_Value	Benjamini
	GOTERM_CC_FAT	basal plasma membrane	RT		6	0.035	0.33
	GOTERM_CC_FAT	basal part of cell	RT		6	0.06	0.44
	GOTERM_BP_FAT	lactation	RT		5	0.12	0.7
Annotation Cluster 78	Enrichment Score: 1.16			Count	P_Value	Benjamini
	UP_SEQ_FEATURE	short sequence motif:WSXWS motif	RT		7	0.011	0.76
	GOTERM_MF_FAT	cytokine receptor activity	RT		9	0.03	0.52
	GOTERM_MF_FAT	cytokine binding	RT		13	0.062	0.7
	UP_SEQ_FEATURE	short sequence motif:Box 1 motif	RT		5	0.071	0.99
	INTERPRO	Long hematopoietin receptor, gp130 family 2, conserved site	RT		3	0.099	0.93
	KEGG_PATHWAY	Jak-STAT signaling pathway	RT		11	0.8	0.95
Annotation Cluster 79	Enrichment Score: 1.15			Count	P_Value	Benjamini
	GOTERM_BP_FAT	acid secretion	RT		5	0.03	0.4
	GOTERM_BP_FAT	gastric acid secretion	RT		3	0.04	0.45
	GOTERM_BP_FAT	digestive system process	RT		6	0.077	0.6
	GOTERM_BP_FAT	digestion	RT		9	0.27	0.9
Annotation Cluster 80	Enrichment Score: 1.15			Count	P_Value	Benjamini
	GOTERM_BP_FAT	striated muscle contraction	RT		8	0.034	0.42
	GOTERM_BP_FAT	skeletal muscle contraction	RT		4	0.043	0.47
	GOTERM_BP_FAT	musculoskeletal movement	RT		4	0.13	0.73
	GOTERM_BP_FAT	multicellular organismal movement	RT		4	0.13	0.73
Annotation Cluster 81	Enrichment Score: 1.13			Count	P_Value	Benjamini
	GOTERM_BP_FAT	negative regulation of insulin receptor signaling pathway	RT		5	0.016	0.29
	GOTERM_BP_FAT	regulation of glucose transport	RT		7	0.025	0.37
	GOTERM_BP_FAT	negative regulation of glucose transport	RT		4	0.026	0.37
	GOTERM_BP_FAT	regulation of insulin receptor signaling pathway	RT		5	0.036	0.43
	GOTERM_BP_FAT	regulation of glucose import	RT		6	0.069	0.58
	GOTERM_MF_FAT	insulin receptor binding	RT		5	0.12	0.83
	GOTERM_BP_FAT	negative regulation of glucose import	RT		3	0.12	0.71
	GOTERM_BP_FAT	positive regulation of glucose import	RT		3	0.45	0.97
	GOTERM_BP_FAT	positive regulation of glucose transport	RT		3	0.45	0.97
Annotation Cluster 82	Enrichment Score: 1.13			Count	P_Value	Benjamini
	UP_SEQ_FEATURE	domain:Kazal-like 1	RT		4	0.0083	0.72
	UP_SEQ_FEATURE	domain:Kazal-like 2	RT		4	0.013	0.8
	INTERPRO	Proteinase inhibitor I1, Kazal	RT		8	0.035	0.77
	SMART	KAZAL	RT		8	0.054	0.66
	INTERPRO	Follistatin-like, N-terminal	RT		3	0.17	0.97
	SMART	FOLN	RT		3	0.2	0.87
	INTERPRO	Protease inhibitor, Kazal-type	RT		4	0.28	0.99
	UP_SEQ_FEATURE	domain:Kazal-like	RT		4	0.5	1
Annotation Cluster 83	Enrichment Score: 1.1			Count	P_Value	Benjamini
	GOTERM_CC_FAT	cytoplasmic vesicle	RT		58	0.054	0.42
	GOTERM_CC_FAT	vesicle	RT		59	0.078	0.5
	GOTERM_CC_FAT	cytoplasmic membrane-bounded vesicle	RT		49	0.093	0.55
	GOTERM_CC_FAT	membrane-bounded vesicle	RT		50	0.1	0.56
Annotation Cluster 84	Enrichment Score: 1.1			Count	P_Value	Benjamini
	GOTERM_BP_FAT	regulation of cell division	RT		8	0.038	0.44
	SP_PIR_KEYWORDS	mitogen	RT		6	0.11	0.6
	GOTERM_BP_FAT	positive regulation of cell division	RT		6	0.12	0.71
Annotation Cluster 85	Enrichment Score: 1.08			Count	P_Value	Benjamini
	UP_SEQ_FEATURE	domain:DAGKc	RT		4	0.073	0.99
	GOTERM_MF_FAT	diacylglycerol kinase activity	RT		4	0.075	0.74
	INTERPRO	Diacylglycerol kinase, catalytic region	RT		4	0.078	0.9
	GOTERM_BP_FAT	activation of protein kinase C activity by G-protein coupled receptor protein signaling pathway	RT		6	0.094	0.65
	SMART	DAGKc	RT		4	0.098	0.78
Annotation Cluster 86	Enrichment Score: 1.07			Count	P_Value	Benjamini
	GOTERM_BP_FAT	regulation of protein catabolic process	RT		9	0.023	0.35
	GOTERM_BP_FAT	positive regulation of proteolysis	RT		6	0.024	0.36
	GOTERM_BP_FAT	regulation of proteolysis	RT		9	0.025	0.36
	GOTERM_BP_FAT	positive regulation of protein catabolic process	RT		6	0.033	0.41
	GOTERM_BP_FAT	regulation of cellular catabolic process	RT		9	0.053	0.51
	GOTERM_BP_FAT	regulation of membrane protein ectodomain proteolysis	RT		4	0.053	0.52
	GOTERM_BP_FAT	positive regulation of cellular catabolic process	RT		6	0.094	0.65
	GOTERM_BP_FAT	positive regulation of catabolic process	RT		7	0.11	0.69
	GOTERM_BP_FAT	regulation of catabolic process	RT		11	0.11	0.7
	GOTERM_BP_FAT	positive regulation of membrane protein ectodomain proteolysis	RT		3	0.12	0.71
	GOTERM_BP_FAT	regulation of proteasomal ubiquitin-dependent protein catabolic process	RT		3	0.17	0.79
	GOTERM_BP_FAT	negative regulation of catabolic process	RT		5	0.24	0.87
	GOTERM_BP_FAT	negative regulation of protein catabolic process	RT		3	0.32	0.92
	GOTERM_BP_FAT	negative regulation of cellular catabolic process	RT		3	0.4	0.95
Annotation Cluster 87	Enrichment Score: 1.06			Count	P_Value	Benjamini
	GOTERM_BP_FAT	cardiac muscle tissue development	RT		9	0.037	0.44
	GOTERM_BP_FAT	cardiac muscle tissue growth	RT		3	0.077	0.6
	GOTERM_BP_FAT	heart growth	RT		3	0.077	0.6
	GOTERM_BP_FAT	cardiac muscle cell proliferation	RT		3	0.077	0.6
	GOTERM_BP_FAT	striated muscle cell proliferation	RT		3	0.077	0.6
	GOTERM_BP_FAT	muscle cell proliferation	RT		3	0.12	0.71
	GOTERM_BP_FAT	organ growth	RT		3	0.24	0.87
Annotation Cluster 88	Enrichment Score: 1.05			Count	P_Value	Benjamini
	UP_SEQ_FEATURE	binding site:NADP	RT		8	0.0019	0.47
	GOTERM_BP_FAT	secondary metabolic process	RT		12	0.017	0.3
	GOTERM_BP_FAT	NADP metabolic process	RT		5	0.02	0.33
	GOTERM_BP_FAT	cellular amide metabolic process	RT		9	0.034	0.42
	GOTERM_BP_FAT	coenzyme metabolic process	RT		15	0.16	0.77
	GOTERM_MF_FAT	NADP or NADPH binding	RT		5	0.22	0.92
	GOTERM_BP_FAT	nicotinamide nucleotide metabolic process	RT		5	0.29	0.9
	GOTERM_BP_FAT	nicotinamide metabolic process	RT		5	0.29	0.9
	GOTERM_BP_FAT	alkaloid metabolic process	RT		5	0.3	0.91
	GOTERM_BP_FAT	pyridine nucleotide metabolic process	RT		5	0.32	0.92
	GOTERM_BP_FAT	oxidoreduction coenzyme metabolic process	RT		5	0.47	0.97
Annotation Cluster 89	Enrichment Score: 1.05			Count	P_Value	Benjamini
	GOTERM_MF_FAT	vitamin binding	RT		16	0.028	0.51
	SP_PIR_KEYWORDS	Aminotransferase	RT		5	0.046	0.39
	GOTERM_MF_FAT	transaminase activity	RT		5	0.049	0.63
	SP_PIR_KEYWORDS	pyridoxal phosphate	RT		9	0.05	0.41
	GOTERM_MF_FAT	vitamin B6 binding	RT		8	0.068	0.72
	GOTERM_MF_FAT	pyridoxal phosphate binding	RT		8	0.068	0.72
	GOTERM_MF_FAT	cofactor binding	RT		24	0.075	0.73
	GOTERM_BP_FAT	L-serine metabolic process	RT		3	0.098	0.66
	GOTERM_MF_FAT	transferase activity, transferring nitrogenous groups	RT		5	0.14	0.86
	INTERPRO	Pyridoxal phosphate-dependent transferase, major region, subdomain 1	RT		6	0.15	0.96
	GOTERM_BP_FAT	serine family amino acid metabolic process	RT		4	0.26	0.88
	KEGG_PATHWAY	Glycine, serine and threonine metabolism	RT		4	0.45	0.86
Annotation Cluster 90	Enrichment Score: 1.05			Count	P_Value	Benjamini
	GOTERM_BP_FAT	cartilage condensation	RT		5	0.036	0.43
	GOTERM_BP_FAT	bone development	RT		15	0.039	0.44
	GOTERM_BP_FAT	ossification	RT		14	0.047	0.49
	GOTERM_BP_FAT	cartilage development	RT		10	0.062	0.56
	GOTERM_BP_FAT	skeletal system development	RT		26	0.26	0.88
	GOTERM_BP_FAT	skeletal system morphogenesis	RT		9	0.49	0.98
Annotation Cluster 91	Enrichment Score: 1.04			Count	P_Value	Benjamini
	GOTERM_BP_FAT	induction of apoptosis by intracellular signals	RT		12	0.00084	0.059
	GOTERM_BP_FAT	response to ionizing radiation	RT		9	0.048	0.5
	GOTERM_BP_FAT	G2/M transition DNA damage checkpoint	RT		4	0.053	0.52
	GOTERM_BP_FAT	DNA damage response, signal transduction resulting in induction of apoptosis	RT		6	0.069	0.58
	GOTERM_BP_FAT	G2/M transition checkpoint	RT		4	0.09	0.64
	GOTERM_BP_FAT	DNA damage response, signal transduction by p53 class mediator	RT		5	0.096	0.66
	GOTERM_BP_FAT	cell cycle checkpoint	RT		10	0.16	0.78
	GOTERM_BP_FAT	DNA damage response, signal transduction	RT		9	0.17	0.8
	GOTERM_BP_FAT	DNA damage checkpoint	RT		6	0.22	0.85
	GOTERM_BP_FAT	DNA damage response, signal transduction by p53 class mediator resulting in induction of apoptosis	RT		3	0.27	0.89
	GOTERM_BP_FAT	DNA integrity checkpoint	RT		6	0.28	0.9
	GOTERM_BP_FAT	double-strand break repair	RT		5	0.61	0.99
Annotation Cluster 92	Enrichment Score: 1.02			Count	P_Value	Benjamini
	GOTERM_BP_FAT	membrane organization	RT		38	0.017	0.3
	GOTERM_BP_FAT	membrane invagination	RT		21	0.11	0.68
	GOTERM_BP_FAT	endocytosis	RT		21	0.11	0.68
	GOTERM_BP_FAT	receptor-mediated endocytosis	RT		7	0.15	0.76
	GOTERM_BP_FAT	vesicle-mediated transport	RT		44	0.27	0.89
Annotation Cluster 93	Enrichment Score: 1.01			Count	P_Value	Benjamini
	GOTERM_BP_FAT	mammary gland development	RT		9	0.062	0.56
	GOTERM_BP_FAT	lactation	RT		5	0.12	0.7
	GOTERM_BP_FAT	gland development	RT		14	0.13	0.72
Annotation Cluster 94	Enrichment Score: 1.01			Count	P_Value	Benjamini
	GOTERM_BP_FAT	leukocyte proliferation	RT		7	0.075	0.6
	GOTERM_BP_FAT	mononuclear cell proliferation	RT		7	0.075	0.6
	GOTERM_BP_FAT	T cell proliferation	RT		5	0.11	0.68
	GOTERM_BP_FAT	lymphocyte proliferation	RT		6	0.15	0.77
Annotation Cluster 95	Enrichment Score: 1.01			Count	P_Value	Benjamini
	SP_PIR_KEYWORDS	anion exchange	RT		4	0.024	0.28
	GOTERM_MF_FAT	anion:anion antiporter activity	RT		4	0.15	0.87
	GOTERM_MF_FAT	solute:solute antiporter activity	RT		7	0.15	0.87
	GOTERM_MF_FAT	antiporter activity	RT		8	0.17	0.88
Annotation Cluster 96	Enrichment Score: 1			Count	P_Value	Benjamini
	GOTERM_BP_FAT	lymphocyte differentiation	RT		15	0.0095	0.24
	GOTERM_BP_FAT	lymphocyte activation	RT		22	0.029	0.39
	GOTERM_BP_FAT	T cell activation	RT		15	0.046	0.48
	GOTERM_BP_FAT	leukocyte differentiation	RT		15	0.06	0.55
	GOTERM_BP_FAT	T cell differentiation	RT		9	0.071	0.59
	GOTERM_BP_FAT	B cell activation	RT		9	0.14	0.75
	GOTERM_BP_FAT	leukocyte activation	RT		22	0.15	0.76
	GOTERM_BP_FAT	cell activation	RT		25	0.17	0.79
	GOTERM_BP_FAT	hemopoiesis	RT		21	0.18	0.8
	GOTERM_BP_FAT	B cell differentiation	RT		6	0.22	0.85
	GOTERM_BP_FAT	hemopoietic or lymphoid organ development	RT		21	0.31	0.92
	GOTERM_BP_FAT	immune system development	RT		21	0.42	0.96
Annotation Cluster 97	Enrichment Score: 1			Count	P_Value	Benjamini
	INTERPRO	Allergen V5/Tpx-1 related	RT		4	0.078	0.9
	INTERPRO	SCP-like extracellular	RT		4	0.078	0.9
	SMART	SCP	RT		4	0.098	0.78
	INTERPRO	Allergen V5/Tpx-1 related, conserved site	RT		3	0.17	0.97
Annotation Cluster 98	Enrichment Score: 0.99			Count	P_Value	Benjamini
	SP_PIR_KEYWORDS	cGMP	RT		7	0.0019	0.053
	INTERPRO	3'5'-cyclic nucleotide phosphodiesterase	RT		5	0.051	0.83
	GOTERM_MF_FAT	3',5'-cyclic-nucleotide phosphodiesterase activity	RT		5	0.074	0.74
	UP_SEQ_FEATURE	domain:GAF 2	RT		3	0.074	0.99
	UP_SEQ_FEATURE	domain:GAF 1	RT		3	0.074	0.99
	GOTERM_MF_FAT	3',5'-cyclic-GMP phosphodiesterase activity	RT		3	0.076	0.73
	INTERPRO	Metal-dependent phosphohydrolase, HD region	RT		5	0.077	0.9
	GOTERM_MF_FAT	cyclic-nucleotide phosphodiesterase activity	RT		5	0.083	0.76
	INTERPRO	GAF	RT		3	0.099	0.93
	SMART	HDc	RT		5	0.1	0.78
	UP_SEQ_FEATURE	metal ion-binding site:Divalent metal cation 2	RT		5	0.11	1
	UP_SEQ_FEATURE	metal ion-binding site:Divalent metal cation 1	RT		5	0.11	1
	SMART	GAF	RT		3	0.12	0.81
	UP_SEQ_FEATURE	region of interest:Catalytic	RT		6	0.24	1
	GOTERM_MF_FAT	phosphoric diester hydrolase activity	RT		8	0.34	0.97
	SP_PIR_KEYWORDS	camp	RT		3	0.63	0.97
	KEGG_PATHWAY	Purine metabolism	RT		9	0.93	0.99
Annotation Cluster 99	Enrichment Score: 0.99			Count	P_Value	Benjamini
	INTERPRO	Alpha-catenin	RT		3	0.025	0.71
	INTERPRO	Vinculin/alpha-catenin	RT		3	0.041	0.8
	GOTERM_MF_FAT	cadherin binding	RT		3	0.32	0.97
	GOTERM_MF_FAT	cell adhesion molecule binding	RT		4	0.33	0.97
Annotation Cluster 100	Enrichment Score: 0.98			Count	P_Value	Benjamini
	GOTERM_BP_FAT	cellular amide metabolic process	RT		9	0.034	0.42
	GOTERM_BP_FAT	urea metabolic process	RT		3	0.14	0.75
	GOTERM_BP_FAT	urea cycle	RT		3	0.14	0.75
	GOTERM_BP_FAT	amide biosynthetic process	RT		3	0.17	0.79
Annotation Cluster 101	Enrichment Score: 0.98			Count	P_Value	Benjamini
	GOTERM_BP_FAT	actin cytoskeleton organization	RT		23	0.055	0.53
	GOTERM_BP_FAT	actin filament-based process	RT		23	0.095	0.65
	GOTERM_BP_FAT	cytoskeleton organization	RT		35	0.22	0.85
Annotation Cluster 102	Enrichment Score: 0.98			Count	P_Value	Benjamini
	SP_PIR_KEYWORDS	sarcoplasmic reticulum	RT		5	0.053	0.42
	GOTERM_CC_FAT	sarcoplasm	RT		7	0.071	0.48
	GOTERM_CC_FAT	sarcoplasmic reticulum	RT		5	0.31	0.88
Annotation Cluster 103	Enrichment Score: 0.97			Count	P_Value	Benjamini
	GOTERM_BP_FAT	regulation of intracellular transport	RT		12	0.0079	0.21
	GOTERM_BP_FAT	regulation of nucleocytoplasmic transport	RT		10	0.015	0.29
	GOTERM_BP_FAT	negative regulation of protein transport	RT		7	0.051	0.51
	GOTERM_BP_FAT	negative regulation of protein import into nucleus	RT		4	0.09	0.64
	GOTERM_BP_FAT	negative regulation of nucleocytoplasmic transport	RT		4	0.12	0.7
	GOTERM_BP_FAT	regulation of intracellular protein transport	RT		7	0.15	0.76
	GOTERM_BP_FAT	regulation of protein import into nucleus	RT		6	0.18	0.8
	GOTERM_BP_FAT	positive regulation of nucleocytoplasmic transport	RT		4	0.18	0.81
	GOTERM_BP_FAT	negative regulation of intracellular transport	RT		4	0.18	0.81
	GOTERM_BP_FAT	positive regulation of protein import into nucleus	RT		3	0.32	0.92
	GOTERM_BP_FAT	positive regulation of intracellular transport	RT		4	0.33	0.93
	GOTERM_BP_FAT	regulation of transcription factor import into nucleus	RT		4	0.33	0.93
Annotation Cluster 104	Enrichment Score: 0.97			Count	P_Value	Benjamini
	GOTERM_CC_FAT	axon part	RT		9	0.038	0.34
	GOTERM_CC_FAT	nerve terminal	RT		6	0.12	0.62
	GOTERM_CC_FAT	terminal button	RT		4	0.27	0.85
Annotation Cluster 105	Enrichment Score: 0.95			Count	P_Value	Benjamini
	UP_SEQ_FEATURE	domain:SAM	RT		12	0.018	0.83
	INTERPRO	Tyrosine-protein kinase, ephrin receptor	RT		4	0.054	0.85
	PIR_SUPERFAMILY	PIRSF000666:TyrPK_ephrin_receptor	RT		4	0.063	0.99
	INTERPRO	Ephrin receptor, ligand binding	RT		4	0.066	0.88
	INTERPRO	Receptor tyrosine kinase, class V, conserved site	RT		4	0.066	0.88
	INTERPRO	Fibronectin, type III subdomain	RT		6	0.079	0.89
	SMART	EPH_lbd	RT		4	0.083	0.74
	GOTERM_MF_FAT	ephrin receptor activity	RT		4	0.1	0.79
	GOTERM_MF_FAT	transmembrane receptor protein tyrosine kinase activity	RT		8	0.16	0.88
	SP_PIR_KEYWORDS	tyrosine-protein kinase	RT		11	0.2	0.74
	INTERPRO	Tyrosine protein kinase, active site	RT		10	0.22	0.98
	INTERPRO	Tyrosine protein kinase	RT		11	0.29	0.99
	GOTERM_MF_FAT	protein tyrosine kinase activity	RT		14	0.33	0.97
	SMART	TyrKc	RT		11	0.4	0.93
Annotation Cluster 106	Enrichment Score: 0.94			Count	P_Value	Benjamini
	UP_SEQ_FEATURE	domain:SH2	RT		12	0.053	0.98
	SP_PIR_KEYWORDS	SH2 domain	RT		12	0.11	0.6
	INTERPRO	SH2 motif	RT		12	0.14	0.96
	SMART	SH2	RT		12	0.21	0.86
Annotation Cluster 107	Enrichment Score: 0.94			Count	P_Value	Benjamini
	GOTERM_BP_FAT	neuron differentiation	RT		42	0.022	0.34
	GOTERM_BP_FAT	neuron development	RT		34	0.023	0.35
	GOTERM_BP_FAT	neuron projection development	RT		27	0.025	0.37
	GOTERM_BP_FAT	cell projection organization	RT		35	0.041	0.45
	GOTERM_BP_FAT	axonogenesis	RT		19	0.1	0.67
	GOTERM_BP_FAT	neuron projection morphogenesis	RT		20	0.13	0.73
	GOTERM_BP_FAT	cell morphogenesis involved in neuron differentiation	RT		19	0.18	0.8
	GOTERM_BP_FAT	axon guidance	RT		11	0.19	0.81
	GOTERM_BP_FAT	cell morphogenesis involved in differentiation	RT		21	0.22	0.85
	GOTERM_BP_FAT	cellular component morphogenesis	RT		31	0.3	0.91
	GOTERM_BP_FAT	cell projection morphogenesis	RT		20	0.3	0.91
	GOTERM_BP_FAT	cell part morphogenesis	RT		20	0.37	0.94
	GOTERM_BP_FAT	cell morphogenesis	RT		27	0.38	0.94
Annotation Cluster 108	Enrichment Score: 0.94			Count	P_Value	Benjamini
	GOTERM_CC_FAT	cell fraction	RT		90	0.097	0.55
	GOTERM_CC_FAT	membrane fraction	RT		68	0.12	0.62
	GOTERM_CC_FAT	insoluble fraction	RT		70	0.13	0.63
Annotation Cluster 109	Enrichment Score: 0.93			Count	P_Value	Benjamini
	GOTERM_BP_FAT	receptor metabolic process	RT		6	0.055	0.53
	GOTERM_BP_FAT	receptor clustering	RT		3	0.098	0.66
	GOTERM_BP_FAT	signal complex assembly	RT		3	0.3	0.91
Annotation Cluster 110	Enrichment Score: 0.93			Count	P_Value	Benjamini
	GOTERM_MF_FAT	carbohydrate binding	RT		37	0.0084	0.36
	SP_PIR_KEYWORDS	Lectin	RT		13	0.36	0.87
	GOTERM_MF_FAT	sugar binding	RT		14	0.55	0.99
Annotation Cluster 111	Enrichment Score: 0.92			Count	P_Value	Benjamini
	GOTERM_BP_FAT	protein maturation	RT		17	0.0082	0.22
	GOTERM_BP_FAT	protein processing	RT		16	0.0085	0.22
	SP_PIR_KEYWORDS	cytolysis	RT		5	0.011	0.17
	GOTERM_BP_FAT	protein maturation by peptide bond cleavage	RT		13	0.013	0.27
	GOTERM_BP_FAT	positive regulation of response to stimulus	RT		25	0.03	0.4
	GOTERM_BP_FAT	positive regulation of immune system process	RT		25	0.033	0.41
	SP_PIR_KEYWORDS	plasma	RT		12	0.042	0.38
	KEGG_PATHWAY	Complement and coagulation cascades	RT		11	0.044	0.58
	GOTERM_BP_FAT	cytolysis	RT		5	0.05	0.5
	GOTERM_BP_FAT	acute inflammatory response	RT		12	0.067	0.57
	SP_PIR_KEYWORDS	membrane attack complex	RT		3	0.073	0.5
	GOTERM_BP_FAT	complement activation, alternative pathway	RT		4	0.077	0.6
	GOTERM_CC_FAT	membrane attack complex	RT		3	0.085	0.53
	GOTERM_BP_FAT	humoral immune response	RT		10	0.086	0.63
	SP_PIR_KEYWORDS	complement pathway	RT		5	0.12	0.61
	GOTERM_BP_FAT	complement activation, classical pathway	RT		5	0.13	0.72
	KEGG_PATHWAY	Prion diseases	RT		6	0.14	0.69
	GOTERM_BP_FAT	humoral immune response mediated by circulating immunoglobulin	RT		5	0.16	0.77
	GOTERM_BP_FAT	activation of plasma proteins involved in acute inflammatory response	RT		6	0.16	0.78
	GOTERM_BP_FAT	B cell mediated immunity	RT		7	0.18	0.8
	GOTERM_BP_FAT	positive regulation of immune response	RT		14	0.18	0.81
	GOTERM_BP_FAT	lymphocyte mediated immunity	RT		8	0.19	0.82
	GOTERM_BP_FAT	immune effector process	RT		13	0.2	0.82
	BIOCARTA	Alternative Complement Pathway	RT		3	0.21	1
	SP_PIR_KEYWORDS	complement alternate pathway	RT		3	0.21	0.74
	GOTERM_BP_FAT	leukocyte mediated immunity	RT		9	0.23	0.85
	BIOCARTA	Classical Complement Pathway	RT		3	0.27	1
	BIOCARTA	Lectin Induced Complement Pathway	RT		3	0.27	1
	GOTERM_BP_FAT	immunoglobulin mediated immune response	RT		6	0.3	0.91
	GOTERM_BP_FAT	activation of immune response	RT		9	0.3	0.91
	GOTERM_BP_FAT	complement activation	RT		5	0.32	0.92
	GOTERM_BP_FAT	adaptive immune response	RT		7	0.42	0.96
	GOTERM_BP_FAT	adaptive immune response based on somatic recombination of immune receptors built from immunoglobulin superfamily domains	RT		7	0.42	0.96
	BIOCARTA	Complement Pathway	RT		3	0.43	1
	GOTERM_BP_FAT	innate immune response	RT		11	0.46	0.97
	SP_PIR_KEYWORDS	innate immunity	RT		6	0.59	0.96
	SP_PIR_KEYWORDS	immune response	RT		11	0.93	1
Annotation Cluster 112	Enrichment Score: 0.92			Count	P_Value	Benjamini
	GOTERM_MF_FAT	retinoic acid receptor activity	RT		4	0.042	0.6
	GOTERM_MF_FAT	retinoid-X receptor activity	RT		3	0.12	0.83
	GOTERM_MF_FAT	ligand-dependent nuclear receptor activity	RT		6	0.35	0.97
Annotation Cluster 113	Enrichment Score: 0.92			Count	P_Value	Benjamini
	GOTERM_MF_FAT	enzyme inhibitor activity	RT		33	0.0012	0.12
	GOTERM_MF_FAT	peptidase inhibitor activity	RT		16	0.091	0.77
	GOTERM_MF_FAT	endopeptidase inhibitor activity	RT		14	0.18	0.89
	SP_PIR_KEYWORDS	protease inhibitor	RT		10	0.27	0.8
	GOTERM_MF_FAT	serine-type endopeptidase inhibitor activity	RT		6	0.75	1
	SP_PIR_KEYWORDS	Serine protease inhibitor	RT		5	0.78	0.99
Annotation Cluster 114	Enrichment Score: 0.91			Count	P_Value	Benjamini
	GOTERM_MF_FAT	malate dehydrogenase activity	RT		3	0.096	0.78
	GOTERM_BP_FAT	malate metabolic process	RT		3	0.098	0.66
	GOTERM_BP_FAT	dicarboxylic acid metabolic process	RT		5	0.2	0.82
Annotation Cluster 115	Enrichment Score: 0.89			Count	P_Value	Benjamini
	GOTERM_BP_FAT	regulation of acute inflammatory response	RT		5	0.05	0.5
	GOTERM_BP_FAT	positive regulation of response to external stimulus	RT		9	0.066	0.57
	GOTERM_BP_FAT	positive regulation of inflammatory response	RT		5	0.14	0.75
	GOTERM_BP_FAT	positive regulation of acute inflammatory response	RT		3	0.19	0.82
	GOTERM_BP_FAT	positive regulation of defense response	RT		7	0.37	0.94
Annotation Cluster 116	Enrichment Score: 0.89			Count	P_Value	Benjamini
	GOTERM_BP_FAT	regulation of alkaline phosphatase activity	RT		3	0.013	0.28
	GOTERM_BP_FAT	positive regulation of cell adhesion	RT		8	0.11	0.68
	GOTERM_BP_FAT	regulation of phosphatase activity	RT		3	0.35	0.93
	GOTERM_BP_FAT	regulation of dephosphorylation	RT		3	0.53	0.98
Annotation Cluster 117	Enrichment Score: 0.88			Count	P_Value	Benjamini
	UP_SEQ_FEATURE	propeptide:Removed in mature form	RT		23	0.052	0.98
	UP_SEQ_FEATURE	lipid moiety-binding region:GPI-anchor amidated serine	RT		8	0.065	0.99
	SP_PIR_KEYWORDS	gpi-anchor	RT		12	0.21	0.74
	GOTERM_CC_FAT	anchored to membrane	RT		18	0.41	0.93
Annotation Cluster 118	Enrichment Score: 0.88			Count	P_Value	Benjamini
	SP_PIR_KEYWORDS	kringle	RT		4	0.11	0.6
	INTERPRO	Kringle, conserved site	RT		4	0.12	0.95
	INTERPRO	Kringle	RT		4	0.12	0.95
	SMART	KR	RT		4	0.15	0.85
	UP_SEQ_FEATURE	domain:Kringle	RT		3	0.16	1
Annotation Cluster 119	Enrichment Score: 0.88			Count	P_Value	Benjamini
	UP_SEQ_FEATURE	domain:ADF-H	RT		3	0.094	0.99
	INTERPRO	Actin-binding, cofilin/tropomyosin type	RT		3	0.15	0.96
	SMART	ADF	RT		3	0.17	0.85
Annotation Cluster 120	Enrichment Score: 0.87			Count	P_Value	Benjamini
	GOTERM_BP_FAT	regulation of tyrosine phosphorylation of Stat3 protein	RT		5	0.025	0.37
	GOTERM_BP_FAT	positive regulation of tyrosine phosphorylation of Stat3 protein	RT		4	0.034	0.42
	GOTERM_BP_FAT	positive regulation of protein amino acid phosphorylation	RT		12	0.038	0.44
	GOTERM_BP_FAT	regulation of protein amino acid phosphorylation	RT		19	0.046	0.48
	GOTERM_BP_FAT	regulation of tyrosine phosphorylation of STAT protein	RT		6	0.055	0.53
	GOTERM_BP_FAT	positive regulation of phosphorylation	RT		12	0.063	0.56
	GOTERM_BP_FAT	positive regulation of phosphorus metabolic process	RT		12	0.076	0.6
	GOTERM_BP_FAT	positive regulation of phosphate metabolic process	RT		12	0.076	0.6
	GOTERM_BP_FAT	regulation of peptidyl-tyrosine phosphorylation	RT		9	0.088	0.64
	GOTERM_BP_FAT	regulation of JAK-STAT cascade	RT		6	0.094	0.65
	GOTERM_BP_FAT	positive regulation of protein metabolic process	RT		22	0.15	0.76
	GOTERM_BP_FAT	regulation of cellular protein metabolic process	RT		39	0.16	0.78
	GOTERM_BP_FAT	positive regulation of cellular protein metabolic process	RT		21	0.16	0.78
	GOTERM_BP_FAT	positive regulation of tyrosine phosphorylation of STAT protein	RT		4	0.2	0.83
	GOTERM_BP_FAT	regulation of tyrosine phosphorylation of Stat5 protein	RT		3	0.22	0.85
	GOTERM_BP_FAT	positive regulation of JAK-STAT cascade	RT		4	0.26	0.88
	GOTERM_BP_FAT	regulation of protein modification process	RT		23	0.35	0.93
	GOTERM_BP_FAT	JAK-STAT cascade	RT		4	0.5	0.98
	GOTERM_BP_FAT	positive regulation of protein modification process	RT		14	0.5	0.98
	GOTERM_BP_FAT	positive regulation of peptidyl-tyrosine phosphorylation	RT		4	0.63	0.99
	KEGG_PATHWAY	Jak-STAT signaling pathway	RT		11	0.8	0.95
Annotation Cluster 121	Enrichment Score: 0.86			Count	P_Value	Benjamini
	GOTERM_BP_FAT	regulation of cell adhesion	RT		15	0.081	0.62
	GOTERM_BP_FAT	regulation of cell-matrix adhesion	RT		5	0.11	0.68
	GOTERM_BP_FAT	negative regulation of cell-matrix adhesion	RT		3	0.14	0.75
	GOTERM_BP_FAT	negative regulation of cell adhesion	RT		6	0.16	0.78
	GOTERM_BP_FAT	negative regulation of cell-substrate adhesion	RT		3	0.17	0.79
	GOTERM_BP_FAT	regulation of cell-substrate adhesion	RT		6	0.2	0.82
Annotation Cluster 122	Enrichment Score: 0.86			Count	P_Value	Benjamini
	GOTERM_MF_FAT	voltage-gated sodium channel activity	RT		5	0.015	0.44
	INTERPRO	Sodium ion transport-associated	RT		4	0.026	0.71
	INTERPRO	Na+ channel	RT		4	0.026	0.71
	PIR_SUPERFAMILY	PIRSF002448:voltage-gated sodium channel	RT		4	0.031	0.97
	GOTERM_CC_FAT	voltage-gated sodium channel complex	RT		4	0.05	0.41
	GOTERM_MF_FAT	sodium channel activity	RT		6	0.06	0.69
	GOTERM_CC_FAT	sodium channel complex	RT		4	0.088	0.54
	UP_SEQ_FEATURE	repeat:I	RT		5	0.09	0.99
	UP_SEQ_FEATURE	repeat:II	RT		5	0.09	0.99
	UP_SEQ_FEATURE	repeat:IV	RT		5	0.09	0.99
	UP_SEQ_FEATURE	repeat:III	RT		5	0.09	0.99
	UP_SEQ_FEATURE	domain:IQ	RT		8	0.094	0.99
	SP_PIR_KEYWORDS	sodium channel	RT		5	0.12	0.61
	INTERPRO	IQ calmodulin-binding region	RT		10	0.14	0.96
	SMART	IQ	RT		10	0.21	0.87
	INTERPRO	Ion transport	RT		10	0.34	1
	GOTERM_CC_FAT	cation channel complex	RT		12	0.35	0.89
	SP_PIR_KEYWORDS	voltage-gated channel	RT		11	0.53	0.94
	SP_PIR_KEYWORDS	Sodium	RT		8	0.65	0.97
	SP_PIR_KEYWORDS	Sodium transport	RT		8	0.65	0.97
	GOTERM_BP_FAT	sodium ion transport	RT		9	0.66	1
	GOTERM_MF_FAT	sodium ion binding	RT		8	0.68	1
	GOTERM_MF_FAT	alkali metal ion binding	RT		14	0.77	1
Annotation Cluster 123	Enrichment Score: 0.86			Count	P_Value	Benjamini
	GOTERM_BP_FAT	female gonad development	RT		10	0.028	0.38
	GOTERM_BP_FAT	development of primary female sexual characteristics	RT		10	0.043	0.46
	GOTERM_BP_FAT	female sex differentiation	RT		10	0.043	0.46
	GOTERM_BP_FAT	ovulation cycle	RT		9	0.082	0.62
	GOTERM_BP_FAT	ovulation cycle process	RT		8	0.13	0.72
	GOTERM_BP_FAT	reproductive developmental process	RT		23	0.18	0.8
	GOTERM_BP_FAT	sex differentiation	RT		14	0.22	0.85
	GOTERM_BP_FAT	gonad development	RT		11	0.23	0.85
	GOTERM_BP_FAT	development of primary sexual characteristics	RT		12	0.24	0.87
	GOTERM_BP_FAT	rhythmic process	RT		12	0.25	0.87
	GOTERM_BP_FAT	reproductive structure development	RT		11	0.35	0.93
	GOTERM_BP_FAT	ovarian follicle development	RT		4	0.53	0.98
Annotation Cluster 124	Enrichment Score: 0.85			Count	P_Value	Benjamini
	GOTERM_BP_FAT	cellular metal ion homeostasis	RT		20	0.073	0.59
	GOTERM_BP_FAT	homeostatic process	RT		62	0.075	0.6
	GOTERM_BP_FAT	chemical homeostasis	RT		44	0.083	0.62
	GOTERM_BP_FAT	cellular chemical homeostasis	RT		34	0.085	0.63
	GOTERM_BP_FAT	cellular cation homeostasis	RT		24	0.095	0.66
	GOTERM_BP_FAT	metal ion homeostasis	RT		20	0.1	0.67
	GOTERM_BP_FAT	cellular ion homeostasis	RT		33	0.1	0.67
	GOTERM_BP_FAT	ion homeostasis	RT		35	0.13	0.72
	GOTERM_BP_FAT	cellular homeostasis	RT		39	0.14	0.73
	GOTERM_BP_FAT	cation homeostasis	RT		25	0.16	0.78
	GOTERM_BP_FAT	cytosolic calcium ion homeostasis	RT		12	0.18	0.8
	GOTERM_BP_FAT	cellular calcium ion homeostasis	RT		17	0.18	0.8
	GOTERM_BP_FAT	calcium ion homeostasis	RT		17	0.21	0.83
	GOTERM_BP_FAT	cellular di-, tri-valent inorganic cation homeostasis	RT		19	0.28	0.9
	GOTERM_BP_FAT	elevation of cytosolic calcium ion concentration	RT		10	0.33	0.92
	GOTERM_BP_FAT	di-, tri-valent inorganic cation homeostasis	RT		19	0.36	0.94
Annotation Cluster 125	Enrichment Score: 0.85			Count	P_Value	Benjamini
	KEGG_PATHWAY	Glioma	RT		10	0.058	0.59
	KEGG_PATHWAY	Chronic myeloid leukemia	RT		11	0.07	0.58
	KEGG_PATHWAY	ErbB signaling pathway	RT		12	0.081	0.58
	KEGG_PATHWAY	Melanoma	RT		10	0.11	0.65
	KEGG_PATHWAY	Bladder cancer	RT		6	0.24	0.82
	KEGG_PATHWAY	Prostate cancer	RT		5	0.93	0.99
Annotation Cluster 126	Enrichment Score: 0.85			Count	P_Value	Benjamini
	GOTERM_BP_FAT	cardiac muscle tissue development	RT		9	0.037	0.44
	GOTERM_BP_FAT	cardiac cell differentiation	RT		5	0.12	0.7
	GOTERM_BP_FAT	cardiac muscle cell differentiation	RT		4	0.2	0.83
	INTERPRO	Zinc finger, NHR/GATA-type	RT		5	0.46	1
Annotation Cluster 127	Enrichment Score: 0.84			Count	P_Value	Benjamini
	GOTERM_BP_FAT	positive regulation of ossification	RT		5	0.075	0.6
	GOTERM_BP_FAT	positive regulation of bone mineralization	RT		4	0.12	0.7
	GOTERM_BP_FAT	positive regulation of biomineral formation	RT		4	0.13	0.73
	GOTERM_BP_FAT	regulation of bone mineralization	RT		5	0.14	0.75
	GOTERM_BP_FAT	regulation of ossification	RT		9	0.16	0.77
	GOTERM_BP_FAT	regulation of osteoblast differentiation	RT		6	0.16	0.78
	GOTERM_BP_FAT	regulation of biomineral formation	RT		5	0.17	0.79
	GOTERM_BP_FAT	positive regulation of osteoblast differentiation	RT		4	0.24	0.86
Annotation Cluster 128	Enrichment Score: 0.84			Count	P_Value	Benjamini
	GOTERM_BP_FAT	lipid transport	RT		18	0.019	0.32
	SP_PIR_KEYWORDS	lipid transport	RT		6	0.39	0.88
	GOTERM_MF_FAT	lipid transporter activity	RT		6	0.42	0.98
Annotation Cluster 129	Enrichment Score: 0.83			Count	P_Value	Benjamini
	GOTERM_BP_FAT	lipid localization	RT		20	0.0099	0.24
	GOTERM_BP_FAT	lipid transport	RT		18	0.019	0.32
	GOTERM_BP_FAT	cholesterol efflux	RT		5	0.036	0.43
	GOTERM_BP_FAT	cholesterol transport	RT		7	0.037	0.43
	GOTERM_BP_FAT	sterol transport	RT		7	0.037	0.43
	GOTERM_BP_FAT	protein-lipid complex assembly	RT		3	0.19	0.82
	GOTERM_BP_FAT	plasma lipoprotein particle assembly	RT		3	0.19	0.82
	GOTERM_BP_FAT	cholesterol homeostasis	RT		5	0.26	0.88
	GOTERM_BP_FAT	sterol homeostasis	RT		5	0.26	0.88
	GOTERM_BP_FAT	cholesterol metabolic process	RT		9	0.28	0.9
	GOTERM_BP_FAT	lipoprotein particle clearance	RT		3	0.3	0.91
	GOTERM_MF_FAT	cholesterol binding	RT		3	0.32	0.97
	GOTERM_MF_FAT	sterol binding	RT		3	0.37	0.98
	GOTERM_BP_FAT	sterol metabolic process	RT		9	0.38	0.95
	GOTERM_MF_FAT	lipoprotein binding	RT		4	0.42	0.98
	GOTERM_MF_FAT	steroid binding	RT		6	0.43	0.98
	GOTERM_BP_FAT	lipid homeostasis	RT		5	0.46	0.97
Annotation Cluster 130	Enrichment Score: 0.83			Count	P_Value	Benjamini
	GOTERM_BP_FAT	regulation of ion transmembrane transport	RT		5	0.085	0.63
	GOTERM_BP_FAT	regulation of calcium ion transport	RT		9	0.094	0.65
	GOTERM_BP_FAT	regulation of metal ion transport	RT		10	0.097	0.66
	GOTERM_BP_FAT	regulation of ryanodine-sensitive calcium-release channel activity	RT		3	0.098	0.66
	GOTERM_BP_FAT	regulation of transmembrane transport	RT		5	0.11	0.68
	GOTERM_BP_FAT	regulation of ion transport	RT		11	0.13	0.73
	GOTERM_BP_FAT	regulation of vasoconstriction	RT		5	0.2	0.82
	GOTERM_BP_FAT	regulation of ion transmembrane transporter activity	RT		4	0.22	0.85
	GOTERM_BP_FAT	regulation of transmembrane transporter activity	RT		4	0.26	0.88
	GOTERM_BP_FAT	regulation of transporter activity	RT		4	0.39	0.95
Annotation Cluster 131	Enrichment Score: 0.83			Count	P_Value	Benjamini
	INTERPRO	Immunoglobulin subtype 2	RT		23	0.023	0.69
	SP_PIR_KEYWORDS	Immunoglobulin domain	RT		42	0.041	0.38
	INTERPRO	Immunoglobulin I-set	RT		16	0.05	0.83
	SMART	IGc2	RT		23	0.057	0.66
	UP_SEQ_FEATURE	domain:Ig-like C2-type 1	RT		19	0.081	0.99
	UP_SEQ_FEATURE	domain:Ig-like C2-type 2	RT		19	0.084	0.99
	INTERPRO	Immunoglobulin subtype	RT		30	0.097	0.93
	UP_SEQ_FEATURE	domain:Ig-like C2-type 5	RT		7	0.16	1
	UP_SEQ_FEATURE	domain:Ig-like C2-type 3	RT		12	0.19	1
	INTERPRO	Immunoglobulin-like fold	RT		44	0.21	0.98
	SMART	IG	RT		30	0.22	0.86
	INTERPRO	Immunoglobulin-like	RT		38	0.33	0.99
	UP_SEQ_FEATURE	domain:Ig-like C2-type 4	RT		7	0.39	1
	UP_SEQ_FEATURE	domain:Ig-like C2-type 6	RT		4	0.45	1
	INTERPRO	Immunoglobulin	RT		15	0.52	1
	INTERPRO	Immunoglobulin V-set	RT		16	0.73	1
Annotation Cluster 132	Enrichment Score: 0.83			Count	P_Value	Benjamini
	GOTERM_BP_FAT	regulation of immunoglobulin production	RT		5	0.096	0.66
	GOTERM_BP_FAT	regulation of production of molecular mediator of immune response	RT		6	0.14	0.75
	GOTERM_BP_FAT	regulation of immune effector process	RT		10	0.25	0.87
Annotation Cluster 133	Enrichment Score: 0.82			Count	P_Value	Benjamini
	GOTERM_BP_FAT	positive regulation of steroid metabolic process	RT		4	0.064	0.57
	GOTERM_BP_FAT	regulation of lipid metabolic process	RT		13	0.077	0.6
	GOTERM_BP_FAT	regulation of steroid metabolic process	RT		6	0.094	0.65
	GOTERM_BP_FAT	regulation of lipid biosynthetic process	RT		6	0.19	0.81
	GOTERM_BP_FAT	positive regulation of lipid metabolic process	RT		6	0.2	0.82
	GOTERM_BP_FAT	regulation of steroid biosynthetic process	RT		4	0.24	0.86
	GOTERM_BP_FAT	positive regulation of lipid biosynthetic process	RT		3	0.42	0.96
Annotation Cluster 134	Enrichment Score: 0.82			Count	P_Value	Benjamini
	GOTERM_BP_FAT	striated muscle contraction	RT		8	0.034	0.42
	GOTERM_BP_FAT	heart process	RT		4	0.2	0.83
	GOTERM_BP_FAT	heart contraction	RT		4	0.2	0.83
	GOTERM_BP_FAT	cardiac muscle contraction	RT		3	0.37	0.94
Annotation Cluster 135	Enrichment Score: 0.82			Count	P_Value	Benjamini
	INTERPRO	Interleukin-1 receptor	RT		4	0.044	0.81
	INTERPRO	Interleukin-1 receptor, type I/Toll precursor	RT		4	0.054	0.85
	INTERPRO	Toll-Interleukin receptor	RT		4	0.2	0.98
	UP_SEQ_FEATURE	domain:TIR	RT		4	0.21	1
	SMART	TIR	RT		4	0.25	0.87
	GOTERM_BP_FAT	innate immune response	RT		11	0.46	0.97
Annotation Cluster 136	Enrichment Score: 0.8			Count	P_Value	Benjamini
	GOTERM_BP_FAT	ion transport	RT		69	0.013	0.27
	GOTERM_MF_FAT	ion channel activity	RT		38	0.018	0.48
	GOTERM_MF_FAT	channel activity	RT		40	0.019	0.48
	GOTERM_MF_FAT	passive transmembrane transporter activity	RT		40	0.02	0.47
	GOTERM_MF_FAT	substrate specific channel activity	RT		38	0.028	0.51
	GOTERM_MF_FAT	voltage-gated cation channel activity	RT		16	0.069	0.72
	SP_PIR_KEYWORDS	ion transport	RT		48	0.083	0.53
	GOTERM_MF_FAT	gated channel activity	RT		28	0.1	0.79
	GOTERM_BP_FAT	cation transport	RT		45	0.15	0.76
	GOTERM_MF_FAT	voltage-gated channel activity	RT		18	0.16	0.88
	GOTERM_MF_FAT	voltage-gated ion channel activity	RT		18	0.16	0.88
	SP_PIR_KEYWORDS	ionic channel	RT		26	0.2	0.74
	GOTERM_MF_FAT	cation channel activity	RT		23	0.23	0.92
	SP_PIR_KEYWORDS	transport	RT		118	0.27	0.79
	GOTERM_BP_FAT	metal ion transport	RT		36	0.29	0.9
	GOTERM_CC_FAT	ion channel complex	RT		18	0.31	0.88
	INTERPRO	Ion transport	RT		10	0.34	1
	GOTERM_CC_FAT	cation channel complex	RT		12	0.35	0.89
	GOTERM_MF_FAT	metal ion transmembrane transporter activity	RT		25	0.37	0.98
	GOTERM_BP_FAT	monovalent inorganic cation transport	RT		24	0.4	0.96
	GOTERM_MF_FAT	voltage-gated potassium channel activity	RT		8	0.51	0.99
	SP_PIR_KEYWORDS	voltage-gated channel	RT		11	0.53	0.94
	GOTERM_MF_FAT	potassium channel activity	RT		10	0.54	0.99
	GOTERM_BP_FAT	potassium ion transport	RT		10	0.76	1
	GOTERM_MF_FAT	alkali metal ion binding	RT		14	0.77	1
Annotation Cluster 137	Enrichment Score: 0.8			Count	P_Value	Benjamini
	GOTERM_BP_FAT	negative regulation of glutamate secretion	RT		3	0.057	0.54
	GOTERM_BP_FAT	regulation of glutamate secretion	RT		3	0.22	0.85
	GOTERM_BP_FAT	negative regulation of secretion	RT		6	0.32	0.92
Annotation Cluster 138	Enrichment Score: 0.8			Count	P_Value	Benjamini
	INTERPRO	Extracellular ligand-binding receptor	RT		7	0.033	0.77
	INTERPRO	GPCR, family 3, conserved site	RT		4	0.19	0.97
	INTERPRO	GPCR, family 3, C-terminal	RT		4	0.22	0.98
	INTERPRO	GPCR, family 3, nine cysteines region	RT		3	0.25	0.99
	INTERPRO	GPCR, family 3	RT		3	0.3	0.99
Annotation Cluster 139	Enrichment Score: 0.8			Count	P_Value	Benjamini
	GOTERM_BP_FAT	positive regulation of cellular component organization	RT		23	0.0055	0.18
	GOTERM_BP_FAT	positive regulation of organelle organization	RT		12	0.024	0.36
	GOTERM_BP_FAT	positive regulation of cytoskeleton organization	RT		8	0.031	0.4
	GOTERM_BP_FAT	regulation of cytoskeleton organization	RT		16	0.042	0.46
	GOTERM_BP_FAT	regulation of organelle organization	RT		22	0.063	0.56
	GOTERM_BP_FAT	regulation of actin filament-based process	RT		11	0.093	0.65
	GOTERM_BP_FAT	regulation of actin cytoskeleton organization	RT		10	0.15	0.76
	GOTERM_BP_FAT	regulation of actin filament bundle formation	RT		4	0.17	0.79
	GOTERM_BP_FAT	positive regulation of stress fiber formation	RT		3	0.19	0.82
	GOTERM_BP_FAT	positive regulation of protein polymerization	RT		4	0.24	0.86
	GOTERM_BP_FAT	positive regulation of actin filament bundle formation	RT		3	0.24	0.87
	GOTERM_BP_FAT	regulation of actin filament length	RT		7	0.25	0.88
	GOTERM_BP_FAT	regulation of cellular component biogenesis	RT		13	0.26	0.88
	GOTERM_BP_FAT	regulation of stress fiber formation	RT		3	0.37	0.94
	GOTERM_BP_FAT	positive regulation of protein complex assembly	RT		4	0.43	0.96
	GOTERM_BP_FAT	regulation of actin polymerization or depolymerization	RT		5	0.6	0.99
	GOTERM_BP_FAT	regulation of protein polymerization	RT		5	0.69	1
	GOTERM_BP_FAT	regulation of protein complex assembly	RT		6	0.74	1
	GOTERM_BP_FAT	regulation of actin filament polymerization	RT		3	0.89	1
Annotation Cluster 140	Enrichment Score: 0.79			Count	P_Value	Benjamini
	GOTERM_BP_FAT	T cell differentiation	RT		9	0.071	0.59
	GOTERM_BP_FAT	negative thymic T cell selection	RT		3	0.098	0.66
	GOTERM_BP_FAT	negative T cell selection	RT		3	0.12	0.71
	GOTERM_BP_FAT	thymic T cell selection	RT		3	0.22	0.85
	GOTERM_BP_FAT	T cell differentiation in the thymus	RT		4	0.28	0.9
	GOTERM_BP_FAT	T cell selection	RT		3	0.37	0.94
Annotation Cluster 141	Enrichment Score: 0.79			Count	P_Value	Benjamini
	GOTERM_BP_FAT	regulation of synapse structure and activity	RT		5	0.075	0.6
	GOTERM_BP_FAT	regulation of synapse organization	RT		4	0.17	0.79
	GOTERM_BP_FAT	regulation of synaptogenesis	RT		3	0.35	0.93
Annotation Cluster 142	Enrichment Score: 0.78			Count	P_Value	Benjamini
	GOTERM_MF_FAT	transferase activity, transferring pentosyl groups	RT		8	0.033	0.55
	GOTERM_MF_FAT	NAD+ ADP-ribosyltransferase activity	RT		4	0.23	0.93
	UP_SEQ_FEATURE	domain:PARP catalytic	RT		3	0.31	1
	INTERPRO	Poly(ADP-ribose) polymerase, catalytic region	RT		3	0.32	0.99
Annotation Cluster 143	Enrichment Score: 0.77			Count	P_Value	Benjamini
	INTERPRO	Phosphotyrosine interaction region	RT		6	0.11	0.94
	SMART	PTB	RT		6	0.15	0.85
	UP_SEQ_FEATURE	domain:PID	RT		4	0.28	1
Annotation Cluster 144	Enrichment Score: 0.76			Count	P_Value	Benjamini
	UP_SEQ_FEATURE	domain:GPS	RT		7	0.03	0.93
	INTERPRO	GPCR, family 2-like	RT		8	0.11	0.93
	INTERPRO	GPCR, family 2, secretin-like, conserved site	RT		7	0.11	0.93
	INTERPRO	GPS	RT		6	0.11	0.94
	SMART	GPS	RT		6	0.15	0.85
	INTERPRO	GPCR, family 2, extracellular region	RT		4	0.28	0.99
	GOTERM_BP_FAT	neuropeptide signaling pathway	RT		9	0.29	0.91
	SMART	HormR	RT		4	0.33	0.91
	PIR_SUPERFAMILY	PIRSF800007:secretin receptor-like G protein-coupled receptors	RT		5	0.36	1
	INTERPRO	GPCR, family 2, secretin-like	RT		5	0.39	1
Annotation Cluster 145	Enrichment Score: 0.76			Count	P_Value	Benjamini
	GOTERM_BP_FAT	small GTPase mediated signal transduction	RT		33	0.0091	0.24
	GOTERM_MF_FAT	GTPase activity	RT		23	0.027	0.51
	GOTERM_MF_FAT	guanyl ribonucleotide binding	RT		35	0.057	0.68
	GOTERM_MF_FAT	guanyl nucleotide binding	RT		35	0.057	0.68
	GOTERM_MF_FAT	GTP binding	RT		32	0.13	0.84
	UP_SEQ_FEATURE	nucleotide phosphate-binding region:GTP	RT		26	0.13	1
	SP_PIR_KEYWORDS	gtp-binding	RT		28	0.14	0.65
	SP_PIR_KEYWORDS	prenylation	RT		13	0.33	0.86
	INTERPRO	Ras small GTPase, Rho type	RT		3	0.4	1
	INTERPRO	Ras GTPase	RT		11	0.44	1
	UP_SEQ_FEATURE	short sequence motif:Effector region	RT		8	0.44	1
	SMART	RHO	RT		3	0.45	0.94
	INTERPRO	Small GTP-binding protein	RT		13	0.47	1
	INTERPRO	Ras	RT		9	0.63	1
	UP_SEQ_FEATURE	lipid moiety-binding region:S-geranylgeranyl cysteine	RT		7	0.68	1
Annotation Cluster 146	Enrichment Score: 0.75			Count	P_Value	Benjamini
	INTERPRO	Tetraspanin, conserved site	RT		5	0.098	0.93
	INTERPRO	Tetraspanin, subgroup	RT		5	0.14	0.96
	INTERPRO	Tetraspanin	RT		5	0.19	0.98
	PIR_SUPERFAMILY	PIRSF002419:CD9 antigen	RT		3	0.38	1
Annotation Cluster 147	Enrichment Score: 0.74			Count	P_Value	Benjamini
	GOTERM_MF_FAT	peptidase activator activity	RT		6	0.017	0.45
	UP_SEQ_FEATURE	domain:CARD	RT		6	0.04	0.96
	GOTERM_MF_FAT	caspase activator activity	RT		4	0.088	0.77
	INTERPRO	Caspase Recruitment	RT		5	0.13	0.95
	INTERPRO	Peptidase C14, caspase precursor p45	RT		4	0.15	0.96
	SMART	CARD	RT		5	0.17	0.86
	INTERPRO	DEATH-like	RT		8	0.17	0.97
	GOTERM_MF_FAT	caspase regulator activity	RT		4	0.31	0.97
	GOTERM_MF_FAT	cysteine-type endopeptidase activity	RT		7	0.36	0.98
	KEGG_PATHWAY	NOD-like receptor signaling pathway	RT		6	0.55	0.88
	GOTERM_MF_FAT	cysteine-type peptidase activity	RT		10	0.61	1
	SP_PIR_KEYWORDS	thiol protease	RT		5	0.97	1
Annotation Cluster 148	Enrichment Score: 0.74			Count	P_Value	Benjamini
	UP_SEQ_FEATURE	domain:CUB 5	RT		3	0.074	0.99
	UP_SEQ_FEATURE	domain:CUB 4	RT		3	0.074	0.99
	UP_SEQ_FEATURE	domain:EGF-like 2; calcium-binding	RT		8	0.082	0.99
	UP_SEQ_FEATURE	domain:CUB 3	RT		3	0.16	1
	INTERPRO	CUB	RT		6	0.27	0.99
	SMART	CUB	RT		6	0.34	0.9
	UP_SEQ_FEATURE	domain:CUB 1	RT		4	0.43	1
	UP_SEQ_FEATURE	domain:CUB 2	RT		4	0.43	1
Annotation Cluster 149	Enrichment Score: 0.73			Count	P_Value	Benjamini
	GOTERM_BP_FAT	response to organic nitrogen	RT		9	0.062	0.56
	GOTERM_BP_FAT	response to amine stimulus	RT		6	0.12	0.71
	GOTERM_BP_FAT	response to amino acid stimulus	RT		3	0.32	0.92
	GOTERM_BP_FAT	response to acid	RT		3	0.49	0.98
Annotation Cluster 150	Enrichment Score: 0.72			Count	P_Value	Benjamini
	GOTERM_BP_FAT	response to vitamin	RT		10	0.033	0.41
	GOTERM_BP_FAT	response to retinoic acid	RT		4	0.39	0.95
	GOTERM_BP_FAT	response to vitamin A	RT		4	0.55	0.99
Annotation Cluster 151	Enrichment Score: 0.72			Count	P_Value	Benjamini
	GOTERM_BP_FAT	adult behavior	RT		10	0.13	0.72
	GOTERM_BP_FAT	adult walking behavior	RT		4	0.18	0.81
	GOTERM_BP_FAT	adult locomotory behavior	RT		6	0.3	0.91
Annotation Cluster 152	Enrichment Score: 0.72			Count	P_Value	Benjamini
	INTERPRO	EVH1	RT		3	0.17	0.97
	SMART	WH1	RT		3	0.2	0.87
	UP_SEQ_FEATURE	domain:WH1	RT		3	0.21	1
Annotation Cluster 153	Enrichment Score: 0.71			Count	P_Value	Benjamini
	UP_SEQ_FEATURE	domain:RWD	RT		3	0.14	1
	INTERPRO	RWD	RT		3	0.2	0.98
	SMART	RWD	RT		3	0.23	0.87
	INTERPRO	Ubiquitin-conjugating enzyme/RWD-like	RT		6	0.23	0.98
Annotation Cluster 154	Enrichment Score: 0.71			Count	P_Value	Benjamini
	GOTERM_BP_FAT	cardiac muscle tissue development	RT		9	0.037	0.44
	GOTERM_BP_FAT	ventricular cardiac muscle morphogenesis	RT		4	0.18	0.81
	GOTERM_BP_FAT	cardiac muscle tissue morphogenesis	RT		4	0.28	0.9
	GOTERM_BP_FAT	muscle tissue morphogenesis	RT		4	0.28	0.9
	GOTERM_BP_FAT	heart morphogenesis	RT		6	0.56	0.99
Annotation Cluster 155	Enrichment Score: 0.71			Count	P_Value	Benjamini
	GOTERM_BP_FAT	negative regulation of transcription factor activity	RT		7	0.082	0.62
	GOTERM_BP_FAT	cytokine-mediated signaling pathway	RT		9	0.1	0.66
	GOTERM_BP_FAT	regulation of DNA binding	RT		13	0.12	0.7
	GOTERM_BP_FAT	negative regulation of DNA binding	RT		7	0.13	0.72
	GOTERM_BP_FAT	regulation of binding	RT		15	0.16	0.77
	GOTERM_BP_FAT	regulation of transcription factor activity	RT		11	0.16	0.78
	GOTERM_BP_FAT	positive regulation of DNA binding	RT		8	0.19	0.82
	GOTERM_BP_FAT	negative regulation of binding	RT		7	0.21	0.84
	GOTERM_BP_FAT	positive regulation of binding	RT		8	0.28	0.9
	GOTERM_BP_FAT	positive regulation of NF-kappaB transcription factor activity	RT		5	0.3	0.91
	GOTERM_BP_FAT	positive regulation of transcription factor activity	RT		6	0.38	0.95
	KEGG_PATHWAY	Cytosolic DNA-sensing pathway	RT		4	0.82	0.96
Annotation Cluster 156	Enrichment Score: 0.71			Count	P_Value	Benjamini
	GOTERM_BP_FAT	calcium ion transport into cytosol	RT		4	0.13	0.73
	GOTERM_BP_FAT	cytosolic calcium ion transport	RT		4	0.15	0.76
	GOTERM_BP_FAT	negative regulation of sequestering of calcium ion	RT		3	0.24	0.87
	GOTERM_BP_FAT	regulation of sequestering of calcium ion	RT		3	0.24	0.87
	GOTERM_BP_FAT	release of sequestered calcium ion into cytosol	RT		3	0.24	0.87
Annotation Cluster 157	Enrichment Score: 0.71			Count	P_Value	Benjamini
	GOTERM_BP_FAT	cell structure disassembly during apoptosis	RT		5	0.066	0.57
	GOTERM_BP_FAT	DNA catabolic process, endonucleolytic	RT		5	0.096	0.66
	GOTERM_BP_FAT	DNA fragmentation involved in apoptosis	RT		4	0.13	0.73
	GOTERM_BP_FAT	apoptotic nuclear changes	RT		4	0.26	0.88
	GOTERM_BP_FAT	cellular component disassembly	RT		6	0.29	0.9
	GOTERM_BP_FAT	DNA catabolic process	RT		6	0.38	0.95
	GOTERM_BP_FAT	nucleus organization	RT		5	0.47	0.97
Annotation Cluster 158	Enrichment Score: 0.7			Count	P_Value	Benjamini
	UP_SEQ_FEATURE	domain:PDZ	RT		12	0.11	0.99
	INTERPRO	PDZ/DHR/GLGF	RT		14	0.22	0.98
	SMART	PDZ	RT		14	0.33	0.91
Annotation Cluster 159	Enrichment Score: 0.69			Count	P_Value	Benjamini
	GOTERM_BP_FAT	cofactor metabolic process	RT		19	0.11	0.69
	GOTERM_BP_FAT	coenzyme metabolic process	RT		15	0.16	0.77
	GOTERM_BP_FAT	cofactor biosynthetic process	RT		8	0.49	0.98
Annotation Cluster 160	Enrichment Score: 0.69			Count	P_Value	Benjamini
	INTERPRO	Ricin B lectin	RT		5	0.11	0.93
	GOTERM_MF_FAT	polypeptide N-acetylgalactosaminyltransferase activity	RT		4	0.12	0.83
	UP_SEQ_FEATURE	region of interest:Catalytic subdomain B	RT		4	0.13	1
	UP_SEQ_FEATURE	region of interest:Catalytic subdomain A	RT		4	0.13	1
	SMART	RICIN	RT		5	0.14	0.85
	GOTERM_MF_FAT	acetylgalactosaminyltransferase activity	RT		5	0.15	0.87
	PIR_SUPERFAMILY	PIRSF005670:polypeptide N-acetylgalactosaminyltransferase	RT		3	0.16	1
	UP_SEQ_FEATURE	domain:Ricin B-type lectin	RT		4	0.25	1
	INTERPRO	Glycosyl transferase, family 2	RT		4	0.3	0.99
	KEGG_PATHWAY	O-Glycan biosynthesis	RT		4	0.43	0.86
	GOTERM_MF_FAT	manganese ion binding	RT		12	0.46	0.99
	SP_PIR_KEYWORDS	manganese	RT		11	0.55	0.95
Annotation Cluster 161	Enrichment Score: 0.69			Count	P_Value	Benjamini
	GOTERM_BP_FAT	striated muscle cell development	RT		7	0.14	0.74
	GOTERM_BP_FAT	skeletal muscle organ development	RT		8	0.16	0.77
	GOTERM_BP_FAT	skeletal muscle tissue development	RT		8	0.16	0.77
	GOTERM_BP_FAT	muscle cell development	RT		7	0.18	0.8
	GOTERM_BP_FAT	skeletal muscle fiber development	RT		4	0.29	0.91
	GOTERM_BP_FAT	muscle fiber development	RT		4	0.43	0.96
Annotation Cluster 162	Enrichment Score: 0.68			Count	P_Value	Benjamini
	INTERPRO	Spectrin/alpha-actinin	RT		5	0.16	0.96
	SMART	SPEC	RT		5	0.2	0.87
	UP_SEQ_FEATURE	repeat:Spectrin 2	RT		4	0.25	1
	UP_SEQ_FEATURE	repeat:Spectrin 1	RT		4	0.25	1
Annotation Cluster 163	Enrichment Score: 0.68			Count	P_Value	Benjamini
	GOTERM_BP_FAT	response to molecule of bacterial origin	RT		11	0.065	0.57
	GOTERM_BP_FAT	response to lipopolysaccharide	RT		10	0.076	0.6
	GOTERM_BP_FAT	response to bacterium	RT		15	0.44	0.97
	KEGG_PATHWAY	Toll-like receptor signaling pathway	RT		6	0.91	0.98
Annotation Cluster 164	Enrichment Score: 0.68			Count	P_Value	Benjamini
	GOTERM_BP_FAT	sensory organ development	RT		22	0.097	0.66
	GOTERM_BP_FAT	mechanoreceptor differentiation	RT		5	0.13	0.72
	GOTERM_BP_FAT	inner ear receptor cell differentiation	RT		4	0.22	0.85
	GOTERM_BP_FAT	inner ear development	RT		8	0.29	0.9
	GOTERM_BP_FAT	ear development	RT		9	0.32	0.92
	GOTERM_BP_FAT	auditory receptor cell differentiation	RT		3	0.35	0.93
Annotation Cluster 165	Enrichment Score: 0.67			Count	P_Value	Benjamini
	INTERPRO	TNFR/CD27/30/40/95 cysteine-rich region	RT		5	0.19	0.98
	UP_SEQ_FEATURE	repeat:TNFR-Cys 3	RT		4	0.19	1
	UP_SEQ_FEATURE	repeat:TNFR-Cys 1	RT		4	0.23	1
	UP_SEQ_FEATURE	repeat:TNFR-Cys 2	RT		4	0.23	1
	SMART	TNFR	RT		5	0.23	0.86
Annotation Cluster 166	Enrichment Score: 0.67			Count	P_Value	Benjamini
	INTERPRO	Peptidase, metallopeptidases	RT		6	0.044	0.8
	SMART	ZnMc	RT		6	0.063	0.67
	UP_SEQ_FEATURE	metal ion-binding site:Zinc; catalytic	RT		13	0.12	1
	INTERPRO	Peptidase M, neutral zinc metallopeptidases, zinc-binding site	RT		11	0.12	0.95
	INTERPRO	Peptidase M10A, matrix metallopeotidase	RT		4	0.12	0.95
	SP_PIR_KEYWORDS	zymogen	RT		19	0.14	0.64
	PIR_SUPERFAMILY	PIRSF001191:Peptidase_M10A_matrix	RT		4	0.14	1
	INTERPRO	Peptidoglycan binding-like	RT		4	0.15	0.96
	UP_SEQ_FEATURE	domain:Hemopexin-like 4	RT		4	0.18	1
	UP_SEQ_FEATURE	domain:Hemopexin-like 3	RT		4	0.18	1
	UP_SEQ_FEATURE	domain:Hemopexin-like 2	RT		4	0.19	1
	UP_SEQ_FEATURE	domain:Hemopexin-like 1	RT		4	0.19	1
	SP_PIR_KEYWORDS	metalloprotease	RT		14	0.2	0.73
	INTERPRO	Hemopexin/matrixin, repeat	RT		4	0.2	0.98
	INTERPRO	Hemopexin/matrixin	RT		4	0.2	0.98
	INTERPRO	Hemopexin/matrixin, conserved site	RT		4	0.2	0.98
	SP_PIR_KEYWORDS	metalloproteinase	RT		4	0.21	0.74
	SMART	HX	RT		4	0.25	0.87
	PIR_SUPERFAMILY	PIRSF001191:matrix metalloproteinase, stromelysin type	RT		3	0.27	1
	UP_SEQ_FEATURE	short sequence motif:Cysteine switch	RT		5	0.32	1
	INTERPRO	Peptidase M10A and M12B, matrixin and adamalysin	RT		5	0.34	1
	GOTERM_MF_FAT	metallopeptidase activity	RT		15	0.35	0.97
	UP_SEQ_FEATURE	metal ion-binding site:Zinc; in inhibited form	RT		4	0.38	1
	GOTERM_MF_FAT	metalloendopeptidase activity	RT		9	0.4	0.98
	GOTERM_MF_FAT	endopeptidase activity	RT		27	0.46	0.99
	GOTERM_MF_FAT	peptidase activity, acting on L-amino acid peptides	RT		37	0.59	0.99
	GOTERM_MF_FAT	peptidase activity	RT		38	0.63	1
	SP_PIR_KEYWORDS	Protease	RT		31	0.67	0.97
Annotation Cluster 167	Enrichment Score: 0.66			Count	P_Value	Benjamini
	UP_SEQ_FEATURE	domain:ABC transporter 1	RT		7	0.017	0.84
	UP_SEQ_FEATURE	domain:ABC transporter 2	RT		7	0.017	0.84
	UP_SEQ_FEATURE	nucleotide phosphate-binding region:ATP 2	RT		7	0.026	0.91
	UP_SEQ_FEATURE	nucleotide phosphate-binding region:ATP 1	RT		7	0.026	0.91
	INTERPRO	ABC transporter-like	RT		8	0.043	0.81
	KEGG_PATHWAY	ABC transporters	RT		8	0.056	0.6
	INTERPRO	ABC transporter, conserved site	RT		8	0.092	0.92
	COG_ONTOLOGY	Defense mechanisms	RT		4	0.098	0.74
	UP_SEQ_FEATURE	domain:ABC transmembrane type-1 2	RT		3	0.26	1
	UP_SEQ_FEATURE	domain:ABC transmembrane type-1 1	RT		3	0.26	1
	INTERPRO	ABC transporter, transmembrane region	RT		3	0.49	1
	INTERPRO	ATPase, AAA+ type, core	RT		11	0.52	1
	INTERPRO	ABC transporter integral membrane type 1	RT		3	0.58	1
	SMART	AAA	RT		11	0.65	0.98
	GOTERM_MF_FAT	hydrolase activity, acting on acid anhydrides, catalyzing transmembrane movement of substances	RT		7	0.77	1
	GOTERM_MF_FAT	ATPase activity, coupled to transmembrane movement of substances	RT		6	0.87	1
	GOTERM_MF_FAT	ATPase activity, coupled to movement of substances	RT		6	0.87	1
	GOTERM_MF_FAT	primary active transmembrane transporter activity	RT		6	0.92	1
	GOTERM_MF_FAT	P-P-bond-hydrolysis-driven transmembrane transporter activity	RT		6	0.92	1
	GOTERM_MF_FAT	ATPase activity	RT		15	0.98	1
	GOTERM_MF_FAT	ATPase activity, coupled	RT		10	1	1
Annotation Cluster 168	Enrichment Score: 0.66			Count	P_Value	Benjamini
	UP_SEQ_FEATURE	repeat:ANK 3	RT		19	0.094	0.99
	UP_SEQ_FEATURE	repeat:ANK 4	RT		16	0.1	0.99
	UP_SEQ_FEATURE	repeat:ANK 6	RT		10	0.16	1
	SP_PIR_KEYWORDS	ank repeat	RT		21	0.17	0.7
	UP_SEQ_FEATURE	repeat:ANK 7	RT		7	0.19	1
	INTERPRO	Ankyrin	RT		21	0.2	0.98
	UP_SEQ_FEATURE	repeat:ANK 2	RT		20	0.2	1
	UP_SEQ_FEATURE	repeat:ANK 5	RT		12	0.25	1
	UP_SEQ_FEATURE	repeat:ANK 1	RT		19	0.27	1
	UP_SEQ_FEATURE	repeat:ANK 8	RT		5	0.3	1
	SMART	ANK	RT		21	0.34	0.91
	UP_SEQ_FEATURE	repeat:ANK 9	RT		4	0.45	1
	UP_SEQ_FEATURE	repeat:ANK 10	RT		3	0.52	1
Annotation Cluster 169	Enrichment Score: 0.65			Count	P_Value	Benjamini
	GOTERM_BP_FAT	multicellular organismal metabolic process	RT		6	0.1	0.67
	GOTERM_BP_FAT	multicellular organismal macromolecule metabolic process	RT		5	0.16	0.77
	GOTERM_BP_FAT	collagen metabolic process	RT		4	0.29	0.91
	GOTERM_BP_FAT	multicellular organismal catabolic process	RT		3	0.53	0.98
Annotation Cluster 170	Enrichment Score: 0.64			Count	P_Value	Benjamini
	GOTERM_BP_FAT	response to reactive oxygen species	RT		11	0.029	0.39
	GOTERM_BP_FAT	cellular response to reactive oxygen species	RT		4	0.33	0.93
	GOTERM_BP_FAT	cellular response to oxidative stress	RT		5	0.33	0.93
	GOTERM_MF_FAT	antioxidant activity	RT		5	0.39	0.98
	GOTERM_BP_FAT	oxygen and reactive oxygen species metabolic process	RT		6	0.48	0.98
Annotation Cluster 171	Enrichment Score: 0.64			Count	P_Value	Benjamini
	INTERPRO	Leucine-rich repeat	RT		25	0.011	0.47
	UP_SEQ_FEATURE	repeat:LRR 4	RT		25	0.047	0.97
	UP_SEQ_FEATURE	repeat:LRR 1	RT		28	0.11	0.99
	UP_SEQ_FEATURE	repeat:LRR 2	RT		28	0.12	0.99
	SP_PIR_KEYWORDS	leucine-rich repeat	RT		28	0.12	0.61
	UP_SEQ_FEATURE	repeat:LRR 5	RT		21	0.13	1
	UP_SEQ_FEATURE	repeat:LRR 3	RT		26	0.14	1
	INTERPRO	Leucine-rich repeat, typical subtype	RT		13	0.18	0.98
	UP_SEQ_FEATURE	repeat:LRR 6	RT		18	0.23	1
	INTERPRO	Leucine-rich repeat, cysteine-rich flanking region, N-terminal	RT		10	0.23	0.99
	INTERPRO	Cysteine-rich flanking region, C-terminal	RT		9	0.25	0.99
	SMART	LRR_TYP	RT		13	0.28	0.9
	UP_SEQ_FEATURE	repeat:LRR 7	RT		15	0.29	1
	SMART	LRRNT	RT		10	0.33	0.91
	SMART	LRRCT	RT		9	0.34	0.9
	UP_SEQ_FEATURE	repeat:LRR 8	RT		9	0.78	1
	UP_SEQ_FEATURE	repeat:LRR 10	RT		7	0.8	1
	UP_SEQ_FEATURE	repeat:LRR 9	RT		8	0.8	1
	UP_SEQ_FEATURE	repeat:LRR 11	RT		5	0.91	1
	UP_SEQ_FEATURE	repeat:LRR 12	RT		3	0.99	1
Annotation Cluster 172	Enrichment Score: 0.64			Count	P_Value	Benjamini
	GOTERM_CC_FAT	cytoskeleton	RT		122	0.011	0.18
	GOTERM_CC_FAT	cytoskeletal part	RT		70	0.51	0.96
	GOTERM_CC_FAT	intracellular non-membrane-bounded organelle	RT		182	0.7	0.99
	GOTERM_CC_FAT	non-membrane-bounded organelle	RT		182	0.7	0.99
Annotation Cluster 173	Enrichment Score: 0.64			Count	P_Value	Benjamini
	GOTERM_BP_FAT	central nervous system neuron axonogenesis	RT		4	0.077	0.6
	GOTERM_BP_FAT	central nervous system projection neuron axonogenesis	RT		3	0.19	0.82
	GOTERM_BP_FAT	central nervous system neuron development	RT		4	0.37	0.94
	GOTERM_BP_FAT	central nervous system neuron differentiation	RT		4	0.52	0.98
Annotation Cluster 174	Enrichment Score: 0.63			Count	P_Value	Benjamini
	GOTERM_MF_FAT	SH3 domain binding	RT		10	0.2	0.91
	SP_PIR_KEYWORDS	sh3-binding	RT		7	0.21	0.73
	UP_SEQ_FEATURE	short sequence motif:SH3-binding	RT		6	0.3	1
Annotation Cluster 175	Enrichment Score: 0.63			Count	P_Value	Benjamini
	GOTERM_MF_FAT	structural constituent of muscle	RT		8	0.021	0.47
	GOTERM_CC_FAT	muscle myosin complex	RT		3	0.43	0.93
	GOTERM_CC_FAT	myosin II complex	RT		3	0.48	0.95
	GOTERM_CC_FAT	myosin complex	RT		5	0.7	0.99
Annotation Cluster 176	Enrichment Score: 0.63			Count	P_Value	Benjamini
	GOTERM_MF_FAT	tumor necrosis factor receptor superfamily binding	RT		5	0.15	0.87
	GOTERM_MF_FAT	tumor necrosis factor receptor binding	RT		4	0.16	0.88
	INTERPRO	Tumor Necrosis Factor	RT		3	0.32	0.99
	SMART	TNF	RT		3	0.37	0.92
Annotation Cluster 177	Enrichment Score: 0.63			Count	P_Value	Benjamini
	INTERPRO	C2 calcium-dependent membrane targeting	RT		14	0.14	0.96
	INTERPRO	C2 membrane targeting protein	RT		11	0.19	0.98
	SMART	C2	RT		14	0.23	0.86
	UP_SEQ_FEATURE	domain:C2	RT		8	0.28	1
	UP_SEQ_FEATURE	domain:C2 1	RT		6	0.31	1
	UP_SEQ_FEATURE	domain:C2 2	RT		6	0.31	1
Annotation Cluster 178	Enrichment Score: 0.63			Count	P_Value	Benjamini
	INTERPRO	Apoptosis regulator Bcl-2, BH	RT		4	0.19	0.97
	SMART	BCL	RT		4	0.23	0.86
	UP_SEQ_FEATURE	short sequence motif:BH3	RT		3	0.31	1
Annotation Cluster 179	Enrichment Score: 0.62			Count	P_Value	Benjamini
	GOTERM_BP_FAT	leukocyte chemotaxis	RT		6	0.1	0.67
	GOTERM_BP_FAT	cell chemotaxis	RT		6	0.12	0.71
	GOTERM_BP_FAT	leukocyte migration	RT		7	0.19	0.81
	GOTERM_BP_FAT	taxis	RT		15	0.2	0.82
	GOTERM_BP_FAT	chemotaxis	RT		15	0.2	0.82
	GOTERM_BP_FAT	locomotory behavior	RT		23	0.23	0.86
	GOTERM_BP_FAT	neutrophil chemotaxis	RT		3	0.35	0.93
	SP_PIR_KEYWORDS	chemotaxis	RT		6	0.52	0.94
	GOTERM_BP_FAT	positive regulation of MAPKKK cascade	RT		4	0.64	0.99
Annotation Cluster 180	Enrichment Score: 0.62			Count	P_Value	Benjamini
	INTERPRO	Fps/Fes/Fer/CIP4 homology	RT		4	0.17	0.97
	SMART	FCH	RT		4	0.21	0.86
	UP_SEQ_FEATURE	domain:FCH	RT		3	0.39	1
Annotation Cluster 181	Enrichment Score: 0.61			Count	P_Value	Benjamini
	GOTERM_BP_FAT	cholesterol efflux	RT		5	0.036	0.43
	GOTERM_BP_FAT	acylglycerol metabolic process	RT		7	0.11	0.69
	GOTERM_BP_FAT	neutral lipid metabolic process	RT		7	0.12	0.71
	GOTERM_BP_FAT	glycerol ether metabolic process	RT		7	0.13	0.72
	GOTERM_BP_FAT	organic ether metabolic process	RT		7	0.15	0.76
	GOTERM_BP_FAT	triglyceride metabolic process	RT		6	0.16	0.78
	GOTERM_BP_FAT	glycerolipid metabolic process	RT		15	0.21	0.84
	GOTERM_BP_FAT	cholesterol homeostasis	RT		5	0.26	0.88
	GOTERM_BP_FAT	sterol homeostasis	RT		5	0.26	0.88
	GOTERM_MF_FAT	cholesterol binding	RT		3	0.32	0.97
	GOTERM_MF_FAT	sterol binding	RT		3	0.37	0.98
	GOTERM_MF_FAT	lipid transporter activity	RT		6	0.42	0.98
	GOTERM_MF_FAT	steroid binding	RT		6	0.43	0.98
	GOTERM_BP_FAT	lipid homeostasis	RT		5	0.46	0.97
	GOTERM_BP_FAT	lipoprotein metabolic process	RT		7	0.46	0.97
	GOTERM_BP_FAT	lipoprotein biosynthetic process	RT		5	0.56	0.99
	GOTERM_BP_FAT	protein amino acid lipidation	RT		3	0.88	1
Annotation Cluster 182	Enrichment Score: 0.6			Count	P_Value	Benjamini
	GOTERM_CC_FAT	cell cortex	RT		17	0.06	0.44
	GOTERM_CC_FAT	cortical cytoskeleton	RT		6	0.28	0.86
	GOTERM_CC_FAT	cell cortex part	RT		8	0.39	0.92
	GOTERM_CC_FAT	cortical actin cytoskeleton	RT		3	0.61	0.98
Annotation Cluster 183	Enrichment Score: 0.6			Count	P_Value	Benjamini
	PIR_SUPERFAMILY	PIRSF017692:Uncoordinated protein 112	RT		3	0.015	0.98
	UP_SEQ_FEATURE	domain:FERM	RT		5	0.4	1
	INTERPRO	FERM central domain	RT		5	0.4	1
	INTERPRO	FERM conserved site	RT		5	0.45	1
	INTERPRO	Band 4.1 domain	RT		5	0.45	1
	SMART	B41	RT		5	0.53	0.96
Annotation Cluster 184	Enrichment Score: 0.6			Count	P_Value	Benjamini
	GOTERM_BP_FAT	ectoderm development	RT		20	0.082	0.62
	GOTERM_BP_FAT	peptide cross-linking	RT		5	0.096	0.66
	GOTERM_BP_FAT	epidermis development	RT		18	0.12	0.71
	GOTERM_BP_FAT	keratinocyte differentiation	RT		7	0.29	0.9
	GOTERM_BP_FAT	epidermal cell differentiation	RT		7	0.36	0.94
	GOTERM_CC_FAT	cornified envelope	RT		3	0.48	0.95
	GOTERM_BP_FAT	epithelium development	RT		16	0.58	0.99
	GOTERM_BP_FAT	epithelial cell differentiation	RT		10	0.59	0.99
Annotation Cluster 185	Enrichment Score: 0.6			Count	P_Value	Benjamini
	SP_PIR_KEYWORDS	oxygen transport	RT		3	0.19	0.72
	UP_SEQ_FEATURE	metal ion-binding site:Iron (heme distal ligand)	RT		3	0.19	1
	INTERPRO	Globin	RT		3	0.2	0.98
	INTERPRO	Globin, subset	RT		3	0.2	0.98
	GOTERM_MF_FAT	oxygen transporter activity	RT		3	0.22	0.92
	GOTERM_BP_FAT	oxygen transport	RT		3	0.22	0.85
	UP_SEQ_FEATURE	metal ion-binding site:Iron (heme proximal ligand)	RT		3	0.26	1
	GOTERM_MF_FAT	oxygen binding	RT		5	0.33	0.97
	GOTERM_BP_FAT	gas transport	RT		3	0.35	0.93
	GOTERM_MF_FAT	heme binding	RT		9	0.57	0.99
Annotation Cluster 186	Enrichment Score: 0.59			Count	P_Value	Benjamini
	INTERPRO	Carbonic anhydrase, alpha-class, catalytic domain	RT		4	0.12	0.95
	GOTERM_MF_FAT	hydro-lyase activity	RT		6	0.17	0.88
	INTERPRO	Carbonic anhydrase, alpha-class, conserved site	RT		3	0.27	0.99
	KEGG_PATHWAY	Nitrogen metabolism	RT		4	0.27	0.82
	GOTERM_MF_FAT	carbonate dehydratase activity	RT		3	0.29	0.96
	GOTERM_BP_FAT	one-carbon metabolic process	RT		8	0.64	0.99
Annotation Cluster 187	Enrichment Score: 0.59			Count	P_Value	Benjamini
	GOTERM_BP_FAT	regulation of synaptic transmission, glutamatergic	RT		5	0.036	0.43
	GOTERM_BP_FAT	negative regulation of synaptic transmission	RT		3	0.42	0.96
	GOTERM_BP_FAT	negative regulation of transmission of nerve impulse	RT		3	0.51	0.98
	GOTERM_BP_FAT	negative regulation of neurological system process	RT		3	0.57	0.99
Annotation Cluster 188	Enrichment Score: 0.58			Count	P_Value	Benjamini
	GOTERM_BP_FAT	regulation of lipid metabolic process	RT		13	0.077	0.6
	GOTERM_BP_FAT	regulation of fatty acid metabolic process	RT		5	0.43	0.96
	GOTERM_BP_FAT	regulation of cellular ketone metabolic process	RT		5	0.55	0.99
Annotation Cluster 189	Enrichment Score: 0.58			Count	P_Value	Benjamini
	GOTERM_BP_FAT	regulation of chemokine production	RT		4	0.077	0.6
	GOTERM_BP_FAT	regulation of chemokine biosynthetic process	RT		3	0.14	0.75
	GOTERM_BP_FAT	regulation of cytokine biosynthetic process	RT		6	0.57	0.99
	GOTERM_BP_FAT	acute-phase response	RT		3	0.76	1
Annotation Cluster 190	Enrichment Score: 0.57			Count	P_Value	Benjamini
	INTERPRO	Extracellular ligand-binding receptor	RT		7	0.033	0.77
	GOTERM_MF_FAT	glutamate receptor activity	RT		5	0.15	0.87
	GOTERM_MF_FAT	ionotropic glutamate receptor activity	RT		3	0.34	0.97
	INTERPRO	NMDA receptor	RT		3	0.35	1
	INTERPRO	Glutamate receptor-related	RT		3	0.35	1
	INTERPRO	Ionotropic glutamate receptor	RT		3	0.35	1
	INTERPRO	Glutamate receptor, L-glutamate/glycine-binding	RT		3	0.35	1
	GOTERM_MF_FAT	extracellular-glutamate-gated ion channel activity	RT		3	0.37	0.98
	SMART	PBPe	RT		3	0.4	0.93
	GOTERM_MF_FAT	extracellular ligand-gated ion channel activity	RT		6	0.54	0.99
Annotation Cluster 191	Enrichment Score: 0.56			Count	P_Value	Benjamini
	INTERPRO	Actinin-type, actin-binding, conserved site	RT		4	0.2	0.98
	UP_SEQ_FEATURE	domain:CH 1	RT		4	0.26	1
	UP_SEQ_FEATURE	domain:CH 2	RT		4	0.26	1
	UP_SEQ_FEATURE	domain:Actin-binding	RT		3	0.39	1
Annotation Cluster 192	Enrichment Score: 0.56			Count	P_Value	Benjamini
	INTERPRO	Death	RT		5	0.2	0.98
	SMART	DEATH	RT		5	0.25	0.87
	UP_SEQ_FEATURE	domain:Death	RT		4	0.41	1
Annotation Cluster 193	Enrichment Score: 0.56			Count	P_Value	Benjamini
	GOTERM_BP_FAT	transmembrane receptor protein serine/threonine kinase signaling pathway	RT		11	0.16	0.78
	INTERPRO	Transforming growth factor beta	RT		5	0.24	0.99
	INTERPRO	Transforming growth factor beta, conserved site	RT		5	0.24	0.99
	SMART	TGFB	RT		5	0.3	0.91
	INTERPRO	Transforming growth factor-beta-related	RT		4	0.37	1
	INTERPRO	Transforming growth factor beta (TGFb), N-terminal	RT		3	0.42	1
Annotation Cluster 194	Enrichment Score: 0.55			Count	P_Value	Benjamini
	UP_SEQ_FEATURE	domain:CRAL-TRIO	RT		4	0.25	1
	INTERPRO	Cellular retinaldehyde-binding/triple function, C-terminal	RT		4	0.28	0.99
	SMART	SEC14	RT		4	0.33	0.91
Annotation Cluster 195	Enrichment Score: 0.53			Count	P_Value	Benjamini
	GOTERM_BP_FAT	maintenance of location in cell	RT		6	0.22	0.85
	GOTERM_BP_FAT	maintenance of location	RT		7	0.27	0.89
	GOTERM_BP_FAT	maintenance of protein location in cell	RT		5	0.3	0.91
	GOTERM_BP_FAT	maintenance of protein location	RT		5	0.41	0.96
Annotation Cluster 196	Enrichment Score: 0.53			Count	P_Value	Benjamini
	GOTERM_BP_FAT	regulation of synaptic plasticity	RT		8	0.14	0.75
	GOTERM_BP_FAT	regulation of long-term neuronal synaptic plasticity	RT		3	0.42	0.96
	GOTERM_BP_FAT	regulation of neuronal synaptic plasticity	RT		4	0.44	0.97
Annotation Cluster 197	Enrichment Score: 0.51			Count	P_Value	Benjamini
	GOTERM_BP_FAT	respiratory tube development	RT		10	0.25	0.88
	GOTERM_BP_FAT	respiratory system development	RT		10	0.31	0.92
	GOTERM_BP_FAT	tube development	RT		18	0.32	0.92
	GOTERM_BP_FAT	lung development	RT		9	0.36	0.94
Annotation Cluster 198	Enrichment Score: 0.51			Count	P_Value	Benjamini
	UP_SEQ_FEATURE	domain:EGF-like 12	RT		3	0.19	1
	UP_SEQ_FEATURE	domain:EGF-like 13	RT		3	0.29	1
	UP_SEQ_FEATURE	domain:EGF-like 3	RT		7	0.38	1
	UP_SEQ_FEATURE	domain:EGF-like 9	RT		3	0.46	1
Annotation Cluster 199	Enrichment Score: 0.51			Count	P_Value	Benjamini
	UP_SEQ_FEATURE	domain:PSI	RT		3	0.19	1
	INTERPRO	Plexin/semaphorin/integrin	RT		5	0.37	1
	SMART	PSI	RT		5	0.44	0.94
Annotation Cluster 200	Enrichment Score: 0.5			Count	P_Value	Benjamini
	GOTERM_BP_FAT	positive regulation of DNA repair	RT		4	0.077	0.6
	GOTERM_BP_FAT	regulation of DNA repair	RT		4	0.18	0.81
	GOTERM_BP_FAT	regulation of cellular response to stress	RT		9	0.4	0.95
	GOTERM_BP_FAT	regulation of DNA metabolic process	RT		9	0.51	0.98
	GOTERM_BP_FAT	positive regulation of DNA metabolic process	RT		5	0.53	0.98
	GOTERM_BP_FAT	double-strand break repair	RT		5	0.61	0.99
Annotation Cluster 201	Enrichment Score: 0.5			Count	P_Value	Benjamini
	GOTERM_BP_FAT	nucleoside metabolic process	RT		8	0.14	0.75
	GOTERM_BP_FAT	pyrimidine nucleotide metabolic process	RT		4	0.44	0.97
	GOTERM_BP_FAT	pyrimidine nucleoside metabolic process	RT		3	0.51	0.98
Annotation Cluster 202	Enrichment Score: 0.5			Count	P_Value	Benjamini
	GOTERM_BP_FAT	T cell differentiation in the thymus	RT		4	0.28	0.9
	GOTERM_BP_FAT	immunoglobulin production	RT		4	0.33	0.93
	GOTERM_BP_FAT	production of molecular mediator of immune response	RT		4	0.35	0.94
Annotation Cluster 203	Enrichment Score: 0.5			Count	P_Value	Benjamini
	PIR_SUPERFAMILY	PIRSF002337:Actin	RT		4	0.12	1
	INTERPRO	Actin, conserved site	RT		3	0.3	0.99
	INTERPRO	Actin/actin-like	RT		4	0.5	1
	SMART	ACTIN	RT		4	0.57	0.97
Annotation Cluster 204	Enrichment Score: 0.49			Count	P_Value	Benjamini
	UP_SEQ_FEATURE	domain:Ig-like 1	RT		4	0.3	1
	UP_SEQ_FEATURE	domain:Ig-like 2	RT		4	0.3	1
	UP_SEQ_FEATURE	domain:Ig-like 3	RT		3	0.36	1
Annotation Cluster 205	Enrichment Score: 0.49			Count	P_Value	Benjamini
	UP_SEQ_FEATURE	domain:Leucine-zipper	RT		11	0.19	1
	UP_SEQ_FEATURE	DNA-binding region:Basic motif	RT		14	0.27	1
	INTERPRO	Basic-leucine zipper (bZIP) transcription factor	RT		6	0.29	0.99
	SMART	BRLZ	RT		6	0.37	0.92
	INTERPRO	bZIP transcription factor, bZIP-1	RT		3	0.63	1
Annotation Cluster 206	Enrichment Score: 0.48			Count	P_Value	Benjamini
	KEGG_PATHWAY	VEGF signaling pathway	RT		9	0.24	0.81
	KEGG_PATHWAY	GnRH signaling pathway	RT		11	0.25	0.8
	KEGG_PATHWAY	Fc epsilon RI signaling pathway	RT		7	0.59	0.9
Annotation Cluster 207	Enrichment Score: 0.48			Count	P_Value	Benjamini
	UP_SEQ_FEATURE	active site:Proton acceptor	RT		59	0.016	0.83
	SP_PIR_KEYWORDS	kinase	RT		58	0.045	0.38
	GOTERM_BP_FAT	protein amino acid phosphorylation	RT		56	0.073	0.6
	GOTERM_BP_FAT	phosphorus metabolic process	RT		77	0.1	0.67
	GOTERM_BP_FAT	phosphate metabolic process	RT		77	0.1	0.67
	INTERPRO	Serine/threonine protein kinase	RT		23	0.17	0.97
	UP_SEQ_FEATURE	domain:Protein kinase	RT		37	0.2	1
	GOTERM_BP_FAT	phosphorylation	RT		61	0.22	0.84
	INTERPRO	Protein kinase, ATP binding site	RT		36	0.25	0.99
	UP_SEQ_FEATURE	binding site:ATP	RT		41	0.26	1
	SMART	S_TKc	RT		23	0.31	0.9
	INTERPRO	Protein kinase, core	RT		36	0.35	1
	GOTERM_MF_FAT	protein serine/threonine kinase activity	RT		32	0.36	0.98
	SP_PIR_KEYWORDS	nucleotide-binding	RT		116	0.37	0.87
	SP_PIR_KEYWORDS	serine/threonine-protein kinase	RT		28	0.37	0.87
	GOTERM_MF_FAT	protein kinase activity	RT		44	0.38	0.98
	INTERPRO	Serine/threonine protein kinase-related	RT		27	0.41	1
	INTERPRO	Serine/threonine protein kinase, active site	RT		26	0.46	1
	GOTERM_MF_FAT	ribonucleotide binding	RT		121	0.65	1
	GOTERM_MF_FAT	purine ribonucleotide binding	RT		121	0.65	1
	GOTERM_MF_FAT	purine nucleotide binding	RT		125	0.7	1
	SP_PIR_KEYWORDS	atp-binding	RT		84	0.71	0.98
	UP_SEQ_FEATURE	nucleotide phosphate-binding region:ATP	RT		60	0.76	1
	GOTERM_MF_FAT	nucleotide binding	RT		141	0.86	1
	GOTERM_MF_FAT	purine nucleoside binding	RT		97	0.9	1
	GOTERM_MF_FAT	adenyl ribonucleotide binding	RT		90	0.91	1
	GOTERM_MF_FAT	nucleoside binding	RT		97	0.92	1
	GOTERM_MF_FAT	ATP binding	RT		88	0.92	1
	GOTERM_MF_FAT	adenyl nucleotide binding	RT		94	0.93	1
Annotation Cluster 208	Enrichment Score: 0.48			Count	P_Value	Benjamini
	GOTERM_BP_FAT	tissue remodeling	RT		8	0.083	0.62
	GOTERM_BP_FAT	ameboidal cell migration	RT		5	0.24	0.87
	GOTERM_BP_FAT	neural crest cell differentiation	RT		4	0.39	0.95
	GOTERM_BP_FAT	neural crest cell development	RT		4	0.39	0.95
	GOTERM_BP_FAT	mesenchymal cell differentiation	RT		5	0.46	0.97
	GOTERM_BP_FAT	mesenchymal cell development	RT		5	0.46	0.97
	GOTERM_BP_FAT	neural crest cell migration	RT		3	0.47	0.97
	GOTERM_BP_FAT	mesenchyme development	RT		5	0.47	0.97
Annotation Cluster 209	Enrichment Score: 0.47			Count	P_Value	Benjamini
	GOTERM_MF_FAT	gated channel activity	RT		28	0.1	0.79
	GOTERM_MF_FAT	ligand-gated channel activity	RT		10	0.49	0.99
	GOTERM_MF_FAT	ligand-gated ion channel activity	RT		10	0.49	0.99
	GOTERM_MF_FAT	extracellular ligand-gated ion channel activity	RT		6	0.54	0.99
Annotation Cluster 210	Enrichment Score: 0.47			Count	P_Value	Benjamini
	INTERPRO	Peptidase C1A, papain C-terminal	RT		3	0.25	0.99
	INTERPRO	Peptidase C1A, papain	RT		3	0.25	0.99
	SMART	Pept_C1	RT		3	0.28	0.89
	GOTERM_MF_FAT	cysteine-type endopeptidase activity	RT		7	0.36	0.98
	INTERPRO	Peptidase, cysteine peptidase active site	RT		3	0.71	1
Annotation Cluster 211	Enrichment Score: 0.47			Count	P_Value	Benjamini
	GOTERM_BP_FAT	multicellular organismal homeostasis	RT		9	0.22	0.85
	GOTERM_BP_FAT	tissue homeostasis	RT		6	0.43	0.96
	GOTERM_BP_FAT	anatomical structure homeostasis	RT		9	0.43	0.96
Annotation Cluster 212	Enrichment Score: 0.46			Count	P_Value	Benjamini
	GOTERM_CC_FAT	gap junction	RT		5	0.15	0.67
	SP_PIR_KEYWORDS	gap junction	RT		4	0.23	0.76
	INTERPRO	Connexin, conserved site	RT		3	0.42	1
	INTERPRO	Connexin region	RT		3	0.42	1
	INTERPRO	Connexin, N-terminal	RT		3	0.42	1
	SMART	CNX	RT		3	0.48	0.95
	GOTERM_CC_FAT	connexon complex	RT		3	0.48	0.95
Annotation Cluster 213	Enrichment Score: 0.45			Count	P_Value	Benjamini
	GOTERM_BP_FAT	negative regulation of cellular component organization	RT		15	0.1	0.67
	GOTERM_BP_FAT	regulation of microtubule cytoskeleton organization	RT		6	0.15	0.77
	GOTERM_BP_FAT	regulation of microtubule polymerization or depolymerization	RT		5	0.16	0.77
	GOTERM_BP_FAT	regulation of microtubule-based process	RT		6	0.24	0.86
	GOTERM_BP_FAT	negative regulation of microtubule depolymerization	RT		3	0.3	0.91
	GOTERM_BP_FAT	regulation of microtubule depolymerization	RT		3	0.3	0.91
	GOTERM_BP_FAT	negative regulation of cytoskeleton organization	RT		6	0.32	0.92
	GOTERM_BP_FAT	negative regulation of microtubule polymerization or depolymerization	RT		3	0.32	0.92
	GOTERM_BP_FAT	regulation of protein complex disassembly	RT		5	0.46	0.97
	GOTERM_BP_FAT	negative regulation of protein complex disassembly	RT		4	0.53	0.98
	GOTERM_BP_FAT	negative regulation of organelle organization	RT		6	0.66	1
	GOTERM_CC_FAT	microtubule associated complex	RT		7	0.75	0.99
	GOTERM_BP_FAT	microtubule-based process	RT		15	0.82	1
	GOTERM_BP_FAT	microtubule cytoskeleton organization	RT		8	0.88	1
Annotation Cluster 214	Enrichment Score: 0.45			Count	P_Value	Benjamini
	GOTERM_BP_FAT	cellular response to hormone stimulus	RT		14	0.12	0.7
	GOTERM_BP_FAT	response to peptide hormone stimulus	RT		14	0.25	0.87
	GOTERM_BP_FAT	cellular response to insulin stimulus	RT		5	0.69	1
	GOTERM_BP_FAT	response to insulin stimulus	RT		6	0.82	1
Annotation Cluster 215	Enrichment Score: 0.44			Count	P_Value	Benjamini
	GOTERM_BP_FAT	regulation of blood coagulation	RT		5	0.23	0.85
	GOTERM_BP_FAT	regulation of coagulation	RT		5	0.3	0.91
	GOTERM_BP_FAT	negative regulation of blood coagulation	RT		3	0.47	0.97
	GOTERM_BP_FAT	negative regulation of coagulation	RT		3	0.53	0.98
Annotation Cluster 216	Enrichment Score: 0.43			Count	P_Value	Benjamini
	SP_PIR_KEYWORDS	steroid metabolism	RT		7	0.094	0.56
	GOTERM_BP_FAT	cholesterol metabolic process	RT		9	0.28	0.9
	SP_PIR_KEYWORDS	cholesterol metabolism	RT		4	0.35	0.87
	GOTERM_BP_FAT	sterol metabolic process	RT		9	0.38	0.95
	GOTERM_BP_FAT	steroid metabolic process	RT		16	0.4	0.95
	GOTERM_BP_FAT	cholesterol biosynthetic process	RT		3	0.53	0.98
	GOTERM_BP_FAT	steroid biosynthetic process	RT		6	0.69	1
	GOTERM_BP_FAT	sterol biosynthetic process	RT		3	0.7	1
Annotation Cluster 217	Enrichment Score: 0.43			Count	P_Value	Benjamini
	SP_PIR_KEYWORDS	4fe-4s	RT		4	0.23	0.76
	SP_PIR_KEYWORDS	iron-sulfur	RT		5	0.33	0.85
	GOTERM_MF_FAT	iron-sulfur cluster binding	RT		5	0.44	0.99
	GOTERM_MF_FAT	metal cluster binding	RT		5	0.44	0.99
	GOTERM_MF_FAT	4 iron, 4 sulfur cluster binding	RT		3	0.51	0.99
Annotation Cluster 218	Enrichment Score: 0.43			Count	P_Value	Benjamini
	GOTERM_BP_FAT	nitrogen compound catabolic process	RT		8	0.17	0.79
	GOTERM_BP_FAT	nucleobase, nucleoside, nucleotide and nucleic acid catabolic process	RT		6	0.36	0.94
	GOTERM_BP_FAT	nucleobase, nucleoside and nucleotide catabolic process	RT		6	0.36	0.94
	GOTERM_BP_FAT	heterocycle catabolic process	RT		7	0.42	0.96
	GOTERM_BP_FAT	nucleotide catabolic process	RT		5	0.46	0.97
	GOTERM_BP_FAT	purine nucleotide catabolic process	RT		3	0.67	1
Annotation Cluster 219	Enrichment Score: 0.42			Count	P_Value	Benjamini
	UP_SEQ_FEATURE	domain:AGC-kinase C-terminal	RT		6	0.3	1
	INTERPRO	AGC-kinase, C-terminal	RT		6	0.32	0.99
	SMART	S_TK_X	RT		6	0.4	0.92
	INTERPRO	Protein kinase, C-terminal	RT		4	0.52	1
Annotation Cluster 220	Enrichment Score: 0.42			Count	P_Value	Benjamini
	GOTERM_BP_FAT	response to radiation	RT		18	0.2	0.82
	GOTERM_BP_FAT	response to UV	RT		6	0.37	0.94
	GOTERM_BP_FAT	response to light stimulus	RT		9	0.73	1
Annotation Cluster 221	Enrichment Score: 0.42			Count	P_Value	Benjamini
	UP_SEQ_FEATURE	domain:C1q	RT		4	0.34	1
	INTERPRO	Tumour necrosis factor-like	RT		5	0.37	1
	INTERPRO	Complement C1q protein	RT		4	0.37	1
	SMART	C1Q	RT		4	0.44	0.94
Annotation Cluster 222	Enrichment Score: 0.41			Count	P_Value	Benjamini
	GOTERM_BP_FAT	negative regulation of immune response	RT		5	0.085	0.63
	GOTERM_BP_FAT	negative regulation of adaptive immune response	RT		3	0.17	0.79
	GOTERM_BP_FAT	negative regulation of adaptive immune response based on somatic recombination of immune receptors built from immunoglobulin superfamily domains	RT		3	0.17	0.79
	GOTERM_BP_FAT	regulation of immune effector process	RT		10	0.25	0.87
	GOTERM_BP_FAT	positive regulation of adaptive immune response	RT		4	0.35	0.94
	GOTERM_BP_FAT	regulation of T cell mediated immunity	RT		3	0.42	0.96
	GOTERM_BP_FAT	regulation of lymphocyte mediated immunity	RT		5	0.5	0.98
	GOTERM_BP_FAT	regulation of adaptive immune response	RT		5	0.53	0.98
	GOTERM_BP_FAT	positive regulation of immune effector process	RT		4	0.58	0.99
	GOTERM_BP_FAT	regulation of leukocyte mediated immunity	RT		5	0.6	0.99
	GOTERM_BP_FAT	positive regulation of adaptive immune response based on somatic recombination of immune receptors built from immunoglobulin superfamily domains	RT		3	0.61	0.99
	GOTERM_BP_FAT	positive regulation of lymphocyte mediated immunity	RT		3	0.68	1
	GOTERM_BP_FAT	positive regulation of leukocyte mediated immunity	RT		3	0.68	1
	GOTERM_BP_FAT	regulation of adaptive immune response based on somatic recombination of immune receptors built from immunoglobulin superfamily domains	RT		4	0.73	1
Annotation Cluster 223	Enrichment Score: 0.41			Count	P_Value	Benjamini
	GOTERM_BP_FAT	negative regulation of cell migration	RT		6	0.34	0.93
	GOTERM_BP_FAT	negative regulation of locomotion	RT		6	0.4	0.95
	GOTERM_BP_FAT	negative regulation of cell motion	RT		6	0.43	0.96
Annotation Cluster 224	Enrichment Score: 0.41			Count	P_Value	Benjamini
	SP_PIR_KEYWORDS	Fatty acid biosynthesis	RT		6	0.15	0.67
	SP_PIR_KEYWORDS	amino-acid biosynthesis	RT		4	0.21	0.74
	GOTERM_BP_FAT	fatty acid metabolic process	RT		16	0.37	0.94
	SP_PIR_KEYWORDS	lipid synthesis	RT		8	0.47	0.92
	GOTERM_BP_FAT	organic acid biosynthetic process	RT		12	0.48	0.98
	GOTERM_BP_FAT	carboxylic acid biosynthetic process	RT		12	0.48	0.98
	GOTERM_BP_FAT	fatty acid biosynthetic process	RT		6	0.63	0.99
	GOTERM_BP_FAT	cellular amino acid biosynthetic process	RT		4	0.68	1
Annotation Cluster 225	Enrichment Score: 0.4			Count	P_Value	Benjamini
	GOTERM_BP_FAT	pteridine and derivative metabolic process	RT		4	0.2	0.83
	GOTERM_BP_FAT	pteridine and derivative biosynthetic process	RT		3	0.24	0.87
	GOTERM_BP_FAT	aromatic compound biosynthetic process	RT		3	0.35	0.93
	GOTERM_BP_FAT	cofactor biosynthetic process	RT		8	0.49	0.98
	GOTERM_BP_FAT	coenzyme biosynthetic process	RT		6	0.51	0.98
	GOTERM_BP_FAT	heterocycle biosynthetic process	RT		3	0.92	1
Annotation Cluster 226	Enrichment Score: 0.4			Count	P_Value	Benjamini
	GOTERM_BP_FAT	amine biosynthetic process	RT		8	0.31	0.92
	GOTERM_BP_FAT	biogenic amine biosynthetic process	RT		4	0.33	0.93
	GOTERM_BP_FAT	biogenic amine metabolic process	RT		8	0.49	0.98
	GOTERM_BP_FAT	cellular amino acid derivative biosynthetic process	RT		5	0.5	0.98
Annotation Cluster 227	Enrichment Score: 0.38			Count	P_Value	Benjamini
	GOTERM_BP_FAT	cellular response to nutrient levels	RT		5	0.35	0.93
	GOTERM_BP_FAT	cellular response to starvation	RT		4	0.37	0.94
	GOTERM_BP_FAT	cellular response to extracellular stimulus	RT		6	0.44	0.97
	GOTERM_BP_FAT	response to starvation	RT		4	0.55	0.99
Annotation Cluster 228	Enrichment Score: 0.37			Count	P_Value	Benjamini
	GOTERM_BP_FAT	induction of apoptosis by extracellular signals	RT		13	0.077	0.6
	GOTERM_MF_FAT	Rho guanyl-nucleotide exchange factor activity	RT		8	0.23	0.92
	INTERPRO	Guanine-nucleotide dissociation stimulator, CDC24, conserved site	RT		7	0.26	0.99
	SP_PIR_KEYWORDS	guanine-nucleotide releasing factor	RT		11	0.28	0.8
	INTERPRO	Dbl homology (DH) domain	RT		7	0.33	1
	GOTERM_MF_FAT	Ras guanyl-nucleotide exchange factor activity	RT		8	0.38	0.98
[truncated: 1,034 more rows]

## Sheet: Upreg. DAVID GO clusters
TCF21 overexpression - DAVID GO clusters - upregulated
	DAVID Bioinformatics Resources 6.7
	National Institute of Allergy and Infectious Diseases (NIAID), NIH
Functional Annotation Clustering
Help and Manual
Current Gene List: List_2
Current Background: Homo sapiens
1292 DAVID IDs
Options Classification Stringency Custom Lowest Low Medium High Highest
Kappa Similarity	Similarity Term Overlap 3 4 5 6 7 8 9 10	Similarity Threshold 0.20 0.25 0.30 0.35 0.40 0.45 0.50 0.55 0.60 0.65 0.70 0.75 0.80 0.85 0.90 0.95 1.00
Classification	Initial Group Membership 2 3 4 5 6 7 8 9 10	Final Group Membership 2 3 4 5 6 7 8 9 10	Multiple Linkage Threshold 0.00 0.05 0.10 0.15 0.20 0.25 0.30 0.35 0.40 0.45 0.50 0.55 0.60 0.65 0.70 0.75 0.80 0.85 0.90 0.95 1.00
Enrichment Thresholds	EASE
Display	Fold Change	Bonferroni	Benjamini	FDR	LT,PH,PT
393 Cluster(s)	Download File
Annotation Cluster 1	Enrichment Score: 7.43			Count	P_Value	Benjamini
	GOTERM_BP_FAT	vasculature development	RT		47	2e-09	3.3e-06
	GOTERM_BP_FAT	blood vessel development	RT		45	8.4e-09	7.1e-06
	GOTERM_BP_FAT	blood vessel morphogenesis	RT		39	8.1e-08	3.4e-05
	GOTERM_BP_FAT	angiogenesis	RT		29	1.5e-06	0.00031
Annotation Cluster 2	Enrichment Score: 7.28			Count	P_Value	Benjamini
	SP_PIR_KEYWORDS	extracellular matrix	RT		47	6.6e-11	1.9e-08
	GOTERM_CC_FAT	extracellular region part	RT		118	1.3e-08	6e-06
	GOTERM_CC_FAT	proteinaceous extracellular matrix	RT		52	8.5e-08	2e-05
	GOTERM_CC_FAT	extracellular matrix	RT		54	1.6e-07	2.6e-05
	GOTERM_CC_FAT	extracellular matrix part	RT		23	3.3e-05	0.0039
Annotation Cluster 3	Enrichment Score: 7.19			Count	P_Value	Benjamini
	GOTERM_BP_FAT	cell cycle phase	RT		66	8.6e-10	2.9e-06
	SP_PIR_KEYWORDS	cell cycle	RT		68	1e-09	2e-07
	GOTERM_BP_FAT	mitotic cell cycle	RT		59	7.6e-09	8.6e-06
	GOTERM_BP_FAT	cell cycle	RT		99	1e-08	6.8e-06
	SP_PIR_KEYWORDS	cell division	RT		45	1.4e-08	2e-06
	GOTERM_BP_FAT	cell cycle process	RT		77	3.8e-08	2.1e-05
	SP_PIR_KEYWORDS	mitosis	RT		34	1.3e-07	1.1e-05
	GOTERM_BP_FAT	M phase	RT		51	2.3e-07	7.6e-05
	GOTERM_BP_FAT	cell division	RT		47	3.2e-07	0.0001
	GOTERM_BP_FAT	nuclear division	RT		38	7e-07	0.00018
	GOTERM_BP_FAT	mitosis	RT		38	7e-07	0.00018
	GOTERM_BP_FAT	M phase of mitotic cell cycle	RT		38	1.1e-06	0.00025
	GOTERM_BP_FAT	organelle fission	RT		38	1.9e-06	0.00038
Annotation Cluster 4	Enrichment Score: 5.2			Count	P_Value	Benjamini
	GOTERM_BP_FAT	mitotic cell cycle	RT		59	7.6e-09	8.6e-06
	GOTERM_BP_FAT	interphase of mitotic cell cycle	RT		22	8.9e-06	0.0012
	GOTERM_BP_FAT	interphase	RT		22	1.4e-05	0.0017
	GOTERM_BP_FAT	G1/S transition of mitotic cell cycle	RT		12	0.0017	0.079
Annotation Cluster 5	Enrichment Score: 4.65			Count	P_Value	Benjamini
	GOTERM_MF_FAT	enzyme binding	RT		67	4.1e-06	0.0044
	GOTERM_MF_FAT	protein kinase binding	RT		27	1.5e-05	0.002
	GOTERM_MF_FAT	kinase binding	RT		28	0.00018	0.013
Annotation Cluster 6	Enrichment Score: 4.54			Count	P_Value	Benjamini
	GOTERM_BP_FAT	regulation of cell cycle	RT		53	4.3e-08	2.1e-05
	GOTERM_BP_FAT	regulation of mitotic cell cycle	RT		30	8e-07	0.00019
	GOTERM_BP_FAT	regulation of cell cycle process	RT		24	4.1e-06	0.0006
	GOTERM_BP_FAT	regulation of nuclear division	RT		15	2.6e-05	0.0029
	GOTERM_BP_FAT	regulation of mitosis	RT		15	2.6e-05	0.0029
	GOTERM_BP_FAT	cell cycle checkpoint	RT		19	5.9e-05	0.0055
	GOTERM_BP_FAT	negative regulation of cell cycle process	RT		9	0.00023	0.017
	GOTERM_BP_FAT	regulation of mitotic metaphase/anaphase transition	RT		8	0.00058	0.034
	GOTERM_BP_FAT	regulation of organelle organization	RT		25	0.02	0.37
Annotation Cluster 7	Enrichment Score: 4.47			Count	P_Value	Benjamini
	SP_PIR_KEYWORDS	glycoprotein	RT		363	2.1e-07	1.5e-05
	UP_SEQ_FEATURE	glycosylation site:N-linked (GlcNAc...)	RT		346	1.1e-06	0.0013
	SP_PIR_KEYWORDS	Secreted	RT		160	3e-06	0.00015
	SP_PIR_KEYWORDS	signal	RT		277	3.5e-06	0.00016
	UP_SEQ_FEATURE	signal peptide	RT		277	5.5e-06	0.0032
	GOTERM_CC_FAT	extracellular region	RT		178	0.003	0.086
	SP_PIR_KEYWORDS	disulfide bond	RT		229	0.004	0.058
	UP_SEQ_FEATURE	disulfide bond	RT		218	0.011	0.66
Annotation Cluster 8	Enrichment Score: 4.35			Count	P_Value	Benjamini
	GOTERM_CC_FAT	extracellular region part	RT		118	1.3e-08	6e-06
	GOTERM_CC_FAT	extracellular space	RT		71	0.0024	0.077
	GOTERM_CC_FAT	extracellular region	RT		178	0.003	0.086
Annotation Cluster 9	Enrichment Score: 4.11			Count	P_Value	Benjamini
	GOTERM_BP_FAT	transmembrane receptor protein serine/threonine kinase signaling pathway	RT		22	8.9e-06	0.0012
	GOTERM_BP_FAT	BMP signaling pathway	RT		12	0.00019	0.015
	KEGG_PATHWAY	TGF-beta signaling pathway	RT		19	0.00028	0.0096
Annotation Cluster 10	Enrichment Score: 4.06			Count	P_Value	Benjamini
	GOTERM_BP_FAT	regulation of cell motion	RT		34	1.9e-06	0.00036
	GOTERM_BP_FAT	regulation of cell migration	RT		31	2.5e-06	0.00043
	GOTERM_BP_FAT	regulation of locomotion	RT		33	4.8e-06	0.00067
	GOTERM_BP_FAT	positive regulation of locomotion	RT		17	0.0014	0.066
	GOTERM_BP_FAT	positive regulation of cell motion	RT		16	0.0037	0.14
	GOTERM_BP_FAT	positive regulation of cell migration	RT		15	0.0038	0.14
Annotation Cluster 11	Enrichment Score: 4.05			Count	P_Value	Benjamini
	UP_SEQ_FEATURE	nucleotide phosphate-binding region:ATP	RT		109	5.5e-08	9.6e-05
	SP_PIR_KEYWORDS	atp-binding	RT		138	1e-07	1e-05
	SP_PIR_KEYWORDS	nucleotide-binding	RT		160	2.8e-06	0.00015
	UP_SEQ_FEATURE	binding site:ATP	RT		66	3.1e-06	0.0021
	GOTERM_MF_FAT	nucleoside binding	RT		161	6.6e-06	0.0023
	GOTERM_MF_FAT	adenyl nucleotide binding	RT		158	6.9e-06	0.0018
	GOTERM_BP_FAT	protein amino acid phosphorylation	RT		79	7e-06	0.00095
	GOTERM_MF_FAT	ATP binding	RT		149	9.4e-06	0.002
	GOTERM_MF_FAT	adenyl ribonucleotide binding	RT		150	1.2e-05	0.0019
	GOTERM_MF_FAT	purine nucleoside binding	RT		158	1.6e-05	0.0019
	GOTERM_MF_FAT	protein kinase activity	RT		72	2.3e-05	0.0025
	SP_PIR_KEYWORDS	kinase	RT		75	2.6e-05	0.00096
	GOTERM_MF_FAT	purine nucleotide binding	RT		181	4.6e-05	0.0044
	UP_SEQ_FEATURE	domain:Protein kinase	RT		55	6.3e-05	0.027
	GOTERM_MF_FAT	ribonucleotide binding	RT		173	7.8e-05	0.0063
	GOTERM_MF_FAT	purine ribonucleotide binding	RT		173	7.8e-05	0.0063
	INTERPRO	Protein kinase, core	RT		56	0.00014	0.11
	SP_PIR_KEYWORDS	serine/threonine-protein kinase	RT		45	0.00024	0.0059
	GOTERM_MF_FAT	nucleotide binding	RT		202	0.00025	0.017
	INTERPRO	Protein kinase, ATP binding site	RT		53	0.00027	0.14
	GOTERM_BP_FAT	phosphorylation	RT		83	0.00041	0.027
	GOTERM_BP_FAT	phosphorus metabolic process	RT		97	0.0005	0.031
	GOTERM_BP_FAT	phosphate metabolic process	RT		97	0.0005	0.031
	GOTERM_MF_FAT	protein serine/threonine kinase activity	RT		50	0.00079	0.038
	INTERPRO	Serine/threonine protein kinase, active site	RT		42	0.00089	0.22
	SP_PIR_KEYWORDS	transferase	RT		123	0.0009	0.019
	UP_SEQ_FEATURE	active site:Proton acceptor	RT		64	0.0024	0.37
	INTERPRO	Serine/threonine protein kinase-related	RT		39	0.0063	0.46
	INTERPRO	Serine/threonine protein kinase	RT		24	0.14	0.94
	SMART	S_TKc	RT		24	0.38	0.92
Annotation Cluster 12	Enrichment Score: 3.91			Count	P_Value	Benjamini
	GOTERM_BP_FAT	transmembrane receptor protein serine/threonine kinase signaling pathway	RT		22	8.9e-06	0.0012
	GOTERM_BP_FAT	transforming growth factor beta receptor signaling pathway	RT		16	1.3e-05	0.0017
	GOTERM_MF_FAT	SMAD binding	RT		9	0.015	0.33
Annotation Cluster 13	Enrichment Score: 3.65			Count	P_Value	Benjamini
	GOTERM_CC_FAT	Golgi apparatus	RT		95	6.6e-05	0.0062
	SP_PIR_KEYWORDS	golgi apparatus	RT		64	0.00012	0.0034
	GOTERM_CC_FAT	Golgi apparatus part	RT		37	0.0015	0.063
Annotation Cluster 14	Enrichment Score: 3.33			Count	P_Value	Benjamini
	GOTERM_BP_FAT	regulation of phosphorylation	RT		62	2.2e-06	0.00039
	GOTERM_BP_FAT	regulation of phosphorus metabolic process	RT		63	3.9e-06	0.00063
	GOTERM_BP_FAT	regulation of phosphate metabolic process	RT		63	3.9e-06	0.00063
	GOTERM_BP_FAT	positive regulation of kinase activity	RT		36	1.5e-05	0.0018
	GOTERM_BP_FAT	positive regulation of transferase activity	RT		36	3.5e-05	0.0036
	GOTERM_BP_FAT	positive regulation of protein kinase activity	RT		34	4.3e-05	0.0043
	GOTERM_BP_FAT	regulation of kinase activity	RT		46	0.00012	0.01
	GOTERM_BP_FAT	regulation of transferase activity	RT		47	0.00015	0.013
	GOTERM_BP_FAT	regulation of protein kinase activity	RT		44	0.00021	0.016
	GOTERM_BP_FAT	positive regulation of molecular function	RT		60	0.0039	0.14
	GOTERM_BP_FAT	MAPKKK cascade	RT		24	0.0056	0.18
	GOTERM_BP_FAT	positive regulation of catalytic activity	RT		53	0.0077	0.22
	GOTERM_BP_FAT	activation of protein kinase activity	RT		15	0.031	0.45
	GOTERM_BP_FAT	regulation of MAP kinase activity	RT		17	0.042	0.52
	GOTERM_BP_FAT	positive regulation of MAP kinase activity	RT		13	0.057	0.59
	GOTERM_BP_FAT	activation of MAPK activity	RT		10	0.13	0.77
Annotation Cluster 15	Enrichment Score: 3.24			Count	P_Value	Benjamini
	INTERPRO	Pleckstrin homology	RT		38	9.8e-05	0.15
	UP_SEQ_FEATURE	domain:PH	RT		32	0.00025	0.085
	SMART	PH	RT		38	0.0021	0.29
	INTERPRO	Pleckstrin homology-type	RT		36	0.0022	0.3
Annotation Cluster 16	Enrichment Score: 3.17			Count	P_Value	Benjamini
	GOTERM_MF_FAT	glycosaminoglycan binding	RT		24	0.00015	0.011
	GOTERM_MF_FAT	heparin binding	RT		19	0.00034	0.021
	GOTERM_MF_FAT	pattern binding	RT		24	0.0006	0.03
	GOTERM_MF_FAT	polysaccharide binding	RT		24	0.0006	0.03
	GOTERM_MF_FAT	carbohydrate binding	RT		42	0.0015	0.065
	SP_PIR_KEYWORDS	heparin-binding	RT		12	0.0034	0.053
Annotation Cluster 17	Enrichment Score: 3.13			Count	P_Value	Benjamini
	GOTERM_BP_FAT	regulation of nuclear division	RT		15	2.6e-05	0.0029
	GOTERM_BP_FAT	regulation of mitosis	RT		15	2.6e-05	0.0029
	GOTERM_BP_FAT	spindle checkpoint	RT		7	8e-05	0.0073
	GOTERM_BP_FAT	mitotic cell cycle checkpoint	RT		12	0.00015	0.013
	GOTERM_BP_FAT	negative regulation of cell cycle process	RT		9	0.00023	0.017
	GOTERM_BP_FAT	mitotic cell cycle spindle assembly checkpoint	RT		6	0.00057	0.034
	GOTERM_BP_FAT	negative regulation of mitotic metaphase/anaphase transition	RT		6	0.00057	0.034
	GOTERM_BP_FAT	regulation of mitotic metaphase/anaphase transition	RT		8	0.00058	0.034
	GOTERM_BP_FAT	negative regulation of mitosis	RT		6	0.00092	0.049
	GOTERM_BP_FAT	negative regulation of nuclear division	RT		6	0.00092	0.049
	GOTERM_BP_FAT	negative regulation of cellular component organization	RT		18	0.023	0.4
	GOTERM_BP_FAT	negative regulation of cell cycle	RT		12	0.027	0.43
	GOTERM_BP_FAT	negative regulation of organelle organization	RT		10	0.13	0.77
Annotation Cluster 18	Enrichment Score: 3.04			Count	P_Value	Benjamini
	GOTERM_BP_FAT	regulation of cell migration	RT		31	2.5e-06	0.00043
	GOTERM_BP_FAT	negative regulation of cell motion	RT		12	0.0044	0.15
	GOTERM_BP_FAT	negative regulation of cell migration	RT		11	0.0062	0.2
	GOTERM_BP_FAT	negative regulation of locomotion	RT		11	0.01	0.25
Annotation Cluster 19	Enrichment Score: 2.88			Count	P_Value	Benjamini
	INTERPRO	Ras-association	RT		11	0.00031	0.12
	SMART	RA	RT		11	0.0011	0.31
	UP_SEQ_FEATURE	domain:Ras-associating	RT		8	0.0064	0.55
Annotation Cluster 20	Enrichment Score: 2.88			Count	P_Value	Benjamini
	GOTERM_BP_FAT	regulation of DNA replication	RT		14	0.00034	0.022
	GOTERM_BP_FAT	positive regulation of DNA replication	RT		9	0.00054	0.032
	GOTERM_BP_FAT	regulation of DNA metabolic process	RT		19	0.0011	0.056
	GOTERM_BP_FAT	positive regulation of DNA metabolic process	RT		10	0.016	0.33
Annotation Cluster 21	Enrichment Score: 2.86			Count	P_Value	Benjamini
	GOTERM_BP_FAT	cell adhesion	RT		73	0.00085	0.047
	GOTERM_BP_FAT	biological adhesion	RT		73	0.00088	0.049
	SP_PIR_KEYWORDS	cell adhesion	RT		44	0.0034	0.054
Annotation Cluster 22	Enrichment Score: 2.7			Count	P_Value	Benjamini
	KEGG_PATHWAY	Cytokine-cytokine receptor interaction	RT		41	0.00014	0.0061
	GOTERM_MF_FAT	cytokine activity	RT		26	0.0032	0.11
	SP_PIR_KEYWORDS	cytokine	RT		21	0.017	0.16
Annotation Cluster 23	Enrichment Score: 2.57			Count	P_Value	Benjamini
	GOTERM_CC_FAT	extracellular matrix part	RT		23	3.3e-05	0.0039
	GOTERM_CC_FAT	collagen	RT		11	0.00014	0.0093
	SP_PIR_KEYWORDS	trimer	RT		9	0.0002	0.0052
	GOTERM_MF_FAT	extracellular matrix structural constituent	RT		17	0.00035	0.019
	UP_SEQ_FEATURE	region of interest:Triple-helical region	RT		8	0.00055	0.15
	SP_PIR_KEYWORDS	Alport syndrome	RT		5	0.0011	0.022
	SP_PIR_KEYWORDS	collagen	RT		16	0.0014	0.028
	UP_SEQ_FEATURE	domain:Collagen IV NC1	RT		4	0.0051	0.51
	INTERPRO	Collagen triple helix repeat	RT		14	0.0051	0.45
	INTERPRO	Type 4 procollagen, C-terminal repeat	RT		4	0.0057	0.45
	GOTERM_CC_FAT	collagen type IV	RT		4	0.0065	0.13
	SP_PIR_KEYWORDS	hydroxylation	RT		12	0.0068	0.088
	PIR_SUPERFAMILY	PIRSF002258:collagen alpha 1(IV) chain	RT		4	0.0085	0.69
	SMART	C4	RT		4	0.0091	0.4
	GOTERM_CC_FAT	sheet-forming collagen	RT		4	0.011	0.19
	UP_SEQ_FEATURE	region of interest:7S domain	RT		3	0.013	0.68
	SP_PIR_KEYWORDS	hydroxylysine	RT		7	0.015	0.15
	SP_PIR_KEYWORDS	triple helix	RT		7	0.015	0.15
	SP_PIR_KEYWORDS	hydroxyproline	RT		7	0.034	0.25
Annotation Cluster 24	Enrichment Score: 2.57			Count	P_Value	Benjamini
	GOTERM_BP_FAT	regulation of nuclear division	RT		15	2.6e-05	0.0029
	GOTERM_BP_FAT	regulation of mitosis	RT		15	2.6e-05	0.0029
	GOTERM_BP_FAT	positive regulation of cell cycle	RT		12	0.0019	0.086
	GOTERM_BP_FAT	positive regulation of nuclear division	RT		6	0.029	0.44
	GOTERM_BP_FAT	positive regulation of mitosis	RT		6	0.029	0.44
	GOTERM_BP_FAT	positive regulation of organelle organization	RT		8	0.37	0.96
Annotation Cluster 25	Enrichment Score: 2.36			Count	P_Value	Benjamini
	GOTERM_BP_FAT	cell cycle checkpoint	RT		19	5.9e-05	0.0055
	GOTERM_BP_FAT	mitotic cell cycle checkpoint	RT		12	0.00015	0.013
	GOTERM_BP_FAT	DNA integrity checkpoint	RT		10	0.01	0.25
	GOTERM_BP_FAT	DNA damage checkpoint	RT		8	0.051	0.56
	GOTERM_BP_FAT	DNA damage response, signal transduction	RT		8	0.34	0.95
Annotation Cluster 26	Enrichment Score: 2.29			Count	P_Value	Benjamini
	GOTERM_MF_FAT	identical protein binding	RT		67	0.0016	0.067
	GOTERM_MF_FAT	protein dimerization activity	RT		57	0.0034	0.11
	GOTERM_MF_FAT	protein homodimerization activity	RT		35	0.024	0.43
Annotation Cluster 27	Enrichment Score: 2.24			Count	P_Value	Benjamini
	GOTERM_BP_FAT	negative regulation of mitotic metaphase/anaphase transition	RT		6	0.00057	0.034
	GOTERM_BP_FAT	mitotic cell cycle spindle assembly checkpoint	RT		6	0.00057	0.034
	GOTERM_BP_FAT	negative regulation of nuclear division	RT		6	0.00092	0.049
	GOTERM_BP_FAT	negative regulation of mitosis	RT		6	0.00092	0.049
	SP_PIR_KEYWORDS	kinetochore	RT		12	0.0027	0.046
	GOTERM_CC_FAT	condensed chromosome	RT		18	0.012	0.2
	GOTERM_CC_FAT	condensed chromosome kinetochore	RT		10	0.024	0.29
	GOTERM_CC_FAT	condensed chromosome, centromeric region	RT		10	0.049	0.4
	GOTERM_CC_FAT	kinetochore	RT		11	0.052	0.41
	GOTERM_CC_FAT	chromosome, centromeric region	RT		15	0.067	0.47
Annotation Cluster 28	Enrichment Score: 2.24			Count	P_Value	Benjamini
	GOTERM_BP_FAT	regulation of cellular protein metabolic process	RT		56	0.0002	0.016
	GOTERM_BP_FAT	regulation of protein amino acid phosphorylation	RT		25	0.0012	0.058
	GOTERM_BP_FAT	positive regulation of protein metabolic process	RT		30	0.004	0.14
	GOTERM_BP_FAT	regulation of protein modification process	RT		34	0.0063	0.2
	GOTERM_BP_FAT	positive regulation of cellular protein metabolic process	RT		28	0.0079	0.22
	GOTERM_BP_FAT	positive regulation of phosphorylation	RT		15	0.0083	0.23
	GOTERM_BP_FAT	positive regulation of phosphorus metabolic process	RT		15	0.011	0.26
	GOTERM_BP_FAT	positive regulation of phosphate metabolic process	RT		15	0.011	0.26
	GOTERM_BP_FAT	positive regulation of protein amino acid phosphorylation	RT		13	0.023	0.4
	GOTERM_BP_FAT	positive regulation of protein modification process	RT		21	0.043	0.52
Annotation Cluster 29	Enrichment Score: 2.09			Count	P_Value	Benjamini
	UP_SEQ_FEATURE	zinc finger region:ZZ-type	RT		6	0.0041	0.47
	INTERPRO	Zinc finger, ZZ-type	RT		6	0.0082	0.42
	SMART	ZnF_ZZ	RT		6	0.016	0.49
Annotation Cluster 30	Enrichment Score: 2.02			Count	P_Value	Benjamini
	UP_SEQ_FEATURE	domain:SAM	RT		14	0.0026	0.37
	INTERPRO	Sterile alpha motif-type	RT		13	0.0066	0.46
	INTERPRO	Sterile alpha motif SAM	RT		14	0.012	0.5
	SMART	SAM	RT		14	0.04	0.59
Annotation Cluster 31	Enrichment Score: 2			Count	P_Value	Benjamini
	GOTERM_BP_FAT	tube development	RT		30	0.00088	0.048
	GOTERM_BP_FAT	respiratory tube development	RT		15	0.013	0.29
	GOTERM_BP_FAT	lung development	RT		14	0.022	0.4
	GOTERM_BP_FAT	respiratory system development	RT		14	0.042	0.52
Annotation Cluster 32	Enrichment Score: 1.98			Count	P_Value	Benjamini
	GOTERM_BP_FAT	response to organic substance	RT		76	0.00048	0.03
	GOTERM_BP_FAT	response to hormone stimulus	RT		39	0.012	0.28
	GOTERM_BP_FAT	response to endogenous stimulus	RT		42	0.013	0.3
	GOTERM_BP_FAT	response to estrogen stimulus	RT		15	0.016	0.33
	GOTERM_BP_FAT	response to steroid hormone stimulus	RT		22	0.031	0.46
	GOTERM_BP_FAT	response to estradiol stimulus	RT		9	0.035	0.48
Annotation Cluster 33	Enrichment Score: 1.94			Count	P_Value	Benjamini
	GOTERM_BP_FAT	response to wounding	RT		64	3.4e-05	0.0037
	GOTERM_BP_FAT	inflammatory response	RT		32	0.058	0.59
	GOTERM_BP_FAT	defense response	RT		40	0.79	1
Annotation Cluster 34	Enrichment Score: 1.94			Count	P_Value	Benjamini
	GOTERM_CC_FAT	chromosome	RT		50	0.0047	0.12
	GOTERM_CC_FAT	chromosomal part	RT		42	0.0096	0.17
	GOTERM_CC_FAT	chromatin	RT		23	0.035	0.34
Annotation Cluster 35	Enrichment Score: 1.93			Count	P_Value	Benjamini
	SP_PIR_KEYWORDS	ltq	RT		4	0.0026	0.047
	UP_SEQ_FEATURE	region of interest:Lysyl-oxidase like	RT		4	0.0027	0.36
	UP_SEQ_FEATURE	cross-link:Lysine tyrosylquinone (Lys-Tyr)	RT		4	0.0027	0.36
	INTERPRO	Lysyl oxidase, conserved site	RT		4	0.003	0.34
	INTERPRO	Lysyl oxidase	RT		4	0.003	0.34
	SP_PIR_KEYWORDS	copper	RT		10	0.012	0.13
	SP_PIR_KEYWORDS	TPQ	RT		4	0.013	0.13
	GOTERM_MF_FAT	protein-lysine 6-oxidase activity	RT		3	0.015	0.32
	UP_SEQ_FEATURE	metal ion-binding site:Copper	RT		5	0.015	0.68
	GOTERM_MF_FAT	oxidoreductase activity, acting on the CH-NH2 group of donors, oxygen as acceptor	RT		4	0.074	0.69
	GOTERM_MF_FAT	copper ion binding	RT		9	0.12	0.8
	GOTERM_MF_FAT	oxidoreductase activity, acting on the CH-NH2 group of donors	RT		4	0.13	0.81
Annotation Cluster 36	Enrichment Score: 1.92			Count	P_Value	Benjamini
	UP_SEQ_FEATURE	domain:PDZ	RT		16	0.0064	0.54
	INTERPRO	PDZ/DHR/GLGF	RT		20	0.0075	0.43
	SMART	PDZ	RT		20	0.035	0.57
Annotation Cluster 37	Enrichment Score: 1.91			Count	P_Value	Benjamini
	GOTERM_BP_FAT	positive regulation of macromolecule metabolic process	RT		89	0.00024	0.017
	GOTERM_BP_FAT	positive regulation of biosynthetic process	RT		71	0.0017	0.081
	GOTERM_BP_FAT	positive regulation of cellular biosynthetic process	RT		70	0.0018	0.083
	GOTERM_BP_FAT	positive regulation of macromolecule biosynthetic process	RT		66	0.0034	0.14
	GOTERM_BP_FAT	positive regulation of nitrogen compound metabolic process	RT		65	0.0037	0.14
	GOTERM_BP_FAT	positive regulation of nucleobase, nucleoside, nucleotide and nucleic acid metabolic process	RT		62	0.0066	0.2
	GOTERM_BP_FAT	positive regulation of gene expression	RT		55	0.025	0.41
	GOTERM_BP_FAT	positive regulation of transcription	RT		52	0.044	0.53
	GOTERM_BP_FAT	positive regulation of transcription, DNA-dependent	RT		40	0.2	0.87
	GOTERM_BP_FAT	positive regulation of RNA metabolic process	RT		40	0.22	0.88
	GOTERM_BP_FAT	positive regulation of transcription from RNA polymerase II promoter	RT		30	0.33	0.95
Annotation Cluster 38	Enrichment Score: 1.87			Count	P_Value	Benjamini
	UP_SEQ_FEATURE	domain:Ras-associating	RT		8	0.0064	0.55
	UP_SEQ_FEATURE	domain:SARAH	RT		4	0.018	0.73
	INTERPRO	SARAH	RT		4	0.02	0.58
Annotation Cluster 39	Enrichment Score: 1.87			Count	P_Value	Benjamini
	GOTERM_BP_FAT	embryonic morphogenesis	RT		38	0.0011	0.055
	GOTERM_BP_FAT	chordate embryonic development	RT		35	0.019	0.36
	GOTERM_BP_FAT	embryonic development ending in birth or egg hatching	RT		35	0.022	0.39
	GOTERM_BP_FAT	in utero embryonic development	RT		19	0.074	0.65
Annotation Cluster 40	Enrichment Score: 1.85			Count	P_Value	Benjamini
	GOTERM_BP_FAT	spindle checkpoint	RT		7	8e-05	0.0073
	GOTERM_BP_FAT	regulation of mitotic metaphase/anaphase transition	RT		8	0.00058	0.034
	GOTERM_BP_FAT	establishment of chromosome localization	RT		4	0.085	0.68
	GOTERM_BP_FAT	chromosome localization	RT		4	0.085	0.68
	GOTERM_BP_FAT	organelle localization	RT		11	0.12	0.75
	GOTERM_BP_FAT	establishment of organelle localization	RT		8	0.22	0.88
Annotation Cluster 41	Enrichment Score: 1.84			Count	P_Value	Benjamini
	PIR_SUPERFAMILY	PIRSF001771:cyclin, A/B/D/E types	RT		5	0.0045	0.71
	PIR_SUPERFAMILY	PIRSF001771:Cyclin_A_B_D_E	RT		5	0.0064	0.69
	INTERPRO	Cyclin, N-terminal	RT		8	0.0067	0.44
	INTERPRO	Cyclin, A/B/D/E	RT		5	0.0073	0.44
	INTERPRO	Cyclin, C-terminal	RT		5	0.013	0.5
	SP_PIR_KEYWORDS	cyclin	RT		9	0.016	0.16
	INTERPRO	Cyclin	RT		8	0.019	0.57
	BIOCARTA	Cyclins and Cell Cycle Regulation	RT		7	0.039	0.84
	INTERPRO	Cyclin-related	RT		7	0.041	0.73
	SMART	CYCLIN	RT		8	0.042	0.59
Annotation Cluster 42	Enrichment Score: 1.83			Count	P_Value	Benjamini
	GOTERM_MF_FAT	GTPase regulator activity	RT		55	5.9e-06	0.0031
	GOTERM_MF_FAT	nucleoside-triphosphatase regulator activity	RT		55	1.1e-05	0.002
	GOTERM_MF_FAT	small GTPase regulator activity	RT		36	0.00059	0.031
	GOTERM_MF_FAT	guanyl-nucleotide exchange factor activity	RT		22	0.0027	0.099
	GOTERM_MF_FAT	Ras guanyl-nucleotide exchange factor activity	RT		15	0.0038	0.11
	GOTERM_MF_FAT	GTPase activator activity	RT		28	0.0042	0.12
	UP_SEQ_FEATURE	domain:Rho-GAP	RT		11	0.011	0.64
	SP_PIR_KEYWORDS	guanine-nucleotide releasing factor	RT		16	0.014	0.15
	INTERPRO	RhoGAP	RT		11	0.017	0.54
	SP_PIR_KEYWORDS	GTPase activation	RT		19	0.019	0.17
	UP_SEQ_FEATURE	domain:DH	RT		10	0.033	0.85
	GOTERM_MF_FAT	Rho guanyl-nucleotide exchange factor activity	RT		11	0.038	0.54
	GOTERM_MF_FAT	enzyme activator activity	RT		34	0.038	0.54
	SMART	RhoGAP	RT		11	0.045	0.6
	INTERPRO	Dbl homology (DH) domain	RT		10	0.049	0.76
	SMART	RhoGEF	RT		10	0.11	0.74
	INTERPRO	Guanine-nucleotide dissociation stimulator, CDC24, conserved site	RT		8	0.15	0.95
	GOTERM_BP_FAT	regulation of Rho protein signal transduction	RT		10	0.27	0.92
	GOTERM_BP_FAT	regulation of small GTPase mediated signal transduction	RT		21	0.33	0.95
	GOTERM_BP_FAT	induction of apoptosis by extracellular signals	RT		10	0.4	0.96
	GOTERM_BP_FAT	regulation of Ras protein signal transduction	RT		15	0.63	1
Annotation Cluster 43	Enrichment Score: 1.82			Count	P_Value	Benjamini
	SP_PIR_KEYWORDS	cell binding	RT		8	2.2e-05	0.00088
	SP_PIR_KEYWORDS	basement membrane	RT		12	3.1e-05	0.0011
	GOTERM_CC_FAT	basement membrane	RT		17	0.00013	0.01
	UP_SEQ_FEATURE	domain:Laminin EGF-like 11	RT		5	0.0019	0.34
	GOTERM_CC_FAT	laminin complex	RT		5	0.0026	0.08
	UP_SEQ_FEATURE	domain:Laminin EGF-like 5; first part	RT		4	0.0027	0.36
	UP_SEQ_FEATURE	domain:Laminin EGF-like 5; second part	RT		4	0.0027	0.36
	UP_SEQ_FEATURE	domain:Laminin EGF-like 10	RT		5	0.0045	0.48
	UP_SEQ_FEATURE	domain:Laminin EGF-like 8	RT		5	0.0045	0.48
	GOTERM_CC_FAT	basal lamina	RT		6	0.006	0.14
	UP_SEQ_FEATURE	domain:Laminin EGF-like 7	RT		5	0.0063	0.56
	INTERPRO	Laminin G, subdomain 2	RT		9	0.0075	0.41
	UP_SEQ_FEATURE	domain:Laminin EGF-like 6	RT		5	0.0087	0.61
	INTERPRO	Laminin B	RT		4	0.0095	0.45
	KEGG_PATHWAY	Small cell lung cancer	RT		15	0.01	0.2
	GOTERM_CC_FAT	laminin-1 complex	RT		4	0.011	0.19
	INTERPRO	Laminin G	RT		9	0.011	0.49
	UP_SEQ_FEATURE	domain:Laminin IV type A 2	RT		3	0.013	0.68
	UP_SEQ_FEATURE	domain:Laminin IV type A 1	RT		3	0.013	0.68
	UP_SEQ_FEATURE	region of interest:Domain II and I	RT		4	0.013	0.68
	UP_SEQ_FEATURE	domain:Laminin EGF-like 3	RT		6	0.013	0.68
	INTERPRO	Laminin B type IV	RT		4	0.014	0.52
	SMART	LamB	RT		4	0.015	0.51
	UP_SEQ_FEATURE	domain:Laminin G-like 5	RT		4	0.018	0.73
	UP_SEQ_FEATURE	domain:Laminin EGF-like 9	RT		4	0.025	0.79
	SMART	LamG	RT		9	0.028	0.61
	UP_SEQ_FEATURE	domain:Laminin EGF-like 2	RT		6	0.031	0.84
	INTERPRO	Concanavalin A-like lectin/glucanase, subgroup	RT		11	0.04	0.73
	UP_SEQ_FEATURE	domain:Laminin G-like 3	RT		5	0.041	0.88
	UP_SEQ_FEATURE	domain:Laminin G-like 1	RT		6	0.041	0.88
	UP_SEQ_FEATURE	domain:Laminin G-like 2	RT		6	0.041	0.88
	INTERPRO	Laminin I	RT		3	0.042	0.72
	INTERPRO	Laminin II	RT		3	0.042	0.72
	SP_PIR_KEYWORDS	laminin egf-like domain	RT		6	0.046	0.3
	UP_SEQ_FEATURE	domain:Laminin EGF-like 4	RT		4	0.051	0.91
	GOTERM_BP_FAT	regulation of embryonic development	RT		4	0.059	0.6
	INTERPRO	EGF-like, laminin	RT		7	0.062	0.82
	UP_SEQ_FEATURE	domain:Laminin G-like 4	RT		4	0.074	0.95
	UP_SEQ_FEATURE	domain:Laminin EGF-like 12	RT		3	0.075	0.95
	UP_SEQ_FEATURE	domain:Laminin EGF-like 13	RT		3	0.075	0.95
	SP_PIR_KEYWORDS	calcium binding	RT		12	0.08	0.41
	INTERPRO	Laminin G, subdomain 1	RT		3	0.08	0.86
	UP_SEQ_FEATURE	domain:Laminin N-terminal	RT		4	0.087	0.96
	UP_SEQ_FEATURE	domain:Laminin EGF-like 1	RT		5	0.092	0.96
	INTERPRO	Laminin, N-terminal	RT		4	0.095	0.88
	SP_PIR_KEYWORDS	heterotrimer	RT		5	0.11	0.49
	SMART	EGF_Lam	RT		7	0.12	0.73
	SMART	LamNT	RT		4	0.14	0.74
Annotation Cluster 44	Enrichment Score: 1.8			Count	P_Value	Benjamini
	GOTERM_MF_FAT	transforming growth factor beta binding	RT		6	0.00035	0.02
	GOTERM_MF_FAT	growth factor binding	RT		18	0.0012	0.055
	INTERPRO	Activin type II receptor	RT		4	0.0057	0.45
	GOTERM_MF_FAT	transforming growth factor beta receptor activity	RT		6	0.0073	0.19
	GOTERM_MF_FAT	transmembrane receptor protein serine/threonine kinase activity	RT		6	0.0073	0.19
	GOTERM_MF_FAT	activin binding	RT		4	0.039	0.54
	GOTERM_BP_FAT	patterning of blood vessels	RT		5	0.057	0.59
	GOTERM_MF_FAT	activin receptor activity	RT		3	0.063	0.64
	INTERPRO	TGF-beta receptor/activin receptor, type I/II	RT		3	0.18	0.96
	GOTERM_MF_FAT	transforming growth factor beta receptor binding	RT		3	0.35	0.96
Annotation Cluster 45	Enrichment Score: 1.78			Count	P_Value	Benjamini
	GOTERM_BP_FAT	gastrulation	RT		13	0.0035	0.14
	GOTERM_BP_FAT	mesoderm development	RT		13	0.0056	0.18
	GOTERM_BP_FAT	regulation of osteoblast differentiation	RT		9	0.0097	0.25
	GOTERM_BP_FAT	mesoderm formation	RT		7	0.039	0.5
	GOTERM_BP_FAT	mesoderm morphogenesis	RT		7	0.049	0.55
	GOTERM_BP_FAT	formation of primary germ layer	RT		7	0.061	0.6
Annotation Cluster 46	Enrichment Score: 1.76			Count	P_Value	Benjamini
	GOTERM_BP_FAT	glycoprotein metabolic process	RT		27	0.0022	0.095
	GOTERM_BP_FAT	glycoprotein biosynthetic process	RT		21	0.0082	0.23
	SP_PIR_KEYWORDS	glycosyltransferase	RT		23	0.028	0.23
	GOTERM_BP_FAT	glycosylation	RT		16	0.037	0.5
	GOTERM_BP_FAT	biopolymer glycosylation	RT		16	0.037	0.5
	GOTERM_BP_FAT	protein amino acid glycosylation	RT		16	0.037	0.5
Annotation Cluster 47	Enrichment Score: 1.76			Count	P_Value	Benjamini
	UP_SEQ_FEATURE	domain:EGF-like 3	RT		13	0.0039	0.46
	UP_SEQ_FEATURE	domain:EGF-like 2	RT		14	0.0055	0.52
	INTERPRO	EGF-like region, conserved site	RT		33	0.0075	0.42
	INTERPRO	EGF-like	RT		24	0.013	0.49
	UP_SEQ_FEATURE	domain:EGF-like 1	RT		16	0.014	0.67
	INTERPRO	EGF-like, type 3	RT		23	0.016	0.54
	INTERPRO	EGF	RT		16	0.03	0.65
	SP_PIR_KEYWORDS	egf-like domain	RT		24	0.033	0.25
	SMART	EGF	RT		24	0.064	0.63
	UP_SEQ_FEATURE	domain:EGF-like 4	RT		8	0.09	0.96
Annotation Cluster 48	Enrichment Score: 1.76			Count	P_Value	Benjamini
	INTERPRO	Basic-leucine zipper (bZIP) transcription factor	RT		10	0.01	0.47
	UP_SEQ_FEATURE	domain:Leucine-zipper	RT		15	0.015	0.68
	INTERPRO	bZIP transcription factor, bZIP-1	RT		7	0.018	0.56
	UP_SEQ_FEATURE	DNA-binding region:Basic motif	RT		19	0.022	0.77
	SMART	BRLZ	RT		10	0.027	0.64
Annotation Cluster 49	Enrichment Score: 1.75			Count	P_Value	Benjamini
	SP_PIR_KEYWORDS	cell cycle control	RT		12	2.6e-06	0.00015
	KEGG_PATHWAY	p53 signaling pathway	RT		13	0.011	0.17
	BIOCARTA	Cell Cycle	RT		8	0.025	0.95
	GOTERM_BP_FAT	G1 phase of mitotic cell cycle	RT		5	0.035	0.48
	BIOCARTA	Cyclins and Cell Cycle Regulation	RT		7	0.039	0.84
	GOTERM_CC_FAT	cyclin-dependent protein kinase holoenzyme complex	RT		4	0.041	0.36
	GOTERM_BP_FAT	G1 phase	RT		5	0.057	0.59
	GOTERM_BP_FAT	traversing start control point of mitotic cell cycle	RT		3	0.062	0.61
	BIOCARTA	Influence of Ras and Rho proteins on G1 to S Transition	RT		6	0.096	0.91
	BIOCARTA	p53 Signaling Pathway	RT		4	0.26	0.95
Annotation Cluster 50	Enrichment Score: 1.72			Count	P_Value	Benjamini
	INTERPRO	C2 membrane targeting protein	RT		17	0.0026	0.33
	INTERPRO	C2 calcium-dependent membrane targeting	RT		19	0.0067	0.43
	SMART	C2	RT		19	0.031	0.58
	UP_SEQ_FEATURE	domain:C2 2	RT		9	0.032	0.84
	UP_SEQ_FEATURE	domain:C2 1	RT		9	0.032	0.84
	UP_SEQ_FEATURE	domain:C2	RT		10	0.085	0.96
Annotation Cluster 51	Enrichment Score: 1.66			Count	P_Value	Benjamini
	GOTERM_BP_FAT	mitotic spindle organization	RT		6	0.0029	0.12
	GOTERM_BP_FAT	spindle organization	RT		10	0.0038	0.14
	GOTERM_BP_FAT	microtubule-based process	RT		24	0.13	0.78
	GOTERM_BP_FAT	microtubule cytoskeleton organization	RT		15	0.16	0.82
Annotation Cluster 52	Enrichment Score: 1.64			Count	P_Value	Benjamini
	GOTERM_BP_FAT	muscle organ development	RT		33	3.5e-05	0.0036
	GOTERM_BP_FAT	muscle tissue development	RT		20	0.0013	0.061
	GOTERM_BP_FAT	striated muscle tissue development	RT		18	0.0043	0.15
	GOTERM_BP_FAT	skeletal muscle tissue development	RT		12	0.0063	0.19
	GOTERM_BP_FAT	skeletal muscle organ development	RT		12	0.0063	0.19
	GOTERM_BP_FAT	skeletal muscle fiber development	RT		7	0.012	0.28
	GOTERM_BP_FAT	muscle fiber development	RT		7	0.035	0.48
	GOTERM_BP_FAT	neuromuscular junction development	RT		5	0.049	0.55
	GOTERM_BP_FAT	striated muscle cell development	RT		8	0.073	0.64
	GOTERM_BP_FAT	muscle cell development	RT		8	0.099	0.72
	GOTERM_BP_FAT	muscle cell differentiation	RT		13	0.15	0.81
	GOTERM_CC_FAT	neuromuscular junction	RT		4	0.21	0.78
	GOTERM_BP_FAT	striated muscle cell differentiation	RT		8	0.43	0.97
	GOTERM_BP_FAT	synapse organization	RT		5	0.64	1
Annotation Cluster 53	Enrichment Score: 1.64			Count	P_Value	Benjamini
	GOTERM_BP_FAT	cell migration	RT		32	0.0075	0.22
	GOTERM_BP_FAT	cell motility	RT		32	0.03	0.45
	GOTERM_BP_FAT	localization of cell	RT		32	0.03	0.45
	GOTERM_BP_FAT	cell motion	RT		45	0.042	0.52
Annotation Cluster 54	Enrichment Score: 1.63			Count	P_Value	Benjamini
	GOTERM_MF_FAT	transmembrane receptor protein tyrosine kinase activity	RT		16	6.1e-05	0.0053
	GOTERM_MF_FAT	protein tyrosine kinase activity	RT		23	0.0037	0.12
	SP_PIR_KEYWORDS	tyrosine-specific protein kinase	RT		10	0.0039	0.058
	INTERPRO	Tyrosine protein kinase	RT		16	0.017	0.55
	GOTERM_BP_FAT	transmembrane receptor protein tyrosine kinase signaling pathway	RT		25	0.028	0.44
	SP_PIR_KEYWORDS	tyrosine-protein kinase	RT		14	0.032	0.25
	SP_PIR_KEYWORDS	autophosphorylation	RT		8	0.042	0.28
	SMART	TyrKc	RT		16	0.058	0.61
	INTERPRO	Tyrosine protein kinase, active site	RT		12	0.073	0.85
	GOTERM_BP_FAT	peptidyl-tyrosine phosphorylation	RT		6	0.22	0.89
	INTERPRO	Receptor tyrosine kinase, class II, conserved site	RT		3	0.23	0.98
	GOTERM_BP_FAT	peptidyl-tyrosine modification	RT		6	0.25	0.91
Annotation Cluster 55	Enrichment Score: 1.62			Count	P_Value	Benjamini
	SP_PIR_KEYWORDS	cell binding	RT		8	2.2e-05	0.00088
	UP_SEQ_FEATURE	region of interest:Triple-helical region	RT		8	0.00055	0.15
	UP_SEQ_FEATURE	domain:VWFA 3	RT		4	0.0085	0.62
	OMIM_DISEASE	Bethlem myopathy	RT		3	0.012	0.99
	OMIM_DISEASE	Ullrich congenital muscular dystrophy	RT		3	0.012	0.99
	PIR_SUPERFAMILY	PIRSF002259:collagen VI	RT		3	0.013	0.75
	SP_PIR_KEYWORDS	hydroxylysine	RT		7	0.015	0.15
	SP_PIR_KEYWORDS	triple helix	RT		7	0.015	0.15
	UP_SEQ_FEATURE	domain:VWFA 1	RT		5	0.019	0.73
	UP_SEQ_FEATURE	domain:VWFA 2	RT		5	0.023	0.78
	SP_PIR_KEYWORDS	hydroxyproline	RT		7	0.034	0.25
	INTERPRO	von Willebrand factor, type A	RT		9	0.18	0.96
	SMART	VWA	RT		9	0.32	0.9
	GOTERM_CC_FAT	sarcolemma	RT		6	0.55	0.95
	SP_PIR_KEYWORDS	pyroglutamic acid	RT		4	0.6	0.93
	UP_SEQ_FEATURE	domain:VWFA	RT		4	0.79	1
Annotation Cluster 56	Enrichment Score: 1.62			Count	P_Value	Benjamini
	GOTERM_CC_FAT	microtubule cytoskeleton	RT		64	0.0002	0.012
	GOTERM_CC_FAT	microtubule organizing center	RT		32	0.003	0.081
	GOTERM_CC_FAT	centrosome	RT		28	0.0068	0.13
	GOTERM_CC_FAT	cytoskeletal part	RT		82	0.078	0.49
	GOTERM_CC_FAT	cytoskeleton	RT		115	0.08	0.49
	GOTERM_CC_FAT	intracellular non-membrane-bounded organelle	RT		193	0.43	0.92
	GOTERM_CC_FAT	non-membrane-bounded organelle	RT		193	0.43	0.92
Annotation Cluster 57	Enrichment Score: 1.6			Count	P_Value	Benjamini
	SP_PIR_KEYWORDS	glycoprotein	RT		363	2.1e-07	1.5e-05
	UP_SEQ_FEATURE	glycosylation site:N-linked (GlcNAc...)	RT		346	1.1e-06	0.0013
	SP_PIR_KEYWORDS	membrane	RT		442	0.06	0.35
	UP_SEQ_FEATURE	topological domain:Cytoplasmic	RT		221	0.67	1
	UP_SEQ_FEATURE	transmembrane region	RT		322	0.69	1
	SP_PIR_KEYWORDS	transmembrane	RT		324	0.69	0.96
	UP_SEQ_FEATURE	topological domain:Extracellular	RT		153	0.99	1
	GOTERM_CC_FAT	intrinsic to membrane	RT		356	1	1
	GOTERM_CC_FAT	integral to membrane	RT		340	1	1
Annotation Cluster 58	Enrichment Score: 1.54			Count	P_Value	Benjamini
	UP_SEQ_FEATURE	domain:TSP type-1 1	RT		12	0.00011	0.042
	UP_SEQ_FEATURE	domain:TSP type-1 2	RT		12	0.00011	0.042
	INTERPRO	ADAM-TS Spacer 1	RT		8	0.0007	0.21
	INTERPRO	Thrombospondin, type 1 repeat	RT		13	0.0016	0.25
	UP_SEQ_FEATURE	domain:TSP type-1 3	RT		9	0.0022	0.36
	INTERPRO	Peptidase M12B, ADAM-TS	RT		7	0.0051	0.48
	SMART	TSP1	RT		13	0.006	0.39
	UP_SEQ_FEATURE	compositionally biased region:Cys-rich	RT		20	0.0092	0.61
	UP_SEQ_FEATURE	region of interest:Spacer	RT		6	0.016	0.7
	UP_SEQ_FEATURE	domain:PLAC	RT		5	0.034	0.85
	INTERPRO	PLAC	RT		5	0.039	0.72
	UP_SEQ_FEATURE	domain:Peptidase M12B	RT		7	0.048	0.9
	INTERPRO	Peptidase M12B, ADAM/reprolysin	RT		7	0.051	0.77
	INTERPRO	Peptidase M12B, propeptide	RT		7	0.051	0.77
	UP_SEQ_FEATURE	domain:Disintegrin	RT		7	0.053	0.92
	INTERPRO	Disintegrin, conserved site	RT		7	0.062	0.82
	INTERPRO	Peptidase M, neutral zinc metallopeptidases, zinc-binding site	RT		12	0.069	0.84
	SP_PIR_KEYWORDS	metalloprotease	RT		16	0.077	0.41
	INTERPRO	Thrombospondin, type 1 repeat, subgroup	RT		4	0.081	0.86
	GOTERM_MF_FAT	metallopeptidase activity	RT		19	0.11	0.78
	UP_SEQ_FEATURE	metal ion-binding site:Zinc; catalytic	RT		13	0.12	0.98
	UP_SEQ_FEATURE	domain:TSP type-1 4	RT		5	0.15	0.99
	GOTERM_MF_FAT	metalloendopeptidase activity	RT		11	0.21	0.9
	UP_SEQ_FEATURE	domain:TSP type-1 5	RT		4	0.23	1
	UP_SEQ_FEATURE	domain:TSP type-1 6	RT		3	0.32	1
	UP_SEQ_FEATURE	short sequence motif:Cysteine switch	RT		5	0.32	1
	UP_SEQ_FEATURE	metal ion-binding site:Zinc; in inhibited form	RT		4	0.38	1
	INTERPRO	Peptidase M10A and M12B, matrixin and adamalysin	RT		4	0.58	1
Annotation Cluster 59	Enrichment Score: 1.52			Count	P_Value	Benjamini
	INTERPRO	Helicase, superfamily 1 and 2, ATP-binding	RT		18	0.0011	0.23
	INTERPRO	DNA/RNA helicase, C-terminal	RT		18	0.0011	0.23
	INTERPRO	DEAD-like helicase, N-terminal	RT		18	0.0014	0.25
	UP_SEQ_FEATURE	domain:Helicase C-terminal	RT		17	0.0016	0.33
	GOTERM_MF_FAT	helicase activity	RT		21	0.0023	0.09
	UP_SEQ_FEATURE	domain:Helicase ATP-binding	RT		17	0.0026	0.38
	SP_PIR_KEYWORDS	helicase	RT		19	0.0033	0.054
	SMART	HELICc	RT		18	0.0055	0.45
	INTERPRO	SNF2-related	RT		8	0.0056	0.46
	SMART	DEXDc	RT		18	0.0073	0.38
	UP_SEQ_FEATURE	short sequence motif:DEAH box	RT		8	0.02	0.74
	INTERPRO	RNA helicase, ATP-dependent, DEAD-box, conserved site	RT		7	0.021	0.59
	GOTERM_MF_FAT	DNA helicase activity	RT		8	0.022	0.42
	GOTERM_MF_FAT	purine NTP-dependent helicase activity	RT		14	0.022	0.42
	GOTERM_MF_FAT	ATP-dependent helicase activity	RT		14	0.022	0.42
	INTERPRO	DNA/RNA helicase, DEAD/DEAH box type, N-terminal	RT		10	0.024	0.61
	GOTERM_MF_FAT	ATP-dependent DNA helicase activity	RT		6	0.03	0.48
	INTERPRO	RNA helicase, DEAD-box type, Q motif	RT		7	0.041	0.73
	GOTERM_MF_FAT	DNA-dependent ATPase activity	RT		9	0.049	0.59
	UP_SEQ_FEATURE	short sequence motif:DEAD box	RT		6	0.066	0.94
	UP_SEQ_FEATURE	short sequence motif:Q motif	RT		6	0.098	0.97
	UP_SEQ_FEATURE	domain:Chromo 2	RT		3	0.12	0.98
	INTERPRO	DNA/RNA helicase, ATP-dependent, DEAH-box type, conserved site	RT		6	0.13	0.94
	PIR_SUPERFAMILY	PIRSF001321:ATP-dependent RNA helicase	RT		3	0.16	1
	INTERPRO	Chromo domain	RT		5	0.18	0.96
	UP_SEQ_FEATURE	domain:Chromo 1	RT		3	0.19	1
	GOTERM_MF_FAT	ATPase activity, coupled	RT		24	0.23	0.91
	SMART	CHROMO	RT		5	0.27	0.88
	GOTERM_MF_FAT	RNA helicase activity	RT		4	0.34	0.96
	GOTERM_MF_FAT	ATPase activity	RT		27	0.35	0.96
	GOTERM_CC_FAT	chromatin remodeling complex	RT		5	0.77	0.99
	KEGG_PATHWAY	Spliceosome	RT		5	1	1
Annotation Cluster 60	Enrichment Score: 1.49			Count	P_Value	Benjamini
	GOTERM_CC_FAT	vesicular fraction	RT		28	0.02	0.25
	GOTERM_CC_FAT	insoluble fraction	RT		77	0.027	0.31
	GOTERM_CC_FAT	membrane fraction	RT		74	0.032	0.33
	GOTERM_CC_FAT	microsome	RT		26	0.04	0.36
	GOTERM_CC_FAT	cell fraction	RT		94	0.051	0.41
Annotation Cluster 61	Enrichment Score: 1.47			Count	P_Value	Benjamini
	GOTERM_BP_FAT	wound healing	RT		28	0.00044	0.028
	GOTERM_BP_FAT	regulation of body fluid levels	RT		17	0.042	0.52
	GOTERM_BP_FAT	coagulation	RT		13	0.057	0.59
	GOTERM_BP_FAT	blood coagulation	RT		13	0.057	0.59
	GOTERM_BP_FAT	hemostasis	RT		13	0.08	0.67
	SP_PIR_KEYWORDS	blood coagulation	RT		5	0.33	0.79
Annotation Cluster 62	Enrichment Score: 1.46			Count	P_Value	Benjamini
	GOTERM_BP_FAT	chondroitin sulfate metabolic process	RT		6	0.0021	0.09
	GOTERM_BP_FAT	chondroitin sulfate proteoglycan metabolic process	RT		6	0.007	0.21
	GOTERM_BP_FAT	carbohydrate biosynthetic process	RT		16	0.0083	0.23
	GOTERM_BP_FAT	glycosaminoglycan biosynthetic process	RT		6	0.014	0.3
	GOTERM_BP_FAT	chondroitin sulfate biosynthetic process	RT		4	0.015	0.31
	GOTERM_BP_FAT	aminoglycan biosynthetic process	RT		6	0.02	0.37
	GOTERM_BP_FAT	sulfur compound biosynthetic process	RT		9	0.023	0.39
	GOTERM_BP_FAT	polysaccharide biosynthetic process	RT		8	0.038	0.5
	GOTERM_BP_FAT	chondroitin sulfate proteoglycan biosynthetic process	RT		4	0.038	0.5
	GOTERM_BP_FAT	proteoglycan metabolic process	RT		7	0.081	0.67
	GOTERM_BP_FAT	glycosaminoglycan metabolic process	RT		8	0.092	0.7
	GOTERM_BP_FAT	polysaccharide metabolic process	RT		13	0.094	0.7
	GOTERM_BP_FAT	proteoglycan biosynthetic process	RT		5	0.11	0.74
	KEGG_PATHWAY	Chondroitin sulfate biosynthesis	RT		5	0.11	0.67
	GOTERM_BP_FAT	aminoglycan metabolic process	RT		8	0.18	0.84
	GOTERM_BP_FAT	sulfur metabolic process	RT		12	0.19	0.86
Annotation Cluster 63	Enrichment Score: 1.43			Count	P_Value	Benjamini
	INTERPRO	Platelet-derived growth factor (PDGF)	RT		4	0.02	0.58
	SMART	PDGF	RT		4	0.032	0.56
	SP_PIR_KEYWORDS	mitogen	RT		7	0.042	0.28
	GOTERM_BP_FAT	regulation of cell division	RT		8	0.046	0.54
	GOTERM_BP_FAT	positive regulation of cell division	RT		7	0.055	0.58
Annotation Cluster 64	Enrichment Score: 1.4			Count	P_Value	Benjamini
	SP_PIR_KEYWORDS	endoplasmic reticulum	RT		64	0.012	0.14
	GOTERM_CC_FAT	endoplasmic reticulum part	RT		34	0.071	0.48
	GOTERM_CC_FAT	endoplasmic reticulum	RT		83	0.073	0.48
Annotation Cluster 65	Enrichment Score: 1.4			Count	P_Value	Benjamini
	INTERPRO	Regulator of chromosome condensation/beta-lactamase-inhibitor protein II	RT		6	0.0082	0.42
	UP_SEQ_FEATURE	repeat:RCC1 1	RT		6	0.0088	0.61
	UP_SEQ_FEATURE	repeat:RCC1 3	RT		6	0.0088	0.61
	UP_SEQ_FEATURE	repeat:RCC1 2	RT		6	0.0088	0.61
	UP_SEQ_FEATURE	repeat:RCC1 7	RT		4	0.013	0.68
	INTERPRO	Regulator of chromosome condensation, RCC1	RT		6	0.023	0.59
	UP_SEQ_FEATURE	repeat:RCC1 5	RT		5	0.028	0.82
	UP_SEQ_FEATURE	repeat:RCC1 4	RT		5	0.034	0.85
	UP_SEQ_FEATURE	repeat:RCC1 6	RT		4	0.051	0.91
	COG_ONTOLOGY	Cell division and chromosome partitioning / Cytoskeleton	RT		5	0.093	0.62
	UP_SEQ_FEATURE	domain:HECT	RT		5	0.11	0.98
	INTERPRO	HECT	RT		5	0.13	0.93
	UP_SEQ_FEATURE	active site:Glycyl thioester intermediate	RT		8	0.18	0.99
	SMART	HECTc	RT		5	0.19	0.84
	KEGG_PATHWAY	Ubiquitin mediated proteolysis	RT		15	0.27	0.85
Annotation Cluster 66	Enrichment Score: 1.39			Count	P_Value	Benjamini
	GOTERM_BP_FAT	chromosome segregation	RT		13	0.011	0.27
	GOTERM_BP_FAT	mitotic sister chromatid segregation	RT		8	0.012	0.28
	GOTERM_BP_FAT	sister chromatid segregation	RT		8	0.014	0.3
	GOTERM_BP_FAT	mitotic chromosome condensation	RT		3	0.23	0.89
	GOTERM_BP_FAT	chromosome condensation	RT		4	0.26	0.91
Annotation Cluster 67	Enrichment Score: 1.38			Count	P_Value	Benjamini
	GOTERM_BP_FAT	regulation of cell adhesion	RT		19	0.0081	0.23
	GOTERM_BP_FAT	positive regulation of cell adhesion	RT		11	0.009	0.24
	GOTERM_BP_FAT	regulation of cell-substrate adhesion	RT		7	0.1	0.73
	GOTERM_BP_FAT	regulation of cell-matrix adhesion	RT		5	0.12	0.76
	GOTERM_BP_FAT	positive regulation of cell-substrate adhesion	RT		5	0.13	0.78
Annotation Cluster 68	Enrichment Score: 1.36			Count	P_Value	Benjamini
	GOTERM_BP_FAT	response to nutrient levels	RT		23	0.023	0.4
	GOTERM_BP_FAT	response to extracellular stimulus	RT		25	0.023	0.4
	GOTERM_BP_FAT	response to nutrient	RT		16	0.071	0.64
	GOTERM_BP_FAT	response to vitamin	RT		9	0.094	0.7
Annotation Cluster 69	Enrichment Score: 1.35			Count	P_Value	Benjamini
	GOTERM_BP_FAT	positive regulation of endothelial cell migration	RT		5	0.011	0.26
	GOTERM_CC_FAT	vesicle lumen	RT		9	0.017	0.24
	GOTERM_BP_FAT	regulation of endothelial cell migration	RT		6	0.029	0.44
	GOTERM_CC_FAT	cytoplasmic membrane-bounded vesicle lumen	RT		8	0.038	0.36
	GOTERM_BP_FAT	positive regulation of blood vessel endothelial cell migration	RT		3	0.13	0.78
	GOTERM_BP_FAT	regulation of blood vessel endothelial cell migration	RT		3	0.32	0.94
Annotation Cluster 70	Enrichment Score: 1.31			Count	P_Value	Benjamini
	GOTERM_MF_FAT	GTPase binding	RT		16	0.011	0.26
	GOTERM_MF_FAT	small GTPase binding	RT		14	0.028	0.46
	GOTERM_MF_FAT	Ras GTPase binding	RT		11	0.12	0.8
	GOTERM_MF_FAT	Rab GTPase binding	RT		5	0.16	0.85
Annotation Cluster 71	Enrichment Score: 1.29			Count	P_Value	Benjamini
	UP_SEQ_FEATURE	domain:CUB	RT		6	0.0041	0.47
	INTERPRO	CUB	RT		7	0.14	0.94
	SMART	CUB	RT		7	0.24	0.87
Annotation Cluster 72	Enrichment Score: 1.24			Count	P_Value	Benjamini
	INTERPRO	GRAM	RT		5	0.039	0.72
	SMART	GRAM	RT		5	0.065	0.62
	UP_SEQ_FEATURE	domain:GRAM	RT		4	0.074	0.95
Annotation Cluster 73	Enrichment Score: 1.22			Count	P_Value	Benjamini
	INTERPRO	K Homology	RT		8	0.013	0.5
	SMART	KH	RT		8	0.029	0.58
	UP_SEQ_FEATURE	domain:KH 2	RT		5	0.063	0.94
	UP_SEQ_FEATURE	domain:KH 1	RT		5	0.063	0.94
	UP_SEQ_FEATURE	domain:KH 4	RT		3	0.075	0.95
	INTERPRO	K Homology, type 1	RT		6	0.076	0.85
	INTERPRO	K Homology, type 1, subgroup	RT		6	0.092	0.88
	UP_SEQ_FEATURE	domain:KH 3	RT		3	0.24	1
Annotation Cluster 74	Enrichment Score: 1.2			Count	P_Value	Benjamini
	GOTERM_MF_FAT	3',5'-cyclic-AMP phosphodiesterase activity	RT		5	0.0025	0.092
	SP_PIR_KEYWORDS	camp	RT		7	0.017	0.16
	UP_SEQ_FEATURE	site:Binds AMP, but not cAMP	RT		3	0.024	0.79
	GOTERM_MF_FAT	phosphoric diester hydrolase activity	RT		12	0.037	0.54
	INTERPRO	3'5'-cyclic nucleotide phosphodiesterase	RT		5	0.054	0.78
	UP_SEQ_FEATURE	binding site:cAMP	RT		3	0.056	0.92
	INTERPRO	Metal-dependent phosphohydrolase, HD region	RT		5	0.081	0.86
	GOTERM_MF_FAT	3',5'-cyclic-nucleotide phosphodiesterase activity	RT		5	0.089	0.74
	GOTERM_MF_FAT	cyclic-nucleotide phosphodiesterase activity	RT		5	0.1	0.77
	UP_SEQ_FEATURE	metal ion-binding site:Divalent metal cation 1	RT		5	0.11	0.98
	UP_SEQ_FEATURE	metal ion-binding site:Divalent metal cation 2	RT		5	0.11	0.98
	SMART	HDc	RT		5	0.13	0.73
	UP_SEQ_FEATURE	nucleotide phosphate-binding region:cAMP	RT		3	0.16	0.99
	KEGG_PATHWAY	Purine metabolism	RT		13	0.66	0.93
Annotation Cluster 75	Enrichment Score: 1.17			Count	P_Value	Benjamini
	GOTERM_BP_FAT	regulation of mesenchymal cell proliferation	RT		6	0.007	0.21
	GOTERM_BP_FAT	positive regulation of mesenchymal cell proliferation	RT		5	0.028	0.44
	GOTERM_BP_FAT	embryonic skeletal system morphogenesis	RT		9	0.047	0.54
	GOTERM_BP_FAT	embryonic skeletal system development	RT		10	0.094	0.7
	GOTERM_BP_FAT	embryonic cranial skeleton morphogenesis	RT		4	0.13	0.78
	GOTERM_BP_FAT	embryonic organ morphogenesis	RT		14	0.15	0.81
	GOTERM_BP_FAT	embryonic organ development	RT		17	0.16	0.82
	GOTERM_BP_FAT	skeletal system morphogenesis	RT		12	0.17	0.84
Annotation Cluster 76	Enrichment Score: 1.16			Count	P_Value	Benjamini
	GOTERM_BP_FAT	palate development	RT		7	0.023	0.4
	GOTERM_BP_FAT	head morphogenesis	RT		4	0.038	0.5
	GOTERM_BP_FAT	head development	RT		4	0.072	0.64
	GOTERM_BP_FAT	body morphogenesis	RT		4	0.072	0.64
	GOTERM_BP_FAT	face morphogenesis	RT		3	0.13	0.78
	GOTERM_BP_FAT	face development	RT		3	0.18	0.85
Annotation Cluster 77	Enrichment Score: 1.14			Count	P_Value	Benjamini
	UP_SEQ_FEATURE	DNA-binding region:Basic motif	RT		19	0.022	0.77
	INTERPRO	Basic helix-loop-helix dimerisation region bHLH	RT		15	0.027	0.63
	UP_SEQ_FEATURE	domain:Helix-loop-helix motif	RT		13	0.078	0.95
	SMART	HLH	RT		15	0.083	0.67
	INTERPRO	Helix-loop-helix DNA-binding	RT		7	0.53	1
Annotation Cluster 78	Enrichment Score: 1.13			Count	P_Value	Benjamini
	GOTERM_CC_FAT	nuclear envelope-endoplasmic reticulum network	RT		29	0.064	0.47
	GOTERM_CC_FAT	endoplasmic reticulum part	RT		34	0.071	0.48
	GOTERM_CC_FAT	endoplasmic reticulum membrane	RT		27	0.087	0.5
Annotation Cluster 79	Enrichment Score: 1.13			Count	P_Value	Benjamini
	GOTERM_CC_FAT	vesicle lumen	RT		9	0.017	0.24
	GOTERM_CC_FAT	cytoplasmic membrane-bounded vesicle lumen	RT		8	0.038	0.36
	GOTERM_CC_FAT	platelet alpha granule	RT		9	0.049	0.41
	GOTERM_CC_FAT	platelet alpha granule lumen	RT		7	0.075	0.48
	GOTERM_CC_FAT	cytoplasmic vesicle part	RT		18	0.2	0.77
	GOTERM_CC_FAT	secretory granule	RT		16	0.33	0.88
Annotation Cluster 80	Enrichment Score: 1.12			Count	P_Value	Benjamini
	GOTERM_MF_FAT	SMAD binding	RT		9	0.015	0.33
	BIOCARTA	ALK in cardiac myocytes	RT		7	0.14	0.9
	GOTERM_BP_FAT	pathway-restricted SMAD protein phosphorylation	RT		3	0.21	0.87
Annotation Cluster 81	Enrichment Score: 1.12			Count	P_Value	Benjamini
	GOTERM_BP_FAT	BMP signaling pathway	RT		12	0.00019	0.015
	GOTERM_BP_FAT	regulation of osteoblast differentiation	RT		9	0.0097	0.25
	GOTERM_BP_FAT	positive regulation of osteoblast differentiation	RT		6	0.029	0.44
	GOTERM_BP_FAT	regulation of ossification	RT		11	0.048	0.55
	GOTERM_BP_FAT	positive regulation of bone mineralization	RT		3	0.37	0.96
	GOTERM_BP_FAT	positive regulation of biomineral formation	RT		3	0.39	0.97
	GOTERM_BP_FAT	positive regulation of ossification	RT		3	0.52	0.99
	GOTERM_BP_FAT	regulation of bone mineralization	RT		3	0.64	1
	GOTERM_BP_FAT	regulation of biomineral formation	RT		3	0.67	1
Annotation Cluster 82	Enrichment Score: 1.1			Count	P_Value	Benjamini
	GOTERM_BP_FAT	urogenital system development	RT		15	0.023	0.4
	GOTERM_BP_FAT	ureteric bud development	RT		7	0.035	0.48
	GOTERM_BP_FAT	branching morphogenesis of a tube	RT		10	0.039	0.51
	GOTERM_BP_FAT	kidney development	RT		12	0.077	0.66
	GOTERM_BP_FAT	morphogenesis of a branching structure	RT		10	0.077	0.66
	GOTERM_BP_FAT	metanephros development	RT		7	0.088	0.69
	GOTERM_BP_FAT	epithelial tube morphogenesis	RT		8	0.2	0.86
	GOTERM_BP_FAT	ureteric bud morphogenesis	RT		4	0.2	0.87
	GOTERM_BP_FAT	branching involved in ureteric bud morphogenesis	RT		4	0.2	0.87
Annotation Cluster 83	Enrichment Score: 1.1			Count	P_Value	Benjamini
	INTERPRO	Death	RT		7	0.028	0.63
	SMART	DEATH	RT		7	0.056	0.61
	UP_SEQ_FEATURE	domain:Death	RT		6	0.081	0.96
	INTERPRO	DEATH-like	RT		7	0.32	0.99
Annotation Cluster 84	Enrichment Score: 1.08			Count	P_Value	Benjamini
	UP_SEQ_FEATURE	domain:PARP catalytic	RT		5	0.023	0.78
	INTERPRO	Poly(ADP-ribose) polymerase, catalytic region	RT		5	0.027	0.62
	INTERPRO	WWE domain	RT		4	0.046	0.74
	UP_SEQ_FEATURE	domain:WWE	RT		3	0.095	0.97
	GOTERM_MF_FAT	NAD+ ADP-ribosyltransferase activity	RT		5	0.1	0.77
	GOTERM_MF_FAT	transferase activity, transferring pentosyl groups	RT		6	0.23	0.91
	GOTERM_BP_FAT	protein amino acid ADP-ribosylation	RT		3	0.47	0.98
Annotation Cluster 85	Enrichment Score: 1.07			Count	P_Value	Benjamini
	INTERPRO	Coagulation factor 5/8 type, C-terminal	RT		5	0.071	0.84
	UP_SEQ_FEATURE	domain:F5/8 type C	RT		4	0.074	0.95
	SMART	FA58C	RT		5	0.11	0.74
Annotation Cluster 86	Enrichment Score: 1.06			Count	P_Value	Benjamini
	UP_SEQ_FEATURE	domain:LisH	RT		6	0.036	0.86
	INTERPRO	LisH dimerisation motif	RT		6	0.042	0.73
	SMART	LisH	RT		6	0.075	0.64
	UP_SEQ_FEATURE	domain:CTLH	RT		3	0.14	0.99
	INTERPRO	CTLH, C-terminal to LisH motif	RT		3	0.15	0.95
	SMART	CTLH	RT		3	0.2	0.83
Annotation Cluster 87	Enrichment Score: 1.05			Count	P_Value	Benjamini
	INTERPRO	SH2 motif	RT		14	0.044	0.74
	UP_SEQ_FEATURE	domain:SH2	RT		12	0.055	0.92
	SP_PIR_KEYWORDS	SH2 domain	RT		13	0.064	0.36
	SMART	SH2	RT		14	0.12	0.73
	GOTERM_BP_FAT	JAK-STAT cascade	RT		5	0.3	0.93
Annotation Cluster 88	Enrichment Score: 1.04			Count	P_Value	Benjamini
	SP_PIR_KEYWORDS	sh3-binding	RT		10	0.019	0.17
	UP_SEQ_FEATURE	short sequence motif:SH3-binding	RT		8	0.072	0.95
	GOTERM_MF_FAT	SH3 domain binding	RT		11	0.15	0.84
	GOTERM_MF_FAT	protein domain specific binding	RT		27	0.34	0.96
Annotation Cluster 89	Enrichment Score: 1.04			Count	P_Value	Benjamini
	GOTERM_BP_FAT	cellular calcium ion homeostasis	RT		21	0.035	0.48
	GOTERM_BP_FAT	homeostatic process	RT		67	0.041	0.51
	GOTERM_BP_FAT	calcium ion homeostasis	RT		21	0.045	0.53
	GOTERM_BP_FAT	cellular di-, tri-valent inorganic cation homeostasis	RT		24	0.053	0.57
	GOTERM_BP_FAT	di-, tri-valent inorganic cation homeostasis	RT		25	0.053	0.57
	GOTERM_BP_FAT	chemical homeostasis	RT		47	0.058	0.59
	GOTERM_BP_FAT	cellular metal ion homeostasis	RT		21	0.064	0.62
	GOTERM_BP_FAT	cellular ion homeostasis	RT		35	0.082	0.68
	GOTERM_BP_FAT	metal ion homeostasis	RT		21	0.091	0.69
	GOTERM_BP_FAT	cellular chemical homeostasis	RT		35	0.098	0.71
	GOTERM_BP_FAT	cellular cation homeostasis	RT		24	0.13	0.79
	GOTERM_BP_FAT	ion homeostasis	RT		36	0.15	0.81
	GOTERM_BP_FAT	cellular homeostasis	RT		40	0.16	0.82
	GOTERM_BP_FAT	cation homeostasis	RT		26	0.17	0.83
	GOTERM_BP_FAT	elevation of cytosolic calcium ion concentration	RT		11	0.25	0.9
	GOTERM_BP_FAT	cytosolic calcium ion homeostasis	RT		11	0.33	0.95
Annotation Cluster 90	Enrichment Score: 1.04			Count	P_Value	Benjamini
	INTERPRO	Cell surface receptor IPT/TIG	RT		7	0.028	0.63
	SMART	IPT	RT		7	0.056	0.61
	UP_SEQ_FEATURE	domain:RHD	RT		3	0.12	0.98
	UP_SEQ_FEATURE	domain:IPT/TIG	RT		3	0.14	0.99
	INTERPRO	Rel homology	RT		3	0.15	0.95
	INTERPRO	NF-kappa-B/Rel/dorsal	RT		3	0.15	0.95
Annotation Cluster 91	Enrichment Score: 1.03			Count	P_Value	Benjamini
	GOTERM_CC_FAT	apicolateral plasma membrane	RT		15	0.016	0.24
	SP_PIR_KEYWORDS	Tight junction	RT		9	0.048	0.3
	GOTERM_CC_FAT	apical junction complex	RT		13	0.056	0.43
	GOTERM_CC_FAT	occluding junction	RT		10	0.083	0.49
	GOTERM_CC_FAT	tight junction	RT		10	0.083	0.49
	GOTERM_CC_FAT	cell-cell junction	RT		20	0.099	0.54
	SP_PIR_KEYWORDS	cell junction	RT		31	0.26	0.72
	GOTERM_CC_FAT	cell junction	RT		36	0.71	0.98
Annotation Cluster 92	Enrichment Score: 1.02			Count	P_Value	Benjamini
	PIR_SUPERFAMILY	PIRSF500572:small inducible cytokine, A2 type	RT		4	0.0027	0.77
	INTERPRO	Small chemokine, interleukin-8-like	RT		8	0.022	0.59
	KEGG_PATHWAY	Chemokine signaling pathway	RT		24	0.043	0.42
	GOTERM_MF_FAT	chemokine activity	RT		8	0.044	0.56
	SMART	SCY	RT		8	0.047	0.59
	GOTERM_MF_FAT	chemokine receptor binding	RT		8	0.059	0.63
	PIR_SUPERFAMILY	PIRSF001950:small inducible chemokine, C/CC types	RT		5	0.064	0.99
	KEGG_PATHWAY	NOD-like receptor signaling pathway	RT		10	0.076	0.59
	INTERPRO	Small chemokine, C-C group, conserved site	RT		5	0.092	0.88
	GOTERM_BP_FAT	taxis	RT		17	0.1	0.72
	GOTERM_BP_FAT	chemotaxis	RT		17	0.1	0.72
	GOTERM_BP_FAT	locomotory behavior	RT		24	0.23	0.89
	INTERPRO	Small chemokine, C-X-C/Interleukin 8	RT		3	0.25	0.98
	BBID	109.Chemokine_families	RT		6	0.4	0.99
	SP_PIR_KEYWORDS	inflammatory response	RT		7	0.4	0.84
	SP_PIR_KEYWORDS	chemotaxis	RT		6	0.53	0.9
	GOTERM_BP_FAT	behavior	RT		33	0.62	0.99
Annotation Cluster 93	Enrichment Score: 1			Count	P_Value	Benjamini
	INTERPRO	BAR	RT		4	0.081	0.86
	UP_SEQ_FEATURE	domain:BAR	RT		4	0.1	0.97
	SMART	BAR	RT		4	0.12	0.73
Annotation Cluster 94	Enrichment Score: 0.99			Count	P_Value	Benjamini
	UP_SEQ_FEATURE	domain:Ricin B-type lectin	RT		6	0.027	0.81
	GOTERM_BP_FAT	protein amino acid O-linked glycosylation	RT		6	0.029	0.44
	INTERPRO	Ricin B lectin	RT		6	0.036	0.7
	SMART	RICIN	RT		6	0.065	0.61
	GOTERM_MF_FAT	acetylgalactosaminyltransferase activity	RT		6	0.067	0.66
	UP_SEQ_FEATURE	region of interest:Catalytic subdomain B	RT		4	0.13	0.98
	UP_SEQ_FEATURE	region of interest:Catalytic subdomain A	RT		4	0.13	0.98
	GOTERM_MF_FAT	polypeptide N-acetylgalactosaminyltransferase activity	RT		4	0.13	0.81
	KEGG_PATHWAY	O-Glycan biosynthesis	RT		5	0.25	0.84
	INTERPRO	Glycosyl transferase, family 2	RT		4	0.31	0.99
	SP_PIR_KEYWORDS	Lectin	RT		11	0.62	0.93
Annotation Cluster 95	Enrichment Score: 0.99			Count	P_Value	Benjamini
	GOTERM_BP_FAT	appendage development	RT		13	0.06	0.6
	GOTERM_BP_FAT	limb development	RT		13	0.06	0.6
	GOTERM_BP_FAT	embryonic appendage morphogenesis	RT		11	0.087	0.69
	GOTERM_BP_FAT	embryonic limb morphogenesis	RT		11	0.087	0.69
	GOTERM_BP_FAT	appendage morphogenesis	RT		12	0.091	0.69
	GOTERM_BP_FAT	limb morphogenesis	RT		12	0.091	0.69
	GOTERM_BP_FAT	forelimb morphogenesis	RT		4	0.2	0.87
	GOTERM_BP_FAT	embryonic digit morphogenesis	RT		4	0.26	0.91
Annotation Cluster 96	Enrichment Score: 0.98			Count	P_Value	Benjamini
	COG_ONTOLOGY	Amino acid transport and metabolism	RT		9	0.019	0.25
	SP_PIR_KEYWORDS	Aminopeptidase	RT		5	0.09	0.44
	GOTERM_MF_FAT	aminopeptidase activity	RT		5	0.16	0.85
	INTERPRO	Peptidase M1, membrane alanine aminopeptidase	RT		3	0.2	0.97
	INTERPRO	Peptidase M1, membrane alanine aminopeptidase, N-terminal	RT		3	0.23	0.98
Annotation Cluster 97	Enrichment Score: 0.98			Count	P_Value	Benjamini
	GOTERM_BP_FAT	chromosome organization	RT		48	0.018	0.35
	GOTERM_BP_FAT	chromatin modification	RT		25	0.17	0.83
	SP_PIR_KEYWORDS	chromatin regulator	RT		19	0.17	0.61
	GOTERM_BP_FAT	chromatin organization	RT		32	0.23	0.89
Annotation Cluster 98	Enrichment Score: 0.95			Count	P_Value	Benjamini
	GOTERM_BP_FAT	positive regulation of response to external stimulus	RT		10	0.036	0.48
	GOTERM_BP_FAT	regulation of chemotaxis	RT		6	0.065	0.62
	GOTERM_BP_FAT	regulation of behavior	RT		7	0.1	0.73
	GOTERM_BP_FAT	positive regulation of chemotaxis	RT		5	0.15	0.81
	GOTERM_BP_FAT	regulation of leukocyte migration	RT		4	0.17	0.83
	GOTERM_BP_FAT	regulation of leukocyte chemotaxis	RT		3	0.18	0.85
	GOTERM_BP_FAT	positive regulation of behavior	RT		5	0.22	0.88
Annotation Cluster 99	Enrichment Score: 0.95			Count	P_Value	Benjamini
	UP_SEQ_FEATURE	repeat:TPR 8	RT		9	0.013	0.67
	INTERPRO	Region of unknown function DUF1736	RT		3	0.026	0.63
	UP_SEQ_FEATURE	repeat:TPR 7	RT		9	0.041	0.88
	UP_SEQ_FEATURE	repeat:TPR 9	RT		6	0.047	0.9
	UP_SEQ_FEATURE	repeat:TPR 4	RT		12	0.058	0.92
	UP_SEQ_FEATURE	repeat:TPR 6	RT		9	0.082	0.96
	INTERPRO	Tetratricopeptide TPR-1	RT		12	0.087	0.87
	INTERPRO	Tetratricopeptide repeat	RT		13	0.11	0.91
	UP_SEQ_FEATURE	repeat:TPR 5	RT		9	0.13	0.99
	UP_SEQ_FEATURE	repeat:TPR 10	RT		4	0.15	0.99
	INTERPRO	Tetratricopeptide-like helical	RT		15	0.2	0.97
	UP_SEQ_FEATURE	repeat:TPR 3	RT		13	0.21	1
	INTERPRO	Tetratricopeptide region	RT		12	0.22	0.98
	SMART	TPR	RT		13	0.24	0.87
	SP_PIR_KEYWORDS	tpr repeat	RT		14	0.27	0.72
	INTERPRO	Tetratricopeptide TPR2	RT		4	0.27	0.99
	UP_SEQ_FEATURE	repeat:TPR 1	RT		13	0.31	1
	UP_SEQ_FEATURE	repeat:TPR 2	RT		13	0.31	1
Annotation Cluster 100	Enrichment Score: 0.94			Count	P_Value	Benjamini
	GOTERM_BP_FAT	cell growth	RT		9	0.065	0.62
	GOTERM_BP_FAT	regulation of cell size	RT		20	0.14	0.8
	GOTERM_BP_FAT	regulation of cellular component size	RT		25	0.16	0.82
Annotation Cluster 101	Enrichment Score: 0.94			Count	P_Value	Benjamini
	UP_SEQ_FEATURE	propeptide:Removed for receptor activation	RT		3	0.024	0.79
	INTERPRO	Protease-activated receptor	RT		3	0.026	0.63
	GOTERM_MF_FAT	thrombin receptor activity	RT		3	0.044	0.56
	GOTERM_MF_FAT	peptide receptor activity, G-protein coupled	RT		7	0.83	1
	GOTERM_MF_FAT	peptide receptor activity	RT		7	0.83	1
Annotation Cluster 102	Enrichment Score: 0.94			Count	P_Value	Benjamini
	GOTERM_BP_FAT	response to cytokine stimulus	RT		13	0.0094	0.24
	GOTERM_BP_FAT	response to molecule of bacterial origin	RT		10	0.15	0.82
	GOTERM_BP_FAT	response to lipopolysaccharide	RT		8	0.3	0.94
	GOTERM_BP_FAT	response to bacterium	RT		16	0.39	0.96
Annotation Cluster 103	Enrichment Score: 0.94			Count	P_Value	Benjamini
	SP_PIR_KEYWORDS	serine/threonine-specific protein kinase	RT		10	0.017	0.16
	BIOCARTA	Cell Cycle	RT		8	0.025	0.95
	BIOCARTA	Cyclins and Cell Cycle Regulation	RT		7	0.039	0.84
	BBID	4.cyclins_&_p27_cell_cycle	RT		3	0.19	0.97
	PIR_SUPERFAMILY	PIRSF000564:kinase-related transforming protein	RT		5	0.31	1
	GOTERM_MF_FAT	cyclin-dependent protein kinase activity	RT		4	0.36	0.96
	BBID	26.cyclin-CDK_complexes	RT		3	0.74	1
Annotation Cluster 104	Enrichment Score: 0.94			Count	P_Value	Benjamini
	GOTERM_BP_FAT	positive regulation of myeloid leukocyte differentiation	RT		5	0.035	0.48
	GOTERM_BP_FAT	positive regulation of macrophage differentiation	RT		3	0.062	0.61
	GOTERM_BP_FAT	positive regulation of myeloid cell differentiation	RT		6	0.081	0.67
	GOTERM_BP_FAT	regulation of macrophage differentiation	RT		3	0.18	0.85
	GOTERM_BP_FAT	regulation of myeloid cell differentiation	RT		8	0.23	0.89
	GOTERM_BP_FAT	regulation of myeloid leukocyte differentiation	RT		5	0.33	0.95
Annotation Cluster 105	Enrichment Score: 0.93			Count	P_Value	Benjamini
	GOTERM_BP_FAT	regulation of response to external stimulus	RT		19	0.033	0.47
	GOTERM_BP_FAT	regulation of blood coagulation	RT		7	0.039	0.5
	GOTERM_BP_FAT	regulation of coagulation	RT		7	0.067	0.63
	GOTERM_BP_FAT	regulation of platelet activation	RT		3	0.11	0.73
	GOTERM_BP_FAT	negative regulation of blood coagulation	RT		3	0.49	0.98
	GOTERM_BP_FAT	negative regulation of coagulation	RT		3	0.56	0.99
Annotation Cluster 106	Enrichment Score: 0.93			Count	P_Value	Benjamini
	GOTERM_BP_FAT	negative regulation of neuron differentiation	RT		8	0.0074	0.22
	GOTERM_BP_FAT	regulation of nervous system development	RT		24	0.0093	0.24
	GOTERM_BP_FAT	regulation of cell development	RT		25	0.01	0.26
	GOTERM_BP_FAT	regulation of neuron differentiation	RT		18	0.013	0.29
	GOTERM_BP_FAT	regulation of neurogenesis	RT		21	0.014	0.3
	GOTERM_BP_FAT	negative regulation of cell development	RT		7	0.12	0.76
	GOTERM_BP_FAT	regulation of cell morphogenesis	RT		14	0.14	0.79
	GOTERM_BP_FAT	regulation of cell morphogenesis involved in differentiation	RT		9	0.18	0.84
	GOTERM_BP_FAT	positive regulation of neurogenesis	RT		7	0.24	0.89
	GOTERM_BP_FAT	positive regulation of cell development	RT		7	0.36	0.96
	GOTERM_BP_FAT	regulation of neuron projection development	RT		7	0.38	0.96
	GOTERM_BP_FAT	negative regulation of neurogenesis	RT		5	0.4	0.97
	GOTERM_BP_FAT	positive regulation of cell projection organization	RT		5	0.43	0.97
	GOTERM_BP_FAT	regulation of cell projection organization	RT		8	0.45	0.98
	GOTERM_BP_FAT	negative regulation of axonogenesis	RT		3	0.54	0.99
	GOTERM_BP_FAT	regulation of axonogenesis	RT		5	0.58	0.99
	GOTERM_BP_FAT	negative regulation of cell projection organization	RT		3	0.6	0.99
Annotation Cluster 107	Enrichment Score: 0.92			Count	P_Value	Benjamini
	PIR_SUPERFAMILY	PIRSF015568:signal transducer and transcription activator STAT5A	RT		3	0.075	0.99
	INTERPRO	STAT transcription factor, all-alpha	RT		3	0.08	0.86
	INTERPRO	STAT transcription factor, protein interaction	RT		3	0.08	0.86
	INTERPRO	STAT transcription factor, DNA-binding, subdomain	RT		3	0.08	0.86
	INTERPRO	STAT transcription factor, core	RT		3	0.08	0.86
	INTERPRO	STAT transcription factor, DNA-binding	RT		3	0.08	0.86
	GOTERM_BP_FAT	JAK-STAT cascade	RT		5	0.3	0.93
	BBID	48.mice_minus_JAKs_and_STATs	RT		3	0.57	0.99
Annotation Cluster 108	Enrichment Score: 0.91			Count	P_Value	Benjamini
	GOTERM_BP_FAT	skeletal system development	RT		31	0.07	0.64
	GOTERM_BP_FAT	ossification	RT		13	0.11	0.75
	GOTERM_BP_FAT	bone development	RT		13	0.16	0.83
	GOTERM_BP_FAT	osteoblast differentiation	RT		6	0.17	0.84
Annotation Cluster 109	Enrichment Score: 0.88			Count	P_Value	Benjamini
	UP_SEQ_FEATURE	repeat:TNFR-Cys 3	RT		5	0.063	0.94
	UP_SEQ_FEATURE	repeat:TNFR-Cys 1	RT		5	0.082	0.96
	UP_SEQ_FEATURE	repeat:TNFR-Cys 2	RT		5	0.082	0.96
	INTERPRO	TNFR/CD27/30/40/95 cysteine-rich region	RT		5	0.19	0.97
	UP_SEQ_FEATURE	repeat:TNFR-Cys 4	RT		3	0.21	1
	SMART	TNFR	RT		5	0.28	0.89
Annotation Cluster 110	Enrichment Score: 0.88			Count	P_Value	Benjamini
	GOTERM_MF_FAT	transcription corepressor activity	RT		17	0.055	0.61
	GOTERM_MF_FAT	transcription cofactor activity	RT		33	0.13	0.81
	GOTERM_MF_FAT	transcription factor binding	RT		44	0.16	0.85
	GOTERM_MF_FAT	transcription repressor activity	RT		27	0.27	0.93
Annotation Cluster 111	Enrichment Score: 0.87			Count	P_Value	Benjamini
	GOTERM_CC_FAT	vesicle	RT		60	0.075	0.49
	GOTERM_CC_FAT	cytoplasmic vesicle	RT		57	0.095	0.53
	GOTERM_CC_FAT	membrane-bounded vesicle	RT		49	0.16	0.7
	GOTERM_CC_FAT	cytoplasmic membrane-bounded vesicle	RT		47	0.18	0.74
	GOTERM_CC_FAT	cytoplasmic vesicle part	RT		18	0.2	0.77
Annotation Cluster 112	Enrichment Score: 0.87			Count	P_Value	Benjamini
	GOTERM_BP_FAT	membrane organization	RT		37	0.048	0.55
	GOTERM_BP_FAT	vesicle-mediated transport	RT		50	0.1	0.73
	SP_PIR_KEYWORDS	Endocytosis	RT		10	0.19	0.64
	GOTERM_BP_FAT	endocytosis	RT		20	0.22	0.88
	GOTERM_BP_FAT	membrane invagination	RT		20	0.22	0.88
Annotation Cluster 113	Enrichment Score: 0.86			Count	P_Value	Benjamini
	OMIM_DISEASE	Identification of ten loci associated with height highlights new biological pathways in human growth	RT		5	0.052	1
	OMIM_DISEASE	Genome-wide association analysis identifies 20 loci that influence adult height	RT		4	0.16	1
	OMIM_DISEASE	Many sequence variants affecting diversity of adult human height	RT		12	0.33	1
Annotation Cluster 114	Enrichment Score: 0.86			Count	P_Value	Benjamini
	GOTERM_MF_FAT	protein kinase inhibitor activity	RT		6	0.11	0.8
	GOTERM_MF_FAT	kinase inhibitor activity	RT		6	0.12	0.81
	GOTERM_MF_FAT	protein kinase regulator activity	RT		10	0.12	0.81
	GOTERM_MF_FAT	kinase regulator activity	RT		10	0.22	0.91
Annotation Cluster 115	Enrichment Score: 0.85			Count	P_Value	Benjamini
	GOTERM_BP_FAT	programmed cell death	RT		57	0.029	0.44
	GOTERM_BP_FAT	cell death	RT		65	0.035	0.48
	GOTERM_BP_FAT	death	RT		65	0.039	0.51
	GOTERM_BP_FAT	apoptosis	RT		55	0.044	0.53
	GOTERM_BP_FAT	regulation of apoptosis	RT		70	0.057	0.59
	GOTERM_BP_FAT	regulation of programmed cell death	RT		70	0.067	0.62
	GOTERM_BP_FAT	regulation of cell death	RT		70	0.069	0.63
	GOTERM_BP_FAT	anti-apoptosis	RT		20	0.14	0.8
	SP_PIR_KEYWORDS	Apoptosis	RT		30	0.25	0.71
	GOTERM_BP_FAT	negative regulation of apoptosis	RT		29	0.31	0.94
	GOTERM_BP_FAT	negative regulation of programmed cell death	RT		29	0.34	0.95
	GOTERM_BP_FAT	negative regulation of cell death	RT		29	0.34	0.95
	GOTERM_BP_FAT	induction of apoptosis	RT		26	0.35	0.95
	GOTERM_BP_FAT	induction of programmed cell death	RT		26	0.35	0.95
	GOTERM_BP_FAT	positive regulation of apoptosis	RT		34	0.36	0.95
	GOTERM_BP_FAT	positive regulation of programmed cell death	RT		34	0.37	0.96
	GOTERM_BP_FAT	positive regulation of cell death	RT		34	0.38	0.96
Annotation Cluster 116	Enrichment Score: 0.85			Count	P_Value	Benjamini
	BIOCARTA	Cell Cycle	RT		8	0.025	0.95
	BIOCARTA	E2F1 Destruction Pathway	RT		3	0.28	0.96
	BIOCARTA	Regulation of p27 Phosphorylation during Cell Cycle Progression	RT		3	0.4	0.98
Annotation Cluster 117	Enrichment Score: 0.84			Count	P_Value	Benjamini
	GOTERM_BP_FAT	positive regulation of signal transduction	RT		32	0.018	0.35
	GOTERM_BP_FAT	positive regulation of cell communication	RT		34	0.028	0.44
	GOTERM_BP_FAT	regulation of protein kinase cascade	RT		22	0.23	0.89
	GOTERM_BP_FAT	positive regulation of protein kinase cascade	RT		15	0.3	0.93
	GOTERM_BP_FAT	regulation of I-kappaB kinase/NF-kappaB cascade	RT		9	0.49	0.98
	GOTERM_BP_FAT	positive regulation of I-kappaB kinase/NF-kappaB cascade	RT		8	0.54	0.99
Annotation Cluster 118	Enrichment Score: 0.83			Count	P_Value	Benjamini
	GOTERM_CC_FAT	intrinsic to plasma membrane	RT		112	0.0065	0.14
	GOTERM_CC_FAT	integral to plasma membrane	RT		105	0.026	0.31
	GOTERM_CC_FAT	plasma membrane part	RT		175	0.13	0.62
	UP_SEQ_FEATURE	topological domain:Cytoplasmic	RT		221	0.67	1
	GOTERM_CC_FAT	plasma membrane	RT		269	0.72	0.98
	UP_SEQ_FEATURE	topological domain:Extracellular	RT		153	0.99	1
Annotation Cluster 119	Enrichment Score: 0.83			Count	P_Value	Benjamini
	UP_SEQ_FEATURE	domain:TSP N-terminal	RT		5	0.063	0.94
	INTERPRO	Laminin G, thrombospondin-type, N-terminal	RT		4	0.19	0.97
	SMART	TSPN	RT		4	0.27	0.88
Annotation Cluster 120	Enrichment Score: 0.82			Count	P_Value	Benjamini
	UP_SEQ_FEATURE	domain:MIR 3	RT		3	0.14	0.99
	UP_SEQ_FEATURE	domain:MIR 2	RT		3	0.14	0.99
	UP_SEQ_FEATURE	domain:MIR 1	RT		3	0.14	0.99
	INTERPRO	MIR	RT		3	0.15	0.95
	INTERPRO	MIR motif	RT		3	0.15	0.95
	SMART	MIR	RT		3	0.2	0.83
Annotation Cluster 121	Enrichment Score: 0.82			Count	P_Value	Benjamini
	UP_SEQ_FEATURE	repeat:WD 6	RT		20	0.055	0.92
	UP_SEQ_FEATURE	repeat:WD 7	RT		16	0.076	0.95
	UP_SEQ_FEATURE	repeat:WD 5	RT		22	0.099	0.97
	INTERPRO	WD40/YVTN repeat-like	RT		28	0.1	0.89
	UP_SEQ_FEATURE	repeat:WD 8	RT		8	0.1	0.97
	UP_SEQ_FEATURE	repeat:WD 3	RT		24	0.12	0.98
	UP_SEQ_FEATURE	repeat:WD 2	RT		24	0.15	0.99
	UP_SEQ_FEATURE	repeat:WD 1	RT		24	0.15	0.99
	SP_PIR_KEYWORDS	wd repeat	RT		24	0.16	0.58
	UP_SEQ_FEATURE	repeat:WD 4	RT		22	0.17	0.99
	INTERPRO	WD40 repeat, subgroup	RT		22	0.17	0.96
	INTERPRO	WD40 repeat, region	RT		21	0.22	0.98
	INTERPRO	WD40 repeat 2	RT		20	0.23	0.98
	INTERPRO	WD40 repeat	RT		23	0.23	0.98
	INTERPRO	WD40 repeat, conserved site	RT		23	0.29	0.99
	SMART	WD40	RT		23	0.52	0.96
Annotation Cluster 122	Enrichment Score: 0.81			Count	P_Value	Benjamini
	UP_SEQ_FEATURE	repeat:Spectrin 3	RT		5	0.055	0.92
	INTERPRO	Spectrin/alpha-actinin	RT		6	0.061	0.81
	UP_SEQ_FEATURE	repeat:Spectrin 2	RT		5	0.092	0.96
	UP_SEQ_FEATURE	repeat:Spectrin 1	RT		5	0.092	0.96
	UP_SEQ_FEATURE	domain:CH 1	RT		5	0.1	0.97
	UP_SEQ_FEATURE	domain:CH 2	RT		5	0.1	0.97
	SMART	SPEC	RT		6	0.11	0.75
	UP_SEQ_FEATURE	domain:Actin-binding	RT		4	0.15	0.99
	UP_SEQ_FEATURE	repeat:Spectrin 4	RT		4	0.16	0.99
	INTERPRO	Calponin-like actin-binding	RT		8	0.21	0.97
	INTERPRO	Actinin-type, actin-binding, conserved site	RT		4	0.21	0.97
	SMART	CH	RT		8	0.35	0.91
	INTERPRO	Spectrin repeat	RT		3	0.43	1
	UP_SEQ_FEATURE	domain:CH	RT		3	0.78	1
Annotation Cluster 123	Enrichment Score: 0.81			Count	P_Value	Benjamini
	INTERPRO	Aldo/keto reductase	RT		4	0.11	0.91
	INTERPRO	Aldo/keto reductase, conserved site	RT		3	0.18	0.96
	UP_SEQ_FEATURE	site:Lowers pKa of active site Tyr	RT		3	0.19	1
Annotation Cluster 124	Enrichment Score: 0.81			Count	P_Value	Benjamini
	GOTERM_BP_FAT	endothelial cell development	RT		3	0.083	0.68
	GOTERM_BP_FAT	endothelial cell differentiation	RT		4	0.1	0.72
	GOTERM_BP_FAT	epithelial cell development	RT		3	0.44	0.98
Annotation Cluster 125	Enrichment Score: 0.81			Count	P_Value	Benjamini
	GOTERM_MF_FAT	bile acid binding	RT		3	0.063	0.64
	GOTERM_MF_FAT	steroid binding	RT		8	0.17	0.86
	GOTERM_MF_FAT	monocarboxylic acid binding	RT		6	0.34	0.96
Annotation Cluster 126	Enrichment Score: 0.81			Count	P_Value	Benjamini
	GOTERM_BP_FAT	pattern specification process	RT		28	0.04	0.51
	GOTERM_BP_FAT	regionalization	RT		18	0.23	0.89
	GOTERM_BP_FAT	anterior/posterior pattern formation	RT		12	0.41	0.97
Annotation Cluster 127	Enrichment Score: 0.8			Count	P_Value	Benjamini
	GOTERM_BP_FAT	negative regulation of macromolecule metabolic process	RT		65	0.049	0.55
	GOTERM_BP_FAT	negative regulation of gene expression	RT		45	0.09	0.69
	GOTERM_BP_FAT	negative regulation of macromolecule biosynthetic process	RT		48	0.098	0.71
	GOTERM_BP_FAT	negative regulation of cellular biosynthetic process	RT		49	0.1	0.72
	GOTERM_BP_FAT	negative regulation of nucleobase, nucleoside, nucleotide and nucleic acid metabolic process	RT		45	0.11	0.73
	GOTERM_BP_FAT	negative regulation of nitrogen compound metabolic process	RT		45	0.13	0.77
	GOTERM_BP_FAT	negative regulation of biosynthetic process	RT		49	0.13	0.78
	GOTERM_BP_FAT	negative regulation of transcription	RT		39	0.18	0.85
	GOTERM_MF_FAT	transcription repressor activity	RT		27	0.27	0.93
	GOTERM_BP_FAT	negative regulation of transcription from RNA polymerase II promoter	RT		22	0.35	0.95
	GOTERM_BP_FAT	negative regulation of transcription, DNA-dependent	RT		28	0.4	0.96
	GOTERM_BP_FAT	negative regulation of RNA metabolic process	RT		28	0.44	0.97
Annotation Cluster 128	Enrichment Score: 0.8			Count	P_Value	Benjamini
	GOTERM_BP_FAT	prostanoid metabolic process	RT		6	0.0089	0.24
	GOTERM_BP_FAT	prostaglandin metabolic process	RT		6	0.0089	0.24
	GOTERM_BP_FAT	icosanoid metabolic process	RT		7	0.11	0.75
	GOTERM_BP_FAT	unsaturated fatty acid metabolic process	RT		7	0.15	0.81
	GOTERM_BP_FAT	prostanoid biosynthetic process	RT		3	0.18	0.85
	GOTERM_BP_FAT	prostaglandin biosynthetic process	RT		3	0.18	0.85
	GOTERM_BP_FAT	icosanoid biosynthetic process	RT		4	0.38	0.96
	GOTERM_BP_FAT	unsaturated fatty acid biosynthetic process	RT		4	0.44	0.97
	GOTERM_BP_FAT	fatty acid biosynthetic process	RT		7	0.49	0.98
	GOTERM_BP_FAT	fatty acid metabolic process	RT		15	0.54	0.99
	KEGG_PATHWAY	Arachidonic acid metabolism	RT		4	0.87	0.98
Annotation Cluster 129	Enrichment Score: 0.78			Count	P_Value	Benjamini
	GOTERM_MF_FAT	phosphoinositide binding	RT		13	0.053	0.6
	GOTERM_MF_FAT	phospholipid binding	RT		18	0.13	0.82
	UP_SEQ_FEATURE	domain:PX	RT		6	0.2	1
	INTERPRO	Phox-like	RT		6	0.24	0.98
	SMART	PX	RT		6	0.36	0.91
Annotation Cluster 130	Enrichment Score: 0.77			Count	P_Value	Benjamini
	UP_SEQ_FEATURE	domain:DEP	RT		4	0.11	0.98
	INTERPRO	Pleckstrin/G-protein, interacting region	RT		4	0.18	0.96
	SMART	DEP	RT		4	0.25	0.87
Annotation Cluster 131	Enrichment Score: 0.76			Count	P_Value	Benjamini
	GOTERM_BP_FAT	female meiosis	RT		4	0.048	0.55
	GOTERM_BP_FAT	M phase of meiotic cell cycle	RT		10	0.26	0.91
	GOTERM_BP_FAT	meiosis	RT		10	0.26	0.91
	GOTERM_BP_FAT	meiotic cell cycle	RT		10	0.28	0.92
Annotation Cluster 132	Enrichment Score: 0.75			Count	P_Value	Benjamini
	UP_SEQ_FEATURE	domain:PI3K/PI4K	RT		5	0.028	0.82
	INTERPRO	Phosphatidylinositol 3- and 4-kinase, catalytic	RT		5	0.032	0.67
	INTERPRO	Phosphatidylinositol 3- and 4-kinase, conserved site	RT		5	0.032	0.67
	GOTERM_MF_FAT	1-phosphatidylinositol-3-kinase activity	RT		4	0.039	0.54
	GOTERM_MF_FAT	phosphoinositide 3-kinase activity	RT		4	0.05	0.59
	SMART	PI3Kc	RT		5	0.055	0.62
	INTERPRO	Phosphoinositide 3-kinase, ras-binding	RT		3	0.08	0.86
	UP_SEQ_FEATURE	domain:C2	RT		10	0.085	0.96
	INTERPRO	Phosphoinositide 3-kinase, C2	RT		3	0.1	0.89
	SMART	PI3K_rbd	RT		3	0.11	0.74
	SMART	PI3K_C2	RT		3	0.14	0.74
	INTERPRO	Phosphoinositide 3-kinase accessory region PIK	RT		3	0.15	0.95
	INTERPRO	Phosphatidylinositol Kinase	RT		3	0.15	0.95
	GOTERM_MF_FAT	lipid kinase activity	RT		5	0.15	0.84
	KEGG_PATHWAY	Inositol phosphate metabolism	RT		8	0.17	0.75
	KEGG_PATHWAY	Phosphatidylinositol signaling system	RT		10	0.17	0.74
	SMART	PI3Ka	RT		3	0.2	0.83
	GOTERM_CC_FAT	phosphoinositide 3-kinase complex	RT		3	0.22	0.78
	GOTERM_MF_FAT	inositol or phosphatidylinositol kinase activity	RT		5	0.27	0.93
	GOTERM_BP_FAT	phosphoinositide phosphorylation	RT		3	0.29	0.93
	GOTERM_BP_FAT	lipid phosphorylation	RT		3	0.32	0.94
	GOTERM_BP_FAT	lipid modification	RT		5	0.73	1
	GOTERM_BP_FAT	glycerophospholipid metabolic process	RT		8	0.74	1
	GOTERM_BP_FAT	organophosphate metabolic process	RT		13	0.77	1
	GOTERM_BP_FAT	phosphoinositide metabolic process	RT		5	0.77	1
	GOTERM_BP_FAT	glycerolipid metabolic process	RT		10	0.82	1
	GOTERM_BP_FAT	phospholipid metabolic process	RT		11	0.87	1
	GOTERM_CC_FAT	cytosolic part	RT		5	1	1
Annotation Cluster 133	Enrichment Score: 0.74			Count	P_Value	Benjamini
	BIOCARTA	Insulin Signaling Pathway	RT		6	0.04	0.8
	GOTERM_BP_FAT	glucose homeostasis	RT		6	0.27	0.91
	GOTERM_BP_FAT	carbohydrate homeostasis	RT		6	0.27	0.91
	SP_PIR_KEYWORDS	diabetes mellitus	RT		5	0.38	0.82
Annotation Cluster 134	Enrichment Score: 0.74			Count	P_Value	Benjamini
	GOTERM_BP_FAT	gonad development	RT		14	0.053	0.57
	GOTERM_BP_FAT	reproductive structure development	RT		15	0.062	0.61
	GOTERM_BP_FAT	development of primary sexual characteristics	RT		15	0.066	0.62
	GOTERM_BP_FAT	sex differentiation	RT		17	0.069	0.63
	GOTERM_BP_FAT	male sex differentiation	RT		10	0.072	0.64
	GOTERM_BP_FAT	male gonad development	RT		8	0.073	0.64
	GOTERM_BP_FAT	reproductive developmental process	RT		26	0.079	0.67
	GOTERM_BP_FAT	development of primary male sexual characteristics	RT		9	0.088	0.69
	GOTERM_BP_FAT	female gonad development	RT		7	0.3	0.93
	GOTERM_BP_FAT	female sex differentiation	RT		7	0.36	0.96
	GOTERM_BP_FAT	development of primary female sexual characteristics	RT		7	0.36	0.96
	GOTERM_BP_FAT	reproductive cellular process	RT		13	0.48	0.98
	GOTERM_BP_FAT	ovulation cycle	RT		6	0.52	0.99
	GOTERM_BP_FAT	ovarian follicle development	RT		4	0.56	0.99
	GOTERM_BP_FAT	ovulation cycle process	RT		5	0.65	1
	GOTERM_BP_FAT	rhythmic process	RT		9	0.69	1
Annotation Cluster 135	Enrichment Score: 0.74			Count	P_Value	Benjamini
	UP_SEQ_FEATURE	repeat:WD 8	RT		8	0.1	0.97
	UP_SEQ_FEATURE	repeat:WD 11	RT		5	0.14	0.99
	UP_SEQ_FEATURE	repeat:WD 10	RT		5	0.15	0.99
	UP_SEQ_FEATURE	repeat:WD 9	RT		6	0.17	0.99
	UP_SEQ_FEATURE	repeat:WD 14	RT		3	0.24	1
	UP_SEQ_FEATURE	repeat:WD 12	RT		3	0.44	1
Annotation Cluster 136	Enrichment Score: 0.74			Count	P_Value	Benjamini
	GOTERM_BP_FAT	polyamine metabolic process	RT		4	0.038	0.5
	SP_PIR_KEYWORDS	polyamine biosynthesis	RT		3	0.038	0.27
	GOTERM_MF_FAT	carboxy-lyase activity	RT		6	0.053	0.6
	SP_PIR_KEYWORDS	decarboxylase	RT		5	0.054	0.33
	GOTERM_BP_FAT	polyamine biosynthetic process	RT		3	0.11	0.73
	SP_PIR_KEYWORDS	lyase	RT		11	0.26	0.73
	KEGG_PATHWAY	Arginine and proline metabolism	RT		7	0.29	0.87
	GOTERM_BP_FAT	biogenic amine metabolic process	RT		9	0.38	0.96
	GOTERM_BP_FAT	amine biosynthetic process	RT		7	0.52	0.99
	GOTERM_BP_FAT	cellular amino acid derivative biosynthetic process	RT		5	0.54	0.99
	GOTERM_BP_FAT	cellular amino acid derivative metabolic process	RT		12	0.64	1
	GOTERM_BP_FAT	biogenic amine biosynthetic process	RT		3	0.64	1
Annotation Cluster 137	Enrichment Score: 0.73			Count	P_Value	Benjamini
	UP_SEQ_FEATURE	domain:Kinesin-motor	RT		7	0.064	0.94
	INTERPRO	Kinesin, motor region, conserved site	RT		7	0.069	0.84
	INTERPRO	Kinesin, motor region	RT		7	0.069	0.84
	SMART	KISc	RT		7	0.13	0.73
	UP_SEQ_FEATURE	domain:FHA	RT		5	0.16	0.99
	INTERPRO	Forkhead-associated	RT		5	0.17	0.96
	SP_PIR_KEYWORDS	microtubule	RT		20	0.2	0.65
	SMART	FHA	RT		5	0.25	0.86
	SP_PIR_KEYWORDS	motor protein	RT		12	0.26	0.72
	GOTERM_MF_FAT	motor activity	RT		12	0.44	0.98
	GOTERM_MF_FAT	microtubule motor activity	RT		7	0.48	0.98
	GOTERM_BP_FAT	microtubule-based movement	RT		9	0.55	0.99
Annotation Cluster 138	Enrichment Score: 0.73			Count	P_Value	Benjamini
	INTERPRO	Endoplasmic reticulum, targeting sequence	RT		7	0.09	0.88
	UP_SEQ_FEATURE	short sequence motif:Prevents secretion from ER	RT		7	0.2	1
	GOTERM_CC_FAT	endoplasmic reticulum lumen	RT		8	0.37	0.89
Annotation Cluster 139	Enrichment Score: 0.73			Count	P_Value	Benjamini
	GOTERM_BP_FAT	cellular carbohydrate biosynthetic process	RT		9	0.11	0.75
	GOTERM_BP_FAT	monosaccharide biosynthetic process	RT		6	0.12	0.76
	GOTERM_BP_FAT	hexose biosynthetic process	RT		5	0.17	0.84
	GOTERM_BP_FAT	pyruvate metabolic process	RT		6	0.17	0.84
	GOTERM_BP_FAT	alcohol biosynthetic process	RT		6	0.2	0.87
	GOTERM_BP_FAT	gluconeogenesis	RT		3	0.54	0.99
Annotation Cluster 140	Enrichment Score: 0.73			Count	P_Value	Benjamini
	GOTERM_BP_FAT	response to vitamin	RT		9	0.094	0.7
	GOTERM_BP_FAT	response to retinoic acid	RT		5	0.2	0.87
	GOTERM_BP_FAT	response to vitamin A	RT		5	0.35	0.95
Annotation Cluster 141	Enrichment Score: 0.73			Count	P_Value	Benjamini
	UP_SEQ_FEATURE	domain:SH3 4	RT		3	0.095	0.97
	UP_SEQ_FEATURE	domain:SH3 3	RT		4	0.13	0.98
	UP_SEQ_FEATURE	domain:SH3 2	RT		5	0.23	1
	UP_SEQ_FEATURE	domain:SH3 1	RT		4	0.43	1
Annotation Cluster 142	Enrichment Score: 0.73			Count	P_Value	Benjamini
	GOTERM_BP_FAT	peptidyl-serine modification	RT		7	0.055	0.58
	GOTERM_BP_FAT	peptidyl-threonine modification	RT		4	0.18	0.85
	GOTERM_BP_FAT	peptidyl-serine phosphorylation	RT		4	0.34	0.95
	GOTERM_BP_FAT	peptidyl-threonine phosphorylation	RT		3	0.37	0.96
Annotation Cluster 143	Enrichment Score: 0.72			Count	P_Value	Benjamini
	UP_SEQ_FEATURE	domain:PWWP	RT		4	0.13	0.98
	INTERPRO	PWWP	RT		4	0.19	0.97
	SMART	PWWP	RT		4	0.27	0.88
Annotation Cluster 144	Enrichment Score: 0.72			Count	P_Value	Benjamini
	GOTERM_MF_FAT	phosphoric diester hydrolase activity	RT		12	0.037	0.54
	GOTERM_MF_FAT	phospholipase C activity	RT		6	0.067	0.66
	GOTERM_MF_FAT	phosphoinositide phospholipase C activity	RT		5	0.1	0.77
	UP_SEQ_FEATURE	domain:PI-PLC X-box	RT		4	0.11	0.98
	GOTERM_MF_FAT	phospholipase activity	RT		10	0.14	0.82
	INTERPRO	Phospholipase C, phosphatidylinositol-specific , X region	RT		4	0.14	0.94
	KEGG_PATHWAY	Inositol phosphate metabolism	RT		8	0.17	0.75
	SMART	PLCXc	RT		4	0.2	0.84
	INTERPRO	Phospholipase C, phosphoinositol-specific, EF-hand-like	RT		3	0.23	0.98
	INTERPRO	PLC-like phosphodiesterase, TIM beta/alpha-barrel domain	RT		4	0.25	0.98
	UP_SEQ_FEATURE	domain:PI-PLC Y-box	RT		3	0.26	1
	INTERPRO	Phospholipase C, phosphatidylinositol-specific, Y domain	RT		3	0.28	0.99
	INTERPRO	Phospholipase C, phosphoinositol-specific, C-terminal (PLC)	RT		3	0.28	0.99
	GOTERM_MF_FAT	lipase activity	RT		10	0.29	0.94
	SP_PIR_KEYWORDS	lipid degradation	RT		8	0.35	0.79
	SMART	PLCYc	RT		3	0.35	0.91
	GOTERM_BP_FAT	lipid catabolic process	RT		10	0.87	1
Annotation Cluster 145	Enrichment Score: 0.71			Count	P_Value	Benjamini
	GOTERM_BP_FAT	negative regulation of DNA binding	RT		9	0.026	0.42
	GOTERM_BP_FAT	negative regulation of transcription factor activity	RT		8	0.038	0.5
	GOTERM_BP_FAT	negative regulation of binding	RT		9	0.055	0.58
	GOTERM_BP_FAT	immune response-regulating signal transduction	RT		8	0.099	0.72
	GOTERM_BP_FAT	negative regulation of NF-kappaB transcription factor activity	RT		4	0.1	0.72
	GOTERM_BP_FAT	regulation of transcription factor activity	RT		12	0.11	0.74
	GOTERM_BP_FAT	regulation of DNA binding	RT		13	0.15	0.81
	GOTERM_BP_FAT	regulation of binding	RT		15	0.2	0.86
	GOTERM_BP_FAT	positive regulation of defense response	RT		8	0.26	0.91
	GOTERM_BP_FAT	toll-like receptor signaling pathway	RT		3	0.26	0.91
	GOTERM_BP_FAT	immune response-activating signal transduction	RT		6	0.31	0.94
	GOTERM_BP_FAT	regulation of cytokine-mediated signaling pathway	RT		3	0.32	0.94
	GOTERM_BP_FAT	pattern recognition receptor signaling pathway	RT		3	0.34	0.95
	GOTERM_BP_FAT	activation of innate immune response	RT		3	0.39	0.97
	GOTERM_BP_FAT	innate immune response-activating signal transduction	RT		3	0.39	0.97
	GOTERM_BP_FAT	activation of immune response	RT		8	0.5	0.98
	GOTERM_BP_FAT	positive regulation of innate immune response	RT		4	0.64	1
	GOTERM_BP_FAT	regulation of innate immune response	RT		4	0.75	1
Annotation Cluster 146	Enrichment Score: 0.71			Count	P_Value	Benjamini
	GOTERM_BP_FAT	glycolipid biosynthetic process	RT		4	0.072	0.64
	GOTERM_BP_FAT	membrane lipid biosynthetic process	RT		6	0.089	0.69
	GOTERM_BP_FAT	sphingolipid biosynthetic process	RT		5	0.17	0.84
	GOTERM_BP_FAT	glycolipid metabolic process	RT		5	0.17	0.84
	GOTERM_BP_FAT	glycosphingolipid biosynthetic process	RT		3	0.18	0.85
	GOTERM_BP_FAT	membrane lipid metabolic process	RT		9	0.21	0.88
	GOTERM_BP_FAT	glycosphingolipid metabolic process	RT		4	0.28	0.92
	GOTERM_BP_FAT	sphingolipid metabolic process	RT		8	0.28	0.92
	GOTERM_BP_FAT	ceramide metabolic process	RT		5	0.35	0.95
	GOTERM_BP_FAT	sphingoid metabolic process	RT		5	0.4	0.97
Annotation Cluster 147	Enrichment Score: 0.7			Count	P_Value	Benjamini
	INTERPRO	Orange subgroup	RT		3	0.1	0.89
	SMART	ORANGE	RT		3	0.14	0.74
	INTERPRO	Orange	RT		3	0.2	0.97
	UP_SEQ_FEATURE	domain:Orange	RT		3	0.21	1
	INTERPRO	Helix-loop-helix DNA-binding	RT		7	0.53	1
Annotation Cluster 148	Enrichment Score: 0.7			Count	P_Value	Benjamini
	GOTERM_BP_FAT	response to calcium ion	RT		7	0.19	0.86
	GOTERM_BP_FAT	response to metal ion	RT		13	0.2	0.87
	GOTERM_BP_FAT	response to inorganic substance	RT		19	0.2	0.87
Annotation Cluster 149	Enrichment Score: 0.69			Count	P_Value	Benjamini
	GOTERM_BP_FAT	endoplasmic reticulum unfolded protein response	RT		4	0.18	0.85
	GOTERM_BP_FAT	cellular response to unfolded protein	RT		4	0.18	0.85
	GOTERM_BP_FAT	response to endoplasmic reticulum stress	RT		5	0.22	0.88
	GOTERM_BP_FAT	ER-nuclear signaling pathway	RT		5	0.23	0.89
Annotation Cluster 150	Enrichment Score: 0.68			Count	P_Value	Benjamini
	GOTERM_BP_FAT	positive regulation of alpha-beta T cell activation	RT		6	0.033	0.47
	GOTERM_BP_FAT	positive regulation of cell activation	RT		14	0.05	0.56
	GOTERM_BP_FAT	regulation of cell activation	RT		19	0.071	0.64
	GOTERM_BP_FAT	positive regulation of T cell activation	RT		10	0.088	0.69
	GOTERM_BP_FAT	regulation of alpha-beta T cell activation	RT		6	0.11	0.74
	GOTERM_BP_FAT	regulation of T cell activation	RT		13	0.13	0.77
	GOTERM_BP_FAT	positive regulation of leukocyte activation	RT		12	0.13	0.78
	GOTERM_BP_FAT	positive regulation of lymphocyte activation	RT		11	0.15	0.81
	GOTERM_BP_FAT	positive regulation of alpha-beta T cell differentiation	RT		4	0.17	0.83
	GOTERM_BP_FAT	regulation of leukocyte activation	RT		16	0.2	0.87
	GOTERM_BP_FAT	negative regulation of immune system process	RT		9	0.23	0.89
	GOTERM_BP_FAT	regulation of lymphocyte activation	RT		14	0.25	0.9
	GOTERM_BP_FAT	regulation of alpha-beta T cell differentiation	RT		4	0.26	0.91
	GOTERM_BP_FAT	positive regulation of immune system process	RT		20	0.33	0.95
	GOTERM_BP_FAT	negative regulation of T cell activation	RT		5	0.35	0.95
	GOTERM_BP_FAT	positive regulation of T cell differentiation	RT		4	0.4	0.96
	GOTERM_BP_FAT	negative regulation of cell activation	RT		6	0.44	0.97
	GOTERM_BP_FAT	positive regulation of lymphocyte differentiation	RT		4	0.46	0.98
	GOTERM_BP_FAT	regulation of lymphocyte differentiation	RT		6	0.46	0.98
	GOTERM_BP_FAT	regulation of T cell differentiation	RT		5	0.49	0.98
	GOTERM_BP_FAT	negative regulation of lymphocyte activation	RT		5	0.54	0.99
	GOTERM_BP_FAT	negative regulation of leukocyte activation	RT		5	0.58	0.99
Annotation Cluster 151	Enrichment Score: 0.68			Count	P_Value	Benjamini
	GOTERM_BP_FAT	negative regulation of protein amino acid phosphorylation	RT		6	0.073	0.64
	GOTERM_BP_FAT	negative regulation of protein metabolic process	RT		18	0.17	0.84
	GOTERM_BP_FAT	negative regulation of cellular protein metabolic process	RT		17	0.21	0.87
	GOTERM_BP_FAT	negative regulation of phosphorylation	RT		6	0.21	0.87
	GOTERM_BP_FAT	negative regulation of phosphorus metabolic process	RT		6	0.25	0.91
	GOTERM_BP_FAT	negative regulation of phosphate metabolic process	RT		6	0.25	0.91
	GOTERM_BP_FAT	negative regulation of protein modification process	RT		10	0.47	0.98
Annotation Cluster 152	Enrichment Score: 0.68			Count	P_Value	Benjamini
	GOTERM_BP_FAT	tissue morphogenesis	RT		22	0.016	0.33
	GOTERM_BP_FAT	tube morphogenesis	RT		16	0.035	0.48
	GOTERM_BP_FAT	epithelium development	RT		23	0.084	0.68
	GOTERM_BP_FAT	morphogenesis of an epithelium	RT		11	0.18	0.84
	GOTERM_BP_FAT	epithelial tube morphogenesis	RT		8	0.2	0.86
	GOTERM_BP_FAT	neural tube development	RT		6	0.53	0.99
	GOTERM_BP_FAT	morphogenesis of embryonic epithelium	RT		5	0.6	0.99
	GOTERM_BP_FAT	embryonic epithelial tube formation	RT		4	0.6	0.99
	GOTERM_BP_FAT	tube lumen formation	RT		4	0.61	0.99
	GOTERM_BP_FAT	neural tube formation	RT		3	0.79	1
Annotation Cluster 153	Enrichment Score: 0.68			Count	P_Value	Benjamini
	GOTERM_BP_FAT	DNA metabolic process	RT		49	0.024	0.4
	GOTERM_BP_FAT	cellular response to stress	RT		51	0.064	0.62
	GOTERM_BP_FAT	response to DNA damage stimulus	RT		31	0.27	0.92
	GOTERM_BP_FAT	DNA repair	RT		22	0.47	0.98
	SP_PIR_KEYWORDS	dna repair	RT		13	0.62	0.93
	SP_PIR_KEYWORDS	DNA damage	RT		13	0.72	0.96
Annotation Cluster 154	Enrichment Score: 0.67			Count	P_Value	Benjamini
	UP_SEQ_FEATURE	domain:Fibronectin type-II	RT		3	0.12	0.98
	INTERPRO	Type II fibronectin, collagen-binding	RT		3	0.25	0.98
	SMART	FN2	RT		3	0.32	0.89
Annotation Cluster 155	Enrichment Score: 0.67			Count	P_Value	Benjamini
	GOTERM_BP_FAT	positive regulation of response to external stimulus	RT		10	0.036	0.48
	GOTERM_BP_FAT	positive regulation of defense response	RT		8	0.26	0.91
	GOTERM_BP_FAT	positive regulation of inflammatory response	RT		4	0.36	0.96
	GOTERM_BP_FAT	regulation of inflammatory response	RT		6	0.63	1
Annotation Cluster 156	Enrichment Score: 0.67			Count	P_Value	Benjamini
	GOTERM_BP_FAT	cell morphogenesis involved in differentiation	RT		26	0.04	0.51
	GOTERM_BP_FAT	cell morphogenesis	RT		33	0.1	0.72
	GOTERM_BP_FAT	cellular component morphogenesis	RT		35	0.15	0.81
	GOTERM_BP_FAT	neuron projection development	RT		23	0.2	0.87
	GOTERM_BP_FAT	axonogenesis	RT		18	0.21	0.87
	GOTERM_BP_FAT	neuron development	RT		29	0.23	0.89
	GOTERM_BP_FAT	cell morphogenesis involved in neuron differentiation	RT		19	0.23	0.89
	GOTERM_BP_FAT	neuron projection morphogenesis	RT		19	0.25	0.9
	GOTERM_BP_FAT	cell projection organization	RT		30	0.31	0.94
	GOTERM_BP_FAT	neuron differentiation	RT		35	0.33	0.95
	GOTERM_BP_FAT	cell part morphogenesis	RT		21	0.36	0.96
	GOTERM_BP_FAT	cell projection morphogenesis	RT		20	0.38	0.96
	GOTERM_BP_FAT	axon guidance	RT		9	0.49	0.98
Annotation Cluster 157	Enrichment Score: 0.67			Count	P_Value	Benjamini
	GOTERM_BP_FAT	ubiquitin cycle	RT		5	0.086	0.68
	SP_PIR_KEYWORDS	Signal transduction inhibitor	RT		5	0.21	0.68
	UP_SEQ_FEATURE	domain:SOCS box	RT		5	0.25	1
	INTERPRO	SOCS protein, C-terminal	RT		5	0.27	0.99
	SMART	SOCS	RT		5	0.38	0.92
Annotation Cluster 158	Enrichment Score: 0.66			Count	P_Value	Benjamini
	INTERPRO	Immunoglobulin I-set	RT		16	0.056	0.79
	SP_PIR_KEYWORDS	Immunoglobulin domain	RT		41	0.063	0.36
	UP_SEQ_FEATURE	domain:Ig-like C2-type 1	RT		18	0.13	0.99
	UP_SEQ_FEATURE	domain:Ig-like C2-type 2	RT		18	0.14	0.99
	INTERPRO	Immunoglobulin-like	RT		42	0.16	0.95
	INTERPRO	Immunoglobulin	RT		19	0.17	0.96
	INTERPRO	Immunoglobulin-like fold	RT		45	0.19	0.97
	UP_SEQ_FEATURE	domain:Ig-like C2-type 3	RT		12	0.19	1
	INTERPRO	Immunoglobulin subtype 2	RT		18	0.26	0.98
	INTERPRO	Immunoglobulin subtype	RT		25	0.44	1
	SMART	IGc2	RT		18	0.52	0.96
	SMART	IG	RT		25	0.76	0.99
	INTERPRO	Immunoglobulin V-set	RT		15	0.83	1
Annotation Cluster 159	Enrichment Score: 0.66			Count	P_Value	Benjamini
	SP_PIR_KEYWORDS	actin-binding	RT		25	0.039	0.27
	GOTERM_BP_FAT	cytoskeleton organization	RT		38	0.15	0.81
	GOTERM_MF_FAT	cytoskeletal protein binding	RT		42	0.22	0.91
	GOTERM_MF_FAT	actin binding	RT		28	0.24	0.92
	GOTERM_CC_FAT	actin cytoskeleton	RT		23	0.32	0.87
	GOTERM_BP_FAT	actin cytoskeleton organization	RT		18	0.44	0.97
	GOTERM_BP_FAT	actin filament-based process	RT		18	0.55	0.99
Annotation Cluster 160	Enrichment Score: 0.66			Count	P_Value	Benjamini
	GOTERM_BP_FAT	regulation of caspase activity	RT		10	0.11	0.73
	GOTERM_BP_FAT	regulation of endopeptidase activity	RT		10	0.13	0.77
	GOTERM_BP_FAT	regulation of peptidase activity	RT		10	0.15	0.82
	GOTERM_BP_FAT	activation of caspase activity	RT		7	0.18	0.85
	GOTERM_BP_FAT	positive regulation of caspase activity	RT		7	0.24	0.89
	GOTERM_BP_FAT	positive regulation of peptidase activity	RT		7	0.24	0.89
	GOTERM_BP_FAT	positive regulation of hydrolase activity	RT		15	0.39	0.96
	GOTERM_BP_FAT	regulation of hydrolase activity	RT		23	0.69	1
Annotation Cluster 161	Enrichment Score: 0.65			Count	P_Value	Benjamini
	UP_SEQ_FEATURE	domain:EGF-like 4	RT		8	0.09	0.96
	UP_SEQ_FEATURE	domain:EGF-like 7	RT		5	0.1	0.97
	UP_SEQ_FEATURE	domain:EGF-like 6	RT		6	0.16	0.99
	UP_SEQ_FEATURE	domain:EGF-like 8	RT		4	0.23	1
	INTERPRO	EGF, extracellular	RT		7	0.27	0.99
	UP_SEQ_FEATURE	domain:EGF-like 10	RT		3	0.29	1
	UP_SEQ_FEATURE	domain:EGF-like 9	RT		3	0.46	1
	UP_SEQ_FEATURE	domain:EGF-like 5	RT		4	0.52	1
Annotation Cluster 162	Enrichment Score: 0.65			Count	P_Value	Benjamini
	UP_SEQ_FEATURE	repeat:LRR 16	RT		8	0.028	0.82
	UP_SEQ_FEATURE	repeat:LRR 17	RT		7	0.03	0.83
	UP_SEQ_FEATURE	repeat:LRR 12	RT		12	0.04	0.88
	UP_SEQ_FEATURE	repeat:LRR 14	RT		9	0.045	0.89
	UP_SEQ_FEATURE	repeat:LRR 15	RT		8	0.052	0.91
	UP_SEQ_FEATURE	repeat:LRR 20	RT		5	0.063	0.94
	UP_SEQ_FEATURE	repeat:LRR 11	RT		12	0.078	0.95
	UP_SEQ_FEATURE	repeat:LRR 19	RT		5	0.082	0.96
	UP_SEQ_FEATURE	repeat:LRR 18	RT		5	0.1	0.97
	UP_SEQ_FEATURE	repeat:LRR 21	RT		4	0.11	0.98
	UP_SEQ_FEATURE	repeat:LRR 13	RT		9	0.13	0.99
	UP_SEQ_FEATURE	repeat:LRR 23	RT		3	0.14	0.99
	UP_SEQ_FEATURE	repeat:LRR 10	RT		12	0.16	0.99
	UP_SEQ_FEATURE	repeat:LRR 22	RT		3	0.19	1
	UP_SEQ_FEATURE	repeat:LRR 9	RT		13	0.19	1
	UP_SEQ_FEATURE	repeat:LRR 8	RT		14	0.2	1
	UP_SEQ_FEATURE	repeat:LRR 6	RT		17	0.33	1
	UP_SEQ_FEATURE	repeat:LRR 7	RT		14	0.4	1
	UP_SEQ_FEATURE	repeat:LRR 5	RT		17	0.48	1
	INTERPRO	Leucine-rich repeat, cysteine-rich flanking region, N-terminal	RT		8	0.54	1
	INTERPRO	Leucine-rich repeat, typical subtype	RT		10	0.56	1
	UP_SEQ_FEATURE	repeat:LRR 4	RT		17	0.62	1
	INTERPRO	Leucine-rich repeat	RT		15	0.63	1
	SMART	LRRNT	RT		8	0.71	0.99
	INTERPRO	Cysteine-rich flanking region, C-terminal	RT		6	0.74	1
	SMART	LRR_TYP	RT		10	0.76	0.99
	UP_SEQ_FEATURE	repeat:LRR 3	RT		18	0.79	1
	UP_SEQ_FEATURE	repeat:LRR 1	RT		19	0.8	1
	UP_SEQ_FEATURE	repeat:LRR 2	RT		19	0.8	1
	SP_PIR_KEYWORDS	leucine-rich repeat	RT		19	0.81	0.98
	SMART	LRRCT	RT		6	0.86	1
Annotation Cluster 163	Enrichment Score: 0.64			Count	P_Value	Benjamini
	PIR_SUPERFAMILY	PIRSF002419:CD9 antigen	RT		4	0.12	1
	INTERPRO	Tetraspanin, subgroup	RT		5	0.15	0.95
	INTERPRO	Tetraspanin	RT		5	0.19	0.97
	INTERPRO	Tetraspanin, conserved site	RT		4	0.27	0.99
	BBID	73.Integrins_and_other_cell-surface_receptors	RT		3	0.66	1
Annotation Cluster 164	Enrichment Score: 0.64			Count	P_Value	Benjamini
	UP_SEQ_FEATURE	domain:EGF-like 4	RT		8	0.09	0.96
	UP_SEQ_FEATURE	repeat:LDL-receptor class B 5	RT		3	0.21	1
	UP_SEQ_FEATURE	repeat:LDL-receptor class B 4	RT		3	0.24	1
	UP_SEQ_FEATURE	repeat:LDL-receptor class B 3	RT		3	0.24	1
	UP_SEQ_FEATURE	repeat:LDL-receptor class B 2	RT		3	0.24	1
	UP_SEQ_FEATURE	repeat:LDL-receptor class B 1	RT		3	0.24	1
	INTERPRO	Six-bladed beta-propeller, TolB-like	RT		5	0.27	0.99
	INTERPRO	Low-density lipoprotein receptor, YWTD repeat	RT		3	0.28	0.99
	SMART	LY	RT		3	0.35	0.91
Annotation Cluster 165	Enrichment Score: 0.63			Count	P_Value	Benjamini
	GOTERM_MF_FAT	exopeptidase activity	RT		10	0.098	0.77
	INTERPRO	Carboxypeptidase, regulatory region	RT		3	0.1	0.89
	INTERPRO	Peptidase M14, carboxypeptidase A	RT		4	0.21	0.97
	GOTERM_MF_FAT	metallocarboxypeptidase activity	RT		4	0.26	0.93
	GOTERM_MF_FAT	metalloexopeptidase activity	RT		5	0.29	0.94
	SMART	Zn_pept	RT		4	0.29	0.89
	SP_PIR_KEYWORDS	carboxypeptidase	RT		4	0.36	0.8
	GOTERM_MF_FAT	carboxypeptidase activity	RT		4	0.5	0.98
Annotation Cluster 166	Enrichment Score: 0.63			Count	P_Value	Benjamini
	GOTERM_BP_FAT	neuron recognition	RT		5	0.057	0.59
	GOTERM_BP_FAT	cell recognition	RT		7	0.19	0.86
	GOTERM_BP_FAT	axon guidance	RT		9	0.49	0.98
	GOTERM_BP_FAT	regulation of axonogenesis	RT		5	0.58	0.99
Annotation Cluster 167	Enrichment Score: 0.62			Count	P_Value	Benjamini
	GOTERM_BP_FAT	response to exogenous dsRNA	RT		3	0.18	0.85
	GOTERM_BP_FAT	response to dsRNA	RT		4	0.26	0.91
	GOTERM_BP_FAT	response to lipopolysaccharide	RT		8	0.3	0.94
Annotation Cluster 168	Enrichment Score: 0.61			Count	P_Value	Benjamini
	UP_SEQ_FEATURE	zinc finger region:C3H1-type 2	RT		5	0.14	0.99
	UP_SEQ_FEATURE	zinc finger region:C3H1-type 1	RT		5	0.14	0.99
	INTERPRO	Zinc finger, CCCH-type	RT		6	0.29	0.99
	UP_SEQ_FEATURE	zinc finger region:C3H1-type 3	RT		3	0.39	1
	SMART	ZnF_C3H1	RT		6	0.43	0.94
Annotation Cluster 169	Enrichment Score: 0.61			Count	P_Value	Benjamini
	GOTERM_BP_FAT	epithelial to mesenchymal transition	RT		4	0.13	0.78
	GOTERM_BP_FAT	mesenchymal cell development	RT		7	0.15	0.81
	GOTERM_BP_FAT	mesenchymal cell differentiation	RT		7	0.15	0.81
	GOTERM_BP_FAT	mesenchyme development	RT		7	0.16	0.82
	GOTERM_BP_FAT	neural crest cell differentiation	RT		3	0.69	1
	GOTERM_BP_FAT	neural crest cell development	RT		3	0.69	1
Annotation Cluster 170	Enrichment Score: 0.61			Count	P_Value	Benjamini
	GOTERM_CC_FAT	dendrite	RT		17	0.14	0.65
	GOTERM_CC_FAT	cell soma	RT		16	0.24	0.82
	GOTERM_CC_FAT	neuron projection	RT		27	0.45	0.93
Annotation Cluster 171	Enrichment Score: 0.6			Count	P_Value	Benjamini
	UP_SEQ_FEATURE	domain:OPR	RT		3	0.19	1
	INTERPRO	Octicosapeptide/Phox/Bem1p	RT		3	0.25	0.98
	SMART	PB1	RT		3	0.32	0.89
Annotation Cluster 172	Enrichment Score: 0.6			Count	P_Value	Benjamini
	UP_SEQ_FEATURE	domain:Guanylate kinase-like	RT		4	0.2	1
	INTERPRO	Guanylate kinase	RT		4	0.21	0.97
	INTERPRO	L27	RT		3	0.23	0.98
	INTERPRO	Guanylate kinase/L-type calcium channel region	RT		4	0.27	0.99
	SMART	L27	RT		3	0.29	0.89
	SMART	GuKc	RT		4	0.36	0.91
Annotation Cluster 173	Enrichment Score: 0.59			Count	P_Value	Benjamini
	BIOCARTA	Insulin Signaling Pathway	RT		6	0.04	0.8
	GOTERM_MF_FAT	insulin-like growth factor receptor binding	RT		4	0.05	0.59
	KEGG_PATHWAY	Type II diabetes mellitus	RT		7	0.2	0.79
	GOTERM_BP_FAT	cellular response to hormone stimulus	RT		13	0.23	0.89
	GOTERM_BP_FAT	response to peptide hormone stimulus	RT		14	0.3	0.93
	BIOCARTA	Growth Hormone Signaling Pathway	RT		4	0.41	0.98
	GOTERM_BP_FAT	response to insulin stimulus	RT		9	0.41	0.97
	GOTERM_BP_FAT	cellular response to insulin stimulus	RT		6	0.53	0.99
	KEGG_PATHWAY	Insulin signaling pathway	RT		12	0.6	0.92
	GOTERM_BP_FAT	insulin receptor signaling pathway	RT		3	0.75	1
Annotation Cluster 174	Enrichment Score: 0.59			Count	P_Value	Benjamini
	UP_SEQ_FEATURE	domain:Sema	RT		5	0.15	0.99
	INTERPRO	Semaphorin/CD100 antigen	RT		5	0.17	0.96
	INTERPRO	Plexin/semaphorin/integrin	RT		6	0.2	0.97
	PIR_SUPERFAMILY	PIRSF005526:semaphorin	RT		3	0.24	1
	SMART	Sema	RT		5	0.25	0.86
	SMART	PSI	RT		6	0.31	0.9
	INTERPRO	Plexin	RT		4	0.37	1
	KEGG_PATHWAY	Axon guidance	RT		12	0.54	0.93
Annotation Cluster 175	Enrichment Score: 0.59			Count	P_Value	Benjamini
	UP_SEQ_FEATURE	domain:SRCR 4	RT		3	0.095	0.97
	UP_SEQ_FEATURE	domain:SRCR 3	RT		3	0.16	0.99
	UP_SEQ_FEATURE	domain:SRCR 1	RT		3	0.19	1
	UP_SEQ_FEATURE	domain:SRCR 2	RT		3	0.19	1
	INTERPRO	Speract/scavenger receptor	RT		4	0.29	0.99
	GOTERM_MF_FAT	scavenger receptor activity	RT		5	0.42	0.97
	INTERPRO	Speract/scavenger receptor related	RT		3	0.5	1
	SMART	SR	RT		3	0.6	0.98
Annotation Cluster 176	Enrichment Score: 0.58			Count	P_Value	Benjamini
	BIOCARTA	Influence of Ras and Rho proteins on G1 to S Transition	RT		6	0.096	0.91
	KEGG_PATHWAY	Melanoma	RT		10	0.14	0.7
	KEGG_PATHWAY	Chronic myeloid leukemia	RT		9	0.3	0.87
	KEGG_PATHWAY	Glioma	RT		7	0.45	0.93
	KEGG_PATHWAY	Non-small cell lung cancer	RT		5	0.68	0.93
Annotation Cluster 177	Enrichment Score: 0.58			Count	P_Value	Benjamini
	BIOCARTA	MAPKinase Signaling Pathway	RT		15	0.033	0.93
	BIOCARTA	Cadmium induces DNA synthesis and proliferation in macrophages	RT		5	0.038	0.9
	BIOCARTA	Activation of PKC through G protein coupled receptor	RT		3	0.088	0.91
	BIOCARTA	NFkB activation by Nontypeable Hemophilus influenzae	RT		6	0.096	0.91
	BIOCARTA	T Cell Receptor Signaling Pathway	RT		7	0.14	0.9
	BBID	92.Ancient_Host_Defense_Pathways	RT		4	0.17	0.99
	BIOCARTA	Role of EGF Receptor Transactivation by GPCRs in Cardiac Hypertrophy	RT		4	0.17	0.92
	BIOCARTA	Signal transduction through IL1R	RT		6	0.18	0.91
	BIOCARTA	The 4-1BB-dependent immune response	RT		4	0.26	0.95
	BIOCARTA	fMLP induced chemokine gene expression in HMC-1 cells	RT		5	0.26	0.95
	KEGG_PATHWAY	T cell receptor signaling pathway	RT		12	0.31	0.87
	BBID	77.IkBa_Kinase_JNK_MEKK1	RT		3	0.32	0.99
	BIOCARTA	Toll-Like Receptor Pathway	RT		6	0.34	0.97
	BIOCARTA	ATM Signaling Pathway	RT		4	0.35	0.97
	BIOCARTA	Neuropeptides VIP and PACAP inhibit the apoptosis of activated T cells	RT		3	0.44	0.98
	KEGG_PATHWAY	B cell receptor signaling pathway	RT		8	0.45	0.92
	BIOCARTA	TNF/Stress Related Signaling	RT		4	0.47	0.98
	BIOCARTA	Keratinocyte Differentiation	RT		5	0.57	0.99
	GOTERM_MF_FAT	promoter binding	RT		5	0.59	0.99
	KEGG_PATHWAY	Toll-like receptor signaling pathway	RT		9	0.63	0.93
	BIOCARTA	NF-kB Signaling Pathway	RT		3	0.69	1
	KEGG_PATHWAY	Epithelial cell signaling in Helicobacter pylori infection	RT		6	0.7	0.94
	KEGG_PATHWAY	RIG-I-like receptor signaling pathway	RT		4	0.95	0.99
Annotation Cluster 178	Enrichment Score: 0.57			Count	P_Value	Benjamini
	UP_SEQ_FEATURE	domain:Ras-GAP	RT		3	0.24	1
	INTERPRO	Ras GTPase-activating protein	RT		3	0.25	0.98
	SMART	RasGAP	RT		3	0.32	0.89
Annotation Cluster 179	Enrichment Score: 0.56			Count	P_Value	Benjamini
	GOTERM_BP_FAT	cellular carbohydrate biosynthetic process	RT		9	0.11	0.75
	GOTERM_BP_FAT	cellular polysaccharide metabolic process	RT		6	0.32	0.94
	GOTERM_BP_FAT	cellular polysaccharide biosynthetic process	RT		3	0.56	0.99
Annotation Cluster 180	Enrichment Score: 0.56			Count	P_Value	Benjamini
	GOTERM_BP_FAT	ear development	RT		11	0.13	0.78
	GOTERM_BP_FAT	embryonic organ morphogenesis	RT		14	0.15	0.81
	GOTERM_BP_FAT	ear morphogenesis	RT		7	0.33	0.95
	GOTERM_BP_FAT	inner ear development	RT		8	0.33	0.95
	GOTERM_BP_FAT	sensory organ development	RT		19	0.36	0.96
	GOTERM_BP_FAT	inner ear morphogenesis	RT		5	0.57	0.99
Annotation Cluster 181	Enrichment Score: 0.56			Count	P_Value	Benjamini
	UP_SEQ_FEATURE	repeat:HEAT 2	RT		8	0.09	0.96
	UP_SEQ_FEATURE	repeat:HEAT 1	RT		8	0.09	0.96
	INTERPRO	HEAT	RT		7	0.18	0.96
	UP_SEQ_FEATURE	repeat:HEAT 3	RT		6	0.24	1
	INTERPRO	Armadillo-like helical	RT		11	0.4	1
	UP_SEQ_FEATURE	repeat:HEAT 5	RT		4	0.42	1
	UP_SEQ_FEATURE	repeat:HEAT 7	RT		3	0.48	1
	UP_SEQ_FEATURE	repeat:HEAT 4	RT		4	0.55	1
	UP_SEQ_FEATURE	repeat:HEAT 6	RT		3	0.6	1
Annotation Cluster 182	Enrichment Score: 0.56			Count	P_Value	Benjamini
	UP_SEQ_FEATURE	repeat:MORN 3	RT		3	0.24	1
	UP_SEQ_FEATURE	repeat:MORN 2	RT		3	0.26	1
	UP_SEQ_FEATURE	repeat:MORN 1	RT		3	0.26	1
	INTERPRO	MORN motif	RT		3	0.28	0.99
	SMART	MORN	RT		3	0.35	0.91
Annotation Cluster 183	Enrichment Score: 0.56			Count	P_Value	Benjamini
	KEGG_PATHWAY	Type II diabetes mellitus	RT		7	0.2	0.79
	BIOCARTA	IL-2 Receptor Beta Chain in T cell Activation	RT		6	0.26	0.96
	GOTERM_BP_FAT	negative regulation of insulin receptor signaling pathway	RT		3	0.29	0.93
	GOTERM_BP_FAT	regulation of insulin receptor signaling pathway	RT		3	0.39	0.97
Annotation Cluster 184	Enrichment Score: 0.56			Count	P_Value	Benjamini
	INTERPRO	Citron-like	RT		3	0.25	0.98
	UP_SEQ_FEATURE	domain:CNH	RT		3	0.26	1
	SMART	CNH	RT		3	0.32	0.89
Annotation Cluster 185	Enrichment Score: 0.55			Count	P_Value	Benjamini
	SP_PIR_KEYWORDS	pharmaceutical	RT		8	0.025	0.21
	GOTERM_BP_FAT	regulation of peptidyl-tyrosine phosphorylation	RT		8	0.21	0.87
	GOTERM_BP_FAT	regulation of tyrosine phosphorylation of Stat3 protein	RT		3	0.34	0.95
	GOTERM_BP_FAT	regulation of tyrosine phosphorylation of STAT protein	RT		4	0.38	0.96
	GOTERM_BP_FAT	positive regulation of peptidyl-tyrosine phosphorylation	RT		5	0.43	0.97
	GOTERM_BP_FAT	regulation of JAK-STAT cascade	RT		4	0.47	0.98
	GOTERM_BP_FAT	positive regulation of tyrosine phosphorylation of STAT protein	RT		3	0.49	0.98
	GOTERM_BP_FAT	positive regulation of JAK-STAT cascade	RT		3	0.56	0.99
Annotation Cluster 186	Enrichment Score: 0.55			Count	P_Value	Benjamini
	GOTERM_BP_FAT	cell junction organization	RT		7	0.22	0.88
	GOTERM_BP_FAT	cell-cell junction organization	RT		5	0.23	0.89
	GOTERM_BP_FAT	cell junction assembly	RT		5	0.33	0.95
	GOTERM_BP_FAT	cell-cell junction assembly	RT		3	0.37	0.96
Annotation Cluster 187	Enrichment Score: 0.55			Count	P_Value	Benjamini
	GOTERM_BP_FAT	myeloid cell differentiation	RT		11	0.12	0.76
	GOTERM_BP_FAT	myeloid leukocyte activation	RT		5	0.41	0.97
	GOTERM_BP_FAT	myeloid leukocyte differentiation	RT		4	0.44	0.97
Annotation Cluster 188	Enrichment Score: 0.55			Count	P_Value	Benjamini
	SP_PIR_KEYWORDS	calmodulin-binding	RT		12	0.17	0.61
	UP_SEQ_FEATURE	region of interest:Calmodulin-binding	RT		6	0.3	1
	GOTERM_MF_FAT	calmodulin binding	RT		12	0.42	0.97
Annotation Cluster 189	Enrichment Score: 0.55			Count	P_Value	Benjamini
	SP_PIR_KEYWORDS	metalloprotease	RT		16	0.077	0.41
	GOTERM_MF_FAT	metallopeptidase activity	RT		19	0.11	0.78
	SP_PIR_KEYWORDS	zymogen	RT		19	0.14	0.55
	GOTERM_MF_FAT	endopeptidase activity	RT		28	0.53	0.99
	SP_PIR_KEYWORDS	Protease	RT		33	0.54	0.91
	GOTERM_MF_FAT	peptidase activity	RT		40	0.66	1
	GOTERM_MF_FAT	peptidase activity, acting on L-amino acid peptides	RT		38	0.68	1
Annotation Cluster 190	Enrichment Score: 0.54			Count	P_Value	Benjamini
	GOTERM_MF_FAT	MAP kinase kinase kinase activity	RT		5	0.043	0.56
	GOTERM_BP_FAT	JNK cascade	RT		8	0.12	0.76
	GOTERM_BP_FAT	stress-activated protein kinase signaling pathway	RT		8	0.16	0.82
	GOTERM_BP_FAT	regulation of MAPKKK cascade	RT		11	0.24	0.9
	GOTERM_BP_FAT	positive regulation of JUN kinase activity	RT		4	0.4	0.96
	GOTERM_BP_FAT	regulation of JNK cascade	RT		6	0.49	0.98
	GOTERM_BP_FAT	regulation of JUN kinase activity	RT		4	0.49	0.98
	GOTERM_BP_FAT	regulation of stress-activated protein kinase signaling pathway	RT		6	0.55	0.99
	GOTERM_BP_FAT	activation of JUN kinase activity	RT		3	0.56	0.99
	GOTERM_BP_FAT	regulation of cellular response to stress	RT		8	0.6	0.99
Annotation Cluster 191	Enrichment Score: 0.54			Count	P_Value	Benjamini
	GOTERM_CC_FAT	stress fiber	RT		4	0.25	0.82
	GOTERM_CC_FAT	actin filament bundle	RT		4	0.29	0.86
	GOTERM_CC_FAT	actomyosin	RT		4	0.31	0.87
Annotation Cluster 192	Enrichment Score: 0.54			Count	P_Value	Benjamini
	BIOCARTA	Insulin Signaling Pathway	RT		6	0.04	0.8
	GOTERM_BP_FAT	response to mechanical stimulus	RT		8	0.099	0.72
	BIOCARTA	PDGF Signaling Pathway	RT		6	0.11	0.9
	BIOCARTA	IGF-1 Signaling Pathway	RT		5	0.13	0.9
	BIOCARTA	IL 6 signaling pathway	RT		5	0.13	0.9
	BIOCARTA	T Cell Receptor Signaling Pathway	RT		7	0.14	0.9
	BIOCARTA	TPO Signaling Pathway	RT		5	0.15	0.91
	BIOCARTA	EGF Signaling Pathway	RT		5	0.28	0.95
	BIOCARTA	EPO Signaling Pathway	RT		4	0.29	0.95
	KEGG_PATHWAY	B cell receptor signaling pathway	RT		8	0.45	0.92
	BIOCARTA	BCR Signaling Pathway	RT		4	0.52	0.99
	BIOCARTA	Nerve growth factor pathway (NGF)	RT		3	0.54	0.99
	GOTERM_BP_FAT	response to cAMP	RT		4	0.58	0.99
	GOTERM_MF_FAT	insulin receptor binding	RT		3	0.61	0.99
	BIOCARTA	Inhibition of Cellular Proliferation by Gleevec	RT		3	0.61	0.99
	BIOCARTA	Fc Epsilon Receptor I Signaling in Mast Cells	RT		4	0.62	0.99
	GOTERM_BP_FAT	response to organic cyclic substance	RT		9	0.63	1
	BIOCARTA	Signaling Pathway from G-Protein Families	RT		3	0.66	1
	BIOCARTA	IL 2 signaling pathway	RT		3	0.66	1
Annotation Cluster 193	Enrichment Score: 0.54			Count	P_Value	Benjamini
	GOTERM_CC_FAT	intrinsic to endoplasmic reticulum membrane	RT		8	0.18	0.74
	GOTERM_CC_FAT	integral to endoplasmic reticulum membrane	RT		6	0.26	0.82
	GOTERM_CC_FAT	intrinsic to organelle membrane	RT		14	0.27	0.83
	GOTERM_CC_FAT	integral to organelle membrane	RT		12	0.28	0.85
	GOTERM_CC_FAT	integral to Golgi membrane	RT		5	0.38	0.9
	GOTERM_CC_FAT	intrinsic to Golgi membrane	RT		5	0.43	0.92
Annotation Cluster 194	Enrichment Score: 0.54			Count	P_Value	Benjamini
	GOTERM_BP_FAT	apoptotic mitochondrial changes	RT		5	0.17	0.84
	GOTERM_BP_FAT	release of cytochrome c from mitochondria	RT		4	0.18	0.85
	GOTERM_BP_FAT	mitochondrion organization	RT		9	0.77	1
Annotation Cluster 195	Enrichment Score: 0.53			Count	P_Value	Benjamini
	BIOCARTA	Signal transduction through IL1R	RT		6	0.18	0.91
	GOTERM_BP_FAT	immune response-activating signal transduction	RT		6	0.31	0.94
	GOTERM_BP_FAT	I-kappaB kinase/NF-kappaB cascade	RT		6	0.46	0.98
Annotation Cluster 196	Enrichment Score: 0.53			Count	P_Value	Benjamini
	UP_SEQ_FEATURE	propeptide:Removed in mature form	RT		22	0.087	0.96
	SP_PIR_KEYWORDS	gpi-anchor	RT		10	0.46	0.88
	GOTERM_CC_FAT	anchored to membrane	RT		16	0.65	0.97
Annotation Cluster 197	Enrichment Score: 0.53			Count	P_Value	Benjamini
	GOTERM_BP_FAT	regulation of glucan biosynthetic process	RT		4	0.072	0.64
	GOTERM_BP_FAT	regulation of glycogen biosynthetic process	RT		4	0.072	0.64
	GOTERM_BP_FAT	regulation of polysaccharide biosynthetic process	RT		4	0.072	0.64
	GOTERM_BP_FAT	regulation of polysaccharide metabolic process	RT		4	0.085	0.68
	GOTERM_BP_FAT	positive regulation of glycogen biosynthetic process	RT		3	0.15	0.82
	GOTERM_BP_FAT	regulation of carbohydrate biosynthetic process	RT		4	0.18	0.85
	GOTERM_BP_FAT	regulation of generation of precursor metabolites and energy	RT		4	0.36	0.96
	GOTERM_BP_FAT	positive regulation of glucose metabolic process	RT		3	0.39	0.97
	GOTERM_BP_FAT	positive regulation of cellular carbohydrate metabolic process	RT		3	0.42	0.97
	GOTERM_BP_FAT	positive regulation of carbohydrate metabolic process	RT		3	0.42	0.97
	GOTERM_BP_FAT	regulation of glucose metabolic process	RT		4	0.46	0.98
	GOTERM_BP_FAT	positive regulation of glucose import	RT		3	0.47	0.98
	GOTERM_BP_FAT	positive regulation of glucose transport	RT		3	0.47	0.98
	GOTERM_BP_FAT	regulation of cellular carbohydrate metabolic process	RT		4	0.51	0.99
	GOTERM_BP_FAT	regulation of catabolic process	RT		8	0.53	0.99
	GOTERM_BP_FAT	regulation of carbohydrate metabolic process	RT		4	0.53	0.99
	GOTERM_BP_FAT	regulation of cellular catabolic process	RT		5	0.64	1
	GOTERM_BP_FAT	regulation of glucose import	RT		3	0.69	1
	GOTERM_BP_FAT	regulation of glucose transport	RT		3	0.71	1
Annotation Cluster 198	Enrichment Score: 0.52			Count	P_Value	Benjamini
	SP_PIR_KEYWORDS	nucleotide binding	RT		11	0.17	0.61
	SP_PIR_KEYWORDS	P-loop	RT		11	0.24	0.71
	SP_PIR_KEYWORDS	GTP binding	RT		5	0.66	0.95
Annotation Cluster 199	Enrichment Score: 0.51			Count	P_Value	Benjamini
	GOTERM_BP_FAT	myeloid cell differentiation	RT		11	0.12	0.76
	GOTERM_BP_FAT	erythrocyte differentiation	RT		6	0.19	0.85
	GOTERM_BP_FAT	erythrocyte homeostasis	RT		6	0.27	0.91
	GOTERM_BP_FAT	hemopoietic or lymphoid organ development	RT		22	0.3	0.93
	GOTERM_BP_FAT	immune system development	RT		23	0.33	0.95
	GOTERM_BP_FAT	hemopoiesis	RT		19	0.41	0.97
	GOTERM_BP_FAT	homeostasis of number of cells	RT		9	0.41	0.97
	GOTERM_BP_FAT	leukocyte differentiation	RT		8	0.83	1
Annotation Cluster 200	Enrichment Score: 0.51			Count	P_Value	Benjamini
	BIOCARTA	Cadmium induces DNA synthesis and proliferation in macrophages	RT		5	0.038	0.9
	GOTERM_BP_FAT	learning	RT		4	0.81	1
	GOTERM_BP_FAT	learning or memory	RT		5	0.96	1
Annotation Cluster 201	Enrichment Score: 0.5			Count	P_Value	Benjamini
	GOTERM_MF_FAT	caspase inhibitor activity	RT		3	0.18	0.88
	GOTERM_MF_FAT	caspase regulator activity	RT		4	0.34	0.96
	GOTERM_MF_FAT	cysteine-type endopeptidase inhibitor activity	RT		4	0.5	0.98
Annotation Cluster 202	Enrichment Score: 0.5			Count	P_Value	Benjamini
	GOTERM_MF_FAT	steroid dehydrogenase activity, acting on the CH-OH group of donors, NAD or NADP as acceptor	RT		5	0.12	0.81
	GOTERM_MF_FAT	steroid dehydrogenase activity	RT		5	0.18	0.87
	INTERPRO	Short-chain dehydrogenase/reductase SDR	RT		6	0.39	1
	INTERPRO	Glucose/ribitol dehydrogenase	RT		5	0.51	1
	KEGG_PATHWAY	Steroid hormone biosynthesis	RT		4	0.76	0.95
Annotation Cluster 203	Enrichment Score: 0.49			Count	P_Value	Benjamini
	UP_SEQ_FEATURE	domain:DENN	RT		3	0.29	1
	UP_SEQ_FEATURE	domain:dDENN	RT		3	0.29	1
	UP_SEQ_FEATURE	domain:uDENN	RT		3	0.29	1
	INTERPRO	uDENN	RT		3	0.31	0.99
	INTERPRO	dDENN	RT		3	0.31	0.99
	INTERPRO	DENN	RT		3	0.31	0.99
	SMART	DENN	RT		3	0.38	0.92
	SMART	uDENN	RT		3	0.38	0.92
	SMART	dDENN	RT		3	0.38	0.92
Annotation Cluster 204	Enrichment Score: 0.49			Count	P_Value	Benjamini
	UP_SEQ_FEATURE	domain:TLC	RT		3	0.29	1
	INTERPRO	TRAM, LAG1 and CLN8 homology	RT		3	0.31	0.99
	SMART	TLC	RT		3	0.38	0.92
Annotation Cluster 205	Enrichment Score: 0.48			Count	P_Value	Benjamini
	GOTERM_BP_FAT	regulation of vesicle-mediated transport	RT		10	0.24	0.89
	GOTERM_BP_FAT	positive regulation of endocytosis	RT		4	0.34	0.95
	GOTERM_BP_FAT	regulation of endocytosis	RT		6	0.44	0.97
Annotation Cluster 206	Enrichment Score: 0.48			Count	P_Value	Benjamini
	UP_SEQ_FEATURE	repeat:ARM 9	RT		4	0.11	0.98
	UP_SEQ_FEATURE	repeat:ARM 8	RT		4	0.18	0.99
	UP_SEQ_FEATURE	repeat:ARM 7	RT		4	0.21	1
	UP_SEQ_FEATURE	repeat:ARM 6	RT		4	0.25	1
	UP_SEQ_FEATURE	repeat:ARM 5	RT		4	0.31	1
	UP_SEQ_FEATURE	repeat:ARM 4	RT		4	0.34	1
	INTERPRO	Armadillo-like helical	RT		11	0.4	1
	UP_SEQ_FEATURE	repeat:ARM 3	RT		4	0.43	1
	UP_SEQ_FEATURE	repeat:ARM 2	RT		4	0.45	1
	INTERPRO	Armadillo	RT		4	0.48	1
	SMART	ARM	RT		4	0.6	0.98
	UP_SEQ_FEATURE	repeat:ARM 1	RT		3	0.62	1
Annotation Cluster 207	Enrichment Score: 0.48			Count	P_Value	Benjamini
	GOTERM_BP_FAT	telomere maintenance	RT		4	0.32	0.94
	GOTERM_BP_FAT	anatomical structure homeostasis	RT		10	0.34	0.95
	GOTERM_BP_FAT	telomere organization	RT		4	0.34	0.95
Annotation Cluster 208	Enrichment Score: 0.47			Count	P_Value	Benjamini
	GOTERM_BP_FAT	cell-cell signaling	RT		56	0.03	0.45
	GOTERM_BP_FAT	synaptic transmission	RT		21	0.63	1
	GOTERM_BP_FAT	transmission of nerve impulse	RT		24	0.68	1
	GOTERM_BP_FAT	neurological system process	RT		49	1	1
Annotation Cluster 209	Enrichment Score: 0.47			Count	P_Value	Benjamini
	GOTERM_BP_FAT	ubiquitin-dependent protein catabolic process	RT		22	0.2	0.86
	SP_PIR_KEYWORDS	ubl conjugation pathway	RT		39	0.25	0.72
	GOTERM_BP_FAT	proteolysis involved in cellular protein catabolic process	RT		47	0.32	0.94
	GOTERM_BP_FAT	cellular protein catabolic process	RT		47	0.33	0.95
	GOTERM_BP_FAT	proteolysis	RT		79	0.35	0.95
	GOTERM_BP_FAT	cellular macromolecule catabolic process	RT		55	0.38	0.96
	GOTERM_BP_FAT	modification-dependent macromolecule catabolic process	RT		44	0.39	0.96
	GOTERM_BP_FAT	modification-dependent protein catabolic process	RT		44	0.39	0.96
	GOTERM_BP_FAT	protein catabolic process	RT		47	0.42	0.97
	GOTERM_BP_FAT	macromolecule catabolic process	RT		58	0.44	0.97
Annotation Cluster 210	Enrichment Score: 0.46			Count	P_Value	Benjamini
	PIR_SUPERFAMILY	PIRSF038779:butyrophilin	RT		3	0.056	0.99
	INTERPRO	SPla/RYanodine receptor subgroup	RT		7	0.18	0.96
	SMART	SPRY	RT		7	0.3	0.89
	INTERPRO	SPla/RYanodine receptor SPRY	RT		8	0.37	0.99
	INTERPRO	B302 (SPRY)-like	RT		8	0.4	1
	UP_SEQ_FEATURE	domain:B30.2/SPRY	RT		7	0.47	1
	INTERPRO	Butyrophylin-like	RT		5	0.63	1
	INTERPRO	SPRY-associated	RT		4	0.66	1
	SMART	PRY	RT		4	0.77	0.99
Annotation Cluster 211	Enrichment Score: 0.46			Count	P_Value	Benjamini
	GOTERM_BP_FAT	oocyte development	RT		4	0.18	0.85
	GOTERM_BP_FAT	oocyte differentiation	RT		4	0.2	0.87
	GOTERM_BP_FAT	oocyte maturation	RT		3	0.23	0.89
	GOTERM_BP_FAT	oogenesis	RT		5	0.28	0.92
	GOTERM_BP_FAT	female gamete generation	RT		7	0.31	0.94
	GOTERM_BP_FAT	germ cell development	RT		8	0.58	0.99
	GOTERM_BP_FAT	cell maturation	RT		6	0.62	0.99
	GOTERM_BP_FAT	developmental maturation	RT		7	0.73	1
Annotation Cluster 212	Enrichment Score: 0.46			Count	P_Value	Benjamini
	UP_SEQ_FEATURE	metal ion-binding site:Calcium 3	RT		5	0.14	0.99
	UP_SEQ_FEATURE	metal ion-binding site:Calcium 2	RT		6	0.3	1
	UP_SEQ_FEATURE	metal ion-binding site:Calcium 3; via carbonyl oxygen	RT		3	0.41	1
	UP_SEQ_FEATURE	metal ion-binding site:Calcium 2; via carbonyl oxygen	RT		4	0.49	1
	UP_SEQ_FEATURE	metal ion-binding site:Calcium 1	RT		4	0.59	1
Annotation Cluster 213	Enrichment Score: 0.46			Count	P_Value	Benjamini
	GOTERM_BP_FAT	positive regulation of alpha-beta T cell activation	RT		6	0.033	0.47
	GOTERM_BP_FAT	regulation of alpha-beta T cell activation	RT		6	0.11	0.74
	GOTERM_BP_FAT	positive regulation of alpha-beta T cell proliferation	RT		3	0.13	0.78
	GOTERM_BP_FAT	positive regulation of lymphocyte activation	RT		11	0.15	0.81
	GOTERM_BP_FAT	regulation of alpha-beta T cell proliferation	RT		3	0.23	0.89
	GOTERM_BP_FAT	immune response-regulating cell surface receptor signaling pathway	RT		5	0.35	0.95
	GOTERM_BP_FAT	positive regulation of leukocyte proliferation	RT		5	0.57	0.99
	GOTERM_BP_FAT	positive regulation of mononuclear cell proliferation	RT		5	0.57	0.99
	GOTERM_BP_FAT	regulation of leukocyte proliferation	RT		6	0.72	1
	GOTERM_BP_FAT	regulation of mononuclear cell proliferation	RT		6	0.72	1
	GOTERM_BP_FAT	positive regulation of lymphocyte proliferation	RT		4	0.76	1
	GOTERM_BP_FAT	positive regulation of T cell proliferation	RT		3	0.77	1
	GOTERM_BP_FAT	regulation of T cell proliferation	RT		4	0.83	1
	GOTERM_BP_FAT	regulation of lymphocyte proliferation	RT		5	0.85	1
Annotation Cluster 214	Enrichment Score: 0.45			Count	P_Value	Benjamini
	UP_SEQ_FEATURE	domain:PDZ 1	RT		5	0.28	1
	UP_SEQ_FEATURE	domain:PDZ 2	RT		5	0.28	1
	UP_SEQ_FEATURE	domain:PDZ 3	RT		3	0.57	1
Annotation Cluster 215	Enrichment Score: 0.45			Count	P_Value	Benjamini
	GOTERM_BP_FAT	oligosaccharide metabolic process	RT		5	0.17	0.84
	GOTERM_BP_FAT	protein amino acid N-linked glycosylation	RT		6	0.2	0.87
	GOTERM_BP_FAT	respiratory gaseous exchange	RT		4	0.47	0.98
	KEGG_PATHWAY	N-Glycan biosynthesis	RT		5	0.56	0.93
	SP_PIR_KEYWORDS	glycosidase	RT		6	0.61	0.93
Annotation Cluster 216	Enrichment Score: 0.45			Count	P_Value	Benjamini
	GOTERM_BP_FAT	negative regulation of gene-specific transcription	RT		7	0.12	0.76
	GOTERM_BP_FAT	negative regulation of specific transcription from RNA polymerase II promoter	RT		6	0.16	0.83
	GOTERM_BP_FAT	regulation of gene-specific transcription	RT		12	0.35	0.95
	GOTERM_BP_FAT	regulation of specific transcription from RNA polymerase II promoter	RT		8	0.5	0.98
	GOTERM_BP_FAT	positive regulation of gene-specific transcription	RT		6	0.75	1
	GOTERM_BP_FAT	positive regulation of specific transcription from RNA polymerase II promoter	RT		4	0.78	1
Annotation Cluster 217	Enrichment Score: 0.45			Count	P_Value	Benjamini
	GOTERM_BP_FAT	positive regulation of response to stimulus	RT		21	0.23	0.89
	GOTERM_BP_FAT	positive regulation of defense response	RT		8	0.26	0.91
	GOTERM_BP_FAT	positive regulation of immune system process	RT		20	0.33	0.95
	GOTERM_BP_FAT	activation of immune response	RT		8	0.5	0.98
	GOTERM_BP_FAT	positive regulation of immune response	RT		11	0.58	0.99
Annotation Cluster 218	Enrichment Score: 0.45			Count	P_Value	Benjamini
	INTERPRO	Kringle, subgroup	RT		3	0.31	0.99
	SP_PIR_KEYWORDS	kringle	RT		3	0.34	0.79
	INTERPRO	Kringle	RT		3	0.36	0.99
	INTERPRO	Kringle, conserved site	RT		3	0.36	0.99
	SMART	KR	RT		3	0.44	0.94
Annotation Cluster 219	Enrichment Score: 0.44			Count	P_Value	Benjamini
	INTERPRO	FERM adjacent (FA)	RT		3	0.23	0.98
	INTERPRO	FERM, C-terminal PH-like domain	RT		4	0.25	0.98
	INTERPRO	Band 4.1 subgroup	RT		4	0.25	0.98
	INTERPRO	FERM, N-terminal	RT		4	0.35	0.99
	INTERPRO	FERM/acyl-CoA-binding protein, 3-helical bundle	RT		5	0.35	0.99
	INTERPRO	Ezrin/radixin/moesin ERM	RT		3	0.36	0.99
	UP_SEQ_FEATURE	domain:FERM	RT		5	0.4	1
	INTERPRO	FERM domain	RT		5	0.41	1
	INTERPRO	FERM central domain	RT		5	0.41	1
	INTERPRO	FERM conserved site	RT		5	0.46	1
	INTERPRO	Band 4.1 domain	RT		5	0.46	1
	SMART	B41	RT		5	0.6	0.98
Annotation Cluster 220	Enrichment Score: 0.44			Count	P_Value	Benjamini
	SP_PIR_KEYWORDS	macrophage	RT		4	0.041	0.28
	GOTERM_BP_FAT	myeloid leukocyte differentiation	RT		4	0.44	0.97
	KEGG_PATHWAY	Hematopoietic cell lineage	RT		9	0.45	0.92
	BIOCARTA	Regulation of hematopoiesis by cytokines	RT		3	0.47	0.98
	BIOCARTA	Cytokines and Inflammatory Response	RT		3	0.77	1
	GOTERM_BP_FAT	leukocyte differentiation	RT		8	0.83	1
Annotation Cluster 221	Enrichment Score: 0.43			Count	P_Value	Benjamini
	INTERPRO	Proteinase inhibitor I2, Kunitz metazoa	RT		4	0.11	0.91
	SMART	KU	RT		4	0.16	0.78
	GOTERM_MF_FAT	endopeptidase inhibitor activity	RT		13	0.34	0.96
	UP_SEQ_FEATURE	site:Reactive bond	RT		5	0.35	1
	GOTERM_MF_FAT	peptidase inhibitor activity	RT		13	0.42	0.97
	SP_PIR_KEYWORDS	serine proteinase inhibitor	RT		3	0.43	0.86
	GOTERM_MF_FAT	enzyme inhibitor activity	RT		21	0.47	0.98
	SP_PIR_KEYWORDS	Serine protease inhibitor	RT		6	0.62	0.93
	GOTERM_MF_FAT	serine-type endopeptidase inhibitor activity	RT		7	0.65	0.99
	SP_PIR_KEYWORDS	protease inhibitor	RT		7	0.72	0.96
Annotation Cluster 222	Enrichment Score: 0.43			Count	P_Value	Benjamini
	GOTERM_MF_FAT	anion:cation symporter activity	RT		7	0.021	0.41
	GOTERM_MF_FAT	sodium:dicarboxylate symporter activity	RT		3	0.16	0.85
	GOTERM_MF_FAT	solute:sodium symporter activity	RT		7	0.17	0.85
	GOTERM_MF_FAT	inorganic anion transmembrane transporter activity	RT		5	0.21	0.9
	GOTERM_MF_FAT	acidic amino acid transmembrane transporter activity	RT		3	0.21	0.9
	GOTERM_MF_FAT	solute:cation symporter activity	RT		10	0.24	0.92
	GOTERM_MF_FAT	amino acid transmembrane transporter activity	RT		7	0.25	0.92
	GOTERM_MF_FAT	organic acid:sodium symporter activity	RT		4	0.26	0.93
	GOTERM_MF_FAT	amine transmembrane transporter activity	RT		8	0.28	0.94
	GOTERM_BP_FAT	dicarboxylic acid transport	RT		3	0.29	0.93
	SP_PIR_KEYWORDS	Symport	RT		10	0.32	0.78
	GOTERM_MF_FAT	dicarboxylic acid transmembrane transporter activity	RT		3	0.32	0.95
	GOTERM_BP_FAT	carboxylic acid transport	RT		12	0.47	0.98
	GOTERM_BP_FAT	monocarboxylic acid transport	RT		5	0.48	0.98
	GOTERM_BP_FAT	organic acid transport	RT		12	0.48	0.98
	GOTERM_MF_FAT	anion transmembrane transporter activity	RT		12	0.49	0.98
	SP_PIR_KEYWORDS	Sodium	RT		9	0.51	0.9
	SP_PIR_KEYWORDS	Sodium transport	RT		9	0.51	0.9
	GOTERM_MF_FAT	L-amino acid transmembrane transporter activity	RT		4	0.52	0.98
	GOTERM_MF_FAT	symporter activity	RT		11	0.52	0.98
	GOTERM_BP_FAT	sodium ion transport	RT		10	0.58	0.99
	SP_PIR_KEYWORDS	sodium channel	RT		3	0.58	0.92
	GOTERM_MF_FAT	sodium ion binding	RT		9	0.61	0.99
	GOTERM_BP_FAT	organic anion transport	RT		4	0.61	0.99
	GOTERM_MF_FAT	sodium channel activity	RT		3	0.68	1
	GOTERM_BP_FAT	amino acid transport	RT		6	0.77	1
	GOTERM_BP_FAT	inorganic anion transport	RT		6	0.8	1
	GOTERM_BP_FAT	anion transport	RT		9	0.8	1
	GOTERM_BP_FAT	amine transport	RT		7	0.85	1
Annotation Cluster 223	Enrichment Score: 0.43			Count	P_Value	Benjamini
	GOTERM_BP_FAT	regulation of epidermal growth factor receptor activity	RT		3	0.29	0.93
	GOTERM_BP_FAT	regulation of receptor activity	RT		3	0.37	0.96
	GOTERM_BP_FAT	regulation of epidermal growth factor receptor signaling pathway	RT		3	0.49	0.98
Annotation Cluster 224	Enrichment Score: 0.42			Count	P_Value	Benjamini
	UP_SEQ_FEATURE	short sequence motif:Box 1 motif	RT		4	0.21	1
	UP_SEQ_FEATURE	short sequence motif:WSXWS motif	RT		4	0.31	1
	UP_SEQ_FEATURE	domain:Fibronectin type-III	RT		5	0.56	1
	GOTERM_MF_FAT	cytokine receptor activity	RT		5	0.56	0.99
Annotation Cluster 225	Enrichment Score: 0.41			Count	P_Value	Benjamini
	INTERPRO	Phosphotyrosine interaction region	RT		5	0.27	0.99
	SMART	PTB	RT		5	0.38	0.92
	UP_SEQ_FEATURE	domain:PID	RT		3	0.57	1
Annotation Cluster 226	Enrichment Score: 0.41			Count	P_Value	Benjamini
	GOTERM_BP_FAT	nucleoside monophosphate catabolic process	RT		3	0.13	0.78
	GOTERM_BP_FAT	nucleoside monophosphate metabolic process	RT		8	0.19	0.85
	GOTERM_BP_FAT	ribonucleoside monophosphate metabolic process	RT		4	0.26	0.91
	GOTERM_BP_FAT	nucleobase, nucleoside and nucleotide catabolic process	RT		6	0.39	0.97
	GOTERM_BP_FAT	nucleobase, nucleoside, nucleotide and nucleic acid catabolic process	RT		6	0.39	0.97
	GOTERM_BP_FAT	purine nucleotide catabolic process	RT		4	0.42	0.97
	GOTERM_BP_FAT	heterocycle catabolic process	RT		7	0.47	0.98
	GOTERM_BP_FAT	nucleotide catabolic process	RT		5	0.49	0.98
	GOTERM_BP_FAT	nitrogen compound catabolic process	RT		6	0.52	0.99
	GOTERM_BP_FAT	nucleoside metabolic process	RT		5	0.67	1
	GOTERM_BP_FAT	purine nucleotide metabolic process	RT		10	0.92	1
Annotation Cluster 227	Enrichment Score: 0.41			Count	P_Value	Benjamini
	UP_SEQ_FEATURE	region of interest:Ligand-binding	RT		5	0.14	0.99
	INTERPRO	Zinc finger, NHR/GATA-type	RT		6	0.28	0.99
	UP_SEQ_FEATURE	DNA-binding region:Nuclear receptor	RT		5	0.35	1
	UP_SEQ_FEATURE	zinc finger region:NR C4-type	RT		5	0.35	1
	INTERPRO	Zinc finger, nuclear hormone receptor-type	RT		5	0.4	1
	GOTERM_MF_FAT	ligand-dependent nuclear receptor activity	RT		6	0.4	0.97
	INTERPRO	Nuclear hormone receptor, ligand-binding	RT		5	0.43	1
	INTERPRO	Nuclear hormone receptor, ligand-binding, core	RT		5	0.43	1
	GOTERM_MF_FAT	steroid hormone receptor activity	RT		5	0.47	0.98
	SMART	ZnF_C4	RT		5	0.53	0.97
	SMART	HOLI	RT		5	0.56	0.97
	INTERPRO	Steroid hormone receptor	RT		4	0.64	1
Annotation Cluster 228	Enrichment Score: 0.41			Count	P_Value	Benjamini
	GOTERM_BP_FAT	immune response-regulating signal transduction	RT		8	0.099	0.72
	GOTERM_BP_FAT	immune response-activating signal transduction	RT		6	0.31	0.94
	GOTERM_BP_FAT	immune response-regulating cell surface receptor signaling pathway	RT		5	0.35	0.95
	GOTERM_BP_FAT	T cell receptor signaling pathway	RT		3	0.49	0.98
	GOTERM_BP_FAT	activation of immune response	RT		8	0.5	0.98
	GOTERM_BP_FAT	antigen receptor-mediated signaling pathway	RT		3	0.69	1
[truncated: 1,231 more rows]
