# Supplementary material for: TCF21 and the environmental sensor aryl-hydrocarbon receptor cooperate to activate a pro-inflammatory gene expression program in coronary artery smooth muscle cells
Source: PLoS Genet. 2017 May 8;13(5):e1006750. doi: 10.1371/journal.pgen.1006750 (PMC5439967; doi:10.1371/journal.pgen.1006750)
Supplement: S3 Table — (XLSX) [file pgen.1006750.s003.xlsx]

## Sheet: TCF21-AHR Genefriends, p0.05 
TCF21-AHR transcription module list, Genefriends, p0.05
Entrez Gene ID	Gene Symbol	p-value value	Geneset Friends	Total Friends	Chromosome	Chromosome Start	Chromosome End	GO Annotation	GO Process	GO Function	GO Component	AHR
55022	PID1	0.00205	2	894	2	229715242	230136001	phosphotyrosine interaction domain containing 1	GO:0045944|GO:0001933|GO:0046627|GO:0010628|GO:0071356|GO:2000379|GO:0051881|GO:0071345|GO:0070584|GO:2000045|GO:2000377|GO:0071398|GO:0006112|GO:0044320|GO:0071354|GO:0090005|GO:2001274|GO:0010635|GO:0070346|GO:0090298|GO:2001170|GO:2001171|GO:0051881|GO:0071354|GO:0071345|GO:0071356|GO:0046325|GO:2001171|GO:0071398|GO:2000377|GO:0045944|GO:0001933|GO:0046627|GO:0010628|GO:0071356|GO:2000379|GO:…	GO:0005515|GO:0005515|GO:0005515|GO:0005515	GO:0005634|GO:0005737|GO:0005739|GO:0005737|GO:0005634|GO:0005737|GO:0005739|GO:0005634|GO:0005737|GO:0005739|GO:0005634|GO:0005737|GO:0005739	0.439
2626	GATA4	0.00213	1	21	8	11534468	11617511	GATA binding protein 4	GO:0045944|GO:0007283|GO:0006355|GO:0060070|GO:0001701|GO:0009612|GO:0007267|GO:0003197|GO:0014898|GO:0043627|GO:0023019|GO:0001702|GO:0001706|GO:0003181|GO:0003229|GO:0010507|GO:0030509|GO:0030513|GO:0035054|GO:0035239|GO:0048557|GO:0048617|GO:0060008|GO:0060045|GO:0060395|GO:0060464|GO:0061049|GO:0071333|GO:0071372|GO:0072148|GO:0072520|GO:0045944|GO:0007283|GO:0060070|GO:0001701|GO:0009612|GO:…	GO:0003700|GO:0008270|GO:0043565|GO:0003682|GO:0003705|GO:0051525|GO:0000977|GO:0001158|GO:0033613|GO:0003682|GO:0003705|GO:0051525|GO:0000977|GO:0001158|GO:0033613|GO:0003700|GO:0008270|GO:0043565|GO:0003682|GO:0003705|GO:0051525|GO:0000977|GO:0001158|GO:0033613|GO:0003700|GO:0005515|GO:0008270|GO:0003677|GO:0043565|GO:0003682|GO:0003705|GO:0008134|GO:0051525|GO:0070410|GO:0000977|GO:0001158|GO:…	GO:0005634|GO:0005634|GO:0005634|GO:0005634|GO:0005654|GO:0005634|GO:0005634	0.325
79689	STEAP4	0.00302	2	1084	7	87905744	87936206	STEAP family member 4	GO:0006811|GO:0045444|GO:0055072|GO:0045444|GO:0006811|GO:0055114|GO:0045444|GO:0055072|GO:0006098	GO:0016491|GO:0046872|GO:0016491|GO:0046872|GO:0004616	GO:0016021|GO:0005886|GO:0000139|GO:0005886|GO:0016021|GO:0005886|GO:0000139	0.441
1906	EDN1	0.00379	2	1215	6	12290596	12297427	endothelin 1	GO:0000122|GO:0045840|GO:0007507|GO:0048661|GO:0051482|GO:0007186|GO:0008284|GO:0001666|GO:0032496|GO:0060137|GO:0010259|GO:0001701|GO:0071347|GO:0071356|GO:0035094|GO:0009953|GO:0007166|GO:0007205|GO:0007267|GO:0016049|GO:0043406|GO:0030335|GO:0033574|GO:0007204|GO:0035810|GO:0043200|GO:0042554|GO:0006885|GO:0051930|GO:0045987|GO:0019233|GO:0051216|GO:0045429|GO:0007243|GO:0001569|GO:0042474|GO:…	GO:0005515|GO:0005179|GO:0005125|GO:0031707|GO:0031708|GO:0005515|GO:0005102|GO:0031707|GO:0031708	GO:0005737|GO:0005576|GO:0005615|GO:0005615	0.457
1193	CLIC2	0.00494	2	1387	HG1497_PATCH	154444679	154503125	chloride intracellular channel 2	GO:0007165|GO:0006810|GO:0010880|GO:0006821|GO:0060315|GO:0010881|GO:0051099|GO:0007165|GO:0006810|GO:0010880|GO:0006821|GO:0060315|GO:0010881|GO:0051099	GO:0005515|GO:0005254|GO:0005247|GO:0004602|GO:0005515|GO:0005254|GO:0005247|GO:0004602	GO:0005634|GO:0005737|GO:0016020|GO:0005622|GO:0034707|GO:0005634|GO:0005737|GO:0016020|GO:0005622|GO:0034707	0.454
3037	HAS2	0.00645	2	1584	8	122624356	122653630	hyaluronan synthase 2	GO:0008284|GO:0071347|GO:0071356|GO:0030335|GO:0035810|GO:0001822|GO:0071498|GO:0001570|GO:0060349|GO:0036302|GO:0045226|GO:0030213|GO:0085029|GO:0070295|GO:0036120|GO:1900625|GO:0090500|GO:0001570|GO:0030212|GO:0045226|GO:0085029|GO:0036302|GO:0090500|GO:0070295|GO:0035810|GO:0001822	GO:0016758|GO:0050501|GO:0050501	GO:0005887	0.439
9332	CD163	0.00726	2	1681	12	7623409	7656489	CD163 molecule	GO:0006953|GO:0006953	GO:0005515|GO:0005044|GO:0005044|GO:0005044|GO:0005044|GO:0005044|GO:0005515|GO:0005044	GO:0005886|GO:0005576|GO:0016020|GO:0005887|GO:0030666|GO:0016020|GO:0016020|GO:0016020|GO:0016020|GO:0005886|GO:0005576|GO:0016020|GO:0005887|GO:0030666	0.448
775	CACNA1C	0.00739	1	73	LRG_334	87465	732164	calcium channel, voltage-dependent, L type, alpha 1C subunit	GO:0055085|GO:0006811|GO:0007411|GO:0055085|GO:0006811|GO:0044281|GO:0007628|GO:0042593|GO:0007268|GO:0008217|GO:0007204|GO:0008542|GO:0017156|GO:0030073|GO:0046620|GO:0019229|GO:0030252|GO:0010881|GO:0060402|GO:0086064|GO:0050796|GO:0006112|GO:0060083|GO:0035585|GO:0055085|GO:0006811|GO:0007411|GO:0055085|GO:0006811|GO:0044281|GO:0007628|GO:0042593|GO:0007268|GO:0008217|GO:0007204|GO:0008542|GO:…	GO:0005245|GO:0005216|GO:0005245|GO:0005216|GO:0005515|GO:0046872|GO:0005516|GO:0005245|GO:0051393|GO:0008331|GO:0005216|GO:0005245|GO:0005216|GO:0005515|GO:0046872|GO:0005516|GO:0005245|GO:0051393|GO:0008331|GO:0005216|GO:0005515|GO:0046872|GO:0005516|GO:0005245|GO:0051393|GO:0008331|GO:0005216|GO:0005515|GO:0046872|GO:0005516|GO:0005245|GO:0051393|GO:0008331|GO:0005216|GO:0005515|GO:0046872|GO:…	GO:0005891|GO:0016020|GO:0005891|GO:0016021|GO:0005886|GO:0005737|GO:0016020|GO:0043025|GO:0005891|GO:0014069|GO:0043198|GO:0030018|GO:0002095|GO:0016020|GO:0005891|GO:0016021|GO:0005886|GO:0005737|GO:0016020|GO:0043025|GO:0005891|GO:0014069|GO:0043198|GO:0030018|GO:0002095|GO:0016021|GO:0005886|GO:0005737|GO:0016020|GO:0043025|GO:0005891|GO:0014069|GO:0043198|GO:0030018|GO:0002095|GO:0016021|GO:…	0.34
11030	RBPMS	0.00811	2	1777	8	30241944	30429778	RNA binding protein with multiple splicing	GO:0006351|GO:0006355|GO:0006396|GO:0010862|GO:0060391|GO:0006351|GO:0006355|GO:0006396|GO:0010862|GO:0060391|GO:0006351|GO:0006355|GO:0006396|GO:0010862|GO:0060391|GO:0006351|GO:0006355|GO:0006396|GO:0010862|GO:0060391	GO:0000166|GO:0005515|GO:0003676|GO:0003713|GO:0008143|GO:0000166|GO:0005515|GO:0003676|GO:0003713|GO:0008143|GO:0000166|GO:0005515|GO:0003676|GO:0003713|GO:0008143|GO:0000166|GO:0005515|GO:0003676|GO:0003713|GO:0008143|GO:0000166|GO:0003676|GO:0003676|GO:0000166|GO:0003676	GO:0005634|GO:0005737|GO:0005634|GO:0005737|GO:0005634|GO:0005737|GO:0005634|GO:0005737	0.437
4920	ROR2	0.00941	1	93	9	94325373	94712444	receptor tyrosine kinase-like orphan receptor 2	GO:0006468|GO:0030154|GO:0007275|GO:0008285|GO:0045893|GO:0042472|GO:0007165|GO:0006468|GO:0001756|GO:0001502|GO:0090090|GO:0007254|GO:0090263|GO:0030335|GO:0007169|GO:0030538|GO:0060071|GO:0007223|GO:0001501	GO:0005515|GO:0005524|GO:0004672|GO:0004713|GO:0016772|GO:0005515|GO:0005524|GO:0004672|GO:0017147|GO:0004713|GO:0004714|GO:0005109|GO:0016772|GO:0005515|GO:0017147	GO:0005887	0.347
2920	CXCL2	0.00956	2	1929	4	74962752	74965010	chemokine (C-X-C motif) ligand 2	GO:0006954|GO:0006955|GO:0006935|GO:0002237	GO:0005515|GO:0008009	GO:0005576|GO:0005615	0.52
712	C1QA	0.00964	2	1937	LRG_22	5001	8058	complement component 1, q subcomponent, A chain	GO:0006956|GO:0006958|GO:0045087|GO:0007267|GO:0006958|GO:0006956|GO:0006958|GO:0045087|GO:0007267|GO:0006956|GO:0006958|GO:0045087|GO:0007267	GO:0005515|GO:0005515|GO:0005515|GO:0005515	GO:0005576|GO:0005581|GO:0005602|GO:0005576|GO:0005581|GO:0005602|GO:0005576|GO:0005581|GO:0005602	0.446
2627	GATA6	0.00995	2	1968	18	19749404	19782491	GATA binding protein 6	GO:0000122|GO:0045944|GO:0006915|GO:0045893|GO:0043066|GO:0006366|GO:0045892|GO:0006355|GO:0042493|GO:0008584|GO:0001701|GO:0001889|GO:0045766|GO:0007596|GO:0060510|GO:0055007|GO:0014898|GO:0043627|GO:0071456|GO:0035239|GO:0060045|GO:0051145|GO:0060430|GO:0003148|GO:0006644|GO:0071773|GO:0048645|GO:0060947|GO:0070848|GO:0071158|GO:0060486|GO:0071371|GO:0032911|GO:0051891|GO:0060575|GO:0003309|GO:…	GO:0003700|GO:0005515|GO:0008270|GO:0003677|GO:0043565|GO:0003682|GO:0019901|GO:0000981|GO:0003705|GO:0008134|GO:0000979|GO:0044212|GO:0001103|GO:0005515|GO:0003700|GO:0008134|GO:0003700|GO:0005515|GO:0008270|GO:0003677|GO:0043565|GO:0003682|GO:0019901|GO:0000981|GO:0003705|GO:0008134|GO:0000979|GO:0044212|GO:0001103	GO:0005634|GO:0005667|GO:0005654|GO:0005634|GO:0005634|GO:0005667|GO:0005654	0.471
7026	NR2F2	0.0102	2	1990	15	96869167	96883492	nuclear receptor subfamily 2, group F, member 2	GO:0000122|GO:0060707|GO:0001764|GO:0045893|GO:0045892|GO:0009566|GO:0006629|GO:0006355|GO:0007165|GO:0006357|GO:0048514|GO:0032355|GO:0009952|GO:0001893|GO:0060674|GO:0030900|GO:0001937|GO:0007519|GO:0045736|GO:0060173|GO:0010596|GO:0001945|GO:0009956|GO:0043401|GO:0030522|GO:0060849|GO:0000122|GO:0060707|GO:0001764|GO:0045893|GO:0045892|GO:0009566|GO:0006629|GO:0006355|GO:0007165|GO:0006357|GO:…	GO:0003700|GO:0003714|GO:0005515|GO:0042803|GO:0008270|GO:0043565|GO:0003707|GO:0004879|GO:0001972|GO:0003700|GO:0003714|GO:0005515|GO:0042803|GO:0008270|GO:0043565|GO:0003707|GO:0004879|GO:0001972|GO:0003677|GO:0003700|GO:0043565|GO:0003707|GO:0004879|GO:0003700|GO:0003714|GO:0005515|GO:0042803|GO:0008270|GO:0043565|GO:0003707|GO:0004879|GO:0001972|GO:0003700|GO:0003714|GO:0005515|GO:0042803|GO:…	GO:0005634|GO:0005634|GO:0005634|GO:0005634|GO:0005634	0.452
10631	POSTN	0.0105	2	2019	13	38136720	38172981	periostin, osteoblast specific factor	GO:0001501|GO:0007155|GO:0009888|GO:0030198|GO:0008593|GO:0007155|GO:0001501|GO:0007155|GO:0009888|GO:0030198|GO:0008593|GO:0001501|GO:0007155|GO:0009888|GO:0030198|GO:0008593	GO:0005515|GO:0005515|GO:0008201|GO:0008201|GO:0005515|GO:0005515|GO:0008201|GO:0005515|GO:0008201|GO:0005515	GO:0005794|GO:0005578|GO:0031012|GO:0005578|GO:0005794|GO:0005578|GO:0031012|GO:0005794|GO:0005578|GO:0031012	0.445
3082	HGF	0.0108	1	107	7	81328322	81399754	hepatocyte growth factor (hepapoietin A; scatter factor)	GO:0045944|GO:0006508|GO:0043066|GO:0007067|GO:0000187|GO:0000902|GO:0001889|GO:0043154|GO:0007596|GO:0030168|GO:0030335|GO:0050731|GO:0060326|GO:0031100|GO:0045669|GO:0051450|GO:0060665|GO:0014068|GO:0035729|GO:0090201|GO:0048012|GO:0002576|GO:2000573|GO:0001837|GO:0050918|GO:1901299|GO:0008283|GO:1902042|GO:0030212|GO:0045944|GO:0006508|GO:0043066|GO:0007067|GO:0000187|GO:0000902|GO:0001889|GO:…	GO:0005515|GO:0008083|GO:0004252|GO:0003824|GO:0046982|GO:0042802|GO:0042056|GO:0005515|GO:0008083|GO:0004252|GO:0003824|GO:0046982|GO:0042802|GO:0042056|GO:0005515|GO:0008083|GO:0046982|GO:0042802|GO:0042056|GO:0005515|GO:0008083|GO:0046982|GO:0042802|GO:0042056|GO:0005515|GO:0008083|GO:0046982|GO:0042802|GO:0042056|GO:0008083|GO:0046982|GO:0008083|GO:0046982|GO:0008083|GO:0046982	GO:0005576|GO:0005615|GO:0031093|GO:0005576|GO:0005615|GO:0031093|GO:0005576|GO:0005615|GO:0031093|GO:0005576|GO:0005615|GO:0031093|GO:0005576|GO:0005615|GO:0031093|GO:0005615|GO:0005615|GO:0005615	0.383
3667	IRS1	0.0111	2	2076	2	227596033	227664475	insulin receptor substrate 1	GO:0038095|GO:0045087|GO:0042593|GO:0008284|GO:0016042|GO:0007165|GO:0048015|GO:0046627|GO:0008286|GO:0034504|GO:2001275|GO:0032868|GO:0010468|GO:0030335|GO:0032869|GO:0002053|GO:0043491|GO:0030879|GO:0008543|GO:0046676|GO:0045725|GO:0048009|GO:0043434|GO:0060397|GO:0007173|GO:0046326|GO:0043552|GO:0014065|GO:0046628|GO:0032000|GO:0048011|GO:0010907|GO:0032869|GO:0043552	GO:0005515|GO:0005543|GO:0042169|GO:0004871|GO:0005158|GO:0005080|GO:0043548|GO:0005068|GO:0005159|GO:0005515|GO:0019901|GO:0043548	GO:0005634|GO:0005886|GO:0005737|GO:0005829|GO:0043231|GO:0005901|GO:0005899|GO:0005886|GO:0005737|GO:0005634	0.446
7850	IL1R2	0.0114	2	2110	2	102608306	102645006	interleukin 1 receptor, type II	GO:0006955|GO:0006955|GO:0006955	GO:0005515|GO:0004908|GO:0004910|GO:0005515|GO:0004908|GO:0004910|GO:0005515|GO:0004910|GO:0005515|GO:0004908|GO:0004910	GO:0016021|GO:0005886|GO:0005576|GO:0016021|GO:0005886|GO:0005576|GO:0016021|GO:0005886|GO:0005576	0.458
11067	C10orf10	0.0122	2	2181	10	45466429	45474258	chromosome 10 open reading frame 10			GO:0005739|GO:0005739|GO:0005739	0.451
929	CD14	0.0123	2	2184	5	140011313	140013286	CD14 molecule	GO:0045087|GO:0006915|GO:0006954|GO:0032496|GO:0071222|GO:0007166|GO:0002224|GO:0009408|GO:0006909|GO:0045807|GO:0032760|GO:0007249|GO:0002755|GO:0002756|GO:0034138|GO:0050715|GO:0071223|GO:0034142|GO:0034134|GO:0035666|GO:0038123|GO:0038124|GO:0002237|GO:0034612|GO:0045471|GO:0071222|GO:0032026|GO:0006954|GO:0032496|GO:0009408|GO:0045807|GO:0050715|GO:0006954|GO:0032496|GO:0009408|GO:0045807|GO:…	GO:0005515|GO:0001530|GO:0070891|GO:0016019|GO:0001847|GO:0005515|GO:0005515|GO:0001530|GO:0070891|GO:0016019|GO:0001847	GO:0005886|GO:0005576|GO:0005615|GO:0009986|GO:0045121|GO:0010008|GO:0031225|GO:0005886|GO:0005615|GO:0009986|GO:0045121|GO:0005886|GO:0005615|GO:0009986|GO:0045121|GO:0005886|GO:0005615|GO:0009986|GO:0045121|GO:0005886|GO:0005576|GO:0005615|GO:0009986|GO:0045121|GO:0010008|GO:0031225	0.483
713	C1QB	0.0123	2	2192	LRG_23	5001	13348	complement component 1, q subcomponent, B chain	GO:0048839|GO:0048839|GO:0048839|GO:0006956|GO:0006958|GO:0045087|GO:0048839	GO:0005515|GO:0042803|GO:0005515|GO:0042803|GO:0005515|GO:0042803|GO:0005515|GO:0042803	GO:0005581|GO:0005581|GO:0005581|GO:0005576|GO:0005581|GO:0005602	0.443
5919	RARRES2	0.0124	2	2198	7	150035408	150038763	retinoic acid receptor responder (tazarotene induced) 2	GO:0001701|GO:0050873|GO:0001523|GO:0010759|GO:0048566|GO:0001701|GO:0050873|GO:0001523|GO:0010759|GO:0048566|GO:0001701|GO:0050873|GO:0001523|GO:0010759|GO:0048566	GO:0005515|GO:0005102|GO:0005515|GO:0005102|GO:0005515|GO:0005515|GO:0005102	GO:0005576|GO:0031012|GO:0005576|GO:0031012|GO:0005576|GO:0031012	0.448
83716	CRISPLD2	0.0131	2	2259	16	84853590	84954374	cysteine-rich secretory protein LCCL domain containing 2	GO:0030198|GO:0030324|GO:0030198|GO:0030198|GO:0030198|GO:0030198|GO:0030198|GO:0030198	GO:0008201|GO:0005539|GO:0008201|GO:0008201|GO:0008201|GO:0008201|GO:0008201|GO:0008201	GO:0005576|GO:0031012|GO:0030133|GO:0031012|GO:0005576|GO:0031012|GO:0005576|GO:0031012|GO:0030133|GO:0005576|GO:0031012|GO:0030133|GO:0005576|GO:0031012|GO:0005576|GO:0031012	0.474
51313	FAM198B	0.0131	2	2261	4	159045626	159094470	family with sequence similarity 198, member B			GO:0016021|GO:0000139|GO:0005794|GO:0016021|GO:0000139|GO:0005794|GO:0016021|GO:0000139|GO:0005794|GO:0016021|GO:0000139|GO:0005794	0.467
3090	HIC1	0.0133	1	132	17	1957448	1962981	hypermethylated in cancer 1	GO:0000122|GO:0008630|GO:0043517|GO:0000122|GO:0006351|GO:0007275|GO:0006355|GO:0016055|GO:0030178|GO:0008630|GO:0043517|GO:0000122|GO:0008630|GO:0043517|GO:0000122|GO:0006351|GO:0007275|GO:0006355|GO:0016055|GO:0030178|GO:0008630|GO:0043517	GO:0005515|GO:0005515|GO:0003700|GO:0005515|GO:0046872|GO:0003677|GO:0043565|GO:0042826|GO:0005515|GO:0003700|GO:0005515|GO:0046872|GO:0003677|GO:0043565|GO:0042826	GO:0000785|GO:0005634|GO:0005737|GO:0000785|GO:0000785|GO:0005634|GO:0005737|GO:0000785	0.343
683	BST1	0.0135	2	2289	4	15704573	15739936	bone marrow stromal cell antigen 1	GO:0007275|GO:0006959	GO:0003953|GO:0003953|GO:0003953|GO:0003953|GO:0003953	GO:0005886|GO:0019898|GO:0031225	0.455
8542	APOL1	0.0135	2	2295	LRG_169	5001	19461	apolipoprotein L, 1	GO:0045087|GO:0008203|GO:0006821|GO:0006869|GO:0042157|GO:0019835|GO:0031640|GO:0045087|GO:0008203|GO:0006821|GO:0006869|GO:0042157|GO:0019835|GO:0031640|GO:0006869|GO:0042157|GO:0006869|GO:0042157|GO:0045087|GO:0008203|GO:0006821|GO:0006869|GO:0042157|GO:0019835|GO:0031640|GO:0045087|GO:0008203|GO:0006821|GO:0006869|GO:0042157|GO:0019835|GO:0031640|GO:0045087|GO:0008203|GO:0006821|GO:0006869|GO:…	GO:0005515|GO:0008289|GO:0005254|GO:0005515|GO:0008289|GO:0005254|GO:0008289|GO:0008289|GO:0005515|GO:0008289|GO:0005254|GO:0005515|GO:0008289|GO:0005254|GO:0005515|GO:0008289|GO:0005254|GO:0008289	GO:0005576|GO:0005615|GO:0034364|GO:0031224|GO:0034361|GO:0005576|GO:0005615|GO:0034364|GO:0031224|GO:0034361|GO:0005576|GO:0005576|GO:0005576|GO:0005615|GO:0034364|GO:0031224|GO:0034361|GO:0005576|GO:0005615|GO:0034364|GO:0031224|GO:0034361|GO:0005576|GO:0005615|GO:0034364|GO:0031224|GO:0034361|GO:0005576	0.482
395	ARHGAP6	0.0135	1	134	X	11136239	11683821	Rho GTPase activating protein 6	GO:0007264|GO:0051056|GO:0007165|GO:0007266|GO:0030041|GO:0043087|GO:0048041|GO:0007202|GO:0010518|GO:0051895|GO:0051497|GO:0007264|GO:0051056|GO:0007165|GO:0007266|GO:0030041|GO:0043087|GO:0048041|GO:0007202|GO:0010518|GO:0051895|GO:0051497|GO:0007264|GO:0051056|GO:0007165|GO:0007266|GO:0030041|GO:0043087|GO:0048041|GO:0007202|GO:0010518|GO:0051895|GO:0051497|GO:0043547|GO:0007015|GO:0032321|GO:…	GO:0005100|GO:0017124|GO:0005070|GO:0043274|GO:0016004|GO:0005100|GO:0017124|GO:0005070|GO:0043274|GO:0016004|GO:0005100|GO:0017124|GO:0005070|GO:0043274|GO:0016004|GO:0005100|GO:0005100|GO:0017124|GO:0005070|GO:0043274|GO:0016004|GO:0005100|GO:0017124|GO:0005070|GO:0043274|GO:0016004|GO:0005100|GO:0017124|GO:0005070|GO:0043274|GO:0016004	GO:0005737|GO:0005829|GO:0005622|GO:0005884|GO:0015629|GO:0005737|GO:0005829|GO:0005622|GO:0005884|GO:0015629|GO:0005737|GO:0005829|GO:0005622|GO:0005884|GO:0015629|GO:0015629|GO:0005737|GO:0005829|GO:0005622|GO:0005884|GO:0015629|GO:0005622|GO:0005737|GO:0005829|GO:0005622|GO:0005884|GO:0015629|GO:0005622|GO:0005737|GO:0005829|GO:0005622|GO:0005884|GO:0015629|GO:0005622	0.384
59	ACTA2	0.0142	2	2347	10	90694831	90751147	actin, alpha 2, smooth muscle, aorta	GO:0009615|GO:0008217|GO:0006936|GO:0014829|GO:0072144|GO:0008217|GO:0014829|GO:0008217|GO:0014829|GO:0009615|GO:0008217|GO:0006936|GO:0014829|GO:0072144	GO:0005524|GO:0005524|GO:0005524|GO:0005524	GO:0005737|GO:0005829|GO:0043234|GO:0015629|GO:0030485|GO:0015629|GO:0030485|GO:0015629|GO:0030485|GO:0005737|GO:0005829|GO:0043234|GO:0015629|GO:0030485|GO:0005856	0.439
55214	LEPREL1	0.0144	2	2370	3	189674517	189840226	leprecan-like 1	GO:0008285|GO:0055114|GO:0030198|GO:0032963|GO:0019511|GO:0055114	GO:0016491|GO:0005506|GO:0016706|GO:0016705|GO:0031418|GO:0019797|GO:0016491|GO:0005506|GO:0016706|GO:0016705|GO:0031418	GO:0005783|GO:0005794|GO:0005604|GO:0005788|GO:0005604|GO:0005604|GO:0005604	0.463
3339	HSPG2	0.0145	2	2372	1	22148738	22263790	heparan sulfate proteoglycan 2	GO:0044281|GO:0007420|GO:0001525|GO:0005975|GO:0030198|GO:0008104|GO:0048704|GO:0042157|GO:0001958|GO:0006024|GO:0030203|GO:0002062|GO:0060351|GO:0006027|GO:0001523|GO:0030204|GO:0048738|GO:0007603|GO:0030198	GO:0005515|GO:0005509|GO:0046872|GO:0008022|GO:0005515|GO:0005515|GO:0005515|GO:0005515|GO:0005515	GO:0005886|GO:0005576|GO:0005615|GO:0031012|GO:0070062|GO:0005605|GO:0043202|GO:0005796|GO:0031012|GO:0005604|GO:0005578	0.453
79971	WLS	0.0146	2	2384	1	68564142	68698803	wntless Wnt ligand secretion mediator	GO:0043123|GO:0016055|GO:0090263|GO:0001707|GO:0009948|GO:0043123|GO:0016055|GO:0090263|GO:0001707|GO:0009948|GO:0043123|GO:0016055|GO:0090263|GO:0001707|GO:0009948|GO:0016055|GO:0001707|GO:0009948|GO:0016055|GO:0001707|GO:0009948|GO:0016055|GO:0001707|GO:0009948|GO:0016055|GO:0001707|GO:0009948|GO:0016055|GO:0001707|GO:0009948|GO:0016055|GO:0016055|GO:0016055|GO:0001707|GO:0009948	GO:0005515|GO:0004871|GO:0017147|GO:0005515|GO:0005515|GO:0004871|GO:0017147|GO:0005515|GO:0004871|GO:0017147|GO:0017147|GO:0017147|GO:0017147|GO:0017147|GO:0017147|GO:0017147|GO:0017147|GO:0017147	GO:0016021|GO:0005886|GO:0000139|GO:0005794|GO:0031410|GO:0030659|GO:0031901|GO:0016021|GO:0005886|GO:0000139|GO:0005794|GO:0031410|GO:0030659|GO:0031901|GO:0016021|GO:0005886|GO:0000139|GO:0005794|GO:0031410|GO:0030659|GO:0031901|GO:0005794|GO:0031410|GO:0005794|GO:0031410|GO:0005794|GO:0031410|GO:0005794|GO:0031410|GO:0005794|GO:0031410|GO:0005794|GO:0031410	0.456
4919	ROR1	0.0147	2	2394	1	64239693	64647181	receptor tyrosine kinase-like orphan receptor 1	GO:0007169|GO:0006468|GO:0007169|GO:0006468|GO:0007169	GO:0005515|GO:0005524|GO:0017147|GO:0004714|GO:0005515|GO:0005524|GO:0004672|GO:0017147|GO:0004713|GO:0004714|GO:0016772|GO:0005515|GO:0005524|GO:0004672|GO:0017147|GO:0004713|GO:0004714|GO:0016772	GO:0005886|GO:0005737|GO:0005887|GO:0005886|GO:0005737|GO:0005887|GO:0005886|GO:0005737|GO:0005887	0.44
1803	DPP4	0.0148	2	2401	2	162848751	162931052	dipeptidyl-peptidase 4	GO:0006508|GO:0008284|GO:0007155|GO:0001666|GO:0042110|GO:0031295|GO:0043542|GO:0033632|GO:0010716|GO:0006508	GO:0005515|GO:0042803|GO:0004252|GO:0004177|GO:0005102|GO:0042802|GO:0008236|GO:0002020|GO:0008239	GO:0016021|GO:0005886|GO:0016020|GO:0009986|GO:0045121|GO:0016324|GO:0030027|GO:0070062|GO:0030139|GO:0046581|GO:0031258|GO:0071438|GO:0016020	0.463
1281	COL3A1	0.0148	2	2403	LRG_3	5001	43374	collagen, type III, alpha 1	GO:0007411|GO:0001501|GO:0007507|GO:0022617|GO:0007160|GO:0048565|GO:0021987|GO:0030198|GO:0030574|GO:0018149|GO:0034097|GO:0007229|GO:0030168|GO:0007179|GO:0042060|GO:0035025|GO:0001568|GO:0030199|GO:0043206|GO:0043588|GO:0050777|GO:0009314|GO:0071230|GO:0032964|GO:2001223|GO:0030199|GO:0021987|GO:0035025|GO:2001223|GO:0007568|GO:0009612	GO:0005515|GO:0046872|GO:0005178|GO:0005201|GO:0046332|GO:0048407|GO:0005515|GO:0005201	GO:0005576|GO:0005615|GO:0005581|GO:0031012|GO:0005788|GO:0005586|GO:0031012|GO:0005586|GO:0005581	0.456
4811	NID1	0.0151	2	2422	1	236139130	236228462	nidogen 1	GO:0007160|GO:0010811|GO:0032836|GO:0007160|GO:0010811|GO:0032836|GO:0030198	GO:0005515|GO:0005509|GO:0005518|GO:0043237|GO:0005515|GO:0005509|GO:0005518|GO:0043237|GO:0050840	GO:0031012|GO:0071944|GO:0005605|GO:0031012|GO:0071944|GO:0005605|GO:0005604|GO:0005578	0.446
11095	ADAMTS8	0.0151	1	150	11	130274820	130298888	ADAM metallopeptidase with thrombospondin type 1 motif, 8	GO:0006508|GO:0008285	GO:0004222|GO:0008270|GO:0008201|GO:0008237|GO:0005178|GO:0009673	GO:0005578|GO:0031012	0.337
51302	CYP39A1	0.0155	1	153	6	46517541	46620523	cytochrome P450, family 39, subfamily A, polypeptide 1	GO:0055114|GO:0044281|GO:0007586|GO:0008206|GO:0006699|GO:0006707|GO:0006805|GO:0016125|GO:0030573|GO:0006699	GO:0020037|GO:0005506|GO:0009055|GO:0016705|GO:0008396|GO:0008387|GO:0033782|GO:0008396	GO:0005789|GO:0043231	0.352
10699	CORIN	0.0157	1	155	4	47596015	47840123	corin, serine peptidase	GO:0006508|GO:0007565|GO:0008217|GO:0016486|GO:0003050|GO:0035813|GO:0008217|GO:0006508|GO:0007565|GO:0016486|GO:0003050|GO:0035813|GO:0006508|GO:0007565|GO:0016486|GO:0003050|GO:0035813|GO:0006508	GO:0005515|GO:0004252|GO:0005044|GO:0003824|GO:0070008|GO:0005515|GO:0004252|GO:0005044|GO:0003824|GO:0005515|GO:0004252|GO:0005044|GO:0003824|GO:0070008|GO:0005515|GO:0004252|GO:0005044|GO:0003824|GO:0070008|GO:0005515	GO:0016021|GO:0005886|GO:0005576|GO:0016020|GO:0009986|GO:0005887|GO:0016020|GO:0009986|GO:0016020|GO:0009986|GO:0016020	0.36
2921	CXCL3	0.0159	2	2490	4	74902306	74904524	chemokine (C-X-C motif) ligand 3	GO:0006954|GO:0006955|GO:0030593	GO:0008009	GO:0005576|GO:0005615	0.48
3624	INHBA	0.0166	2	2538	7	41724712	41742706	inhibin, beta A	GO:0045944|GO:0030154|GO:0008285|GO:0045893|GO:0030308|GO:0042493|GO:0008584|GO:0006357|GO:0006952|GO:0007050|GO:0007399|GO:0007166|GO:0007267|GO:0001541|GO:0040007|GO:0001942|GO:0030218|GO:0061029|GO:0071372|GO:0060021|GO:0071397|GO:0002244|GO:0045648|GO:0045650|GO:0000082|GO:0042476|GO:0060279|GO:0042326|GO:0010862|GO:0032924|GO:0045786|GO:0042541|GO:0045077|GO:2001241|GO:0097191|GO:0048333|GO:…	GO:0005515|GO:0008083|GO:0046982|GO:0005179|GO:0042802|GO:0005125|GO:0017046|GO:0070699|GO:0005102|GO:0005515|GO:0008083|GO:0046982|GO:0005179|GO:0042802|GO:0005125|GO:0017046|GO:0070699	GO:0005576|GO:0043512|GO:0043509|GO:0043512|GO:0005576|GO:0043512|GO:0043509	0.46
3912	LAMB1	0.0177	2	2622	7	107564244	107643700	laminin, beta 1	GO:0016192|GO:0007411|GO:0050679|GO:0007566|GO:0007155|GO:0016477|GO:0016192|GO:0030198|GO:0030335|GO:0031175|GO:0034446|GO:0007162|GO:0042476|GO:0021812|GO:0007566|GO:0016477|GO:0031175|GO:0007162|GO:0007566|GO:0016477|GO:0031175|GO:0007162	GO:0005515|GO:0005515|GO:0005198|GO:0019899|GO:0005178|GO:0005201|GO:0043208|GO:0019899|GO:0005178|GO:0043208|GO:0019899|GO:0005178|GO:0043208	GO:0016020|GO:0005576|GO:0016020|GO:0048471|GO:0005615|GO:0005604|GO:0031012|GO:0070062|GO:0005606|GO:0043259|GO:0005607|GO:0043257|GO:0005604|GO:0005578|GO:0005605|GO:0043256|GO:0031012|GO:0048471|GO:0005606|GO:0043259|GO:0048471|GO:0005606|GO:0043259	0.485
11167	FSTL1	0.018	2	2643	3	120111140	120170100	follistatin-like 1	GO:0030509	GO:0005515|GO:0005509|GO:0008201|GO:0005515|GO:0005515|GO:0005509|GO:0005515	GO:0005576|GO:0005615	0.462
9457	FHL5	0.0187	1	185	6	97010424	97064512	four and a half LIM domains 5	GO:0045944|GO:0045944|GO:0045944	GO:0005515|GO:0008270|GO:0003713|GO:0005515|GO:0008270|GO:0003713|GO:0005515|GO:0005515|GO:0008270|GO:0003713	GO:0005634|GO:0005634|GO:0005634	0.357
10417	SPON2	0.0187	2	2698	4	1160720	1202750	spondin 2, extracellular matrix protein	GO:0045087|GO:0007411|GO:0007155|GO:0045087|GO:0007411|GO:0007155|GO:0045087|GO:0007411|GO:0007155|GO:0045087|GO:0007411|GO:0007155	GO:0046872|GO:0046872|GO:0046872|GO:0046872	GO:0005578|GO:0005578|GO:0005578|GO:0005578	0.452
10875	FGL2	0.0188	2	2704	7	76822688	76829143	fibrinogen-like 2			GO:0005577	0.474
30846	EHD2	0.0189	2	2710	19	48216600	48246391	EH-domain containing 2	GO:0072659|GO:0007596|GO:0006897|GO:0030866|GO:0032456|GO:1901741|GO:2001137|GO:0072659|GO:1901741|GO:2001137|GO:0006897|GO:0030866	GO:0005515|GO:0005524|GO:0003676|GO:0005509|GO:0005525|GO:0019904|GO:0003924|GO:0005515|GO:0005515|GO:0005509|GO:0005525|GO:0019904|GO:0003924	GO:0005634|GO:0005886|GO:0048471|GO:0010008|GO:0055038|GO:0016020|GO:0005886|GO:0048471	0.458
335	APOA1	0.0193	1	191	11	116706467	116708666	apolipoprotein A-I	GO:0055085|GO:0044255|GO:0044281|GO:0007186|GO:0008203|GO:0042493|GO:0018158|GO:0050728|GO:0001932|GO:0007596|GO:0030168|GO:0006869|GO:0042157|GO:0014012|GO:0030325|GO:0043627|GO:0007584|GO:0031100|GO:0030301|GO:0042632|GO:0019915|GO:0050821|GO:0070328|GO:0006695|GO:0043534|GO:0060192|GO:0008211|GO:0001523|GO:0002576|GO:0033344|GO:0042158|GO:0033700|GO:0043691|GO:0034115|GO:0060761|GO:0006656|GO:…	GO:0005515|GO:0005543|GO:0008289|GO:0001540|GO:0019899|GO:0042802|GO:0015485|GO:0017127|GO:0008035|GO:0005548|GO:0034190|GO:0034191|GO:0055102|GO:0060228|GO:0070653|GO:0005515|GO:0005543|GO:0008289|GO:0001540|GO:0019899|GO:0042802|GO:0015485|GO:0017127|GO:0008035|GO:0005548|GO:0034190|GO:0034191|GO:0055102|GO:0060228|GO:0070653|GO:0008289|GO:0005515|GO:0005543|GO:0008289|GO:0001540|GO:0019899|GO:…	GO:0005634|GO:0005886|GO:0005576|GO:0005829|GO:0005615|GO:0031410|GO:0005769|GO:0030139|GO:0034364|GO:0005788|GO:0034361|GO:0034366|GO:0071682|GO:0034774|GO:0005634|GO:0005886|GO:0005576|GO:0005829|GO:0005615|GO:0031410|GO:0005769|GO:0030139|GO:0034364|GO:0005788|GO:0034361|GO:0034366|GO:0071682|GO:0034774|GO:0005576|GO:0005634|GO:0005886|GO:0005576|GO:0005829|GO:0005615|GO:0031410|GO:0005769|GO:…	0.349
5239	PGM5	0.0193	1	191	9	70943224	71145977	phosphoglucomutase 5	GO:0007155|GO:0005975|GO:0006006|GO:0007155|GO:0005975|GO:0006006|GO:0005975|GO:0007155|GO:0005975|GO:0006006|GO:0007155|GO:0005975|GO:0006006|GO:0005975	GO:0005198|GO:0000287|GO:0016868|GO:0005198|GO:0000287|GO:0016868|GO:0000287|GO:0016868|GO:0005198|GO:0000287|GO:0016868|GO:0005198|GO:0000287|GO:0016868|GO:0005515|GO:0000287|GO:0016868	GO:0042383|GO:0014704|GO:0005925|GO:0005913|GO:0009898|GO:0030018|GO:0043034|GO:0001725|GO:0016010|GO:0005914|GO:0042383|GO:0014704|GO:0005925|GO:0005913|GO:0009898|GO:0030018|GO:0043034|GO:0001725|GO:0016010|GO:0005914|GO:0042383|GO:0014704|GO:0005925|GO:0005913|GO:0009898|GO:0030018|GO:0043034|GO:0001725|GO:0016010|GO:0005914|GO:0042383|GO:0014704|GO:0005925|GO:0005913|GO:0009898|GO:0030018|GO:…	0.337
10003	NAALAD2	0.0199	1	197	11	89864683	89926062	N-acetylated alpha-linked acidic dipeptidase 2	GO:0006508|GO:0042135|GO:0006508|GO:0042135|GO:0006508|GO:0042135|GO:0006508|GO:0042135|GO:0006508|GO:0042135|GO:0006508|GO:0042135|GO:0006508|GO:0042135	GO:0004180|GO:0050129|GO:0046872|GO:0008237|GO:0008233|GO:0008236|GO:0004180|GO:0016805|GO:0050129|GO:0008239|GO:0004180|GO:0050129|GO:0008233|GO:0004180|GO:0050129|GO:0008233|GO:0004180|GO:0050129|GO:0004180|GO:0050129|GO:0004180|GO:0050129	GO:0016021|GO:0016021|GO:0016021|GO:0016021|GO:0016021|GO:0016021|GO:0016021	0.319
1307	COL16A1	0.02	2	2792	1	32117848	32169920	collagen, type XVI, alpha 1	GO:0022617|GO:0007155|GO:0030198|GO:0030574|GO:0007565|GO:0007229|GO:0071230	GO:0005515|GO:0005178	GO:0005576|GO:0005788|GO:0005597	0.442
6909	TBX2	0.0203	1	201	17	59477257	59486827	T-box 2	GO:0000122|GO:0006351|GO:0045892|GO:0006355|GO:0008284|GO:0003151|GO:0048596|GO:0042733|GO:0060045|GO:0060021|GO:0035909|GO:0007569|GO:0060560|GO:0090398|GO:0003148|GO:0003256|GO:0036302|GO:0007521|GO:0060596|GO:0048738|GO:0060465|GO:0003203|GO:1901208|GO:1901211|GO:0045892|GO:0048596|GO:0035909|GO:0048738|GO:0003007|GO:0042733|GO:0003151|GO:0060045|GO:0007569|GO:0003148|GO:0003203|GO:0003256|GO:…	GO:0003700|GO:0005515|GO:0003677|GO:0043565|GO:0005515|GO:0003677|GO:0003700	GO:0005634|GO:0005667|GO:0005634|GO:0005634	0.367
57214	KIAA1199	0.0203	2	2812	15	81071684	81244117	KIAA1199			GO:0005737|GO:0005737|GO:0005737	0.441
5918	RARRES1	0.0205	2	2823	3	158414681	158450485	retinoic acid receptor responder (tazarotene induced) 1	GO:0008285|GO:0008285		GO:0016021|GO:0016021	0.481
55195	C14orf105	0.0209	1	207	14	57936019	57960585	chromosome 14 open reading frame 105				0.326
389136	VGLL3	0.0212	2	2875	3	86987119	87040269	vestigial like 3 (Drosophila)	GO:0006351|GO:0006355|GO:0006351|GO:0006355|GO:0006355		GO:0005634|GO:0005634|GO:0005634	0.472
3117	HLA-DQA1	0.0213	2	2878	HSCHR6_MHC_MCF	32631439	32652184	major histocompatibility complex, class II, DQ alpha 1	GO:0006955|GO:0019882|GO:0019221|GO:0031295|GO:0060333|GO:0050852|GO:0019886|GO:0006955|GO:0019882|GO:0019221|GO:0031295|GO:0060333|GO:0050852|GO:0019886|GO:0006955|GO:0019882|GO:0019221|GO:0031295|GO:0060333|GO:0050852|GO:0019886|GO:0006955|GO:0019882|GO:0019221|GO:0031295|GO:0060333|GO:0050852|GO:0019886|GO:0006955|GO:0019882|GO:0019221|GO:0031295|GO:0060333|GO:0050852|GO:0019886|GO:0006955|GO:…	GO:0005515|GO:0032395|GO:0005515|GO:0032395|GO:0005515|GO:0032395|GO:0005515|GO:0032395|GO:0005515|GO:0032395|GO:0005515|GO:0032395|GO:0005515|GO:0005515|GO:0005515|GO:0032395|GO:0005515|GO:0032395|GO:0005515|GO:0032395|GO:0005515|GO:0032395|GO:0005515|GO:0005515|GO:0005515|GO:0005515|GO:0005515|GO:0005515|GO:0005515|GO:0005515|GO:0005515|GO:0005515|GO:0005515|GO:0005515|GO:0005515|GO:0005515|GO:…	GO:0005886|GO:0016020|GO:0000139|GO:0042613|GO:0010008|GO:0005887|GO:0032588|GO:0005765|GO:0030666|GO:0071556|GO:0030658|GO:0012507|GO:0030669|GO:0005886|GO:0016020|GO:0000139|GO:0042613|GO:0010008|GO:0005887|GO:0032588|GO:0005765|GO:0030666|GO:0071556|GO:0030658|GO:0012507|GO:0030669|GO:0005886|GO:0016020|GO:0000139|GO:0042613|GO:0010008|GO:0005887|GO:0032588|GO:0005765|GO:0030666|GO:0071556|GO:…	0.444
51129	ANGPTL4	0.0213	2	2878	19	8428173	8439257	angiopoietin-like 4	GO:0043066|GO:0051260|GO:0001666|GO:0070328|GO:0051005|GO:0043066|GO:0051260|GO:0001666|GO:0070328|GO:0051005|GO:0043066|GO:0051260|GO:0001666|GO:0070328|GO:0051005|GO:0030154|GO:0043066|GO:0044255|GO:0044281|GO:0051260|GO:0001525|GO:0001666|GO:0045766|GO:0070328|GO:0051005|GO:2000352|GO:0030154|GO:0043066|GO:0044255|GO:0044281|GO:0051260|GO:0001525|GO:0001666|GO:0045766|GO:0070328|GO:0051005|GO:…	GO:0004857|GO:0004857|GO:0004857|GO:0005515|GO:0004857|GO:0005515|GO:0004857|GO:0005515|GO:0004857|GO:0004857	GO:0005615|GO:0005615|GO:0005615|GO:0005576|GO:0005615|GO:0005578|GO:0005576|GO:0005576|GO:0005615|GO:0005578|GO:0005576|GO:0005615|GO:0005578|GO:0005615	0.45
2213	FCGR2B	0.0223	2	2948	1	161551101	161648444	Fc fragment of IgG, low affinity IIb, receptor (CD32)	GO:0050776|GO:0006955|GO:0007165|GO:0019048|GO:0050776|GO:0006955|GO:0007165|GO:0019048|GO:0050776|GO:0006955|GO:0007165|GO:0019048|GO:0050776|GO:0006955|GO:0007165|GO:0019048|GO:0050776|GO:0006955|GO:0007165|GO:0019048|GO:0050776|GO:0006955|GO:0007165|GO:0019048	GO:0005515|GO:0019864|GO:0005515|GO:0019864|GO:0005515|GO:0019864|GO:0005515|GO:0019864|GO:0005515|GO:0019864|GO:0005515|GO:0019864|GO:0005515	GO:0016021|GO:0005886|GO:0016021|GO:0005886|GO:0016021|GO:0005886|GO:0016021|GO:0005886|GO:0016021|GO:0005886|GO:0016021|GO:0005886	0.466
6781	STC1	0.0224	2	2955	8	23699428	23712320	stanniocalcin 1	GO:0007566|GO:0007166|GO:0007267|GO:0007584|GO:0071456|GO:0001503|GO:0033280|GO:0046697|GO:0071320|GO:0071385|GO:0006874|GO:0014070|GO:0007566|GO:0071456|GO:0001503|GO:0033280|GO:0046697|GO:0071320|GO:0071385	GO:0005179|GO:0005179	GO:0005737|GO:0005576|GO:0005615|GO:0016324|GO:0005737|GO:0005576|GO:0005615|GO:0016324	0.438
978	CDA	0.0229	2	2984	1	20915441	20945401	cytidine deaminase	GO:0044281|GO:0030308|GO:0007166|GO:0051289|GO:0006206|GO:0043097|GO:0055086|GO:0019858|GO:0009972|GO:0008655|GO:0045980	GO:0042803|GO:0008270|GO:0003824|GO:0016787|GO:0001882|GO:0004126|GO:0042802	GO:0005576|GO:0005829	0.451
51294	PCDH12	0.0235	1	233	5	141323150	141349304	protocadherin 12	GO:0007156|GO:0005977|GO:0016339|GO:0060711|GO:0008038|GO:0007156|GO:0005977|GO:0016339|GO:0060711	GO:0005509	GO:0005886|GO:0016020|GO:0005887|GO:0005911|GO:0005911	0.391
650	BMP2	0.0245	2	3085	20	6748311	6760927	bone morphogenetic protein 2	GO:0000122|GO:0045944|GO:0008285|GO:0045666|GO:0045893|GO:0006954|GO:0042475|GO:0001501|GO:0007507|GO:0045600|GO:0045892|GO:0006355|GO:0001666|GO:0009790|GO:0060039|GO:0010628|GO:0001701|GO:0006468|GO:0000187|GO:0043065|GO:0030198|GO:0030282|GO:0090090|GO:0045165|GO:0007219|GO:0001658|GO:0001934|GO:0007267|GO:0001938|GO:0045778|GO:0055007|GO:0030335|GO:0071407|GO:0040007|GO:0009887|GO:0003181|GO:…	GO:0005515|GO:0008083|GO:0046982|GO:0004745|GO:0019211|GO:0005102|GO:0005125|GO:0046332|GO:0070700|GO:0005515|GO:0004745	GO:0005576|GO:0005615|GO:0009986	0.478
55365	TMEM176A	0.0246	2	3094	7	150497491	150502208	transmembrane protein 176A	GO:2001199|GO:2001199|GO:2001199|GO:2001199|GO:2001199	GO:0005515	GO:0016021|GO:0016021|GO:0016021|GO:0016021|GO:0016021	0.454
3574	IL7	0.0249	2	3111	8	79587978	79717758	interleukin 7	GO:0043066|GO:0006955|GO:0008284|GO:0007267|GO:0010468|GO:0006959|GO:0045453|GO:0009887|GO:0043086|GO:0048873|GO:0030890|GO:0045582|GO:0002360|GO:0046622|GO:0030890|GO:2001237|GO:2001240|GO:0045582|GO:0045453|GO:0006955|GO:0043066|GO:0006955|GO:0008284|GO:0007267|GO:0010468|GO:0006959|GO:0045453|GO:0009887|GO:0043086|GO:0048873|GO:0030890|GO:0045582|GO:0002360|GO:0046622|GO:0006955|GO:0006955|GO:…	GO:0005515|GO:0008083|GO:0005125|GO:0005126|GO:0005139|GO:0008083|GO:0008083|GO:0005126|GO:0005139|GO:0005515|GO:0008083|GO:0005125|GO:0005126|GO:0005139|GO:0008083|GO:0005139|GO:0008083|GO:0005139|GO:0005515|GO:0008083|GO:0005125|GO:0005126|GO:0005139|GO:0008083|GO:0005126|GO:0005139	GO:0005576|GO:0005615|GO:0005576|GO:0005576|GO:0005615|GO:0005576|GO:0005576|GO:0005576|GO:0005615|GO:0005576	0.465
11096	ADAMTS5	0.0249	2	3115	21	28290231	28338832	ADAM metallopeptidase with thrombospondin type 1 motif, 5	GO:0006508	GO:0005515|GO:0004222|GO:0008270|GO:0008237|GO:0005178	GO:0005634|GO:0005737|GO:0005578|GO:0031012	0.453
6926	TBX3	0.0253	1	251	12	115108059	115121969	T-box 3	GO:0000122|GO:0006351|GO:0045893|GO:0043066|GO:0001501|GO:0045892|GO:0060444|GO:0006355|GO:0008284|GO:0006357|GO:0001701|GO:0045787|GO:2000648|GO:0003151|GO:0019827|GO:0045662|GO:0009887|GO:0042733|GO:0030539|GO:0035115|GO:0030879|GO:0001568|GO:0060021|GO:0007569|GO:0090398|GO:0048332|GO:0030857|GO:0008595|GO:0060412|GO:0001947|GO:0060596|GO:0010159|GO:0030540|GO:0035136|GO:0003167|GO:0021761|GO:…	GO:0003700|GO:0005515|GO:0043565|GO:0001085|GO:0001102|GO:0003700|GO:0005515|GO:0043565|GO:0001085|GO:0001102|GO:0001102|GO:0001085	GO:0005634|GO:0005634	0.4
8613	PPAP2B	0.0255	2	3148	1	56960419	57110974	phosphatidic acid phosphatase type 2B	GO:0044281|GO:0001933|GO:0006629|GO:0034109|GO:0050731|GO:0006665|GO:0051091|GO:0001702|GO:0001568|GO:0008354|GO:0050821|GO:0006644|GO:0030148|GO:0030111|GO:0044328|GO:0044329|GO:0044330|GO:0016337|GO:0060070|GO:0051091|GO:0050821|GO:0007155|GO:0001933	GO:0005515|GO:0004721|GO:0003824|GO:0005178|GO:0008195|GO:0042577	GO:0016021|GO:0005886|GO:0016020|GO:0005794|GO:0005912	0.472
3490	IGFBP7	0.0255	2	3152	4	57896939	57976551	insulin-like growth factor binding protein 7	GO:0008285|GO:0001558|GO:0007155|GO:0048839|GO:0009451|GO:0032870|GO:0014070|GO:0050810|GO:0009408|GO:0051414|GO:0007566|GO:0032526|GO:0008285|GO:0001558|GO:0007155|GO:0048839|GO:0009451	GO:0005515|GO:0005520|GO:0005515|GO:0005520	GO:0005576|GO:0005615|GO:0031012|GO:0005615|GO:0005576|GO:0005615|GO:0031012	0.504
1999	ELF3	0.0255	2	3153	1	201977073	201986316	E74-like factor 3 (ets domain transcription factor, epithelial-specific )	GO:0045944|GO:0007275|GO:0045893|GO:0006954|GO:0006366|GO:0030855|GO:0045892|GO:0006355|GO:0030198|GO:0008544|GO:0001824|GO:0060056|GO:0009790|GO:0009653|GO:0060056|GO:0045944|GO:0007275|GO:0045893|GO:0006954|GO:0006366|GO:0030855|GO:0045892|GO:0006355|GO:0030198|GO:0008544|GO:0001824|GO:0060056|GO:0045944|GO:0007275|GO:0045893|GO:0006954|GO:0006366|GO:0030855|GO:0045892|GO:0006355|GO:0030198|GO:…	GO:0003700|GO:0005515|GO:0043565|GO:0003713|GO:0003700|GO:0003677|GO:0003700|GO:0005515|GO:0043565|GO:0003713|GO:0003700|GO:0005515|GO:0043565|GO:0003713|GO:0043565	GO:0005634|GO:0005737|GO:0005794|GO:0005634|GO:0005737|GO:0005794|GO:0005634|GO:0005737|GO:0005794|GO:0005634|GO:0005737	0.458
10912	GADD45G	0.0257	1	255	9	92219928	92221470	growth arrest and DNA-damage-inducible, gamma	GO:0006915|GO:0030154|GO:0007275|GO:0006281|GO:0006950|GO:0000186|GO:0051726|GO:0006469|GO:0000185|GO:0006950|GO:0000186|GO:0051726|GO:0006469	GO:0005515|GO:0005515	GO:0005634|GO:0005634	0.404
55107	ANO1	0.0264	2	3204	11	69924408	70035634	anoctamin 1, calcium activated chloride channel	GO:0055085|GO:0007275|GO:0034220|GO:0006821|GO:0042391|GO:0006821|GO:0055085|GO:0007275|GO:0034220|GO:0006821|GO:0042391|GO:0055085|GO:0007275|GO:0034220|GO:0006821|GO:0042391|GO:0055085|GO:0007275|GO:0034220|GO:0006821|GO:0042391	GO:0005515|GO:0005229|GO:0005254|GO:0005515|GO:0005229|GO:0005515|GO:0005229|GO:0005515|GO:0005229	GO:0005886|GO:0005737|GO:0034707|GO:0005886|GO:0005886|GO:0005737|GO:0034707|GO:0005886|GO:0005737|GO:0034707|GO:0016021|GO:0016021|GO:0016021|GO:0005886|GO:0005737|GO:0034707	0.441
284119	PTRF	0.0265	2	3212	17	40554470	40575535	polymerase I and transcript release factor	GO:0006355|GO:0010467|GO:0006360|GO:0006361|GO:0006363|GO:0006361|GO:0006363	GO:0005515|GO:0042134|GO:0042134	GO:0005634|GO:0005737|GO:0005739|GO:0005829|GO:0005783|GO:0005654|GO:0005901	0.465
56892	C8orf4	0.0265	2	3214	8	40010989	40012821	chromosome 8 open reading frame 4	GO:0006915			0.462
5322	PLA2G5	0.0273	1	271	1	20354672	20417683	phospholipase A2, group V	GO:0044281|GO:0016042|GO:0019370|GO:0034097|GO:0051591|GO:0046474|GO:0006644|GO:0006654|GO:0036148|GO:0036149|GO:0036150|GO:0036151|GO:0036152|GO:0050482|GO:0006663	GO:0005509|GO:0008201|GO:0047498	GO:0005886|GO:0005576|GO:0048471|GO:0009986|GO:0005794	0.335
11259	FILIP1L	0.0276	2	3277	3	99548985	99833357	filamin A interacting protein 1-like	GO:0008150|GO:0008150|GO:0008150|GO:0008150|GO:0008150|GO:0008150	GO:0003674|GO:0003674|GO:0003674|GO:0003674|GO:0003674|GO:0003674	GO:0005634|GO:0005737|GO:0016020|GO:0016459|GO:0005634|GO:0005737|GO:0016020|GO:0016459|GO:0005634|GO:0005737|GO:0016020|GO:0016459|GO:0005634|GO:0005737|GO:0016020|GO:0016459|GO:0005634|GO:0005737|GO:0016020|GO:0016459|GO:0005634|GO:0005737|GO:0016020|GO:0016459	0.47
5468	PPARG	0.0276	2	3278	3	12328867	12475855	peroxisome proliferator-activated receptor gamma	GO:0000122|GO:0001890|GO:0045944|GO:0045087|GO:0008285|GO:0045893|GO:0007507|GO:0045600|GO:0030308|GO:0030855|GO:0045892|GO:0042593|GO:0048714|GO:0006629|GO:0006355|GO:0007165|GO:0033189|GO:0042493|GO:0010467|GO:0042953|GO:0006367|GO:0048469|GO:0045165|GO:0009409|GO:0055088|GO:0050873|GO:0032869|GO:0046321|GO:0071407|GO:0008217|GO:0043627|GO:0048662|GO:0007584|GO:0051091|GO:0031100|GO:0031000|GO:…	GO:0003700|GO:0005515|GO:0008270|GO:0003677|GO:0043565|GO:0019899|GO:0003682|GO:0003707|GO:0004879|GO:0008144|GO:0033613|GO:0044212|GO:0046965|GO:0001012|GO:0030374|GO:0050544|GO:0004955|GO:0003700|GO:0008270|GO:0043565|GO:0003682|GO:0004879|GO:0001012|GO:0003700|GO:0005515|GO:0008270|GO:0003677|GO:0043565|GO:0019899|GO:0003682|GO:0003707|GO:0004879|GO:0008144|GO:0033613|GO:0044212|GO:0046965|GO:…	GO:0005634|GO:0005829|GO:0005654|GO:0005634|GO:0005829|GO:0005634|GO:0005829|GO:0005654|GO:0005634|GO:0005829|GO:0005654|GO:0005634|GO:0005829|GO:0005634|GO:0005829|GO:0005654|GO:0005634|GO:0005829|GO:0005634|GO:0005829|GO:0005634|GO:0005829|GO:0005634|GO:0005829|GO:0005654|GO:0005634|GO:0005829|GO:0005654|GO:0005634	0.506
2200	FBN1	0.0278	2	3292	15	48700503	48938046	fibrillin 1	GO:0001501|GO:0007507|GO:0030198|GO:0035582|GO:0035583|GO:0001822	GO:0005515|GO:0005509|GO:0005201|GO:0005515|GO:0005201|GO:0005515|GO:0005509|GO:0005515	GO:0005576|GO:0005615|GO:0005604|GO:0005578|GO:0031012|GO:0001527|GO:0031012|GO:0031012	0.476
5732	PTGER2	0.0285	2	3328	14	52781023	52795324	prostaglandin E receptor 2 (subtype EP2), 53kDa	GO:0007186|GO:0032496|GO:0042127|GO:0007189|GO:0071380|GO:0007186|GO:0032496|GO:0042127|GO:0007189|GO:0071380	GO:0004930|GO:0004957|GO:0004930|GO:0004957	GO:0016021|GO:0016021|GO:0005886|GO:0005887	0.482
2701	GJA4	0.0295	1	293	1	35258599	35261348	gap junction protein, alpha 4, 37kDa	GO:0006810|GO:0006816|GO:0007267|GO:0001568|GO:0007043|GO:0048265|GO:0003158|GO:0006816|GO:0007267|GO:0001568|GO:0048265	GO:0005515	GO:0016021|GO:0005887|GO:0005922|GO:0005921|GO:0005921|GO:0016021|GO:0005922	0.374
3554	IL1R1	0.0295	2	3388	2	102681004	102796334	interleukin 1 receptor, type I	GO:0007165|GO:0007165|GO:0007165|GO:0007165|GO:0007165|GO:0006955|GO:0007165|GO:0007166|GO:0070555|GO:0070498|GO:0019221|GO:0050727|GO:0006955|GO:0007165|GO:0007166|GO:0070555|GO:0070498	GO:0004909|GO:0002020|GO:0005515|GO:0004909|GO:0002020|GO:0005515|GO:0004909|GO:0002020|GO:0005515|GO:0004909|GO:0002020|GO:0005515|GO:0004909|GO:0002020|GO:0005515|GO:0004909|GO:0002020|GO:0005515|GO:0004909|GO:0002020|GO:0005515|GO:0004909|GO:0002020|GO:0005515|GO:0004909|GO:0002020|GO:0005515|GO:0004871|GO:0004908|GO:0004888|GO:0005161|GO:0004909|GO:0002020|GO:0005515|GO:0004871|GO:0004908|GO:…	GO:0009986|GO:0009986|GO:0009986|GO:0009986|GO:0009986|GO:0009986|GO:0009986|GO:0009986|GO:0009986|GO:0005886|GO:0005576|GO:0016020|GO:0009986|GO:0005887|GO:0009986|GO:0009986|GO:0005886|GO:0005576|GO:0016020|GO:0009986|GO:0005887	0.516
5125	PCSK5	0.0295	2	3389	9	78505560	78977255	proprotein convertase subtilisin/kexin type 5	GO:0006508|GO:0006508|GO:0007507|GO:0007566|GO:0048706|GO:0007267|GO:0009952|GO:0001822|GO:0006465|GO:0016485|GO:0035108|GO:0016486|GO:0043043|GO:0048566|GO:0048011|GO:0030323|GO:0032455|GO:0042089|GO:0002001|GO:0006508|GO:0006508|GO:0007507|GO:0007566|GO:0048706|GO:0007267|GO:0009952|GO:0001822|GO:0006465|GO:0016485|GO:0035108|GO:0016486|GO:0043043|GO:0048566|GO:0048011|GO:0030323|GO:0032455|GO:…	GO:0004252|GO:0004252|GO:0042277|GO:0008233|GO:0005515|GO:0004252|GO:0005515|GO:0004252|GO:0042277|GO:0004252|GO:0004175|GO:0042277	GO:0016021|GO:0005615|GO:0005794|GO:0012505|GO:0030141|GO:0005796|GO:0016021|GO:0005615|GO:0005794|GO:0012505|GO:0030141|GO:0005796|GO:0005615|GO:0005794|GO:0030141	0.479
1634	DCN	0.0295	2	3391	12	91539025	91576900	decorin	GO:0001890|GO:0044281|GO:0007568|GO:0032496|GO:0005975|GO:0019800|GO:0030198|GO:0009612|GO:0042060|GO:0009887|GO:0001822|GO:0030203|GO:0007519|GO:0030204|GO:0030206|GO:0030207|GO:0030208|GO:0001890|GO:0044281|GO:0007568|GO:0032496|GO:0005975|GO:0019800|GO:0030198|GO:0009612|GO:0042060|GO:0009887|GO:0001822|GO:0030203|GO:0007519|GO:0030204|GO:0030206|GO:0030207|GO:0030208|GO:0001890|GO:0044281|GO:…	GO:0005515|GO:0005518|GO:0005539|GO:0050840|GO:0047485|GO:0005515|GO:0005518|GO:0005539|GO:0050840|GO:0047485|GO:0005515|GO:0005518|GO:0005539|GO:0050840|GO:0047485|GO:0005515|GO:0005518|GO:0005539|GO:0050840|GO:0047485|GO:0005515|GO:0005518|GO:0005539|GO:0050840|GO:0047485|GO:0005515|GO:0005518|GO:0005539|GO:0050840|GO:0047485|GO:0005515|GO:0005518|GO:0005539|GO:0050840|GO:0047485|GO:0005515|GO:…	GO:0005576|GO:0005615|GO:0031012|GO:0005589|GO:0043202|GO:0005796|GO:0005578|GO:0005576|GO:0005615|GO:0031012|GO:0005589|GO:0043202|GO:0005796|GO:0005576|GO:0005615|GO:0031012|GO:0005589|GO:0043202|GO:0005796|GO:0005576|GO:0005615|GO:0031012|GO:0005589|GO:0043202|GO:0005796|GO:0005576|GO:0005615|GO:0031012|GO:0005589|GO:0043202|GO:0005796|GO:0005576|GO:0005615|GO:0031012|GO:0005589|GO:0043202|GO:…	0.466
2621	GAS6	0.0296	2	3392	13	114523522	114567046	growth arrest-specific 6	GO:0008283|GO:0006508|GO:0001764|GO:0043066|GO:0045892|GO:0032689|GO:0043433|GO:0007155|GO:0007165|GO:0016477|GO:0040008|GO:0010628|GO:0006468|GO:0007050|GO:0043154|GO:0046827|GO:0071363|GO:0007596|GO:0030168|GO:0001934|GO:0003104|GO:0032720|GO:0018105|GO:0051897|GO:0072661|GO:0048146|GO:0071333|GO:0050766|GO:0031100|GO:0043491|GO:2000270|GO:0050900|GO:0006909|GO:0031589|GO:0033138|GO:0070527|GO:…	GO:0005515|GO:0005509|GO:0005245|GO:0005102|GO:0043027|GO:0030971|GO:0001786|GO:0048018|GO:0030296|GO:0060090|GO:0048018|GO:0005515|GO:0005509|GO:0005515|GO:0005509|GO:0005245|GO:0005102|GO:0043027|GO:0030971|GO:0001786|GO:0048018|GO:0030296|GO:0060090|GO:0005515|GO:0005509|GO:0005245|GO:0005102|GO:0043027|GO:0030971|GO:0001786|GO:0048018|GO:0030296|GO:0060090|GO:0005515|GO:0005509|GO:0005245|GO:…	GO:0005737|GO:0005576|GO:0005615|GO:0005788|GO:0005796|GO:0031093|GO:0005615|GO:0005622|GO:0005576|GO:0005737|GO:0005576|GO:0005615|GO:0005788|GO:0005796|GO:0031093|GO:0005737|GO:0005576|GO:0005615|GO:0005788|GO:0005796|GO:0031093|GO:0005737|GO:0005576|GO:0005615|GO:0005788|GO:0005796|GO:0031093	0.443
7412	VCAM1	0.0297	2	3401	1	101185298	101204601	vascular cell adhesion molecule 1	GO:0050776|GO:0007507|GO:0007155|GO:0001666|GO:0007568|GO:0009308|GO:0042102|GO:0019221|GO:0007584|GO:0010212|GO:0030183|GO:0071333|GO:0002526|GO:0060710|GO:0007157|GO:0060333|GO:0007159|GO:0019048|GO:0002544|GO:0050901|GO:0022614|GO:0050776|GO:0007507|GO:0007155|GO:0001666|GO:0007568|GO:0009308|GO:0042102|GO:0019221|GO:0007584|GO:0010212|GO:0030183|GO:0071333|GO:0002526|GO:0060710|GO:0007157|GO:…	GO:0005515|GO:0005178|GO:0008131|GO:0050839|GO:0005515|GO:0005178|GO:0008131|GO:0050839|GO:0005515|GO:0005178|GO:0008131|GO:0050839|GO:0005178|GO:0005515	GO:0016021|GO:0005886|GO:0005615|GO:0005783|GO:0002102|GO:0009986|GO:0005794|GO:0042383|GO:0045177|GO:0005769|GO:0009897|GO:0030175|GO:0005902|GO:0071065|GO:0016021|GO:0005886|GO:0005615|GO:0005783|GO:0002102|GO:0009986|GO:0005794|GO:0042383|GO:0045177|GO:0005769|GO:0009897|GO:0030175|GO:0005902|GO:0071065|GO:0016021|GO:0005886|GO:0005615|GO:0005783|GO:0002102|GO:0009986|GO:0005794|GO:0042383|GO:…	0.453
3484	IGFBP1	0.0298	1	296	7	45927956	45933267	insulin-like growth factor binding protein 1	GO:0001558|GO:0007165|GO:0008286|GO:0030307|GO:0042246|GO:0044267|GO:0030968|GO:0006987|GO:0001558|GO:0001558	GO:0005520|GO:0005520|GO:0005520	GO:0005576|GO:0005615|GO:0005576|GO:0005576	0.381
23022	PALLD	0.03	2	3419	4	169418217	169849608	palladin, cytoskeletal associated protein	GO:0007010|GO:0007010|GO:0007010|GO:0007010|GO:0007010	GO:0005515|GO:0003779|GO:0051371|GO:0005515|GO:0003779|GO:0051371|GO:0005515|GO:0005515|GO:0003779|GO:0051371|GO:0005515|GO:0005515|GO:0005515|GO:0003779|GO:0051371|GO:0005515|GO:0005515|GO:0005515|GO:0003779|GO:0051371	GO:0005634|GO:0001726|GO:0005884|GO:0030027|GO:0005925|GO:0030018|GO:0005634|GO:0001726|GO:0005884|GO:0030027|GO:0005925|GO:0030018|GO:0005634|GO:0001726|GO:0005884|GO:0030027|GO:0005925|GO:0030018|GO:0005634|GO:0001726|GO:0005884|GO:0030027|GO:0005925|GO:0030018|GO:0005634|GO:0001726|GO:0005884|GO:0030027|GO:0005925|GO:0030018	0.477
871	SERPINH1	0.0307	2	3457	11	75273101	75283828	serpin peptidase inhibitor, clade H (heat shock protein 47), member 1, (collagen binding protein 1)	GO:0030162|GO:0030198|GO:0010951|GO:0051604|GO:0030199|GO:0032964|GO:0006986|GO:0030162|GO:0030198|GO:0010951|GO:0051604|GO:0030199|GO:0032964|GO:0006986|GO:0051604|GO:0030199|GO:0032964|GO:0051604|GO:0030199|GO:0032964|GO:0051604|GO:0030199|GO:0032964|GO:0051604|GO:0030199|GO:0032964|GO:0030162|GO:0030198|GO:0010951|GO:0051604|GO:0030199|GO:0032964|GO:0006986|GO:0051604|GO:0030199|GO:0032964|GO:…	GO:0051082|GO:0005518|GO:0004867|GO:0051082|GO:0005518|GO:0004867|GO:0051082|GO:0051082|GO:0051082|GO:0051082|GO:0051082|GO:0005518|GO:0004867|GO:0005515|GO:0051082|GO:0051082|GO:0051082|GO:0051082|GO:0051082	GO:0005737|GO:0005615|GO:0005783|GO:0005788|GO:0005793|GO:0005737|GO:0005615|GO:0005783|GO:0005788|GO:0005793|GO:0005615|GO:0005615|GO:0005783|GO:0005615|GO:0005783|GO:0005615|GO:0005615|GO:0005783|GO:0005615|GO:0005783|GO:0005737|GO:0005615|GO:0005783|GO:0005788|GO:0005793|GO:0005783|GO:0005615|GO:0005783|GO:0005615|GO:0005783|GO:0005615|GO:0005783|GO:0005615|GO:0005783|GO:0005737|GO:0005615	0.469
3205	HOXA9	0.0308	2	3460	7	27202054	27210117	homeobox A9	GO:0006351|GO:0007275|GO:0006355|GO:0048706|GO:0009952|GO:0009954|GO:0035115|GO:0030879|GO:0060216|GO:0045638|GO:0042118|GO:0045638|GO:0006351|GO:0007275|GO:0006355|GO:0048706|GO:0009952|GO:0009954|GO:0035115|GO:0030879|GO:0060216|GO:0045638|GO:0042118|GO:0045638|GO:0006351|GO:0006351	GO:0003700|GO:0005515|GO:0003677|GO:0043565|GO:0019899|GO:0005515|GO:0003700|GO:0005515|GO:0003677|GO:0043565|GO:0019899|GO:0005515	GO:0005634|GO:0005667|GO:0005737|GO:0005634|GO:0005634|GO:0005667|GO:0005737|GO:0005634|GO:0005634|GO:0005634	0.447
90865	IL33	0.0309	2	3467	9	6215805	6257983	interleukin 33	GO:0006351|GO:0045944|GO:0050729|GO:0032689|GO:0032755|GO:0002826|GO:0032754|GO:0043032|GO:0090197|GO:0032753|GO:0002830|GO:0002686|GO:0032736|GO:0051024|GO:0051025|GO:0045944|GO:0050729|GO:0010628|GO:0006351|GO:0045944|GO:0050729|GO:0032689|GO:0032755|GO:0002826|GO:0032754|GO:0043032|GO:0090197|GO:0032753|GO:0002830|GO:0002686|GO:0032736|GO:0051024|GO:0051025|GO:0006351|GO:0045944|GO:0050729|GO:…	GO:0005515|GO:0005125|GO:0005125|GO:0005515|GO:0005125|GO:0005515|GO:0005125	GO:0005634|GO:0005615|GO:0005694|GO:0030133|GO:0005634|GO:0005615|GO:0005694|GO:0030133|GO:0005634|GO:0005615|GO:0005694|GO:0030133	0.446
10186	LHFP	0.031	2	3476	13	39917029	40177665	lipoma HMGIC fusion partner		GO:0003677	GO:0016021	0.456
4128	MAOA	0.0315	2	3499	X	43515467	43606068	monoamine oxidase A	GO:0055114|GO:0044281|GO:0007269|GO:0007268|GO:0007610|GO:0042135|GO:0042420|GO:0042136|GO:0006805|GO:0006576|GO:0055114|GO:0044281|GO:0007269|GO:0007268|GO:0007610|GO:0042135|GO:0042420|GO:0042136|GO:0006805|GO:0006576	GO:0016491|GO:0050660|GO:0008131|GO:0016491|GO:0008131	GO:0016021|GO:0005741|GO:0005739|GO:0016021|GO:0005741	0.449
8076	MFAP5	0.0315	2	3501	12	8789942	8815484	microfibrillar associated protein 5	GO:0043206|GO:0043206|GO:0030198|GO:0043206|GO:0043206|GO:0043206|GO:0043206|GO:0043206|GO:0043206|GO:0043206	GO:0005201	GO:0001527|GO:0001527|GO:0005576|GO:0001527|GO:0031012|GO:0001527|GO:0001527|GO:0001527|GO:0001527|GO:0001527|GO:0001527|GO:0001527|GO:0001527	0.448
4643	MYO1E	0.0318	1	316	15	59427113	59665099	myosin IE	GO:0001701|GO:0048008|GO:0003094|GO:0032836|GO:0006897|GO:0001570|GO:0030048|GO:0072015|GO:0035166|GO:0030097|GO:0001822|GO:0003094|GO:0006807|GO:0032836|GO:0072015	GO:0005515|GO:0005524|GO:0035091|GO:0005516|GO:0003774|GO:0042623|GO:0051015|GO:0000146|GO:0005524|GO:0003774|GO:0005515|GO:0005524|GO:0003774|GO:0005524|GO:0003774|GO:0005524|GO:0003774	GO:0005737|GO:0005856|GO:0005912|GO:0015629|GO:0016459|GO:0005911|GO:0045334|GO:0005737|GO:0005912|GO:0005911|GO:0016459|GO:0016459|GO:0016459|GO:0016459	0.442
23460	ABCA6	0.0319	2	3523	17	67074843	67138029	ATP-binding cassette, sub-family A (ABC1), member 6	GO:0006810|GO:0006810	GO:0000166|GO:0005524|GO:0016887|GO:0017111|GO:0005524|GO:0016887	GO:0016021|GO:0016021	0.45
4881	NPR1	0.0321	1	319	1	153651113	153666468	natriuretic peptide receptor A/guanylate cyclase A (atrionatriuretic peptide receptor A)	GO:0030308|GO:0016525|GO:0035556|GO:0006468|GO:0009190|GO:0007166|GO:0006182|GO:0008217|GO:0050880|GO:0048662|GO:0035810|GO:0035815|GO:0007589|GO:0030828|GO:0007168|GO:0042417|GO:0042312|GO:0043114|GO:0006182|GO:0007166	GO:0005524|GO:0005525|GO:0004672|GO:0019901|GO:0004713|GO:0016849|GO:0004383|GO:0016772|GO:0017046|GO:0042562|GO:0008528|GO:0016941|GO:0004383|GO:0016941|GO:0005515	GO:0005887|GO:0005886	0.372
216	ALDH1A1	0.0321	2	3537	9	75515578	75695358	aldehyde dehydrogenase 1 family, member A1	GO:0055114|GO:0044281|GO:0008152|GO:0006081|GO:0042572|GO:0006805|GO:0032320|GO:0006069|GO:0008218|GO:0055114|GO:0008152|GO:0055114|GO:0008152|GO:0055114|GO:0008152	GO:0016491|GO:0005497|GO:0003995|GO:0005099|GO:0001758|GO:0004029|GO:0016491|GO:0016491|GO:0016491	GO:0005737|GO:0005829	0.48
54345	SOX18	0.0326	1	324	20	62679076	62680994	SRY (sex determining region Y)-box 18	GO:0000122|GO:0045944|GO:0045893|GO:0045892|GO:0001525|GO:0035050|GO:0001701|GO:0048469|GO:0003151|GO:0001942|GO:0001570|GO:0043534|GO:0060214|GO:0060836|GO:0001946|GO:0001947|GO:0001944|GO:0042789|GO:0060956|GO:0061028|GO:0022405|GO:0048866|GO:0072091|GO:0045892|GO:0001570|GO:0006355|GO:0045893|GO:0007507|GO:0001568|GO:0001525|GO:0035050|GO:0001946|GO:0001945|GO:0060836|GO:0001944|GO:0060214|GO:…	GO:0000978|GO:0001077|GO:0044212|GO:0005515|GO:0003700|GO:0043565|GO:0003677|GO:0044212	GO:0005634|GO:0000790|GO:0005634	0.377
624	BDKRB2	0.0329	2	3576	14	96671016	96710666	bradykinin receptor B2	GO:0043066|GO:0006954|GO:0007186|GO:0007166|GO:0007204|GO:0006939|GO:0007169|GO:0033137|GO:0042311|GO:0009651|GO:0042310|GO:0019229|GO:0008015|GO:0050482|GO:0043114|GO:0043066|GO:0006954|GO:0007186|GO:0007166|GO:0007204|GO:0006939|GO:0007169|GO:0033137|GO:0042311|GO:0009651|GO:0042310|GO:0019229|GO:0008015|GO:0050482|GO:0043114|GO:0043066|GO:0006954|GO:0007186|GO:0007166|GO:0007204|GO:0006939|GO:…	GO:0005515|GO:0046982|GO:0004930|GO:0004435|GO:0002020|GO:0031702|GO:0004947|GO:0005515|GO:0046982|GO:0004930|GO:0004435|GO:0002020|GO:0031702|GO:0004947|GO:0005515|GO:0046982|GO:0004930|GO:0004435|GO:0002020|GO:0031702|GO:0004947|GO:0005515|GO:0046982|GO:0004930|GO:0004435|GO:0002020|GO:0031702|GO:0004947	GO:0016021|GO:0005886|GO:0005887|GO:0005768|GO:0016021|GO:0005886|GO:0005887|GO:0005768|GO:0016021|GO:0005886|GO:0005887|GO:0005768|GO:0016021|GO:0005886|GO:0005887|GO:0005768	0.466
2191	FAP	0.0331	2	3588	2	163027194	163101661	fibroblast activation protein, alpha	GO:0006508|GO:0006508|GO:0043542|GO:0010716|GO:0051917|GO:0006508|GO:0006508|GO:0006508	GO:0008236|GO:0005515|GO:0042803|GO:0004222|GO:0004252|GO:0046983|GO:0008233|GO:0008236|GO:0002020|GO:0004175|GO:0008239|GO:0004252|GO:0008236|GO:0008233	GO:0016021|GO:0016020|GO:0005615|GO:0030054|GO:0030027|GO:0031258|GO:0071438|GO:0016020|GO:0016020|GO:0016020	0.439
4681	NBL1	0.0331	2	3589	1	19967048	19984945	neuroblastoma 1, DAN family BMP antagonist	GO:0045666|GO:0007399|GO:0048812|GO:0048263|GO:0090027|GO:0035582|GO:0045666|GO:0007399|GO:0048812|GO:0048263|GO:0090027|GO:0035582|GO:0045666|GO:0007399|GO:0048812|GO:0048263|GO:0090027|GO:0035582|GO:0045666|GO:0007399|GO:0048812|GO:0048263|GO:0090027|GO:0035582|GO:0045666|GO:0007399|GO:0048812|GO:0048263|GO:0090027|GO:0035582|GO:0045666|GO:0007399|GO:0048812|GO:0048263|GO:0090027|GO:0035582|GO:…	GO:0016015|GO:0036122|GO:0016015|GO:0036122|GO:0016015|GO:0036122|GO:0016015|GO:0036122|GO:0016015|GO:0036122|GO:0016015|GO:0036122|GO:0016015|GO:0036122|GO:0016015|GO:0036122	GO:0005576|GO:0005576|GO:0005739|GO:0005739|GO:0005576|GO:0005576|GO:0005576|GO:0005576|GO:0005576|GO:0005576	0.464
4060	LUM	0.0331	2	3589	12	91496406	91505608	lumican	GO:0045944|GO:0044281|GO:0007601|GO:0014070|GO:0005975|GO:0051216|GO:0030199|GO:0030203|GO:0070848|GO:0018146|GO:0042339|GO:0042340	GO:0005515|GO:0005518|GO:0005201	GO:0005576|GO:0005615|GO:0005578|GO:0031012|GO:0043202|GO:0005796|GO:0005583|GO:0005578	0.478
23213	SULF1	0.0332	2	3592	8	70378859	70573150	sulfatase 1	GO:0060348|GO:0048706|GO:0002063|GO:0003094|GO:0010575|GO:0014846|GO:0030201|GO:0032836|GO:0035860|GO:0040037|GO:0060384|GO:0060686|GO:0006915|GO:0060348|GO:0016525|GO:0008152|GO:0048706|GO:0030336|GO:0002063|GO:0003094|GO:0010575|GO:0014846|GO:0030201|GO:0032836|GO:0035860|GO:0040037|GO:0060384|GO:0051216|GO:0030513|GO:0001822|GO:0001937|GO:0048010|GO:0030177|GO:0060686|GO:0040036|GO:0060348|GO:…	GO:0008449|GO:0005509|GO:0003824|GO:0008449|GO:0008484|GO:0004065|GO:0003824|GO:0008449|GO:0005509|GO:0003824|GO:0008449|GO:0008484|GO:0004065|GO:0005509|GO:0003824|GO:0008449|GO:0008484|GO:0004065|GO:0008449|GO:0008449|GO:0003824|GO:0008449|GO:0008484|GO:0005509|GO:0003824|GO:0008449|GO:0008484|GO:0004065	GO:0005886|GO:0005886|GO:0005615|GO:0005783|GO:0009986|GO:0005794|GO:0045121|GO:0005795|GO:0005886|GO:0005886|GO:0005615|GO:0005783|GO:0009986|GO:0005794|GO:0045121|GO:0005795|GO:0005886|GO:0005615|GO:0005783|GO:0009986|GO:0005794|GO:0045121|GO:0005795|GO:0005886|GO:0005886|GO:0005886|GO:0005886|GO:0005615|GO:0005783|GO:0009986|GO:0005794|GO:0045121|GO:0005795	0.46
4256	MGP	0.0339	2	3633	12	15034115	15038860	matrix Gla protein	GO:0030154|GO:0001502|GO:0030500|GO:0001503|GO:0030154|GO:0001502|GO:0030500|GO:0001503	GO:0005509|GO:0005201|GO:0008147|GO:0005509|GO:0005201|GO:0008147	GO:0005576|GO:0005578|GO:0031012|GO:0005576|GO:0005578|GO:0031012	0.464
4071	TM4SF1	0.034	2	3639	3	149086809	149095652	transmembrane 4 L six family member 1	GO:0008150	GO:0003674	GO:0016021|GO:0005887|GO:0016021|GO:0016021|GO:0016021	0.506
8436	SDPR	0.0347	2	3674	2	192699028	192711981	serum deprivation response		GO:0005515|GO:0005543|GO:0001786|GO:0005515	GO:0005886|GO:0005737|GO:0005829|GO:0005794|GO:0005901	0.458
79642	ARSJ	0.0349	2	3687	4	114821440	114900883	arylsulfatase family, member J	GO:0044281|GO:0008152|GO:0006665|GO:0044267|GO:0043687|GO:0006687|GO:0008152|GO:0044281|GO:0008152|GO:0006665|GO:0044267|GO:0043687|GO:0006687	GO:0046872|GO:0003824|GO:0008484|GO:0004065|GO:0003824|GO:0008484|GO:0046872|GO:0003824|GO:0008484|GO:0004065	GO:0005576|GO:0005788|GO:0005576|GO:0005788	0.464
3856	KRT8	0.0349	2	3687	12	53290977	53343738	keratin 8	GO:0006915|GO:0007010|GO:0033209|GO:0060706|GO:0045214|GO:0051707|GO:0051599|GO:0019048|GO:0006915|GO:0007010|GO:0033209|GO:0060706|GO:0045214|GO:0051707|GO:0051599|GO:0019048|GO:0006915|GO:0007010|GO:0033209|GO:0060706|GO:0045214|GO:0051707|GO:0051599|GO:0019048|GO:0006915|GO:0007010|GO:0033209|GO:0060706|GO:0045214|GO:0051707|GO:0051599|GO:0019048|GO:0097284|GO:0097191|GO:0006915|GO:0033209|GO:…	GO:0005515|GO:0005198|GO:0097110|GO:0032403|GO:0005515|GO:0005198|GO:0097110|GO:0032403|GO:0005515|GO:0005198|GO:0097110|GO:0032403|GO:0005515|GO:0005198|GO:0097110|GO:0032403|GO:0005515|GO:0005198|GO:0032403|GO:0005198|GO:0005198|GO:0032403|GO:0005198|GO:0032403|GO:0005198|GO:0032403|GO:0005198	GO:0005737|GO:0005882|GO:0042383|GO:0005654|GO:0045095|GO:0030018|GO:0016363|GO:0043034|GO:0016010|GO:0005737|GO:0005882|GO:0042383|GO:0005654|GO:0045095|GO:0030018|GO:0016363|GO:0043034|GO:0016010|GO:0005737|GO:0005882|GO:0042383|GO:0005654|GO:0045095|GO:0030018|GO:0016363|GO:0043034|GO:0016010|GO:0005737|GO:0005882|GO:0042383|GO:0005654|GO:0045095|GO:0030018|GO:0016363|GO:0043034|GO:0016010|GO:…	0.457
6678	SPARC	0.035	2	3688	5	151040657	151066726	secreted protein, acidic, cysteine-rich (osteonectin)	GO:0007507|GO:0060348|GO:0046686|GO:0007165|GO:0032496|GO:0042127|GO:0030198|GO:0071363|GO:0009629|GO:0034097|GO:0051591|GO:0007596|GO:0030168|GO:0042060|GO:0051384|GO:0033591|GO:0045471|GO:0001503|GO:0010288|GO:0051592|GO:0030324|GO:0043434|GO:0048839|GO:0002576|GO:0007507|GO:0060348|GO:0046686|GO:0007165|GO:0032496|GO:0042127|GO:0071363|GO:0009629|GO:0034097|GO:0051591|GO:0042060|GO:0051384|GO:…	GO:0005515|GO:0005509|GO:0005518|GO:0050840|GO:0005515|GO:0005509|GO:0050840|GO:0005515|GO:0005509|GO:0050840|GO:0005515|GO:0050840|GO:0050840	GO:0005634|GO:0005737|GO:0005576|GO:0005615|GO:0005604|GO:0005578|GO:0031012|GO:0031988|GO:0031093|GO:0071682|GO:0005622|GO:0005634|GO:0005737|GO:0005615|GO:0005578|GO:0031988|GO:0005634|GO:0005737|GO:0005615|GO:0005578|GO:0031988|GO:0005634|GO:0005737|GO:0005615|GO:0031012|GO:0031988|GO:0005634|GO:0005737|GO:0031012|GO:0031988	0.461
2252	FGF7	0.0353	1	351	15	49715293	49780972	fibroblast growth factor 7	GO:0038095|GO:0045087|GO:0050679|GO:0060445|GO:0051781|GO:0008284|GO:0007165|GO:0009611|GO:0048015|GO:0008286|GO:0008544|GO:0050731|GO:0031069|GO:0031532|GO:0060665|GO:0008543|GO:0007173|GO:0034394|GO:0048011|GO:0050918|GO:0060501|GO:0010838|GO:0051549|GO:0061033|GO:0010463|GO:0008284|GO:0008543|GO:0038095|GO:0045087|GO:0050679|GO:0060445|GO:0051781|GO:0008284|GO:0007165|GO:0009611|GO:0048015|GO:…	GO:0005515|GO:0008083|GO:0008201|GO:0005104|GO:0042056|GO:0005515|GO:0008083|GO:0005104|GO:0005515|GO:0008083|GO:0008201|GO:0005104|GO:0042056|GO:0008083|GO:0005104	GO:0005576|GO:0005794|GO:0005576|GO:0005576|GO:0005794|GO:0005576|GO:0005794	0.379
4638	MYLK	0.0353	2	3708	3	123328896	123603178	myosin light chain kinase	GO:0006468|GO:0030335|GO:0051928|GO:0071476|GO:0006939|GO:0032060|GO:0006936|GO:0060414|GO:0090303|GO:0014820|GO:0006468|GO:0030335|GO:0051928|GO:0071476|GO:0006939|GO:0032060|GO:0006936|GO:0060414|GO:0090303|GO:0014820|GO:0006468|GO:0030335|GO:0051928|GO:0071476|GO:0006939|GO:0032060|GO:0006936|GO:0060414|GO:0090303|GO:0014820|GO:0006468|GO:0030335|GO:0051928|GO:0071476|GO:0006939|GO:0032060|GO:…	GO:0005515|GO:0005524|GO:0046872|GO:0004672|GO:0003779|GO:0004713|GO:0005516|GO:0016772|GO:0004687|GO:0005515|GO:0005524|GO:0046872|GO:0003779|GO:0005516|GO:0004687|GO:0005515|GO:0016301|GO:0005515|GO:0005524|GO:0046872|GO:0004674|GO:0004672|GO:0003779|GO:0004713|GO:0005516|GO:0016772|GO:0004687|GO:0005515|GO:0005524|GO:0046872|GO:0003779|GO:0005516|GO:0004687|GO:0005515|GO:0005524|GO:0046872|GO:…	GO:0005886|GO:0005737|GO:0005829|GO:0030027|GO:0032154|GO:0001725|GO:0005886|GO:0005737|GO:0005829|GO:0030027|GO:0032154|GO:0001725|GO:0005886|GO:0005737|GO:0005829|GO:0030027|GO:0032154|GO:0001725|GO:0005886|GO:0005737|GO:0005829|GO:0030027|GO:0032154|GO:0001725|GO:0005886|GO:0005737|GO:0005829|GO:0030027|GO:0032154|GO:0001725|GO:0005886|GO:0005737|GO:0005829|GO:0030027|GO:0032154|GO:0001725|GO:…	0.455
1306	COL15A1	0.036	2	3744	9	101705461	101833069	collagen, type XV, alpha 1	GO:0030154|GO:0022617|GO:0001525|GO:0007155|GO:0007165|GO:0030198|GO:0030574	GO:0005198|GO:0005201	GO:0016021|GO:0005576|GO:0005615|GO:0005604|GO:0031012|GO:0005788|GO:0005582	0.464
7474	WNT5A	0.0361	2	3746	3	55499743	55523973	wingless-type MMTV integration site family, member 5A	GO:0045944|GO:0007411|GO:0007275|GO:0045893|GO:0043066|GO:0050729|GO:0045892|GO:0071560|GO:0060070|GO:0030182|GO:0045599|GO:0008584|GO:0016055|GO:0006468|GO:0001756|GO:0000187|GO:0071222|GO:0071346|GO:0048706|GO:0002088|GO:0090090|GO:0045165|GO:0045766|GO:0001843|GO:0071277|GO:0050680|GO:0001938|GO:0042060|GO:0045778|GO:0034613|GO:0045732|GO:0030216|GO:0007257|GO:0040037|GO:0030514|GO:0051216|GO:…	GO:0003700|GO:0019904|GO:0005102|GO:0044212|GO:0005109|GO:0005125|GO:0048018|GO:0005110|GO:0005115|GO:0005515|GO:0005109|GO:0003700|GO:0019904|GO:0005102|GO:0044212|GO:0005109|GO:0005125|GO:0048018|GO:0005110|GO:0005115|GO:0005102|GO:0003700|GO:0019904|GO:0005102|GO:0044212|GO:0005109|GO:0005125|GO:0048018|GO:0005110|GO:0005115	GO:0005886|GO:0005576|GO:0005615|GO:0009986|GO:0005578|GO:0005788|GO:0005796|GO:0031012|GO:0005886|GO:0005576|GO:0005615|GO:0009986|GO:0005578|GO:0005788|GO:0005796|GO:0005576|GO:0005578|GO:0005886|GO:0005576|GO:0005615|GO:0009986|GO:0005578|GO:0005788|GO:0005796	0.462
7130	TNFAIP6	0.0362	2	3751	2	152214106	152236560	tumor necrosis factor, alpha-induced protein 6	GO:0006954|GO:0007155|GO:0007165|GO:0007267	GO:0005540		0.479
165	AEBP1	0.0362	2	3753	7	44143960	44154161	AE binding protein 1	GO:0006351|GO:0006508|GO:0001501|GO:0007155|GO:0007517|GO:0006355|GO:0007155|GO:0006351|GO:0006508|GO:0001501|GO:0007155|GO:0007517|GO:0006508|GO:0006508	GO:0003700|GO:0003714|GO:0008270|GO:0003677|GO:0005516|GO:0004181|GO:0004180|GO:0004180|GO:0003700|GO:0003714|GO:0008270|GO:0003677|GO:0005516|GO:0004181|GO:0004180|GO:0008270|GO:0004181|GO:0008270|GO:0004181	GO:0005634|GO:0005737|GO:0005615|GO:0031012|GO:0005634|GO:0005737|GO:0005615|GO:0031012	0.448
3426	CFI	0.0363	2	3757	LRG_48	4807	66294	complement factor I	GO:0006508|GO:0006508|GO:0006508|GO:0006958|GO:0045087|GO:0030449	GO:0005515|GO:0004252|GO:0005044|GO:0003824|GO:0005515|GO:0004252|GO:0005044|GO:0003824|GO:0005044|GO:0005515|GO:0046872|GO:0004252|GO:0005044|GO:0003824	GO:0016020|GO:0016020|GO:0016020|GO:0005576|GO:0016020|GO:0005615	0.476
4312	MMP1	0.0363	2	3759	11	102660651	102668891	matrix metallopeptidase 1 (interstitial collagenase)	GO:0006508|GO:0022617|GO:0030198|GO:0030574|GO:0007596|GO:0050900|GO:0044267|GO:0019048	GO:0004222|GO:0008270|GO:0005509|GO:0008237	GO:0005576|GO:0005578|GO:0031012	0.454
7098	TLR3	0.0364	2	3763	LRG_117	5001	20944	toll-like receptor 3	GO:0045944|GO:0045087|GO:0006954|GO:0043123|GO:0050729|GO:0032728|GO:0043330|GO:0007165|GO:0042742|GO:0051607|GO:0045671|GO:0007250|GO:0002224|GO:0046330|GO:0032755|GO:0032760|GO:0007249|GO:0071260|GO:0045080|GO:0002756|GO:0032722|GO:0034138|GO:0042346|GO:0051092|GO:0032735|GO:0006972|GO:0034346|GO:0045359|GO:0007252|GO:0034142|GO:0045078|GO:0032757|GO:0035666|GO:0009597|GO:0034123|GO:0045356|GO:…	GO:0005515|GO:0003725|GO:0004872|GO:0004888|GO:0005515|GO:0004872|GO:0005515|GO:0003725|GO:0004888|GO:0005515|GO:0003725|GO:0004888	GO:0016021|GO:0005737|GO:0005789|GO:0016020|GO:0000139|GO:0010008|GO:0005887|GO:0036020|GO:0005622|GO:0009986|GO:0016021|GO:0016021	0.444
7057	THBS1	0.0364	2	3766	15	39873280	39891667	thrombospondin 1	GO:0006954|GO:0016525|GO:0003151|GO:0003197|GO:0003417|GO:0010811|GO:0048514|GO:0002040|GO:0043066|GO:0006954|GO:0016525|GO:0006955|GO:0007155|GO:0001666|GO:0042493|GO:0016477|GO:0000187|GO:2000379|GO:0007050|GO:0030198|GO:0045766|GO:0018149|GO:0032026|GO:0043154|GO:0032570|GO:0007596|GO:0030168|GO:0003151|GO:0003197|GO:0003417|GO:0010811|GO:0048514|GO:0009749|GO:0030335|GO:0045727|GO:0051897|GO:…	GO:0050840|GO:0005515|GO:0005509|GO:0008201|GO:0043236|GO:0050840|GO:0005178|GO:0042802|GO:0050431|GO:0001968|GO:0001948|GO:0017134|GO:0030169|GO:0001786|GO:0070052|GO:0043394|GO:0070051|GO:0050431	GO:0005615|GO:0005576|GO:0005615|GO:0009986|GO:0031012|GO:0009897|GO:0030141|GO:0070062|GO:0005577|GO:0031091|GO:0031093|GO:0005737	0.528
6355	CCL8	0.0369	2	3789	17	32646055	32648421	chemokine (C-C motif) ligand 8	GO:0006954|GO:0009615|GO:0006955|GO:0007165|GO:0006816|GO:0006468|GO:0007267|GO:0006935|GO:0006887|GO:0006874	GO:0008201|GO:0004672|GO:0008009|GO:0016004	GO:0005576|GO:0005615	0.462
316	AOX1	0.037	2	3794	2	201450591	201541787	aldehyde oxidase 1	GO:0006954|GO:0055114|GO:0044281|GO:0072593|GO:0006766|GO:0006767|GO:0042816|GO:0055114|GO:0055114|GO:0055114	GO:0016491|GO:0046872|GO:0003824|GO:0005506|GO:0009055|GO:0051287|GO:0050660|GO:0051536|GO:0008762|GO:0051537|GO:0004031|GO:0016614|GO:0004854|GO:0043546|GO:0016491|GO:0046872|GO:0009055|GO:0051287|GO:0051536|GO:0051537|GO:0004031|GO:0016491|GO:0046872|GO:0051287|GO:0016491|GO:0046872|GO:0051287	GO:0005737|GO:0005829	0.442
5156	PDGFRA	0.0372	1	370	4	55095264	55164414	platelet-derived growth factor receptor, alpha polypeptide	GO:0038095|GO:0045087|GO:0042475|GO:0018108|GO:0008284|GO:0048015|GO:0001701|GO:0006468|GO:0030198|GO:0048704|GO:0042060|GO:0048008|GO:0030335|GO:0030325|GO:0007204|GO:0046777|GO:0023019|GO:0045740|GO:0048146|GO:0060326|GO:0048557|GO:0007169|GO:0048701|GO:0030539|GO:0014068|GO:0070527|GO:0033327|GO:0060021|GO:0070374|GO:0008543|GO:0030324|GO:0001553|GO:0007173|GO:0043552|GO:2000249|GO:0010544|GO:…	GO:0005515|GO:0042803|GO:0005524|GO:0004672|GO:0004713|GO:0005161|GO:0004714|GO:0016772|GO:0005018|GO:0005021|GO:0048407|GO:0038085|GO:0048407|GO:0005515|GO:0042803|GO:0005524|GO:0005161|GO:0004714|GO:0005018|GO:0005021|GO:0048407|GO:0038085|GO:0005515|GO:0005515|GO:0042803|GO:0005524|GO:0004672|GO:0004713|GO:0005161|GO:0004714|GO:0016772|GO:0005018|GO:0005021|GO:0048407|GO:0038085|GO:0005515|GO:…	GO:0016021|GO:0005634|GO:0005886|GO:0005737|GO:0005887|GO:0009897|GO:0031226|GO:0009986|GO:0005634|GO:0005886|GO:0005737|GO:0005887|GO:0009897|GO:0031226|GO:0005634|GO:0005886|GO:0005737|GO:0005887|GO:0009897|GO:0031226|GO:0009897|GO:0009897|GO:0009897	0.369
283	ANG	0.0372	2	3806	14	21152336	21167130	angiogenin, ribonuclease, RNase A family, 5	GO:0001890|GO:0007154|GO:0001525|GO:0001666|GO:0016477|GO:0001938|GO:0001541|GO:0001556|GO:0009725|GO:0048662|GO:0008219|GO:0030041|GO:0017148|GO:0050714|GO:0032148|GO:0009303|GO:0007202|GO:0042592|GO:0042327|GO:0006651|GO:0032431|GO:0001890|GO:0007154|GO:0001525|GO:0001666|GO:0016477|GO:0001938|GO:0001541|GO:0001556|GO:0009725|GO:0048662|GO:0008219|GO:0030041|GO:0017148|GO:0050714|GO:0032148|GO:…	GO:0005515|GO:0004519|GO:0008201|GO:0003677|GO:0003779|GO:0005507|GO:0005102|GO:0042277|GO:0019843|GO:0004540|GO:0004522|GO:0005515|GO:0004519|GO:0008201|GO:0003677|GO:0003779|GO:0005507|GO:0005102|GO:0042277|GO:0019843|GO:0004540|GO:0004522	GO:0005634|GO:0005615|GO:0005730|GO:0043025|GO:0030426|GO:0005605|GO:0032311|GO:0005634|GO:0005615|GO:0005730|GO:0043025|GO:0030426|GO:0005605|GO:0032311	0.462
1277	COL1A1	0.0374	2	3815	LRG_1	5001	22544	collagen, type I, alpha 1	GO:0045893|GO:0001501|GO:0022617|GO:0015031|GO:0071560|GO:0007601|GO:0048706|GO:0030198|GO:0030574|GO:0007605|GO:0051591|GO:0034504|GO:0007596|GO:0030168|GO:0090263|GO:0030335|GO:0042542|GO:0007584|GO:0001958|GO:0050900|GO:0001568|GO:0030199|GO:0001649|GO:0043434|GO:0060346|GO:0071260|GO:0060351|GO:0060325|GO:0071300|GO:0071230|GO:0010812|GO:0070208|GO:0043589|GO:0032964|GO:0001957|GO:0010718|GO:…	GO:0005515|GO:0046872|GO:0042802|GO:0005201|GO:0048407|GO:0005515|GO:0005515	GO:0005576|GO:0005615|GO:0005581|GO:0031012|GO:0005788|GO:0005584|GO:0005737|GO:0031012|GO:0005578|GO:0005584|GO:0005615	0.468
1645	AKR1C1	0.0378	2	3836	HG871_PATCH	4934796	5025475	aldo-keto reductase family 1, member C1	GO:0055114|GO:0051260|GO:0007586|GO:0042632|GO:0008206|GO:0042448|GO:0001523|GO:0042574|GO:0006805|GO:0007603|GO:0015721|GO:0044597|GO:0044598|GO:0030299|GO:0046683|GO:0071395|GO:0055114|GO:0051260|GO:0007586|GO:0042632|GO:0008206|GO:0042448|GO:0001523|GO:0042574|GO:0006805|GO:0007603|GO:0015721|GO:0044597|GO:0044598|GO:0030299|GO:0046683|GO:0071395|GO:0055114|GO:0051260|GO:0007586|GO:0042632|GO:…	GO:0031406|GO:0004032|GO:0004033|GO:0047718|GO:0016655|GO:0032052|GO:0047042|GO:0047006|GO:0018636|GO:0047086|GO:0047115|GO:0016491|GO:0031406|GO:0004032|GO:0004033|GO:0047718|GO:0016655|GO:0032052|GO:0047042|GO:0047006|GO:0018636|GO:0047086|GO:0047115|GO:0031406|GO:0004032|GO:0004033|GO:0047718|GO:0016655|GO:0032052|GO:0047042|GO:0047006|GO:0018636|GO:0047086|GO:0047115|GO:0031406|GO:0004032|GO:…	GO:0005829|GO:0005829|GO:0005829|GO:0005829	0.49
6372	CXCL6	0.0378	2	3837	4	74702214	74714781	chemokine (C-X-C motif) ligand 6	GO:0006954|GO:0006955|GO:0007165|GO:0007267|GO:0006935|GO:0006955	GO:0008201|GO:0008009|GO:0008009	GO:0005576|GO:0005615|GO:0005576|GO:0005615	0.447
79901	CYBRD1	0.038	2	3847	2	172378757	172414643	cytochrome b reductase 1	GO:0055085|GO:0010039|GO:0006879|GO:0055085|GO:0010039|GO:0006879|GO:0055085|GO:0010039|GO:0006879	GO:0046872|GO:0000293|GO:0016722|GO:0046872|GO:0000293|GO:0016722|GO:0046872|GO:0000293|GO:0016722	GO:0016021|GO:0005886|GO:0031526|GO:0016021|GO:0005886|GO:0031526|GO:0016021|GO:0005886|GO:0031526|GO:0016021	0.469
10964	IFI44L	0.0382	2	3856	1	79085607	79111830	interferon-induced protein 44-like	GO:0006955|GO:0006955|GO:0051607|GO:0006955		GO:0005737	0.469
9510	ADAMTS1	0.0383	2	3863	21	28208066	28217728	ADAM metallopeptidase with thrombospondin type 1 motif, 1	GO:0006508|GO:0008285|GO:0007229|GO:0001822|GO:0001542|GO:0060347|GO:0006508|GO:0001822|GO:0001542|GO:0060347|GO:0006508|GO:0006508	GO:0004222|GO:0008270|GO:0008201|GO:0008237|GO:0005515|GO:0004222|GO:0008201|GO:0004222|GO:0004222	GO:0005604|GO:0031410|GO:0031012|GO:0005604|GO:0031410	0.488
8639	AOC3	0.0384	2	3866	17	41003201	41010147	amine oxidase, copper containing 3	GO:0006954|GO:0055114|GO:0007155|GO:0009308|GO:0046677|GO:0055114|GO:0009308|GO:0055114|GO:0009308|GO:0055114|GO:0009308|GO:0055114|GO:0009308	GO:0042803|GO:0005509|GO:0046982|GO:0005507|GO:0048038|GO:0008131|GO:0005261|GO:0052593|GO:0052594|GO:0052595|GO:0052596|GO:0005507|GO:0048038|GO:0008131|GO:0005507|GO:0048038|GO:0008131|GO:0005507|GO:0048038|GO:0008131|GO:0005507|GO:0048038|GO:0008131	GO:0016021|GO:0005886|GO:0005737|GO:0009986|GO:0005902	0.438
6237	RRAS	0.0386	2	3874	19	50138549	50143458	related RAS viral (r-ras) oncogene homolog	GO:0007411|GO:0007264|GO:0015031|GO:0007165|GO:0006886|GO:0045766|GO:0007268|GO:0030336|GO:0006913|GO:0007265|GO:0006184	GO:0005515|GO:0005525|GO:0003924|GO:0019003|GO:0005515	GO:0005886|GO:0016020|GO:0005622	0.504
22885	ABLIM3	0.0389	2	3889	5	148521046	148640105	actin binding LIM protein family, member 3	GO:0045944|GO:0007411|GO:0007010|GO:0045944|GO:0007411|GO:0007010|GO:0045944|GO:0007411|GO:0007010|GO:0045944|GO:0007411|GO:0007010|GO:0045944|GO:0007411|GO:0007010|GO:0045944|GO:0007411|GO:0007010|GO:0045944|GO:0007411|GO:0007010	GO:0008270|GO:0003779|GO:0008270|GO:0003779|GO:0008270|GO:0003779|GO:0008270|GO:0008270|GO:0003779|GO:0008270|GO:0003779|GO:0008270|GO:0003779|GO:0008270|GO:0003779	GO:0005737|GO:0005737|GO:0005737|GO:0005737|GO:0005737|GO:0005737|GO:0005737	0.463
94	ACVRL1	0.0391	1	390	12	52300692	52317145	activin A receptor type II-like 1	GO:0045893|GO:0001974|GO:0001525|GO:0001701|GO:0001938|GO:0007179|GO:0030509|GO:0045603|GO:0051291|GO:0001937|GO:0060840|GO:0060836|GO:0061298|GO:0001946|GO:0045602|GO:0060841|GO:0045944|GO:0008285|GO:0045893|GO:0030308|GO:0001974|GO:0071560|GO:0006355|GO:0001525|GO:0007165|GO:0001701|GO:0006468|GO:0001938|GO:0007179|GO:0030336|GO:0008217|GO:0030509|GO:0030513|GO:0045603|GO:0051291|GO:0001955|GO:…	GO:0004702|GO:0046332|GO:0005025|GO:0005515|GO:0005524|GO:0046872|GO:0004674|GO:0004672|GO:0019901|GO:0004713|GO:0004702|GO:0048185|GO:0005024|GO:0046332|GO:0050431|GO:0005025|GO:0016361|GO:0016772|GO:0004675|GO:0005515|GO:0005524|GO:0004672|GO:0004702|GO:0005024|GO:0046332|GO:0005025|GO:0016772|GO:0004675|GO:0005515|GO:0005524|GO:0046872|GO:0004674|GO:0004672|GO:0019901|GO:0004713|GO:0004702|GO:…	GO:0043025|GO:0030425|GO:0016020|GO:0009986|GO:0005887|GO:0043025|GO:0030425|GO:0016020|GO:0043025|GO:0030425|GO:0016020|GO:0009986|GO:0005887|GO:0043025|GO:0030425	0.398
999	CDH1	0.0393	2	3911	LRG_301	5001	103250	cadherin 1, type 1, E-cadherin (epithelial)	GO:0050776|GO:0006915|GO:0045893|GO:0051260|GO:0060662|GO:0007156|GO:0072659|GO:0042493|GO:0016337|GO:0007605|GO:0009636|GO:0021983|GO:0001829|GO:0031175|GO:0070830|GO:0007416|GO:0045216|GO:0071230|GO:0022408|GO:0071285|GO:0019538|GO:0033561|GO:0090102|GO:0034332|GO:0006921|GO:0034329|GO:0042993|GO:2000008|GO:0043281|GO:0060693|GO:0071681|GO:0016337|GO:0050680|GO:0001701|GO:0090090|GO:0032880|GO:…	GO:0005515|GO:0005509|GO:0019904|GO:0019903|GO:0008013|GO:0032794|GO:0030506|GO:0050839|GO:0045295|GO:0005515|GO:0008013|GO:0005509|GO:0005509|GO:0005509|GO:0005509	GO:0016021|GO:0005886|GO:0005737|GO:0016020|GO:0048471|GO:0030054|GO:0009986|GO:0005794|GO:0043296|GO:0005802|GO:0016323|GO:0045177|GO:0015629|GO:0005925|GO:0016328|GO:0033268|GO:0043219|GO:0005913|GO:0009898|GO:0043679|GO:0005768|GO:0016235|GO:0043220|GO:0016342|GO:0005886|GO:0030424|GO:0005912|GO:0005911|GO:0005913|GO:0071944|GO:0005737|GO:0005886|GO:0016020|GO:0016021|GO:0005886|GO:0005737|GO:…	0.47
79804	HAND2-AS1	0.0393	1	392	4	174448421	174512475	HAND2 antisense RNA 1 (head to head)				0.332
1646	AKR1C2	0.0394	2	3916	10	5029967	5060223	aldo-keto reductase family 1, member C2	GO:0055114|GO:0007186|GO:0008284|GO:0007586|GO:0051897|GO:0042448|GO:0006693|GO:0008202|GO:0044597|GO:0044598|GO:0071395|GO:0034694|GO:0055114|GO:0007186|GO:0008284|GO:0007586|GO:0051897|GO:0042448|GO:0006693|GO:0008202|GO:0044597|GO:0044598|GO:0071395|GO:0034694|GO:0055114|GO:0007186|GO:0008284|GO:0007586|GO:0051897|GO:0042448|GO:0006693|GO:0008202|GO:0044597|GO:0044598|GO:0071395|GO:0034694|GO:…	GO:0016491|GO:0031406|GO:0004958|GO:0004032|GO:0016655|GO:0032052|GO:0018636|GO:0047026|GO:0047086|GO:0047115|GO:0016491|GO:0031406|GO:0004958|GO:0004032|GO:0016655|GO:0032052|GO:0018636|GO:0047026|GO:0047086|GO:0047115|GO:0016491|GO:0016491|GO:0016491|GO:0031406|GO:0004958|GO:0004032|GO:0016655|GO:0032052|GO:0018636|GO:0047026|GO:0047086|GO:0047115|GO:0016491|GO:0031406|GO:0004958|GO:0004032|GO:…	GO:0005737|GO:0005737|GO:0005737|GO:0005737|GO:0005737|GO:0005737|GO:0005737|GO:0005737|GO:0005737|GO:0005737	0.483
11326	VSIG4	0.0396	2	3927	X	65241580	65259967	V-set and immunoglobulin domain containing 4	GO:0032703|GO:0042130|GO:0006957|GO:0032703|GO:0042130|GO:0006957|GO:0032703|GO:0042130|GO:0006957	GO:0005515|GO:0005515|GO:0005515|GO:0005515	GO:0016021|GO:0016021|GO:0016021	0.446
283298	OLFML1	0.0396	2	3928	11	7506619	7532608	olfactomedin-like 1		GO:0005515|GO:0005515	GO:0005576|GO:0005576	0.438
55679	LIMS2	0.0398	1	397	2	128395956	128439360	LIM and senescent cell antigen-like domains 2	GO:0016337|GO:0045216|GO:2001046|GO:0034329|GO:0016337|GO:0045216|GO:2001046|GO:0034329|GO:0016337|GO:0045216|GO:2001046|GO:0034329|GO:0016337|GO:0045216|GO:2001046|GO:0034329|GO:0016337|GO:0045216|GO:2001046|GO:0034329|GO:0016337|GO:0045216|GO:2001046|GO:0034329|GO:0016337|GO:0045216|GO:2001046|GO:0034329|GO:0016337|GO:0045216|GO:2001046|GO:0034329|GO:0016337|GO:0045216|GO:2001046|GO:0034329|GO:…	GO:0008270|GO:0008270|GO:0008270|GO:0008270|GO:0008270|GO:0008270|GO:0008270|GO:0008270|GO:0008270|GO:0008270|GO:0008270	GO:0005634|GO:0005886|GO:0005829|GO:0005925|GO:0005634|GO:0005886|GO:0005829|GO:0005925|GO:0005634|GO:0005886|GO:0005829|GO:0005925|GO:0005634|GO:0005886|GO:0005829|GO:0005925|GO:0005634|GO:0005886|GO:0005829|GO:0005925|GO:0005634|GO:0005886|GO:0005829|GO:0005925|GO:0005634|GO:0005886|GO:0005829|GO:0005925|GO:0005634|GO:0005886|GO:0005829|GO:0005925|GO:0005634|GO:0005886|GO:0005829|GO:0005925|GO:…	0.376
7424	VEGFC	0.0403	2	3962	4	177604689	177713881	vascular endothelial growth factor C	GO:0050679|GO:0051781|GO:0008284|GO:0001525|GO:0007165|GO:0042493|GO:0002052|GO:0007596|GO:0030168|GO:0006929|GO:0045776|GO:0009887|GO:0050714|GO:0048010|GO:0050930|GO:0002576|GO:0016331|GO:1901492|GO:0050918|GO:0060754|GO:0031954|GO:0043536|GO:0030947|GO:0008284|GO:0048010	GO:0005515|GO:0008083|GO:0042056|GO:0043185	GO:0005576|GO:0016020|GO:0005615|GO:0031093	0.466
2335	FN1	0.0405	2	3971	2	216225163	216300895	fibronectin 1	GO:0001525|GO:0007155|GO:0009611|GO:0016477|GO:0030198|GO:0018149|GO:0008360|GO:0007596|GO:0030168|GO:0050900|GO:0007044|GO:0034446|GO:0006953|GO:0002576|GO:0007161|GO:0001525|GO:0007155|GO:0009611|GO:0016477|GO:0030198|GO:0018149|GO:0008360|GO:0007596|GO:0030168|GO:0050900|GO:0007044|GO:0034446|GO:0006953|GO:0002576|GO:0007161|GO:0001525|GO:0007155|GO:0009611|GO:0016477|GO:0030198|GO:0018149|GO:…	GO:0005515|GO:0008201|GO:0005518|GO:0005201|GO:0016504|GO:0005515|GO:0008201|GO:0005518|GO:0005201|GO:0016504|GO:0005515|GO:0008201|GO:0005518|GO:0005201|GO:0016504|GO:0005515|GO:0008201|GO:0005518|GO:0005201|GO:0016504|GO:0005515|GO:0008201|GO:0005518|GO:0005201|GO:0016504|GO:0005515|GO:0005515|GO:0008201|GO:0005518|GO:0005201|GO:0016504|GO:0005515|GO:0008201|GO:0005518|GO:0005201|GO:0016504|GO:…	GO:0005576|GO:0005615|GO:0005604|GO:0016324|GO:0005578|GO:0031012|GO:0005577|GO:0005793|GO:0031093|GO:0005576|GO:0005615|GO:0005604|GO:0016324|GO:0005578|GO:0031012|GO:0005577|GO:0005793|GO:0031093|GO:0005576|GO:0005615|GO:0005604|GO:0016324|GO:0005578|GO:0031012|GO:0005577|GO:0005793|GO:0031093|GO:0005576|GO:0005615|GO:0005604|GO:0016324|GO:0005578|GO:0031012|GO:0005577|GO:0005793|GO:0031093|GO:…	0.518
9235	IL32	0.0408	2	3986	16	3115298	3131908	interleukin 32	GO:0006955|GO:0007155|GO:0006952|GO:0006955|GO:0007155|GO:0006952|GO:0006955|GO:0007155|GO:0006952|GO:0006955|GO:0007155|GO:0006952|GO:0006955|GO:0006955|GO:0007155|GO:0006952|GO:0006955|GO:0007155|GO:0006952|GO:0006955|GO:0007155|GO:0006952|GO:0006955|GO:0007155|GO:0006952|GO:0006955|GO:0007155|GO:0006952|GO:0006955|GO:0006955|GO:0007155|GO:0006952|GO:0006955|GO:0007155|GO:0006952|GO:0006955|GO:…	GO:0005125|GO:0005125|GO:0005125|GO:0005125|GO:0005125|GO:0005125|GO:0005125|GO:0005125|GO:0005125|GO:0005125|GO:0005125|GO:0005125|GO:0005125|GO:0005125|GO:0005125|GO:0005125|GO:0005125|GO:0005125|GO:0005125|GO:0005125|GO:0005125|GO:0005125|GO:0005125	GO:0005615|GO:0005615|GO:0005615|GO:0005615|GO:0005615|GO:0005615|GO:0005615|GO:0005615|GO:0005615|GO:0005615|GO:0005615|GO:0005615|GO:0005615|GO:0005615|GO:0005615|GO:0005615|GO:0005615|GO:0005615|GO:0005615|GO:0005615|GO:0005615|GO:0005615|GO:0005615	0.47
10158	PDZK1IP1	0.041	2	3996	1	47649265	47656716	PDZK1 interacting protein 1			GO:0016021|GO:0016021	0.45
4582	MUC1	0.0414	2	4013	1	155158300	155162707	mucin 1, cell surface associated	GO:0071300|GO:0030855|GO:0007565|GO:0001666|GO:0016266|GO:0006977|GO:0044267|GO:0043687|GO:0006978|GO:0010944|GO:1902166|GO:0036003|GO:0043618|GO:0090240|GO:0016266|GO:0006977|GO:0044267|GO:0043687|GO:0006978|GO:0010944|GO:1902166|GO:0036003|GO:0043618|GO:0090240|GO:0016266|GO:0006977|GO:0044267|GO:0043687|GO:0006978|GO:0010944|GO:1902166|GO:0036003|GO:0043618|GO:0090240|GO:0016266|GO:0006977|GO:…	GO:0005515|GO:0000978|GO:0002039|GO:0003712|GO:0005515|GO:0000978|GO:0002039|GO:0003712|GO:0005515|GO:0000978|GO:0002039|GO:0003712|GO:0005515|GO:0000978|GO:0002039|GO:0003712|GO:0005515|GO:0000978|GO:0002039|GO:0003712|GO:0005515|GO:0000978|GO:0002039|GO:0003712|GO:0005515|GO:0000978|GO:0002039|GO:0003712|GO:0005515|GO:0000978|GO:0002039|GO:0003712|GO:0005515|GO:0000978|GO:0002039|GO:0003712|GO:…	GO:0009986|GO:0016324|GO:0005886|GO:0005737|GO:0005737|GO:0005576|GO:0009986|GO:0005887|GO:0016324|GO:0000790|GO:0005796|GO:0005737|GO:0005576|GO:0009986|GO:0005887|GO:0016324|GO:0000790|GO:0005796|GO:0005737|GO:0005576|GO:0009986|GO:0005887|GO:0016324|GO:0000790|GO:0005796|GO:0005737|GO:0005576|GO:0009986|GO:0005887|GO:0016324|GO:0000790|GO:0005796|GO:0005737|GO:0005576|GO:0009986|GO:0005887|GO:…	0.437
2791	GNG11	0.0415	2	4021	7	93551011	93557922	guanine nucleotide binding protein (G protein), gamma 11	GO:0044281|GO:0007186|GO:0007165|GO:0071377|GO:0006184|GO:0006112	GO:0003924|GO:0004871	GO:0005886|GO:0005834	0.508
2199	FBLN2	0.0417	2	4026	3	13573824	13679922	fibulin 2	GO:0030198|GO:0010811|GO:0030198|GO:0010811|GO:0010811|GO:0030198|GO:0010811|GO:0030198|GO:0010811	GO:0005515|GO:0005509|GO:0050840|GO:0005201|GO:0005515|GO:0005509|GO:0050840|GO:0005201|GO:0050840|GO:0005515|GO:0005509|GO:0050840|GO:0005201|GO:0005515|GO:0005509|GO:0005509|GO:0005515|GO:0005509|GO:0050840|GO:0005201	GO:0005576|GO:0005578|GO:0031012|GO:0005576|GO:0005578|GO:0031012|GO:0005576|GO:0005578|GO:0031012|GO:0005576|GO:0005578|GO:0031012	0.441
8854	ALDH1A2	0.0418	1	417	15	58245622	58790065	aldehyde dehydrogenase 1 family, member A2	GO:0008285|GO:0055114|GO:0008284|GO:0033189|GO:0042904|GO:0030182|GO:0008152|GO:0010628|GO:0043065|GO:0001889|GO:0034097|GO:0032355|GO:0030902|GO:0009952|GO:0021983|GO:0001822|GO:0031076|GO:0007494|GO:0009954|GO:0031016|GO:0035115|GO:0001568|GO:0030324|GO:0060324|GO:0003007|GO:0021915|GO:0042572|GO:0042573|GO:0071300|GO:0006776|GO:0014032|GO:0042574|GO:0048738|GO:0048384|GO:0001936|GO:0009855|GO:…	GO:0016491|GO:0004028|GO:0001758|GO:0016918|GO:0016491|GO:0004028|GO:0001758|GO:0016918|GO:0016491|GO:0004028|GO:0001758|GO:0016918|GO:0016491|GO:0004028|GO:0001758|GO:0016918|GO:0016491|GO:0016620|GO:0004028|GO:0001758|GO:0016918|GO:0016491|GO:0016620|GO:0004028|GO:0001758|GO:0016918|GO:0016491|GO:0004028|GO:0001758|GO:0016918|GO:0016491|GO:0004028|GO:0001758|GO:0016918|GO:0016491|GO:0004028|GO:…	GO:0005634|GO:0005737|GO:0005829|GO:0048471|GO:0005634|GO:0005737|GO:0005829|GO:0048471|GO:0005634|GO:0005737|GO:0005829|GO:0048471|GO:0005634|GO:0005737|GO:0005829|GO:0048471|GO:0005634|GO:0005737|GO:0005829|GO:0048471|GO:0005634|GO:0005737|GO:0005829|GO:0048471|GO:0005634|GO:0005737|GO:0005829|GO:0048471|GO:0005634|GO:0005737|GO:0005829|GO:0048471|GO:0005829|GO:0048471|GO:0005829|GO:0048471|GO:…	0.368
11098	PRSS23	0.042	2	4044	11	86502101	86663952	protease, serine, 23	GO:0006508|GO:0006508	GO:0004252|GO:0003824|GO:0004252|GO:0003824	GO:0005634|GO:0005576	0.524
3075	CFH	0.042	2	4045	LRG_47	4868	100494	complement factor H	GO:0006956|GO:0045087|GO:0006957|GO:0030449	GO:0005515|GO:0008201|GO:0043395	GO:0005576|GO:0005615	0.524
1292	COL6A2	0.0421	2	4048	LRG_476	5001	39731	collagen, type VI, alpha 2	GO:0007411|GO:0022617|GO:0016337|GO:0030198|GO:0030574|GO:0070208|GO:0009749|GO:0007411|GO:0022617|GO:0016337|GO:0030198|GO:0030574|GO:0070208|GO:0007411|GO:0022617|GO:0016337|GO:0030198|GO:0030574|GO:0070208|GO:0007411|GO:0022617|GO:0016337|GO:0030198|GO:0030574|GO:0070208|GO:0007411|GO:0022617|GO:0016337|GO:0030198|GO:0030574|GO:0070208	GO:0005515|GO:0005201|GO:0030674|GO:0005515|GO:0005201|GO:0030674|GO:0005515|GO:0005201|GO:0030674|GO:0005515|GO:0005201|GO:0030674|GO:0005515|GO:0005201|GO:0030674	GO:0005576|GO:0005615|GO:0042383|GO:0043234|GO:0005581|GO:0005578|GO:0031012|GO:0005788|GO:0042383|GO:0031012|GO:0005576|GO:0005615|GO:0042383|GO:0043234|GO:0005581|GO:0005578|GO:0031012|GO:0005788|GO:0005576|GO:0005615|GO:0042383|GO:0043234|GO:0005581|GO:0005578|GO:0031012|GO:0005788|GO:0005576|GO:0005615|GO:0042383|GO:0043234|GO:0005581|GO:0005578|GO:0031012|GO:0005788|GO:0005576|GO:0005615|GO:…	0.462
4883	NPR3	0.0421	1	420	5	32689176	32791819	natriuretic peptide receptor C/guanylate cyclase C (atrionatriuretic peptide receptor C)	GO:0001501|GO:0007193|GO:0008217|GO:0007200|GO:0035810|GO:0051000|GO:0033688|GO:0002158|GO:0007194|GO:0001501|GO:0008217|GO:0002158|GO:0035810|GO:0033688|GO:0048015|GO:0030157|GO:0051000|GO:0048662|GO:0001501|GO:0007193|GO:0008217|GO:0007200|GO:0035810|GO:0051000|GO:0033688|GO:0002158|GO:0007194|GO:0001501|GO:0007193|GO:0008217|GO:0007200|GO:0035810|GO:0051000|GO:0033688|GO:0002158|GO:0007194	GO:0042803|GO:0017046|GO:0042562|GO:0008528|GO:0016941|GO:0008528|GO:0017046|GO:0042803|GO:0017046|GO:0042562|GO:0008528|GO:0016941|GO:0042803|GO:0017046|GO:0042562|GO:0008528|GO:0016941	GO:0016021|GO:0016021|GO:0005887|GO:0016020|GO:0005887|GO:0005887	0.395
2045	EPHA7	0.0425	1	424	6	93949738	94129265	EPH receptor A7	GO:0007420|GO:0006468|GO:0050730|GO:0043525|GO:0031290|GO:0007169|GO:0022407|GO:0048013|GO:0050919|GO:0031952|GO:0070372|GO:0016310|GO:0043281|GO:0048755|GO:0007420|GO:0043525|GO:0048755|GO:0050919|GO:0048013|GO:0022407|GO:0043281|GO:0050730|GO:0031952|GO:0016310|GO:0043065|GO:0007420|GO:0050730|GO:0043525|GO:0031290|GO:0022407|GO:0048013|GO:0050919|GO:0031952|GO:0070372|GO:0016310|GO:0043281|GO:…	GO:0005515|GO:0005524|GO:0004672|GO:0004713|GO:0005003|GO:0008046|GO:0046875|GO:0045499|GO:0005004|GO:0016772|GO:0005515|GO:0045499|GO:0008046|GO:0005004|GO:0004713|GO:0005515|GO:0005524|GO:0004713|GO:0008046|GO:0046875|GO:0045499|GO:0005004	GO:0045211|GO:0005887|GO:0043025|GO:0030425|GO:0031594|GO:0045211|GO:0005887|GO:0043025|GO:0030425|GO:0031594	0.329
3875	KRT18	0.0426	2	4072	12	53342655	53346685	keratin 18	GO:0006915|GO:0043066|GO:0007049|GO:0033209|GO:0019048|GO:0009653|GO:0043000|GO:0097284|GO:0097191|GO:0006915|GO:0043066|GO:0007049|GO:0033209|GO:0019048|GO:0009653|GO:0043000	GO:0005198|GO:0005515|GO:0005198|GO:0097110|GO:0005515|GO:0005515|GO:0005198|GO:0097110	GO:0005737|GO:0005882|GO:0005737|GO:0048471|GO:0005882|GO:0005730|GO:0045095|GO:0005815|GO:0034451|GO:0045095|GO:0005882|GO:0005737|GO:0048471|GO:0005882|GO:0005730|GO:0045095|GO:0005815|GO:0034451	0.468
4316	MMP7	0.0428	2	4080	11	102391239	102401484	matrix metallopeptidase 7 (matrilysin, uterine)	GO:0006508|GO:0022617|GO:0042493|GO:0042127|GO:0030198|GO:0030574|GO:0050830|GO:0050829|GO:0002779|GO:0042742	GO:0004222|GO:0008270|GO:0008237	GO:0005576|GO:0005615|GO:0005578|GO:0031012	0.46
4837	NNMT	0.0431	2	4095	11	114128509	114184007	nicotinamide N-methyltransferase	GO:0044281|GO:0042493|GO:0031100|GO:0010243|GO:0006805|GO:0032259|GO:0044281|GO:0042493|GO:0031100|GO:0010243|GO:0006805|GO:0032259|GO:0044281|GO:0042493|GO:0031100|GO:0010243|GO:0006805|GO:0032259|GO:0044281|GO:0042493|GO:0031100|GO:0010243|GO:0006805|GO:0032259|GO:0042493|GO:0031100|GO:0010243|GO:0042493|GO:0031100|GO:0010243|GO:0042493|GO:0031100|GO:0010243|GO:0042493|GO:0031100|GO:0010243|GO:…	GO:0008168|GO:0008112|GO:0008168|GO:0008112|GO:0008168|GO:0008112|GO:0008168|GO:0008112|GO:0008168|GO:0008168|GO:0008168|GO:0008168|GO:0008168|GO:0008168	GO:0005829|GO:0005829|GO:0005829|GO:0005829	0.522
9060	PAPSS2	0.0431	2	4095	10	89419370	89507462	3'-phosphoadenosine 5'-phosphosulfate synthase 2	GO:0044281|GO:0001501|GO:0060348|GO:0005975|GO:0007596|GO:0030203|GO:0000103|GO:0006805|GO:0050427|GO:0050428|GO:0044281|GO:0001501|GO:0060348|GO:0005975|GO:0007596|GO:0030203|GO:0000103|GO:0006805|GO:0050427|GO:0050428|GO:0000103	GO:0005524|GO:0016779|GO:0004020|GO:0004781|GO:0005524|GO:0016779|GO:0004020|GO:0004781|GO:0005524|GO:0004020|GO:0004781	GO:0005829|GO:0005829	0.495
285736		0.0431	1	430								0.21
26471	NUPR1	0.0434	2	4110	16	28548606	28550495	nuclear protein, transcriptional regulator, 1	GO:0006351|GO:0006915|GO:0006355|GO:0035914|GO:0008584|GO:0043065|GO:0009636|GO:0006461|GO:0016049|GO:0048147|GO:0002526|GO:0031401|GO:0042771|GO:0045786|GO:0006473|GO:2000194|GO:0006351|GO:0006915|GO:0006355|GO:0035914|GO:0008584|GO:0043065|GO:0009636|GO:0006461|GO:0016049|GO:0048147|GO:0002526|GO:0031401|GO:0042771|GO:0045786|GO:0006473|GO:2000194	GO:0003674|GO:0003677|GO:0003682|GO:0003674|GO:0003677|GO:0003682|GO:0005515	GO:0005634|GO:0005634	0.46
1675	CFD	0.0436	2	4121	LRG_46	5001	8960	complement factor D (adipsin)	GO:0006508|GO:0006956|GO:0045087|GO:0007596|GO:0030168|GO:0002576|GO:0006957|GO:0006508	GO:0004252|GO:0003824|GO:0008236|GO:0004252|GO:0003824	GO:0005576|GO:0005615|GO:0031093	0.483
100130100		0.0438	2	4128								0.461
4629	MYH11	0.0438	1	437	16	15797029	15950890	myosin, heavy chain 11, smooth muscle	GO:0007411|GO:0016192|GO:0006939|GO:0006936|GO:0048251|GO:0048739|GO:0030241|GO:0006939|GO:0007411|GO:0016192|GO:0006939|GO:0006936|GO:0048251|GO:0048739|GO:0030241|GO:0007411|GO:0016192|GO:0006939|GO:0006936|GO:0048251|GO:0048739|GO:0030241|GO:0007411|GO:0016192|GO:0006939|GO:0006936|GO:0048251|GO:0048739|GO:0030241	GO:0005515|GO:0005524|GO:0005516|GO:0003774|GO:0051015|GO:0008307|GO:0005515|GO:0005524|GO:0005516|GO:0003774|GO:0051015|GO:0008307|GO:0005515|GO:0005524|GO:0005516|GO:0003774|GO:0051015|GO:0008307|GO:0005515|GO:0005524|GO:0005516|GO:0003774|GO:0051015|GO:0008307	GO:0016020|GO:0005829|GO:0042470|GO:0032982|GO:0016459|GO:0001725|GO:0030485|GO:0005859|GO:0016020|GO:0005829|GO:0042470|GO:0032982|GO:0016459|GO:0001725|GO:0030485|GO:0005859|GO:0016020|GO:0005829|GO:0042470|GO:0032982|GO:0016459|GO:0001725|GO:0030485|GO:0005859|GO:0016020|GO:0005829|GO:0042470|GO:0032982|GO:0016459|GO:0001725|GO:0030485|GO:0005859	0.383
9022	CLIC3	0.0439	2	4131	9	139889087	139891255	chloride intracellular channel 3	GO:0007165|GO:0006821	GO:0005515|GO:0005254|GO:0005247	GO:0005634|GO:0005737|GO:0016020|GO:0034707	0.491
2042	EPHA3	0.0439	1	438	3	89156674	89531284	EPH receptor A3	GO:0007155|GO:0016477|GO:0032956|GO:0006468|GO:0032319|GO:0007169|GO:0048013|GO:0010976|GO:0097155|GO:0097156|GO:0071300|GO:0070507|GO:0010717|GO:0051893|GO:0007155|GO:0016477|GO:0032956|GO:0032319|GO:0048013|GO:0010976|GO:0097155|GO:0097156|GO:0071300|GO:0070507|GO:0010717|GO:0051893|GO:0006468|GO:0007169|GO:0048013	GO:0005515|GO:0005524|GO:0004672|GO:0004713|GO:0005003|GO:0005004|GO:0016772|GO:0005515|GO:0005524|GO:0005004|GO:0005515|GO:0005524|GO:0004672|GO:0004713|GO:0005003|GO:0016772	GO:0005576|GO:0005887|GO:0005769|GO:0005576|GO:0005887|GO:0005769|GO:0005887	0.36
3248	HPGD	0.0441	2	4142	4	175411328	175444305	hydroxyprostaglandin dehydrogenase 15-(NAD)	GO:0044281|GO:0008152|GO:0007565|GO:0007179|GO:0044237|GO:0019369|GO:0030728|GO:0070493|GO:0097070|GO:0007567|GO:0006693|GO:0045786|GO:0019371|GO:0019372|GO:2001300|GO:0008152|GO:0044281|GO:0008152|GO:0007565|GO:0007179|GO:0044237|GO:0019369|GO:0030728|GO:0070493|GO:0097070|GO:0007567|GO:0006693|GO:0045786|GO:0019371|GO:0019372|GO:2001300|GO:0044281|GO:0008152|GO:0007565|GO:0007179|GO:0019369|GO:…	GO:0042803|GO:0016491|GO:0003824|GO:0051287|GO:0070403|GO:0004957|GO:0050662|GO:0016404|GO:0016491|GO:0042803|GO:0016491|GO:0003824|GO:0051287|GO:0070403|GO:0004957|GO:0050662|GO:0016404|GO:0042803|GO:0016491|GO:0003824|GO:0051287|GO:0070403|GO:0004957|GO:0016404|GO:0042803|GO:0016491|GO:0003824|GO:0051287|GO:0070403|GO:0004957|GO:0016404|GO:0016491|GO:0016491|GO:0016491|GO:0016491|GO:0003824|GO:…	GO:0005634|GO:0005737|GO:0005829|GO:0016323|GO:0005634|GO:0005737|GO:0005829|GO:0005634|GO:0005737|GO:0005829|GO:0005634|GO:0005737|GO:0005829|GO:0005737|GO:0005737|GO:0005634|GO:0005737|GO:0005634|GO:0005737|GO:0005829|GO:0005634|GO:0005737|GO:0005829	0.47
65987	KCTD14	0.0444	2	4159	11	77726761	77757237	potassium channel tetramerization domain containing 14	GO:0051260|GO:0051260|GO:0051260|GO:0051260	GO:0005515|GO:0005515|GO:0005515|GO:0005515		0.443
7035	TFPI	0.045	2	4184	2	188328957	188430487	tissue factor pathway inhibitor (lipoprotein-associated coagulation inhibitor)	GO:0007596|GO:0010951|GO:0010466|GO:0007598|GO:0007596|GO:0010466|GO:0007596|GO:0010466|GO:0007596|GO:0010951|GO:0010466|GO:0007598|GO:0007596|GO:0010951|GO:0010466|GO:0007598|GO:0007596|GO:0010951|GO:0010466|GO:0007598	GO:0030414|GO:0004867|GO:0004866|GO:0030414|GO:0004867|GO:0030414|GO:0004867|GO:0030414|GO:0004867|GO:0004866|GO:0030414|GO:0004867|GO:0004866|GO:0004867|GO:0004867|GO:0004867|GO:0004867|GO:0030414|GO:0004867|GO:0004866	GO:0005886|GO:0005576|GO:0005615|GO:0005783|GO:0031225|GO:0031090|GO:0005576|GO:0005576|GO:0005886|GO:0005576|GO:0005615|GO:0005783|GO:0031225|GO:0031090|GO:0005886|GO:0005576|GO:0005615|GO:0005783|GO:0031225|GO:0031090|GO:0005886|GO:0005576|GO:0005615|GO:0005783|GO:0031225|GO:0031090	0.498
10544	PROCR	0.0456	2	4211	20	33759876	33765165	protein C receptor, endothelial	GO:0006955|GO:0019882|GO:0007596|GO:0050819	GO:0005515|GO:0004872	GO:0005813|GO:0005887	0.491
5360	PLTP	0.0458	2	4220	20	44527399	44540794	phospholipid transfer protein	GO:0006629|GO:0006869|GO:0030317|GO:0010189|GO:0006629|GO:0006869|GO:0030317|GO:0010189|GO:0006629|GO:0006869|GO:0030317|GO:0010189|GO:0006629|GO:0006869|GO:0030317|GO:0010189|GO:0006629|GO:0006869|GO:0030317|GO:0010189|GO:0006629|GO:0006869|GO:0030317|GO:0010189	GO:0008289|GO:0008289|GO:0008289|GO:0008289|GO:0008289|GO:0008289	GO:0005576|GO:0005576|GO:0005576|GO:0005576|GO:0005576|GO:0005576	0.48
2202	EFEMP1	0.0459	2	4226	2	56093102	56151274	EGF containing fibulin-like extracellular matrix protein 1	GO:0007601|GO:0018108|GO:0006355|GO:0030198|GO:0032331|GO:0007173|GO:0007601|GO:0018108|GO:0006355|GO:0030198|GO:0032331|GO:0007173|GO:0007601|GO:0018108|GO:0006355|GO:0030198|GO:0032331|GO:0007173	GO:0005515|GO:0005509|GO:0005154|GO:0008083|GO:0005006|GO:0005515|GO:0005509|GO:0005154|GO:0008083|GO:0005006|GO:0005509|GO:0005509|GO:0005509|GO:0005509|GO:0005515|GO:0005509|GO:0005154|GO:0008083|GO:0005006|GO:0005515|GO:0005509	GO:0005576|GO:0005615|GO:0005578|GO:0031012|GO:0005576|GO:0005615|GO:0005578|GO:0031012|GO:0005576|GO:0005615|GO:0005578|GO:0031012	0.489
9353	SLIT2	0.0459	2	4227	4	20254883	20622184	slit homolog 2 (Drosophila)	GO:0007411|GO:0008285|GO:0030308|GO:0001933|GO:0001701|GO:0043065|GO:0016337|GO:0050772|GO:0032870|GO:0030336|GO:0031290|GO:0048754|GO:0043116|GO:0001657|GO:0014912|GO:0008045|GO:0030837|GO:0001656|GO:0050919|GO:0002042|GO:0010629|GO:0060763|GO:0010596|GO:0033563|GO:0048846|GO:0090288|GO:0090027|GO:0035385|GO:0051414|GO:0061364|GO:0070100|GO:0002689|GO:0010593|GO:0021836|GO:0021972|GO:0050929|GO:…	GO:0005515|GO:0042803|GO:0005509|GO:0008201|GO:0042802|GO:0005095|GO:0045499|GO:0043237|GO:0048495|GO:0043394|GO:0005515|GO:0042803|GO:0005509|GO:0008201|GO:0042802|GO:0005095|GO:0045499|GO:0043237|GO:0048495|GO:0043394|GO:0005515|GO:0005515|GO:0005509|GO:0005515|GO:0042803|GO:0005509|GO:0008201|GO:0042802|GO:0005095|GO:0045499|GO:0043237|GO:0048495|GO:0043394|GO:0005515|GO:0005515|GO:0005515|GO:…	GO:0005886|GO:0005737|GO:0005576|GO:0016020|GO:0005615|GO:0009986|GO:0005886|GO:0005737|GO:0005576|GO:0016020|GO:0005615|GO:0009986|GO:0005615|GO:0005886|GO:0005737|GO:0005576|GO:0016020|GO:0005615|GO:0009986	0.449
3212	HOXB2	0.0464	2	4249	17	46618256	46623441	homeobox B2	GO:0006351|GO:0007275|GO:0006355|GO:0009953|GO:0048704|GO:0009952|GO:0002011|GO:0008015|GO:0021612|GO:0021569|GO:0021570|GO:0048857|GO:0048705	GO:0003700|GO:0003677|GO:0043565	GO:0005634	0.457
6347	CCL2	0.0464	2	4251	17	32582304	32584222	chemokine (C-C motif) ligand 2	GO:0006955|GO:0007010|GO:0006954|GO:0007186|GO:0016525|GO:0006955|GO:0001525|GO:0007155|GO:0007165|GO:0001666|GO:0007568|GO:0042493|GO:0046677|GO:0060137|GO:0006468|GO:0071222|GO:0071346|GO:0071347|GO:0071356|GO:0008360|GO:0009612|GO:0032570|GO:0007166|GO:0019221|GO:0001938|GO:0007179|GO:0006959|GO:0071407|GO:0006935|GO:0043524|GO:0043200|GO:0014823|GO:0051384|GO:0009887|GO:0031663|GO:0051770|GO:…	GO:0008009|GO:0008201|GO:0004672|GO:0005102|GO:0008009|GO:0031727|GO:0005515|GO:0001664|GO:0031727	GO:0005576|GO:0005737|GO:0005576|GO:0005615|GO:0043025	0.503
716	C1S	0.0468	2	4267	LRG_25	5001	15357	complement component 1, s subcomponent	GO:0006508|GO:0006956|GO:0006958|GO:0045087|GO:0006508|GO:0006956|GO:0006958|GO:0045087|GO:0006508|GO:0006956|GO:0006958|GO:0045087|GO:0006508|GO:0006508|GO:0006956|GO:0006958|GO:0045087|GO:0006508|GO:0006956|GO:0006958|GO:0045087|GO:0006508|GO:0006956|GO:0006958|GO:0045087|GO:0006508	GO:0005515|GO:0005509|GO:0004252|GO:0003824|GO:0042802|GO:0005515|GO:0005509|GO:0004252|GO:0003824|GO:0042802|GO:0005515|GO:0005509|GO:0004252|GO:0003824|GO:0042802|GO:0004252|GO:0003824|GO:0005515|GO:0005509|GO:0005509|GO:0005515|GO:0005509|GO:0004252|GO:0003824|GO:0042802|GO:0005515|GO:0005509|GO:0004252|GO:0003824|GO:0042802|GO:0005515|GO:0005509|GO:0004252|GO:0003824|GO:0042802|GO:0004252|GO:…	GO:0005576|GO:0005576|GO:0005576|GO:0005576|GO:0005576|GO:0005576	0.506
126626	GABPB2	0.0477	1	476	1	151043054	151098018	GA binding protein transcription factor, beta subunit 2	GO:0006351|GO:0045944	GO:0005515|GO:0042803|GO:0046982|GO:0044212|GO:0005515|GO:0005515	GO:0005634	0.465
9052	GPRC5A	0.0479	2	4319	12	13043716	13070871	G protein-coupled receptor, family C, group 5, member A	GO:0007186|GO:0007165|GO:0007186	GO:0004930|GO:0004930	GO:0016021|GO:0005886|GO:0043231|GO:0005794|GO:0005887|GO:0030659|GO:0016021	0.485
2697	GJA1	0.0484	2	4339	6	121756838	121770873	gap junction protein, alpha 1, 43kDa	GO:0006915|GO:0001764|GO:0008285|GO:0007507|GO:0043123|GO:0007165|GO:0006810|GO:0010628|GO:0001701|GO:0002088|GO:0030500|GO:0007267|GO:0048514|GO:0045732|GO:0043403|GO:0051924|GO:0048812|GO:0006936|GO:0001649|GO:0043434|GO:0007512|GO:0051259|GO:0010629|GO:0009268|GO:0046850|GO:0010643|GO:0010644|GO:0001947|GO:0060174|GO:0086014|GO:0016264|GO:0060371|GO:2000810|GO:0060373|GO:0015867|GO:0002070|GO:…	GO:0005515|GO:0004871|GO:0048487|GO:0097110|GO:0005102|GO:0017124|GO:0030165|GO:0015075|GO:0005243|GO:0005515|GO:0005243|GO:0019904|GO:0071253	GO:0005886|GO:0005789|GO:0005829|GO:0000139|GO:0005882|GO:0005794|GO:0045121|GO:0005741|GO:0014704|GO:0005887|GO:0016324|GO:0005769|GO:0005922|GO:0043292|GO:0016328|GO:0005921|GO:0005764|GO:0005916|GO:0030660|GO:0005771|GO:0005886|GO:0005737|GO:0016020|GO:0005794|GO:0030054|GO:0005911|GO:0014704|GO:0005921|GO:0005768|GO:0045121|GO:0005770	0.449
4016	LOXL1	0.0484	2	4341	15	74218330	74244478	lysyl oxidase-like 1	GO:0055114|GO:0030198|GO:0018277	GO:0005507|GO:0016641|GO:0005515	GO:0005576|GO:0005615|GO:0031012|GO:0031012|GO:0005578	0.477
7980	TFPI2	0.0485	2	4344	7	93514709	93520303	tissue factor pathway inhibitor 2	GO:0007596|GO:0010466	GO:0030414|GO:0004867|GO:0005201|GO:0004867|GO:0004867	GO:0005576|GO:0005578	0.477
8470	SORBS2	0.0491	1	490	4	186506598	186877806	sorbin and SH3 domain containing 2	GO:0008150|GO:0008150|GO:0008150|GO:0008150|GO:0008150|GO:0008150|GO:0008150|GO:0008150|GO:0008150	GO:0005515|GO:0046872|GO:0019904|GO:0005200|GO:0008093|GO:0008307|GO:0005515|GO:0046872|GO:0019904|GO:0005200|GO:0008093|GO:0008307|GO:0005515|GO:0046872|GO:0019904|GO:0005200|GO:0008093|GO:0008307|GO:0005515|GO:0046872|GO:0019904|GO:0005200|GO:0008093|GO:0008307|GO:0005515|GO:0046872|GO:0019904|GO:0005200|GO:0008093|GO:0008307|GO:0005515|GO:0046872|GO:0019904|GO:0005200|GO:0008093|GO:0008307|GO:…	GO:0005634|GO:0005886|GO:0048471|GO:0015629|GO:0030018|GO:0005634|GO:0005886|GO:0048471|GO:0015629|GO:0030018|GO:0005634|GO:0005886|GO:0048471|GO:0015629|GO:0030018|GO:0005634|GO:0005886|GO:0048471|GO:0015629|GO:0030018|GO:0005634|GO:0005886|GO:0048471|GO:0015629|GO:0030018|GO:0005634|GO:0005886|GO:0048471|GO:0015629|GO:0030018|GO:0005886|GO:0005886|GO:0005886|GO:0005886|GO:0005886|GO:0005886|GO:…	0.4
79026	AHNAK	0.0493	1	492	11	62201016	62323707	AHNAK nucleoprotein	GO:0007399|GO:0007399	GO:0005515|GO:0005515|GO:0005515|GO:0005515|GO:0005515|GO:0005515|GO:0005515	GO:0005634|GO:0005634	0.457
6280	S100A9	0.0495	2	4389	1	153330330	153333503	S100 calcium binding protein A9	GO:0045087|GO:0006914|GO:0006954|GO:0050729|GO:0007165|GO:0032496|GO:0042742|GO:0007267|GO:0030307|GO:0010043|GO:0045471|GO:0030593|GO:0051092|GO:0006919|GO:0001816|GO:0050832|GO:0051493|GO:2001244|GO:0002544|GO:0002523|GO:0032119|GO:0032602|GO:0070488	GO:0005515|GO:0008270|GO:0005509|GO:0004871|GO:0008017|GO:0016209|GO:0050544|GO:0050786|GO:0035662	GO:0005634|GO:0005886|GO:0005737|GO:0005576|GO:0005829|GO:0005615|GO:0005856	0.504
1282	COL4A1	0.0498	2	4404	13	110801318	110959496	collagen, type IV, alpha 1	GO:0007411|GO:0022617|GO:0001525|GO:0030198|GO:0030574|GO:0071230|GO:0007528|GO:0030855	GO:0005515|GO:0005201|GO:0048407	GO:0005576|GO:0005587|GO:0005581|GO:0031012|GO:0005788|GO:0005604	0.482

## Sheet: TCF21-AHR Genefriends, DAVID
TCF21-AHR transcription module - DAVID GO clusters
Annotation Cluster 1	Enrichment Score: 24.32668814181019
Category	Term	Count	%	PValue	Genes	Fold Enrichment	Bonferroni	Benjamini	FDR
SP_PIR_KEYWORDS	signal	99	55.3073	3.07689e-31	RARRES2, EDN1, MMP7, TLR3, POSTN, FSTL1, MMP1, OLFML1, APOA1, CFH, CFI, SPON2, CFD, TFPI2, BST1, MGP, LHFP, HLA-DQA1, C1QA, TNFAIP6, VEGFC, C1QB, ADAMTS8, PDGFRA, ROR1, TFPI, ROR2, ADAMTS1, STC1, COL1A1, VSIG4, MFAP5, ADAMTS5, WNT5A, IL1R2, IL1R1, CCL2, CCL8, IL32, SERPINH1, PROCR, FGL2, LAMB1, PLTP, ANGPTL4, FN1, MUC1, BMP2, EFEMP1, PCDH12, HGF, COL16A1, GAS6, EPHA3, EPHA7, APOL1, AEBP1, ACVRL1,…	3.27334	9.47683e-29	9.47683e-29	4.12816e-28
UP_SEQ_FEATURE	signal peptide	99	55.3073	5.19304e-31	RARRES2, EDN1, MMP7, TLR3, POSTN, FSTL1, MMP1, OLFML1, APOA1, CFH, CFI, SPON2, CFD, TFPI2, BST1, MGP, LHFP, HLA-DQA1, C1QA, TNFAIP6, VEGFC, C1QB, ADAMTS8, PDGFRA, ROR1, TFPI, ROR2, ADAMTS1, STC1, COL1A1, VSIG4, MFAP5, ADAMTS5, WNT5A, IL1R2, IL1R1, CCL2, CCL8, IL32, SERPINH1, PROCR, FGL2, LAMB1, PLTP, ANGPTL4, FN1, MUC1, BMP2, EFEMP1, PCDH12, HGF, COL16A1, GAS6, EPHA3, EPHA7, APOL1, AEBP1, ACVRL1,…	3.25258	4.7049e-28	4.7049e-28	8.10159e-28
SP_PIR_KEYWORDS	Secreted	73	40.7821	1.6011e-30	AEBP1, RARRES2, FGF7, IGFBP7, EDN1, S100A9, MMP7, ARSJ, POSTN, FSTL1, MMP1, OLFML1, APOA1, ANG, CFH, CFI, SPON2, CFD, LOXL1, TFPI2, DPP4, MGP, SLIT2, CD163, C1QA, VEGFC, C1QB, INHBA, ADAMTS8, TFPI, ADAMTS1, STC1, COL1A1, MFAP5, PLA2G5, ADAMTS5, WNT5A, CCL2, LUM, CXCL3, COL3A1, CXCL2, CCL8, IL32, DCN, IL33, CXCL6, CRISPLD2, COL6A2, FGL2, LAMB1, PCSK5, PLTP, FN1, ANGPTL4, MUC1, BMP2, COL4A1, IL7, F…	4.64443	4.93138e-28	2.46569e-28	2.14813e-27
GOTERM_CC_FAT	GO:0044421~extracellular region part	62	34.6369	1.56778e-29	FGF7, IGFBP7, EDN1, MMP7, POSTN, FSTL1, MMP1, APOA1, ANG, CFH, CFI, SPON2, CFD, LOXL1, TFPI2, MGP, SLIT2, C1QA, VEGFC, C1QB, INHBA, ADAMTS8, TFPI, ADAMTS1, STC1, COL1A1, MFAP5, ADAMTS5, WNT5A, CCL2, LUM, CXCL3, COL3A1, CXCL2, CCL8, IL32, DCN, IL33, CXCL6, VCAM1, CRISPLD2, COL6A2, FGL2, LAMB1, THBS1, PCSK5, FN1, ANGPTL4, BMP2, COL4A1, IL7, EFEMP1, FBN1, COL15A1, HSPG2, NID1, SPARC, COL16A1, APOL1,…	5.36042	3.15124e-27	3.15124e-27	1.96666e-26
GOTERM_CC_FAT	GO:0005576~extracellular region	79	44.1341	1.74927e-24	AEBP1, RARRES2, FGF7, IGFBP7, EDN1, ARSJ, MMP7, POSTN, FSTL1, MMP1, OLFML1, APOA1, ANG, CFH, CFI, SPON2, CFD, LOXL1, TFPI2, DPP4, MGP, SLIT2, CD163, C1QA, VEGFC, C1QB, INHBA, ADAMTS8, TFPI, ADAMTS1, STC1, COL1A1, MFAP5, PLA2G5, ADAMTS5, WNT5A, CCL2, CXCL3, LUM, COL3A1, CXCL2, CCL8, IL32, DCN, IL33, C1S, CXCL6, VCAM1, CRISPLD2, COL6A2, CDA, FGL2, THBS1, LAMB1, PCSK5, PLTP, FN1, ANGPTL4, MUC1, BMP2…	3.26219	3.51604e-22	1.75802e-22	2.19432e-21
SP_PIR_KEYWORDS	disulfide bond	85	47.486	3.17947e-24	CORIN, IGFBP7, EDN1, TLR3, GJA1, POSTN, FSTL1, MMP1, OLFML1, ANG, FAP, CFH, CFI, SPON2, CFD, TFPI2, DPP4, PTGER2, BST1, MGP, CLIC2, PALLD, HLA-DQA1, SLIT2, CD163, C1QA, TNFAIP6, VEGFC, C1QB, INHBA, ADAMTS8, PDGFRA, TFPI, ROR1, ROR2, ADAMTS1, STC1, COL1A1, VSIG4, MFAP5, PLA2G5, ADAMTS5, AOC3, IL1R2, IL1R1, CCL2, CXCL3, LUM, COL3A1, CXCL2, CCL8, CDH1, DCN, C1S, BDKRB2, CXCL6, VCAM1, PROCR, CRISPLD2…	3.12378	9.79276e-22	3.26425e-22	4.26578e-21
UP_SEQ_FEATURE	disulfide bond	82	45.8101	5.33438e-23	CORIN, IGFBP7, EDN1, TLR3, GJA1, POSTN, FSTL1, MMP1, OLFML1, ANG, FAP, CFH, CFI, SPON2, CFD, TFPI2, DPP4, PTGER2, BST1, MGP, CLIC2, PALLD, HLA-DQA1, SLIT2, CD163, C1QA, TNFAIP6, VEGFC, C1QB, INHBA, ADAMTS8, TFPI, ROR1, PDGFRA, ROR2, ADAMTS1, STC1, COL1A1, VSIG4, PLA2G5, ADAMTS5, AOC3, IL1R2, IL1R1, CCL2, CXCL3, LUM, COL3A1, CXCL2, CCL8, CDH1, DCN, C1S, BDKRB2, CXCL6, VCAM1, PROCR, CRISPLD2, FGL2,…	3.10595	4.83295e-20	2.41647e-20	8.32209e-20
SP_PIR_KEYWORDS	glycoprotein	100	55.8659	4.94169e-22	RARRES1, TLR3, POSTN, FSTL1, MMP1, OLFML1, APOA1, FAP, CFH, CFI, SPON2, TFPI2, BST1, HLA-DQA1, C1QA, TNFAIP6, VEGFC, C1QB, ADAMTS8, KRT18, PDGFRA, ROR1, TFPI, ROR2, ADAMTS1, STC1, COL1A1, MFAP5, ADAMTS5, WNT5A, IL1R2, IL1R1, CCL2, BDKRB2, SERPINH1, ABCA6, PROCR, FGL2, LAMB1, PLTP, ANGPTL4, FN1, MUC1, BMP2, EFEMP1, PCDH12, HGF, COL16A1, GAS6, EPHA3, EPHA7, FAM198B, APOL1, CACNA1C, STEAP4, AEBP1, A…	2.48861	1.52204e-19	3.8051e-20	6.63009e-19
UP_SEQ_FEATURE	glycosylation site:N-linked (GlcNAc...)	91	50.838	9.61428e-18	STEAP4, AEBP1, RARRES1, ACVRL1, FGF7, CORIN, IGFBP7, ANO1, ARSJ, TLR3, POSTN, FSTL1, MMP1, OLFML1, FAP, CFH, CFI, TFPI2, DPP4, PTGER2, BST1, HLA-DQA1, SLIT2, CD163, C1QA, TNFAIP6, VEGFC, INHBA, NAALAD2, ADAMTS8, KIAA1199, CYBRD1, TFPI, ROR1, PDGFRA, ROR2, ADAMTS1, STC1, LEPREL1, TM4SF1, COL1A1, MFAP5, ADAMTS5, AOC3, WNT5A, IL1R2, IL1R1, CCL2, CDH1, DCN, C1S, BDKRB2, GPRC5A, SERPINH1, ABCA6, VCAM1…	2.35327	8.71054e-15	2.90351e-15	1.49991e-14
GOTERM_CC_FAT	GO:0005615~extracellular space	40	22.3464	9.56736e-17	WNT5A, FGF7, CCL2, IGFBP7, CXCL3, CXCL2, COL3A1, EDN1, MMP7, CCL8, FSTL1, IL32, CXCL6, IL33, VCAM1, APOA1, ANG, CFH, FGL2, CFI, CFD, THBS1, PCSK5, LOXL1, ANGPTL4, FN1, BMP2, IL7, FBN1, MGP, SLIT2, C1QA, INHBA, C1QB, VEGFC, APOL1, SULF1, TFPI, STC1, IGFBP1	4.84672	2.23155e-14	4.44089e-15	1.44329e-13
Annotation Cluster 2	Enrichment Score: 13.591733253976876
Category	Term	Count	%	PValue	Genes	Fold Enrichment	Bonferroni	Benjamini	FDR
GOTERM_BP_FAT	GO:0009611~response to wounding	35	19.5531	7.13968e-17	FGF7, ACVRL1, CCL2, ELF3, CXCL3, CXCL2, COL3A1, S100A9, TLR3, CCL8, CXCL6, C1S, BDKRB2, PROCR, CFH, CFI, CFD, THBS1, TFPI2, PAPSS2, FN1, BMP2, CD163, EPHA3, C1QA, C1QB, TNFAIP6, NUPR1, AOX1, PDGFRA, TFPI, IGFBP1, VSIG4, CD14, AOC3	5.80103	1.81299e-13	1.81299e-13	1.88738e-13
GOTERM_BP_FAT	GO:0006954~inflammatory response	26	14.5251	2.7384e-14	CCL2, ELF3, CXCL3, S100A9, CXCL2, TLR3, CCL8, C1S, BDKRB2, CXCL6, CFH, CFI, THBS1, CFD, FN1, BMP2, CD163, EPHA3, C1QA, TNFAIP6, C1QB, NUPR1, AOX1, VSIG4, CD14, AOC3	7.02753	4.4781e-11	2.23905e-11	4.60298e-11
GOTERM_BP_FAT	GO:0006952~defense response	31	17.3184	8.58271e-12	IL1R1, CCL2, ELF3, CXCL3, CXCL2, S100A9, PPARG, TLR3, CCL8, IL32, CXCL6, C1S, BDKRB2, CFH, CFI, CFD, THBS1, FN1, BMP2, CD163, EPHA3, C1QA, INHBA, C1QB, TNFAIP6, APOL1, NUPR1, AOX1, VSIG4, CD14, AOC3	4.42792	1.40155e-08	4.67184e-09	1.4407e-08
Annotation Cluster 3	Enrichment Score: 12.689405479079284
Category	Term	Count	%	PValue	Genes	Fold Enrichment	Bonferroni	Benjamini	FDR
GOTERM_CC_FAT	GO:0031012~extracellular matrix	32	17.8771	7.00807e-19	WNT5A, LUM, COL3A1, MMP7, POSTN, DCN, MMP1, ANG, CRISPLD2, COL6A2, LAMB1, SPON2, THBS1, TFPI2, LOXL1, ANGPTL4, FN1, COL4A1, FBN1, EFEMP1, COL15A1, HSPG2, MGP, NID1, SPARC, COL16A1, ADAMTS8, FBLN2, ADAMTS1, COL1A1, MFAP5, ADAMTS5	7.69855	1.40862e-16	4.69541e-17	8.79106e-16
SP_PIR_KEYWORDS	extracellular matrix	25	13.9665	3.90347e-18	WNT5A, LUM, COL3A1, MMP7, POSTN, DCN, MMP1, COL6A2, SPON2, LAMB1, ANGPTL4, FN1, COL4A1, FBN1, HSPG2, COL15A1, NID1, SPARC, COL16A1, ADAMTS8, FBLN2, ADAMTS1, COL1A1, MFAP5, ADAMTS5	11.1471	1.20227e-15	2.40454e-16	5.23715e-15
GOTERM_CC_FAT	GO:0005578~proteinaceous extracellular matrix	30	16.7598	8.56041e-18	WNT5A, LUM, COL3A1, MMP7, POSTN, DCN, MMP1, ANG, COL6A2, LAMB1, SPON2, TFPI2, LOXL1, ANGPTL4, FN1, COL4A1, FBN1, EFEMP1, COL15A1, HSPG2, MGP, NID1, SPARC, COL16A1, ADAMTS8, FBLN2, ADAMTS1, COL1A1, MFAP5, ADAMTS5	7.78125	1.72064e-15	4.30161e-16	1.07383e-14
GOTERM_CC_FAT	GO:0044420~extracellular matrix part	15	8.37989	1.0847e-10	COL4A1, LUM, FBN1, COL3A1, COL15A1, HSPG2, NID1, SPARC, COL16A1, ANG, ADAMTS1, COL1A1, LAMB1, MFAP5, FN1	10.641	2.18024e-08	3.63373e-09	1.36066e-07
GOTERM_MF_FAT	GO:0005201~extracellular matrix structural constituent	13	7.26257	2.46515e-10	COL4A1, LUM, COL3A1, FBN1, COL15A1, MGP, FBLN2, COL6A2, COL1A1, LAMB1, TFPI2, MFAP5, FN1	13.0836	8.9485e-08	2.98283e-08	3.38981e-07
GOTERM_MF_FAT	GO:0005198~structural molecule activity	20	11.1732	0.000116646	COL4A1, LUM, FBN1, COL3A1, COL15A1, MGP, COL16A1, PGM5, KRT18, FBLN2, SORBS2, KRT8, COL6A2, MYH11, COL1A1, LAMB1, THBS1, TFPI2, MFAP5, FN1	2.73039	0.0414611	0.00527916	0.16028
Annotation Cluster 4	Enrichment Score: 8.104215294459314
Category	Term	Count	%	PValue	Genes	Fold Enrichment	Bonferroni	Benjamini	FDR
GOTERM_MF_FAT	GO:0005539~glycosaminoglycan binding	16	8.93855	6.20212e-11	FGF7, CCL2, CCL8, POSTN, FSTL1, DCN, CXCL6, TNFAIP6, ADAMTS8, ANG, CRISPLD2, ADAMTS1, THBS1, PLA2G5, CD14, FN1	9.89181	2.25137e-08	2.25137e-08	8.52848e-08
GOTERM_MF_FAT	GO:0030247~polysaccharide binding	16	8.93855	2.43024e-10	FGF7, CCL2, CCL8, POSTN, FSTL1, DCN, CXCL6, TNFAIP6, ADAMTS8, ANG, CRISPLD2, ADAMTS1, THBS1, PLA2G5, CD14, FN1	8.99255	8.82176e-08	4.41088e-08	3.3418e-07
GOTERM_MF_FAT	GO:0001871~pattern binding	16	8.93855	2.43024e-10	FGF7, CCL2, CCL8, POSTN, FSTL1, DCN, CXCL6, TNFAIP6, ADAMTS8, ANG, CRISPLD2, ADAMTS1, THBS1, PLA2G5, CD14, FN1	8.99255	8.82176e-08	4.41088e-08	3.3418e-07
GOTERM_MF_FAT	GO:0008201~heparin binding	13	7.26257	2.08684e-09	FGF7, CCL2, ADAMTS8, ANG, CRISPLD2, CCL8, FSTL1, ADAMTS1, POSTN, CXCL6, THBS1, PLA2G5, FN1	10.9242	7.57521e-07	1.8938e-07	2.86959e-06
SP_PIR_KEYWORDS	heparin-binding	8	4.46927	2.28722e-06	ADAMTS8, CCL8, FSTL1, ADAMTS1, POSTN, CXCL6, THBS1, FN1	13.2256	0.000704217	5.87037e-05	0.00306864
GOTERM_MF_FAT	GO:0030246~carbohydrate binding	16	8.93855	1.35542e-05	FGF7, CCL2, CCL8, POSTN, FSTL1, DCN, CXCL6, TNFAIP6, ADAMTS8, ANG, CRISPLD2, ADAMTS1, THBS1, PLA2G5, CD14, FN1	3.91202	0.00490812	0.00070264	0.0186367
Annotation Cluster 5	Enrichment Score: 5.509576287809835
Category	Term	Count	%	PValue	Genes	Fold Enrichment	Bonferroni	Benjamini	FDR
SP_PIR_KEYWORDS	cell adhesion	17	9.49721	2.05226e-06	IGFBP7, COL15A1, PCDH12, CDH1, POSTN, NID1, COL16A1, VCAM1, TNFAIP6, PGM5, COL6A2, LAMB1, THBS1, SPON2, DPP4, AOC3, FN1	4.32888	0.000631897	5.74617e-05	0.00275341
GOTERM_BP_FAT	GO:0007155~cell adhesion	24	13.4078	3.75281e-06	AEBP1, CCL2, IGFBP7, COL3A1, COL15A1, HSPG2, PCDH12, MGP, IL32, CDH1, NID1, POSTN, COL16A1, VCAM1, TNFAIP6, ARHGAP6, PGM5, COL6A2, ROR2, LAMB1, SPON2, THBS1, AOC3, FN1	3.0118	0.00610961	0.000360426	0.00629931
GOTERM_BP_FAT	GO:0022610~biological adhesion	24	13.4078	3.84311e-06	AEBP1, CCL2, IGFBP7, COL3A1, COL15A1, HSPG2, PCDH12, MGP, IL32, CDH1, NID1, POSTN, COL16A1, VCAM1, TNFAIP6, ARHGAP6, PGM5, COL6A2, ROR2, LAMB1, SPON2, THBS1, AOC3, FN1	3.0075	0.00625615	0.000348595	0.00645087
Annotation Cluster 6	Enrichment Score: 5.285173529143374
Category	Term	Count	%	PValue	Genes	Fold Enrichment	Bonferroni	Benjamini	FDR
GOTERM_BP_FAT	GO:0001568~blood vessel development	16	8.93855	1.1597e-07	VEGFC, ACVRL1, TBX3, ANG, MYO1E, EDN1, COL3A1, COL15A1, SOX18, COL1A1, NR2F2, THBS1, GJA4, PPAP2B, SLIT2, ANGPTL4	5.73676	0.000189361	2.10419e-05	0.000194668
GOTERM_BP_FAT	GO:0001944~vasculature development	16	8.93855	1.5899e-07	VEGFC, ACVRL1, TBX3, ANG, MYO1E, EDN1, COL3A1, COL15A1, SOX18, COL1A1, NR2F2, THBS1, GJA4, PPAP2B, SLIT2, ANGPTL4	5.59963	0.000259597	2.36026e-05	0.000266882
GOTERM_BP_FAT	GO:0048514~blood vessel morphogenesis	11	6.14525	0.00014222	VEGFC, ACVRL1, ANG, MYO1E, EDN1, COL15A1, SOX18, NR2F2, THBS1, SLIT2, ANGPTL4	4.57955	0.207261	0.00680793	0.238463
GOTERM_BP_FAT	GO:0001525~angiogenesis	9	5.02793	0.000275823	VEGFC, ACVRL1, ANG, EDN1, COL15A1, SOX18, THBS1, SLIT2, ANGPTL4	5.34187	0.362679	0.00996076	0.461992
Annotation Cluster 7	Enrichment Score: 4.9564326078546
Category	Term	Count	%	PValue	Genes	Fold Enrichment	Bonferroni	Benjamini	FDR
SP_PIR_KEYWORDS	pyroglutamic acid	8	4.46927	2.03863e-07	C1QB, CCL2, ANG, COL3A1, COL6A2, HGF, COL1A1, FN1	18.6884	6.27878e-05	8.96992e-06	0.000273515
SP_PIR_KEYWORDS	hydroxylation	9	5.02793	2.97407e-07	C1QA, C1QB, COL4A1, COL3A1, COL6A2, COL15A1, C1S, COL1A1, COL16A1	13.6214	9.15972e-05	1.14501e-05	0.00039902
SP_PIR_KEYWORDS	triple helix	7	3.91061	3.5069e-07	C1QA, C1QB, COL4A1, COL3A1, COL6A2, COL1A1, COL16A1	24.2647	0.000108007	1.20013e-05	0.000470506
SP_PIR_KEYWORDS	hydroxylysine	7	3.91061	3.5069e-07	C1QA, C1QB, COL4A1, COL3A1, COL6A2, COL1A1, COL16A1	24.2647	0.000108007	1.20013e-05	0.000470506
SP_PIR_KEYWORDS	hydroxyproline	7	3.91061	1.05748e-06	C1QA, C1QB, COL4A1, COL3A1, COL6A2, COL1A1, COL16A1	20.3299	0.000325651	3.25699e-05	0.00141877
SP_PIR_KEYWORDS	collagen	9	5.02793	2.81396e-06	C1QA, C1QB, COL4A1, COL3A1, COL6A2, COL15A1, COL1A1, COL16A1, MMP1	10.1802	0.000866325	6.19053e-05	0.00377532
SP_PIR_KEYWORDS	trimer	6	3.35196	3.60446e-06	COL4A1, COL3A1, COL6A2, COL1A1, COL16A1, THBS1	24.798	0.00110956	7.4009e-05	0.00483587
INTERPRO	IPR008160:Collagen triple helix repeat	8	4.46927	2.12483e-05	C1QA, C1QB, COL4A1, COL3A1, COL6A2, COL15A1, COL1A1, COL16A1	9.44388	0.00861088	0.00861088	0.029708
GOTERM_CC_FAT	GO:0005581~collagen	6	3.35196	5.5918e-05	COL4A1, LUM, COL3A1, COL15A1, COL1A1, COL16A1	14.2286	0.0111769	0.00140399	0.0701221
UP_SEQ_FEATURE	glycosylation site:O-linked (Gal...)	4	2.23464	6.40217e-05	C1QA, C1QB, COL3A1, COL1A1	47.4562	0.0563553	0.0115341	0.0998327
GOTERM_MF_FAT	GO:0048407~platelet-derived growth factor binding	4	2.23464	0.000228477	COL4A1, COL3A1, PDGFRA, COL1A1	31.4739	0.0795998	0.00751225	0.31372
KEGG_PATHWAY	hsa04512:ECM-receptor interaction	8	4.46927	0.000267344	COL4A1, COL3A1, COL6A2, HSPG2, COL1A1, LAMB1, THBS1, FN1	6.1302	0.0263837	0.00887307	0.296335
KEGG_PATHWAY	hsa04510:Focal adhesion	11	6.14525	0.000893869	VEGFC, COL4A1, COL3A1, PDGFRA, COL6A2, HGF, COL1A1, LAMB1, THBS1, MYLK, FN1	3.52258	0.0855448	0.0221086	0.98767
UP_SEQ_FEATURE	region of interest:Triple-helical region	4	2.23464	0.00122627	COL4A1, COL3A1, COL6A2, COL1A1	18.5698	0.670995	0.0884787	1.89606
Annotation Cluster 8	Enrichment Score: 3.909699557390072
Category	Term	Count	%	PValue	Genes	Fold Enrichment	Bonferroni	Benjamini	FDR
GOTERM_BP_FAT	GO:0035295~tube development	13	7.26257	7.46455e-06	WNT5A, ALDH1A2, BMP2, FGF7, TBX3, GATA6, CRISPLD2, GATA4, EDN1, PDGFRA, MGP, PCSK5, SLIT2	5.19079	0.0121157	0.000580291	0.0125293
GOTERM_BP_FAT	GO:0030323~respiratory tube development	8	4.46927	0.000155201	WNT5A, ALDH1A2, FGF7, GATA6, CRISPLD2, PDGFRA, MGP, PCSK5	6.88974	0.223892	0.00721565	0.260203
GOTERM_BP_FAT	GO:0060541~respiratory system development	8	4.46927	0.000221488	WNT5A, ALDH1A2, FGF7, GATA6, CRISPLD2, ANO1, PDGFRA, MGP	6.50697	0.30353	0.00878387	0.371142
GOTERM_BP_FAT	GO:0030324~lung development	7	3.91061	0.000895267	WNT5A, ALDH1A2, FGF7, GATA6, CRISPLD2, PDGFRA, MGP	6.2112	0.768373	0.0253337	1.49223
Annotation Cluster 9	Enrichment Score: 3.648188348123075
Category	Term	Count	%	PValue	Genes	Fold Enrichment	Bonferroni	Benjamini	FDR
GOTERM_BP_FAT	GO:0016477~cell migration	13	7.26257	7.02797e-05	ACVRL1, CCL2, CXCL3, S100A9, SLIT2, VCAM1, VEGFC, APOA1, ANG, THBS1, NR2F2, PPAP2B, FN1	4.13759	0.108429	0.00369544	0.117907
GOTERM_BP_FAT	GO:0048870~cell motility	13	7.26257	0.000191508	ACVRL1, CCL2, CXCL3, S100A9, SLIT2, VCAM1, VEGFC, APOA1, ANG, THBS1, NR2F2, PPAP2B, FN1	3.71979	0.268576	0.00798748	0.320981
GOTERM_BP_FAT	GO:0051674~localization of cell	13	7.26257	0.000191508	ACVRL1, CCL2, CXCL3, S100A9, SLIT2, VCAM1, VEGFC, APOA1, ANG, THBS1, NR2F2, PPAP2B, FN1	3.71979	0.268576	0.00798748	0.320981
GOTERM_BP_FAT	GO:0006928~cell motion	15	8.37989	0.000990929	ACVRL1, CCL2, CXCL3, S100A9, SLIT2, VCAM1, VEGFC, EPHA7, APOA1, ANG, THBS1, NR2F2, SPON2, PPAP2B, FN1	2.77403	0.801901	0.0270674	1.65043
Annotation Cluster 10	Enrichment Score: 3.380635385765749
Category	Term	Count	%	PValue	Genes	Fold Enrichment	Bonferroni	Benjamini	FDR
GOTERM_BP_FAT	GO:0006955~immune response	27	15.0838	5.55734e-08	IL1R2, IL1R1, CCL2, CXCL3, PPARG, CXCL2, TLR3, CCL8, IFI44L, IL32, CXCL6, C1S, PROCR, CFH, CFI, THBS1, SPON2, CFD, BST1, IL7, HLA-DQA1, C1QA, C1QB, APOL1, FCGR2B, VSIG4, CD14	3.43738	9.07472e-05	1.13439e-05	9.32858e-05
GOTERM_BP_FAT	GO:0002526~acute inflammatory response	11	6.14525	1.52344e-07	C1QA, C1QB, NUPR1, CFH, C1S, CFI, VSIG4, CFD, CD163, FN1, EPHA3	9.86006	0.000248747	2.48775e-05	0.000255725
GOTERM_BP_FAT	GO:0006959~humoral immune response	10	5.58659	2.50681e-07	C1QA, C1QB, CCL2, IL7, BST1, CFH, C1S, CFI, VSIG4, CFD	11.1195	0.000409278	3.41129e-05	0.000420794
GOTERM_BP_FAT	GO:0045087~innate immune response	11	6.14525	3.65656e-06	C1QA, C1QB, IL1R1, APOL1, PPARG, CFH, TLR3, C1S, CFI, VSIG4, CFD	7.00207	0.00595339	0.000373129	0.00613776
GOTERM_BP_FAT	GO:0051605~protein maturation by peptide bond cleavage	9	5.02793	5.60769e-06	C1QA, C1QB, CORIN, CFH, C1S, CFI, VSIG4, CFD, PCSK5	9.19299	0.00911558	0.000481851	0.00941269
GOTERM_BP_FAT	GO:0006956~complement activation	7	3.91061	7.11088e-06	C1QA, C1QB, CFH, C1S, CFI, VSIG4, CFD	14.6407	0.0115449	0.000580437	0.0119357
SP_PIR_KEYWORDS	innate immunity	8	4.46927	7.84569e-06	C1QA, C1QB, CFH, TLR3, C1S, CFI, VSIG4, CFD	11.0213	0.00241356	0.00013424	0.0105258
GOTERM_BP_FAT	GO:0002541~activation of plasma proteins involved in acute inflammatory response	7	3.91061	8.18737e-06	C1QA, C1QB, CFH, C1S, CFI, VSIG4, CFD	14.3002	0.013281	0.000607544	0.0137425
GOTERM_BP_FAT	GO:0051604~protein maturation	10	5.58659	9.83196e-06	C1QA, C1QB, CORIN, CFH, C1S, CFI, VSIG4, CFD, SERPINH1, PCSK5	7.20034	0.0159275	0.000668762	0.0165027
GOTERM_BP_FAT	GO:0016485~protein processing	9	5.02793	3.92307e-05	C1QA, C1QB, CORIN, CFH, C1S, CFI, VSIG4, CFD, PCSK5	7.05891	0.062056	0.00228542	0.0658326
SP_PIR_KEYWORDS	immune response	11	6.14525	4.65228e-05	C1QA, C1QB, CFH, TLR3, C1S, CFI, SPON2, VSIG4, CFD, HLA-DQA1, CD14	5.27696	0.0142272	0.000622822	0.0624
KEGG_PATHWAY	hsa04610:Complement and coagulation cascades	8	4.46927	7.65546e-05	C1QA, C1QB, CFH, TFPI, C1S, BDKRB2, CFI, CFD	7.46285	0.00762652	0.00762652	0.0849378
GOTERM_BP_FAT	GO:0002253~activation of immune response	8	4.46927	9.27488e-05	C1QA, C1QB, CFH, TLR3, C1S, CFI, VSIG4, CFD	7.4761	0.140553	0.00472212	0.155575
GOTERM_BP_FAT	GO:0048584~positive regulation of response to stimulus	11	6.14525	0.000350825	C1QA, C1QB, CFH, TLR3, C1S, CFI, VSIG4, THBS1, CFD, IRS1, SLIT2	4.09443	0.436167	0.0121174	0.587269
GOTERM_BP_FAT	GO:0002684~positive regulation of immune system process	11	6.14525	0.000375076	C1QA, VCAM1, C1QB, IL7, CFH, TLR3, C1S, CFI, VSIG4, THBS1, CFD	4.06002	0.458068	0.0126817	0.627745
GOTERM_BP_FAT	GO:0050778~positive regulation of immune response	8	4.46927	0.00129508	C1QA, C1QB, CFH, TLR3, C1S, CFI, VSIG4, CFD	4.84657	0.879516	0.0330331	2.15185
SP_PIR_KEYWORDS	complement pathway	4	2.23464	0.00238534	C1QA, C1QB, C1S, CFI	14.8218	0.520765	0.0186839	3.15336
GOTERM_BP_FAT	GO:0002252~immune effector process	7	3.91061	0.00415591	C1QA, C1QB, CFH, C1S, CFI, VSIG4, CFD	4.58887	0.998887	0.0805318	6.75193
GOTERM_BP_FAT	GO:0006958~complement activation, classical pathway	4	2.23464	0.00417795	C1QA, C1QB, C1S, CFI	12.1164	0.998927	0.0799955	6.78656
GOTERM_BP_FAT	GO:0002455~humoral immune response mediated by circulating immunoglobulin	4	2.23464	0.00505556	C1QA, C1QB, C1S, CFI	11.3347	0.999746	0.090749	8.15595
SP_PIR_KEYWORDS	complement alternate pathway	3	1.67598	0.00621155	CFH, VSIG4, CFD	24.798	0.853265	0.0426789	8.01991
SP_PIR_KEYWORDS	plasma	5	2.7933	0.0109317	C1QA, C1QB, APOA1, C1S, FN1	5.77732	0.96614	0.0654687	13.7116
GOTERM_BP_FAT	GO:0006957~complement activation, alternative pathway	3	1.67598	0.0121154	CFH, VSIG4, CFD	17.5688	1	0.156446	18.5037
GOTERM_BP_FAT	GO:0016064~immunoglobulin mediated immune response	4	2.23464	0.0231121	C1QA, C1QB, C1S, CFI	6.50697	1	0.249567	32.4643
GOTERM_BP_FAT	GO:0019724~B cell mediated immunity	4	2.23464	0.0254129	C1QA, C1QB, C1S, CFI	6.27458	1	0.260969	35.0854
GOTERM_BP_FAT	GO:0002449~lymphocyte mediated immunity	4	2.23464	0.0448132	C1QA, C1QB, C1S, CFI	5.01967	1	0.36652	53.6808
BIOCARTA	h_compPathway:Complement Pathway	3	1.67598	0.0530684	C1QA, C1S, CFD	7.68449	0.962058	0.962058	42.1007
GOTERM_BP_FAT	GO:0002250~adaptive immune response	4	2.23464	0.0566095	C1QA, C1QB, C1S, CFI	4.56333	1	0.412358	62.4016
GOTERM_BP_FAT	GO:0002460~adaptive immune response based on somatic recombination of immune receptors built from immunoglobulin superfamily domains	4	2.23464	0.0566095	C1QA, C1QB, C1S, CFI	4.56333	1	0.412358	62.4016
KEGG_PATHWAY	hsa05322:Systemic lupus erythematosus	5	2.7933	0.0646628	C1QA, C1QB, FCGR2B, C1S, HLA-DQA1	3.25086	0.99875	0.427114	52.3825
GOTERM_BP_FAT	GO:0002443~leukocyte mediated immunity	4	2.23464	0.0737005	C1QA, C1QB, C1S, CFI	4.08577	1	0.471573	72.3378
Annotation Cluster 11	Enrichment Score: 3.262213283963434
Category	Term	Count	%	PValue	Genes	Fold Enrichment	Bonferroni	Benjamini	FDR
GOTERM_BP_FAT	GO:0008217~regulation of blood pressure	10	5.58659	1.89377e-06	ACVRL1, CORIN, ACTA2, EDN1, PPARG, NPR1, BDKRB2, NPR3, CACNA1C, PCSK5	8.78442	0.00308776	0.000206148	0.00317886
GOTERM_BP_FAT	GO:0008015~blood circulation	11	6.14525	4.97437e-05	HOXB2, ACVRL1, CORIN, ACTA2, EDN1, PPARG, NPR1, BDKRB2, NPR3, CACNA1C, PCSK5	5.19508	0.0780217	0.00270412	0.0834674
GOTERM_BP_FAT	GO:0003013~circulatory system process	11	6.14525	4.97437e-05	HOXB2, ACVRL1, CORIN, ACTA2, EDN1, PPARG, NPR1, BDKRB2, NPR3, CACNA1C, PCSK5	5.19508	0.0780217	0.00270412	0.0834674
GOTERM_BP_FAT	GO:0003014~renal system process	4	2.23464	0.00377676	EDN1, NPR1, CACNA1C, PCSK5	12.5492	0.997928	0.076163	6.15418
GOTERM_BP_FAT	GO:0003018~vascular process in circulatory system	4	2.23464	0.0278326	ACTA2, EDN1, NPR1, BDKRB2	6.05822	1	0.273927	37.7383
GOTERM_BP_FAT	GO:0046903~secretion	8	4.46927	0.0542303	TBX3, EDN1, CCL8, NPR1, BDKRB2, CACNA1C, PCSK5, PLA2G5	2.34251	1	0.403889	60.7778
Annotation Cluster 12	Enrichment Score: 3.1552311300018534
Category	Term	Count	%	PValue	Genes	Fold Enrichment	Bonferroni	Benjamini	FDR
SP_PIR_KEYWORDS	trimer	6	3.35196	3.60446e-06	COL4A1, COL3A1, COL6A2, COL1A1, COL16A1, THBS1	24.798	0.00110956	7.4009e-05	0.00483587
UP_SEQ_FEATURE	domain:VWFC	4	2.23464	0.000584675	COL3A1, FSTL1, COL1A1, THBS1	23.7281	0.411319	0.0571749	0.908261
INTERPRO	IPR001007:von Willebrand factor, type C	4	2.23464	0.00744869	COL3A1, FSTL1, COL1A1, THBS1	9.91607	0.952307	0.163892	9.92674
SMART	SM00214:VWC	4	2.23464	0.015249	COL3A1, FSTL1, COL1A1, THBS1	7.56583	0.815537	0.286849	15.9379
Annotation Cluster 13	Enrichment Score: 3.0773477084323937
Category	Term	Count	%	PValue	Genes	Fold Enrichment	Bonferroni	Benjamini	FDR
GOTERM_BP_FAT	GO:0032963~collagen metabolic process	5	2.7933	0.000260703	COL3A1, MMP7, COL1A1, SERPINH1, MMP1	15.6865	0.346742	0.00963021	0.436718
GOTERM_BP_FAT	GO:0044259~multicellular organismal macromolecule metabolic process	5	2.7933	0.000390218	COL3A1, MMP7, COL1A1, SERPINH1, MMP1	14.1684	0.471308	0.0129229	0.653009
GOTERM_BP_FAT	GO:0044236~multicellular organismal metabolic process	5	2.7933	0.000777087	COL3A1, MMP7, COL1A1, SERPINH1, MMP1	11.8708	0.719021	0.0236678	1.29645
GOTERM_BP_FAT	GO:0032964~collagen biosynthetic process	3	1.67598	0.00124273	COL3A1, COL1A1, SERPINH1	52.7065	0.868748	0.0327411	2.06571
GOTERM_BP_FAT	GO:0030199~collagen fibril organization	4	2.23464	0.00417795	LUM, COL3A1, COL1A1, SERPINH1	12.1164	0.998927	0.0799955	6.78656
Annotation Cluster 14	Enrichment Score: 2.9322470371163525
Category	Term	Count	%	PValue	Genes	Fold Enrichment	Bonferroni	Benjamini	FDR
GOTERM_BP_FAT	GO:0001822~kidney development	8	4.46927	0.000105988	ALDH1A2, BMP2, MYO1E, FBN1, ADAMTS1, NID1, PCSK5, SLIT2	7.32035	0.158936	0.00523135	0.177763
GOTERM_BP_FAT	GO:0001655~urogenital system development	8	4.46927	0.000248068	ALDH1A2, BMP2, MYO1E, FBN1, ADAMTS1, NID1, PCSK5, SLIT2	6.38867	0.333121	0.00937775	0.415595
UP_SEQ_FEATURE	domain:EGF-like 6	3	1.67598	0.0607338	FBN1, NID1, SLIT2	7.44953	1	0.716766	62.3747
Annotation Cluster 15	Enrichment Score: 2.9231864496234317
Category	Term	Count	%	PValue	Genes	Fold Enrichment	Bonferroni	Benjamini	FDR
GOTERM_BP_FAT	GO:0051605~protein maturation by peptide bond cleavage	9	5.02793	5.60769e-06	C1QA, C1QB, CORIN, CFH, C1S, CFI, VSIG4, CFD, PCSK5	9.19299	0.00911558	0.000481851	0.00941269
GOTERM_BP_FAT	GO:0051604~protein maturation	10	5.58659	9.83196e-06	C1QA, C1QB, CORIN, CFH, C1S, CFI, VSIG4, CFD, SERPINH1, PCSK5	7.20034	0.0159275	0.000668762	0.0165027
GOTERM_BP_FAT	GO:0016485~protein processing	9	5.02793	3.92307e-05	C1QA, C1QB, CORIN, CFH, C1S, CFI, VSIG4, CFD, PCSK5	7.05891	0.062056	0.00228542	0.0658326
GOTERM_MF_FAT	GO:0008236~serine-type peptidase activity	10	5.58659	0.00021056	NAALAD2, CORIN, FAP, HGF, C1S, CFI, PRSS23, CFD, PCSK5, DPP4	4.86255	0.0735928	0.007615	0.289152
GOTERM_MF_FAT	GO:0017171~serine hydrolase activity	10	5.58659	0.0002289	NAALAD2, CORIN, FAP, HGF, C1S, CFI, PRSS23, CFD, PCSK5, DPP4	4.80852	0.0797412	0.00690111	0.3143
SP_PIR_KEYWORDS	Serine protease	8	4.46927	0.000276609	CORIN, FAP, C1S, CFI, PRSS23, CFD, PCSK5, DPP4	6.32106	0.0816782	0.0030385	0.37048
GOTERM_MF_FAT	GO:0004175~endopeptidase activity	14	7.82123	0.000381414	CORIN, MMP7, C1S, HGF, MMP1, ADAMTS8, FAP, ADAMTS1, CFI, PRSS23, CFD, PCSK5, ADAMTS5, DPP4	3.23132	0.129319	0.00984265	0.523206
GOTERM_MF_FAT	GO:0004252~serine-type endopeptidase activity	9	5.02793	0.000396385	CORIN, FAP, HGF, C1S, CFI, PRSS23, CFD, PCSK5, DPP4	5.05831	0.13404	0.00954853	0.54369
UP_SEQ_FEATURE	active site:Charge relay system	9	5.02793	0.000512634	NAALAD2, CORIN, FAP, C1S, CFI, PRSS23, CFD, PCSK5, DPP4	4.903	0.371592	0.0564168	0.796767
SP_PIR_KEYWORDS	Protease	14	7.82123	0.000589729	CORIN, MMP7, C1S, MMP1, NAALAD2, ADAMTS8, FAP, ADAMTS1, CFI, PRSS23, CFD, PCSK5, ADAMTS5, DPP4	3.10829	0.16614	0.00566172	0.788327
GOTERM_MF_FAT	GO:0070011~peptidase activity, acting on L-amino acid peptides	16	8.93855	0.0016051	AEBP1, CORIN, MMP7, C1S, HGF, MMP1, NAALAD2, ADAMTS8, FAP, ADAMTS1, CFI, PRSS23, CFD, PCSK5, ADAMTS5, DPP4	2.5225	0.441846	0.0302243	2.18472
GOTERM_MF_FAT	GO:0008233~peptidase activity	16	8.93855	0.0024696	AEBP1, CORIN, MMP7, C1S, HGF, MMP1, NAALAD2, ADAMTS8, FAP, ADAMTS1, CFI, PRSS23, CFD, PCSK5, ADAMTS5, DPP4	2.41264	0.592442	0.0382733	3.34297
GOTERM_MF_FAT	GO:0008237~metallopeptidase activity	8	4.46927	0.00516251	NAALAD2, AEBP1, ADAMTS8, FAP, MMP7, ADAMTS1, ADAMTS5, MMP1	3.78375	0.847234	0.0723992	6.86994
INTERPRO	IPR001254:Peptidase S1 and S6, chymotrypsin/Hap	6	3.35196	0.00625856	CORIN, HGF, C1S, CFI, PRSS23, CFD	5.129	0.922326	0.16683	8.4047
UP_SEQ_FEATURE	domain:Peptidase S1	5	2.7933	0.0173244	CORIN, HGF, C1S, CFI, CFD	5.03663	1	0.431913	23.8636
SMART	SM00020:Tryp_SPc	6	3.35196	0.0180113	CORIN, HGF, C1S, CFI, PRSS23, CFD	3.91336	0.86457	0.283385	18.5638
INTERPRO	IPR001314:Peptidase S1A, chymotrypsin	5	2.7933	0.0206547	CORIN, HGF, C1S, CFI, CFD	4.76734	0.999795	0.246593	25.3115
INTERPRO	IPR018114:Peptidase S1/S6, chymotrypsin/Hap, active site	5	2.7933	0.0213098	CORIN, C1S, CFI, PRSS23, CFD	4.72194	0.999844	0.24633	26.0071
GOTERM_BP_FAT	GO:0006508~proteolysis	20	11.1732	0.0288387	AEBP1, CORIN, MMP7, C1S, HGF, MMP1, C1QA, C1QB, NAALAD2, ADAMTS8, FAP, CFH, ADAMTS1, CFI, VSIG4, PRSS23, CFD, PCSK5, ADAMTS5, DPP4	1.66687	1	0.277527	38.8112
SP_PIR_KEYWORDS	hydrolase	22	12.2905	0.0514183	CORIN, BST1, MMP7, ARSJ, C1S, MMP1, NAALAD2, ADAMTS8, ANG, FAP, SULF1, CDA, ADAMTS1, CFI, PRSS23, CFD, PCSK5, PPAP2B, EHD2, ADAMTS5, DPP4, PLA2G5	1.52031	1	0.230669	50.7484
Annotation Cluster 16	Enrichment Score: 2.897589315823184
Category	Term	Count	%	PValue	Genes	Fold Enrichment	Bonferroni	Benjamini	FDR
GOTERM_CC_FAT	GO:0005581~collagen	6	3.35196	5.5918e-05	COL4A1, LUM, COL3A1, COL15A1, COL1A1, COL16A1	14.2286	0.0111769	0.00140399	0.0701221
GOTERM_BP_FAT	GO:0030199~collagen fibril organization	4	2.23464	0.00417795	LUM, COL3A1, COL1A1, SERPINH1	12.1164	0.998927	0.0799955	6.78656
GOTERM_CC_FAT	GO:0005583~fibrillar collagen	3	1.67598	0.00868394	LUM, COL3A1, COL1A1	20.75	0.826763	0.103779	10.3636
Annotation Cluster 17	Enrichment Score: 2.6831117876659336
Category	Term	Count	%	PValue	Genes	Fold Enrichment	Bonferroni	Benjamini	FDR
GOTERM_BP_FAT	GO:0010033~response to organic substance	23	12.8492	1.99106e-05	IL1R1, CCL2, IGFBP7, PPARG, COL3A1, TLR3, MGP, CDH1, GNG11, C1S, SERPINH1, IRS1, EPHA3, ALDH1A2, C1QB, ANG, PDGFRA, COL6A2, COL1A1, IGFBP1, THBS1, PLA2G5, CD14	2.80224	0.0319914	0.00129973	0.0334168
GOTERM_BP_FAT	GO:0007584~response to nutrient	9	5.02793	0.000188792	MUC1, ALDH1A2, BMP2, CCL2, IGFBP7, PPARG, MGP, STC1, COL1A1	5.64712	0.265325	0.00808104	0.316436
GOTERM_BP_FAT	GO:0009725~response to hormone stimulus	13	7.26257	0.000947269	C1QB, ALDH1A2, CCL2, ANG, IGFBP7, PPARG, PDGFRA, MGP, GNG11, COL1A1, IGFBP1, THBS1, IRS1	3.11165	0.787247	0.0263303	1.57826
GOTERM_BP_FAT	GO:0031667~response to nutrient levels	9	5.02793	0.00179595	MUC1, ALDH1A2, BMP2, CCL2, IGFBP7, PPARG, MGP, STC1, COL1A1	4.01318	0.946892	0.0435016	2.97234
GOTERM_BP_FAT	GO:0009719~response to endogenous stimulus	13	7.26257	0.00217901	C1QB, ALDH1A2, CCL2, ANG, IGFBP7, PPARG, PDGFRA, MGP, GNG11, COL1A1, IGFBP1, THBS1, IRS1	2.81969	0.971624	0.051037	3.59547
GOTERM_BP_FAT	GO:0009628~response to abiotic stimulus	12	6.70391	0.00309874	BMP2, CCL2, IGFBP7, PPARG, COL3A1, GJA1, TLR3, MGP, BDKRB2, COL1A1, CACNA1C, THBS1	2.86448	0.993706	0.0661952	5.07627
GOTERM_BP_FAT	GO:0009991~response to extracellular stimulus	9	5.02793	0.00355135	MUC1, ALDH1A2, BMP2, CCL2, IGFBP7, PPARG, MGP, STC1, COL1A1	3.59362	0.997002	0.0726742	5.79711
GOTERM_BP_FAT	GO:0048545~response to steroid hormone stimulus	8	4.46927	0.00619875	C1QB, ALDH1A2, CCL2, IGFBP7, PPARG, PDGFRA, COL1A1, THBS1	3.66017	0.999961	0.101371	9.91139
GOTERM_BP_FAT	GO:0001503~ossification	6	3.35196	0.00983066	BMP2, HSPG2, MGP, STC1, SPARC, COL1A1	4.58317	1	0.13415	15.2814
GOTERM_BP_FAT	GO:0060348~bone development	6	3.35196	0.0128871	BMP2, HSPG2, MGP, STC1, SPARC, COL1A1	4.28508	1	0.163053	19.5657
GOTERM_BP_FAT	GO:0009612~response to mechanical stimulus	4	2.23464	0.0254129	BMP2, CCL2, MGP, COL1A1	6.27458	1	0.260969	35.0854
Annotation Cluster 18	Enrichment Score: 2.5056711615427867
Category	Term	Count	%	PValue	Genes	Fold Enrichment	Bonferroni	Benjamini	FDR
GOTERM_BP_FAT	GO:0040017~positive regulation of locomotion	7	3.91061	0.000848808	VEGFC, EDN1, PDGFRA, LAMB1, THBS1, IRS1, SLIT2	6.27458	0.7501	0.0253526	1.41531
GOTERM_BP_FAT	GO:0040012~regulation of locomotion	9	5.02793	0.0015287	VEGFC, ACVRL1, EDN1, PDGFRA, RRAS, LAMB1, THBS1, IRS1, SLIT2	4.11769	0.917774	0.0377059	2.53536
GOTERM_BP_FAT	GO:0008284~positive regulation of cell proliferation	13	7.26257	0.0026104	CCL2, FGF7, TBX3, TBX2, IL7, EDN1, IRS1, VCAM1, ALDH1A2, VEGFC, ANG, PDGFRA, LAMB1	2.75839	0.985995	0.0591547	4.29271
GOTERM_BP_FAT	GO:0010594~regulation of endothelial cell migration	4	2.23464	0.00271805	VEGFC, ACVRL1, EDN1, THBS1	14.0551	0.988258	0.0606811	4.46595
GOTERM_BP_FAT	GO:0030334~regulation of cell migration	8	4.46927	0.00309068	VEGFC, ACVRL1, EDN1, PDGFRA, RRAS, LAMB1, THBS1, IRS1	4.1583	0.993622	0.0669022	5.06339
GOTERM_BP_FAT	GO:0030335~positive regulation of cell migration	6	3.35196	0.0033561	VEGFC, EDN1, PDGFRA, LAMB1, THBS1, IRS1	5.92208	0.995871	0.0705818	5.48679
GOTERM_BP_FAT	GO:0051272~positive regulation of cell motion	6	3.35196	0.00506464	VEGFC, EDN1, PDGFRA, LAMB1, THBS1, IRS1	5.37821	0.999749	0.0899197	8.17003
GOTERM_BP_FAT	GO:0051270~regulation of cell motion	8	4.46927	0.0063644	VEGFC, ACVRL1, EDN1, PDGFRA, RRAS, LAMB1, THBS1, IRS1	3.64121	0.99997	0.101912	10.1631
GOTERM_BP_FAT	GO:0010595~positive regulation of endothelial cell migration	3	1.67598	0.00913411	VEGFC, EDN1, THBS1	20.2717	1	0.128442	14.2754
Annotation Cluster 19	Enrichment Score: 2.3496068675631667
Category	Term	Count	%	PValue	Genes	Fold Enrichment	Bonferroni	Benjamini	FDR
INTERPRO	IPR013032:EGF-like region, conserved site	13	7.26257	4.06195e-05	FBN1, EFEMP1, HSPG2, NID1, C1S, GAS6, SLIT2, EPHA3, EPHA7, FBLN2, THBS1, LAMB1, FN1	4.39962	0.0163966	0.00823217	0.0567844
GOTERM_BP_FAT	GO:0010810~regulation of cell-substrate adhesion	6	3.35196	0.000163471	ARHGAP6, ACVRL1, FBLN2, NID1, COL1A1, THBS1	11.4579	0.234304	0.00738839	0.274049
GOTERM_MF_FAT	GO:0050840~extracellular matrix binding	5	2.7933	0.000238086	FBLN2, NID1, DCN, SPARC, THBS1	16.0284	0.0828054	0.00662684	0.326894
UP_SEQ_FEATURE	domain:EGF-like 5; calcium-binding	5	2.7933	0.00037781	FBLN2, FBN1, EFEMP1, NID1, SLIT2	14.4293	0.289908	0.0477319	0.587793
UP_SEQ_FEATURE	domain:EGF-like 3; calcium-binding	5	2.7933	0.00037781	FBLN2, EFEMP1, NID1, GAS6, SLIT2	14.4293	0.289908	0.0477319	0.587793
INTERPRO	IPR018097:EGF-like calcium-binding, conserved site	7	3.91061	0.000408422	FBLN2, FBN1, EFEMP1, NID1, C1S, GAS6, SLIT2	7.23047	0.153175	0.0539128	0.569596
INTERPRO	IPR001881:EGF-like calcium-binding	7	3.91061	0.000408422	FBLN2, FBN1, EFEMP1, NID1, C1S, GAS6, SLIT2	7.23047	0.153175	0.0539128	0.569596
INTERPRO	IPR000152:EGF-type aspartate/asparagine hydroxylation conserved site	7	3.91061	0.000431788	FBLN2, FBN1, EFEMP1, NID1, C1S, GAS6, SLIT2	7.15593	0.161194	0.0429923	0.602091
SP_PIR_KEYWORDS	egf-like domain	9	5.02793	0.00138529	FBLN2, FBN1, EFEMP1, HSPG2, NID1, C1S, THBS1, GAS6, SLIT2	4.20488	0.347514	0.0117901	1.84269
SMART	SM00179:EGF_CA	7	3.91061	0.00158669	FBLN2, FBN1, EFEMP1, NID1, C1S, GAS6, SLIT2	5.51675	0.16027	0.16027	1.77811
INTERPRO	IPR006209:EGF	7	3.91061	0.00176627	FBN1, HSPG2, NID1, C1S, THBS1, GAS6, SLIT2	5.46555	0.513007	0.0976805	2.4417
INTERPRO	IPR000742:EGF-like, type 3	8	4.46927	0.00344985	FBLN2, FBN1, EFEMP1, HSPG2, NID1, THBS1, GAS6, SLIT2	4.0891	0.755005	0.161227	4.71746
UP_SEQ_FEATURE	domain:EGF-like 4; calcium-binding	4	2.23464	0.0035288	FBLN2, FBN1, EFEMP1, GAS6	12.9426	0.95935	0.18141	5.36565
INTERPRO	IPR013091:EGF calcium-binding	5	2.7933	0.0059047	FBLN2, FBN1, EFEMP1, NID1, GAS6	6.88616	0.910215	0.169237	7.94755
INTERPRO	IPR012680:Laminin G, subdomain 2	4	2.23464	0.00852981	HSPG2, COL15A1, GAS6, SLIT2	9.44388	0.969393	0.167649	11.289
UP_SEQ_FEATURE	domain:EGF-like 2	5	2.7933	0.00924352	FBLN2, FBN1, HSPG2, NID1, SLIT2	6.06685	0.999778	0.29571	13.4872
INTERPRO	IPR001791:Laminin G	4	2.23464	0.0103158	HSPG2, COL15A1, GAS6, SLIT2	8.81429	0.985306	0.19024	13.4976
INTERPRO	IPR006210:EGF-like	7	3.91061	0.0159175	FBLN2, FBN1, HSPG2, NID1, THBS1, GAS6, SLIT2	3.45336	0.998542	0.222113	20.098
SMART	SM00282:LamG	4	2.23464	0.0208946	HSPG2, COL15A1, GAS6, SLIT2	6.72519	0.901997	0.227469	21.2249
UP_SEQ_FEATURE	domain:EGF-like 1	5	2.7933	0.0259449	FBN1, HSPG2, NID1, THBS1, SLIT2	4.44902	1	0.503655	33.6421
GOTERM_BP_FAT	GO:0010811~positive regulation of cell-substrate adhesion	3	1.67598	0.0396449	FBLN2, NID1, THBS1	9.41187	1	0.336549	49.2892
INTERPRO	IPR013320:Concanavalin A-like lectin/glucanase, subgroup	4	2.23464	0.0422232	HSPG2, THBS1, GAS6, SLIT2	5.15121	1	0.377832	45.2966
SMART	SM00181:EGF	7	3.91061	0.0484459	FBLN2, FBN1, HSPG2, NID1, THBS1, GAS6, SLIT2	2.63487	0.995757	0.343077	42.9394
UP_SEQ_FEATURE	domain:EGF-like 6	3	1.67598	0.0607338	FBN1, NID1, SLIT2	7.44953	1	0.716766	62.3747
UP_SEQ_FEATURE	domain:EGF-like 4	3	1.67598	0.101709	HSPG2, NID1, SLIT2	5.52292	1	0.851247	81.2387
GOTERM_BP_FAT	GO:0045785~positive regulation of cell adhesion	3	1.67598	0.147506	FBLN2, NID1, THBS1	4.39221	1	0.654827	93.136
UP_SEQ_FEATURE	domain:EGF-like 3	3	1.67598	0.154568	FBN1, HSPG2, THBS1	4.27106	1	0.927402	92.716
Annotation Cluster 20	Enrichment Score: 2.2875155812075643
Category	Term	Count	%	PValue	Genes	Fold Enrichment	Bonferroni	Benjamini	FDR
GOTERM_MF_FAT	GO:0004955~prostaglandin receptor activity	3	1.67598	0.00446743	PTGER2, PPARG, HPGD	28.8511	0.80315	0.0654791	5.97119
GOTERM_MF_FAT	GO:0004954~prostanoid receptor activity	3	1.67598	0.0055424	PTGER2, PPARG, HPGD	25.966	0.867011	0.0746615	7.35777
GOTERM_MF_FAT	GO:0004953~icosanoid receptor activity	3	1.67598	0.0055424	PTGER2, PPARG, HPGD	25.966	0.867011	0.0746615	7.35777
Annotation Cluster 21	Enrichment Score: 2.2664741729514875
Category	Term	Count	%	PValue	Genes	Fold Enrichment	Bonferroni	Benjamini	FDR
GOTERM_BP_FAT	GO:0007584~response to nutrient	9	5.02793	0.000188792	MUC1, ALDH1A2, BMP2, CCL2, IGFBP7, PPARG, MGP, STC1, COL1A1	5.64712	0.265325	0.00808104	0.316436
GOTERM_BP_FAT	GO:0033273~response to vitamin	6	3.35196	0.000889104	MUC1, ALDH1A2, BMP2, CCL2, IGFBP7, PPARG	7.98583	0.766028	0.0256049	1.48203
GOTERM_BP_FAT	GO:0033189~response to vitamin A	5	2.7933	0.00126058	MUC1, ALDH1A2, BMP2, IGFBP7, PPARG	10.4576	0.872524	0.0326772	2.0951
GOTERM_BP_FAT	GO:0031667~response to nutrient levels	9	5.02793	0.00179595	MUC1, ALDH1A2, BMP2, CCL2, IGFBP7, PPARG, MGP, STC1, COL1A1	4.01318	0.946892	0.0435016	2.97234
GOTERM_BP_FAT	GO:0009991~response to extracellular stimulus	9	5.02793	0.00355135	MUC1, ALDH1A2, BMP2, CCL2, IGFBP7, PPARG, MGP, STC1, COL1A1	3.59362	0.997002	0.0726742	5.79711
GOTERM_BP_FAT	GO:0048545~response to steroid hormone stimulus	8	4.46927	0.00619875	C1QB, ALDH1A2, CCL2, IGFBP7, PPARG, PDGFRA, COL1A1, THBS1	3.66017	0.999961	0.101371	9.91139
GOTERM_BP_FAT	GO:0032526~response to retinoic acid	3	1.67598	0.0533973	MUC1, BMP2, IGFBP7	7.98583	1	0.402507	60.1939
GOTERM_BP_FAT	GO:0009266~response to temperature stimulus	4	2.23464	0.0677716	CCL2, IGFBP7, PPARG, THBS1	4.23345	1	0.44947	69.2107
GOTERM_BP_FAT	GO:0009408~response to heat	3	1.67598	0.132028	CCL2, IGFBP7, THBS1	4.70594	1	0.630891	90.7156
Annotation Cluster 22	Enrichment Score: 2.253358417887679
Category	Term	Count	%	PValue	Genes	Fold Enrichment	Bonferroni	Benjamini	FDR
GOTERM_BP_FAT	GO:0008361~regulation of cell size	9	5.02793	0.00237352	INHBA, ACVRL1, NUPR1, IL7, EDN1, PPARG, CDA, NPR1, IGFBP1	3.83785	0.979361	0.0546878	3.91043
GOTERM_BP_FAT	GO:0030308~negative regulation of cell growth	6	3.35196	0.00387046	INHBA, ACVRL1, IL7, PPARG, CDA, NPR1	5.72897	0.998223	0.076107	6.30223
GOTERM_BP_FAT	GO:0045792~negative regulation of cell size	6	3.35196	0.00528642	INHBA, ACVRL1, IL7, PPARG, CDA, NPR1	5.32389	0.999826	0.0926746	8.51303
GOTERM_BP_FAT	GO:0040008~regulation of growth	11	6.14525	0.00541127	INHBA, ACVRL1, IL7, IGFBP7, GATA4, PPARG, CDA, NPR1, IGFBP1, CACNA1C, GAS6	2.83368	0.999858	0.0918183	8.70559
GOTERM_BP_FAT	GO:0001558~regulation of cell growth	8	4.46927	0.00654175	INHBA, ACVRL1, IL7, IGFBP7, PPARG, CDA, NPR1, IGFBP1	3.62244	0.999978	0.102606	10.4319
GOTERM_BP_FAT	GO:0045926~negative regulation of growth	6	3.35196	0.00819773	INHBA, ACVRL1, IL7, PPARG, CDA, NPR1	4.7915	0.999999	0.120164	12.9053
GOTERM_BP_FAT	GO:0032535~regulation of cellular component size	9	5.02793	0.0119533	INHBA, ACVRL1, NUPR1, IL7, EDN1, PPARG, CDA, NPR1, IGFBP1	2.91733	1	0.155734	18.2789
Annotation Cluster 23	Enrichment Score: 2.2237421896621177
Category	Term	Count	%	PValue	Genes	Fold Enrichment	Bonferroni	Benjamini	FDR
SP_PIR_KEYWORDS	inflammatory response	8	4.46927	7.19726e-06	CCL2, ELF3, CXCL3, CXCL2, CCL8, TLR3, CD14, CD163	11.1645	0.00221431	0.000130389	0.00965587
SP_PIR_KEYWORDS	chemotaxis	7	3.91061	5.43724e-05	CCL2, CXCL3, CXCL2, S100A9, CCL8, CXCL6, SLIT2	10.4473	0.0166077	0.000643913	0.0729248
KEGG_PATHWAY	hsa04060:Cytokine-cytokine receptor interaction	14	7.82123	0.000145185	IL1R2, IL1R1, BMP2, ACVRL1, CCL2, IL7, CXCL3, CXCL2, CCL8, HGF, CXCL6, VEGFC, INHBA, PDGFRA	3.43946	0.0144147	0.00723349	0.161028
SP_PIR_KEYWORDS	cytokine	9	5.02793	0.000288424	BMP2, CCL2, IL7, CXCL3, CXCL2, CCL8, IL32, CXCL6, IL33	5.34322	0.0850148	0.00305902	0.386276
GOTERM_MF_FAT	GO:0005125~cytokine activity	10	5.58659	0.000413379	INHBA, BMP2, CCL2, IL7, CXCL3, CXCL2, CCL8, IL32, CXCL6, IL33	4.43863	0.139367	0.0093366	0.566938
INTERPRO	IPR001811:Small chemokine, interleukin-8-like	5	2.7933	0.000738824	CCL2, CXCL3, CXCL2, CCL8, CXCL6	12.0928	0.259784	0.0488994	1.02818
GOTERM_MF_FAT	GO:0008009~chemokine activity	5	2.7933	0.00186996	CCL2, CXCL3, CXCL2, CCL8, CXCL6	9.40797	0.493094	0.033401	2.54093
SMART	SM00199:SCY	5	2.7933	0.00195428	CCL2, CXCL3, CXCL2, CCL8, CXCL6	9.22663	0.193605	0.102005	2.18591
GOTERM_MF_FAT	GO:0042379~chemokine receptor binding	5	2.7933	0.0023643	CCL2, CXCL3, CXCL2, CCL8, CXCL6	8.83197	0.576524	0.0383043	3.20258
INTERPRO	IPR001089:Small chemokine, C-X-C	3	1.67598	0.00724636	CXCL3, CXCL2, CXCL6	22.8832	0.948181	0.168896	9.66966
INTERPRO	IPR002473:Small chemokine, C-X-C/Interleukin 8	3	1.67598	0.00839875	CXCL3, CXCL2, CXCL6	21.2487	0.967701	0.173625	11.1249
GOTERM_BP_FAT	GO:0042330~taxis	7	3.91061	0.00968456	CCL2, CXCL3, CXCL2, S100A9, CCL8, CXCL6, SLIT2	3.84318	1	0.134521	15.0713
GOTERM_BP_FAT	GO:0006935~chemotaxis	7	3.91061	0.00968456	CCL2, CXCL3, CXCL2, S100A9, CCL8, CXCL6, SLIT2	3.84318	1	0.134521	15.0713
INTERPRO	IPR018048:Small chemokine, C-X-C, conserved site	3	1.67598	0.0123075	CXCL3, CXCL2, CXCL6	17.4989	0.993528	0.204752	15.9002
PIR_SUPERFAMILY	PIRSF002522:CXC chemokine	3	1.67598	0.0177521	CXCL3, CXCL2, CXCL6	14.278	0.902558	0.902558	18.8271
SP_PIR_KEYWORDS	inflammation	3	1.67598	0.022219	CCL2, CXCL2, S100A9	12.895	0.999013	0.114333	26.0267
GOTERM_BP_FAT	GO:0050900~leukocyte migration	4	2.23464	0.0266079	VCAM1, CCL2, CXCL3, S100A9	6.1645	1	0.266652	36.4086
GOTERM_BP_FAT	GO:0007626~locomotory behavior	8	4.46927	0.0362117	CCL2, CXCL3, CXCL2, S100A9, CCL8, CXCL6, CACNA1C, SLIT2	2.56479	1	0.318621	46.1588
GOTERM_BP_FAT	GO:0030595~leukocyte chemotaxis	3	1.67598	0.0654284	CCL2, CXCL3, S100A9	7.1225	1	0.442704	67.8856
GOTERM_BP_FAT	GO:0060326~cell chemotaxis	3	1.67598	0.0717517	CCL2, CXCL3, S100A9	6.75724	1	0.465667	71.3445
BBID	109.Chemokine_families	3	1.67598	0.12462	CCL2, CCL8, CXCL6	4.296	0.968587	0.968587	66.4287
KEGG_PATHWAY	hsa04062:Chemokine signaling pathway	6	3.35196	0.158234	CCL2, CXCL3, CXCL2, CCL8, GNG11, CXCL6	2.06525	1	0.636965	85.2201
GOTERM_BP_FAT	GO:0007610~behavior	9	5.02793	0.162357	CCL2, MAOA, CXCL3, CXCL2, S100A9, CCL8, CXCL6, CACNA1C, SLIT2	1.68571	1	0.681302	94.8895
KEGG_PATHWAY	hsa04621:NOD-like receptor signaling pathway	3	1.67598	0.245936	CCL2, CXCL2, CCL8	3.11454	1	0.77365	95.6418
Annotation Cluster 24	Enrichment Score: 2.208245804807996
Category	Term	Count	%	PValue	Genes	Fold Enrichment	Bonferroni	Benjamini	FDR
GOTERM_BP_FAT	GO:0010810~regulation of cell-substrate adhesion	6	3.35196	0.000163471	ARHGAP6, ACVRL1, FBLN2, NID1, COL1A1, THBS1	11.4579	0.234304	0.00738839	0.274049
GOTERM_BP_FAT	GO:0010812~negative regulation of cell-substrate adhesion	4	2.23464	0.000218989	ARHGAP6, ACVRL1, COL1A1, THBS1	31.9433	0.300681	0.00890135	0.366962
GOTERM_BP_FAT	GO:0051895~negative regulation of focal adhesion formation	3	1.67598	0.00124273	ARHGAP6, ACVRL1, THBS1	52.7065	0.868748	0.0327411	2.06571
GOTERM_BP_FAT	GO:0051893~regulation of focal adhesion formation	3	1.67598	0.00340279	ARHGAP6, ACVRL1, THBS1	32.9416	0.996175	0.0706222	5.56108
GOTERM_BP_FAT	GO:0030155~regulation of cell adhesion	7	3.91061	0.00462924	ARHGAP6, ACVRL1, FBLN2, NID1, COL1A1, THBS1, DPP4	4.48839	0.999488	0.084336	7.49312
GOTERM_BP_FAT	GO:0001953~negative regulation of cell-matrix adhesion	3	1.67598	0.00538814	ARHGAP6, ACVRL1, THBS1	26.3532	0.999853	0.0924003	8.66994
GOTERM_BP_FAT	GO:0007162~negative regulation of cell adhesion	4	2.23464	0.0125783	ARHGAP6, ACVRL1, COL1A1, THBS1	8.17155	1	0.160689	19.1422
GOTERM_BP_FAT	GO:0001952~regulation of cell-matrix adhesion	3	1.67598	0.0370829	ARHGAP6, ACVRL1, THBS1	9.76046	1	0.323319	46.9699
GOTERM_BP_FAT	GO:0051129~negative regulation of cellular component organization	4	2.23464	0.216702	ARHGAP6, ACVRL1, APOA1, THBS1	2.47448	1	0.756917	98.3425
GOTERM_BP_FAT	GO:0044087~regulation of cellular component biogenesis	4	2.23464	0.216702	ARHGAP6, ACVRL1, EDN1, THBS1	2.47448	1	0.756917	98.3425
Annotation Cluster 25	Enrichment Score: 2.161264829021756
Category	Term	Count	%	PValue	Genes	Fold Enrichment	Bonferroni	Benjamini	FDR
GOTERM_BP_FAT	GO:0043009~chordate embryonic development	15	8.37989	2.3392e-05	ACVRL1, TBX3, MYO1E, EDN1, HSPG2, CDH1, ALDH1A2, HOXB2, GATA6, GATA4, PDGFRA, HOXA9, ROR2, COL1A1, PCSK5	3.98085	0.0374792	0.00146814	0.0392587
GOTERM_BP_FAT	GO:0009792~embryonic development ending in birth or egg hatching	15	8.37989	2.58462e-05	ACVRL1, TBX3, MYO1E, EDN1, HSPG2, CDH1, ALDH1A2, HOXB2, GATA6, GATA4, PDGFRA, HOXA9, ROR2, COL1A1, PCSK5	3.9451	0.0413291	0.00156202	0.0433768
GOTERM_BP_FAT	GO:0048598~embryonic morphogenesis	12	6.70391	0.000735907	WNT5A, VEGFC, ALDH1A2, HOXB2, TBX3, GATA4, EDN1, HSPG2, HOXA9, ROR2, PPAP2B, SLIT2	3.43365	0.699461	0.0228536	1.22815
GOTERM_BP_FAT	GO:0009952~anterior/posterior pattern formation	8	4.46927	0.00105675	ALDH1A2, HOXB2, TBX3, GATA4, HOXA9, ROR2, NR2F2, PCSK5	5.01967	0.822111	0.0283664	1.75916
GOTERM_BP_FAT	GO:0003002~regionalization	9	5.02793	0.00179595	ALDH1A2, HOXB2, TBX3, GATA4, EDN1, HOXA9, ROR2, NR2F2, PCSK5	4.01318	0.946892	0.0435016	2.97234
GOTERM_BP_FAT	GO:0048736~appendage development	6	3.35196	0.00624251	WNT5A, ALDH1A2, TBX3, HOXA9, NR2F2, PCSK5	5.11714	0.999964	0.101043	9.97796
GOTERM_BP_FAT	GO:0060173~limb development	6	3.35196	0.00624251	WNT5A, ALDH1A2, TBX3, HOXA9, NR2F2, PCSK5	5.11714	0.999964	0.101043	9.97796
GOTERM_BP_FAT	GO:0048565~gut development	4	2.23464	0.00770695	ALDH1A2, GATA4, COL3A1, PCSK5	9.76046	0.999997	0.115438	12.1791
GOTERM_BP_FAT	GO:0048566~embryonic gut development	3	1.67598	0.00778629	ALDH1A2, GATA4, PCSK5	21.961	0.999997	0.115505	12.2969
GOTERM_BP_FAT	GO:0007389~pattern specification process	9	5.02793	0.0110001	ALDH1A2, HOXB2, TBX3, GATA4, EDN1, HOXA9, ROR2, NR2F2, PCSK5	2.96104	1	0.147726	16.9454
GOTERM_BP_FAT	GO:0048568~embryonic organ development	7	3.91061	0.0134752	ALDH1A2, HOXB2, GATA4, EDN1, HSPG2, ROR2, PCSK5	3.57505	1	0.168582	20.3664
GOTERM_BP_FAT	GO:0035115~embryonic forelimb morphogenesis	3	1.67598	0.0191574	ALDH1A2, TBX3, HOXA9	13.8701	1	0.218686	27.7254
GOTERM_BP_FAT	GO:0035136~forelimb morphogenesis	3	1.67598	0.025315	ALDH1A2, TBX3, HOXA9	11.9787	1	0.261709	34.9758
GOTERM_BP_FAT	GO:0035107~appendage morphogenesis	5	2.7933	0.0258865	WNT5A, ALDH1A2, TBX3, HOXA9, PCSK5	4.43657	1	0.263558	35.6129
GOTERM_BP_FAT	GO:0035108~limb morphogenesis	5	2.7933	0.0258865	WNT5A, ALDH1A2, TBX3, HOXA9, PCSK5	4.43657	1	0.263558	35.6129
GOTERM_BP_FAT	GO:0048562~embryonic organ morphogenesis	5	2.7933	0.0641662	HOXB2, GATA4, EDN1, HSPG2, ROR2	3.30241	1	0.439611	67.1496
GOTERM_BP_FAT	GO:0030326~embryonic limb morphogenesis	4	2.23464	0.0757267	WNT5A, ALDH1A2, TBX3, HOXA9	4.03881	1	0.475969	73.3361
GOTERM_BP_FAT	GO:0035113~embryonic appendage morphogenesis	4	2.23464	0.0757267	WNT5A, ALDH1A2, TBX3, HOXA9	4.03881	1	0.475969	73.3361
GOTERM_BP_FAT	GO:0030900~forebrain development	4	2.23464	0.246536	ALDH1A2, TBX3, CDH1, NR2F2	2.31169	1	0.792436	99.1363
Annotation Cluster 26	Enrichment Score: 2.1325517489291395
Category	Term	Count	%	PValue	Genes	Fold Enrichment	Bonferroni	Benjamini	FDR
INTERPRO	IPR013098:Immunoglobulin I-set	8	4.46927	0.00048394	VCAM1, IGFBP7, PDGFRA, HSPG2, ROR1, ROR2, PALLD, MYLK	5.74845	0.178819	0.0386361	0.674585
UP_SEQ_FEATURE	domain:Ig-like C2-type 3	7	3.91061	0.000993465	VCAM1, IL1R2, IL1R1, PDGFRA, HSPG2, PALLD, MYLK	6.12652	0.593644	0.0786046	1.5387
UP_SEQ_FEATURE	domain:Ig-like C2-type 5	5	2.7933	0.00171299	VCAM1, PDGFRA, HSPG2, PALLD, MYLK	9.70696	0.788452	0.112623	2.63926
UP_SEQ_FEATURE	domain:Ig-like C2-type 1	8	4.46927	0.00205934	VCAM1, IL1R2, IL1R1, FCGR2B, PDGFRA, HSPG2, PALLD, MYLK	4.49585	0.845519	0.12489	3.16489
UP_SEQ_FEATURE	domain:Ig-like C2-type 2	8	4.46927	0.00210818	VCAM1, IL1R2, IL1R1, FCGR2B, PDGFRA, HSPG2, PALLD, MYLK	4.47232	0.852219	0.119679	3.2388
SP_PIR_KEYWORDS	Immunoglobulin domain	12	6.70391	0.00445186	VCAM1, IL1R2, IL1R1, FCGR2B, IGFBP7, PDGFRA, HSPG2, ROR1, ROR2, PALLD, VSIG4, MYLK	2.74361	0.746967	0.0329624	5.81058
INTERPRO	IPR003598:Immunoglobulin subtype 2	8	4.46927	0.0046507	VCAM1, PDGFRA, HSPG2, ROR1, ROR2, PALLD, VSIG4, MYLK	3.86969	0.85002	0.172814	6.31047
INTERPRO	IPR007110:Immunoglobulin-like	13	7.26257	0.00467418	IL1R2, IL1R1, IGFBP7, HSPG2, PALLD, HLA-DQA1, VCAM1, FCGR2B, PDGFRA, ROR1, ROR2, VSIG4, MYLK	2.57303	0.851453	0.159157	6.34136
UP_SEQ_FEATURE	domain:Ig-like C2-type 4	5	2.7933	0.00554127	VCAM1, PDGFRA, HSPG2, PALLD, MYLK	7.02477	0.99349	0.222536	8.30378
INTERPRO	IPR013151:Immunoglobulin	7	3.91061	0.0162593	VCAM1, IL1R2, IL1R1, FCGR2B, PDGFRA, HSPG2, VSIG4	3.43626	0.998734	0.218944	20.4852
UP_SEQ_FEATURE	domain:Ig-like C2-type 7	3	1.67598	0.0176301	VCAM1, HSPG2, MYLK	14.5604	1	0.426331	24.2323
SMART	SM00408:IGc2	8	4.46927	0.0180346	VCAM1, PDGFRA, HSPG2, ROR1, ROR2, PALLD, VSIG4, MYLK	2.95252	0.864923	0.248728	18.5857
INTERPRO	IPR013783:Immunoglobulin-like fold	12	6.70391	0.0237072	VCAM1, IL1R2, IL1R1, FCGR2B, PDGFRA, HSPG2, ROR1, ROR2, PALLD, VSIG4, HLA-DQA1, MYLK	2.15177	0.999943	0.256146	28.5018
UP_SEQ_FEATURE	domain:Ig-like C2-type 6	3	1.67598	0.0464313	VCAM1, HSPG2, MYLK	8.65756	1	0.668616	52.3708
INTERPRO	IPR003599:Immunoglobulin subtype	8	4.46927	0.0488258	VCAM1, IL1R2, IL1R1, FCGR2B, IGFBP7, PDGFRA, VSIG4, MYLK	2.4039	1	0.406905	50.3402
SMART	SM00409:IG	8	4.46927	0.142121	VCAM1, IL1R2, IL1R1, FCGR2B, IGFBP7, PDGFRA, VSIG4, MYLK	1.83414	1	0.629125	82.3058
Annotation Cluster 27	Enrichment Score: 1.9373903117528637
Category	Term	Count	%	PValue	Genes	Fold Enrichment	Bonferroni	Benjamini	FDR
GOTERM_BP_FAT	GO:0001817~regulation of cytokine production	8	4.46927	0.00449812	INHBA, APOA1, GATA4, PPARG, TLR3, VSIG4, THBS1, CD14	3.88261	0.999365	0.082967	7.28836
GOTERM_BP_FAT	GO:0001818~negative regulation of cytokine production	4	2.23464	0.00895763	APOA1, PPARG, VSIG4, THBS1	9.24675	1	0.127204	14.0187
GOTERM_BP_FAT	GO:0051241~negative regulation of multicellular organismal process	6	3.35196	0.0382477	INHBA, APOA1, EDN1, PPARG, VSIG4, THBS1	3.21381	1	0.328356	48.0365
Annotation Cluster 28	Enrichment Score: 1.9217959677797738
Category	Term	Count	%	PValue	Genes	Fold Enrichment	Bonferroni	Benjamini	FDR
GOTERM_BP_FAT	GO:0042060~wound healing	10	5.58659	0.000320046	FGF7, ACVRL1, PROCR, COL3A1, PDGFRA, TFPI, IGFBP1, TFPI2, PAPSS2, FN1	4.59917	0.407094	0.0112991	0.535877
GOTERM_BP_FAT	GO:0050878~regulation of body fluid levels	7	3.91061	0.00531578	PROCR, EDN1, COL3A1, TFPI, NPR1, TFPI2, PAPSS2	4.36106	0.999834	0.0921801	8.55835
GOTERM_BP_FAT	GO:0050817~coagulation	5	2.7933	0.0284826	PROCR, COL3A1, TFPI, TFPI2, PAPSS2	4.30609	1	0.276172	38.4335
GOTERM_BP_FAT	GO:0007596~blood coagulation	5	2.7933	0.0284826	PROCR, COL3A1, TFPI, TFPI2, PAPSS2	4.30609	1	0.276172	38.4335
GOTERM_BP_FAT	GO:0007599~hemostasis	5	2.7933	0.0341252	PROCR, COL3A1, TFPI, TFPI2, PAPSS2	4.06686	1	0.30967	44.1684
SP_PIR_KEYWORDS	blood coagulation	3	1.67598	0.0625472	PROCR, TFPI, TFPI2	7.32669	1	0.267165	57.9607
Annotation Cluster 29	Enrichment Score: 1.8510341660682739
Category	Term	Count	%	PValue	Genes	Fold Enrichment	Bonferroni	Benjamini	FDR
INTERPRO	IPR018059:Kringle, subgroup	3	1.67598	0.0109309	ROR1, ROR2, HGF	18.5926	0.988591	0.191858	14.2463
SP_PIR_KEYWORDS	kringle	3	1.67598	0.0118205	ROR1, ROR2, HGF	17.9097	0.974329	0.069294	14.7461
INTERPRO	IPR018056:Kringle, conserved site	3	1.67598	0.0137556	ROR1, ROR2, HGF	16.5268	0.996438	0.217376	17.6081
INTERPRO	IPR000001:Kringle	3	1.67598	0.0137556	ROR1, ROR2, HGF	16.5268	0.996438	0.217376	17.6081
SMART	SM00130:KR	3	1.67598	0.022729	ROR1, ROR2, HGF	12.6097	0.920264	0.223457	22.8764
Annotation Cluster 30	Enrichment Score: 1.7907657532096986
Category	Term	Count	%	PValue	Genes	Fold Enrichment	Bonferroni	Benjamini	FDR
GOTERM_MF_FAT	GO:0005178~integrin binding	6	3.35196	0.000566029	VCAM1, ADAMTS8, COL3A1, COL16A1, THBS1, ADAMTS5	8.80203	0.185782	0.012017	0.77554
UP_SEQ_FEATURE	compositionally biased region:Cys-rich	7	3.91061	0.00366011	EPHA7, ADAMTS8, LUM, ADAMTS1, DCN, ADAMTS5, EPHA3	4.73061	0.963924	0.177511	5.56001
INTERPRO	IPR000884:Thrombospondin, type 1 repeat	5	2.7933	0.0041013	ADAMTS8, ADAMTS1, SPON2, THBS1, ADAMTS5	7.62775	0.812253	0.169603	5.58474
GOTERM_MF_FAT	GO:0008237~metallopeptidase activity	8	4.46927	0.00516251	NAALAD2, AEBP1, ADAMTS8, FAP, MMP7, ADAMTS1, ADAMTS5, MMP1	3.78375	0.847234	0.0723992	6.86994
GOTERM_MF_FAT	GO:0004222~metalloendopeptidase activity	6	3.35196	0.00689427	ADAMTS8, FAP, MMP7, ADAMTS1, ADAMTS5, MMP1	4.99346	0.918836	0.0857843	9.0746
UP_SEQ_FEATURE	short sequence motif:Cysteine switch	4	2.23464	0.00745797	MMP7, ADAMTS1, ADAMTS5, MMP1	9.9327	0.998866	0.265293	11.0225
UP_SEQ_FEATURE	domain:TSP type-1 2	4	2.23464	0.00794966	ADAMTS8, ADAMTS1, THBS1, ADAMTS5	9.70696	0.999276	0.269772	11.7077
UP_SEQ_FEATURE	domain:TSP type-1 1	4	2.23464	0.00794966	ADAMTS8, ADAMTS1, THBS1, ADAMTS5	9.70696	0.999276	0.269772	11.7077
SMART	SM00209:TSP1	5	2.7933	0.0102753	ADAMTS8, ADAMTS1, SPON2, THBS1, ADAMTS5	5.81987	0.678941	0.247258	11.0142
SP_PIR_KEYWORDS	zymogen	7	3.91061	0.0124717	ADAMTS8, MMP7, ADAMTS1, CFD, PCSK5, ADAMTS5, MMP1	3.65149	0.979046	0.0716396	15.4968
SP_PIR_KEYWORDS	metalloprotease	6	3.35196	0.0131898	NAALAD2, ADAMTS8, MMP7, ADAMTS1, ADAMTS5, MMP1	4.26986	0.983252	0.0729346	16.3175
INTERPRO	IPR006025:Peptidase M, neutral zinc metallopeptidases, zinc-binding site	5	2.7933	0.015861	ADAMTS8, MMP7, ADAMTS1, ADAMTS5, MMP1	5.16462	0.998507	0.229169	20.0338
UP_SEQ_FEATURE	region of interest:Spacer	3	1.67598	0.0191924	ADAMTS8, ADAMTS1, ADAMTS5	13.9274	1	0.44303	26.0905
INTERPRO	IPR010294:ADAM-TS Spacer 1	3	1.67598	0.0220154	ADAMTS8, ADAMTS1, ADAMTS5	12.934	0.999884	0.246583	26.7496
INTERPRO	IPR013273:Peptidase M12B, ADAM-TS	3	1.67598	0.0238609	ADAMTS8, ADAMTS1, ADAMTS5	12.3951	0.999946	0.251056	28.6589
UP_SEQ_FEATURE	domain:Peptidase M12B	3	1.67598	0.0534103	ADAMTS8, ADAMTS1, ADAMTS5	8.00824	1	0.685418	57.5279
UP_SEQ_FEATURE	domain:Disintegrin	3	1.67598	0.0558144	ADAMTS8, ADAMTS1, ADAMTS5	7.81292	1	0.693515	59.1799
INTERPRO	IPR002870:Peptidase M12B, propeptide	3	1.67598	0.0581356	ADAMTS8, ADAMTS1, ADAMTS5	7.62775	1	0.456334	56.7215
INTERPRO	IPR001590:Peptidase M12B, ADAM/reprolysin	3	1.67598	0.0581356	ADAMTS8, ADAMTS1, ADAMTS5	7.62775	1	0.456334	56.7215
INTERPRO	IPR018358:Disintegrin, conserved site	3	1.67598	0.0635123	ADAMTS8, ADAMTS1, ADAMTS5	7.25566	1	0.478678	60.051
UP_SEQ_FEATURE	metal ion-binding site:Zinc; catalytic	4	2.23464	0.107494	ADAMTS8, CDA, ADAMTS1, ADAMTS5	3.47241	1	0.862123	83.0375
UP_SEQ_FEATURE	metal ion-binding site:Zinc 1	3	1.67598	0.151323	NAALAD2, MMP7, MMP1	4.32878	1	0.926315	92.2675

## Sheet: TCF21-AHR-ARNT Genefr., p0.05 
TCF21-AHR-ARNT transcription module list, Genefriends, p0.05
Entrez Gene ID	Gene Symbol	p-value value	Geneset Friends	Total Friends	Chromosome	Chromosome Start	Chromosome End	GO Annotation	GO Process	GO Function	GO Component	ARNT	AHR
3082	HGF	8.79e-05	2	107	7	81328322	81399754	hepatocyte growth factor (hepapoietin A; scatter factor)	GO:0045944|GO:0006508|GO:0043066|GO:0007067|GO:0000187|GO:0000902|GO:0001889|GO:0043154|GO:0007596|GO:0030168|GO:0030335|GO:0050731|GO:0060326|GO:0031100|GO:0045669|GO:0051450|GO:0060665|GO:0014068|GO:0035729|GO:0090201|GO:0048012|GO:0002576|GO:2000573|GO:0001837|GO:0050918|GO:1901299|GO:0008283|GO:1902042|GO:0030212|GO:0045944|GO:0006508|GO:0043066|GO:0007067|GO:0000187|GO:0000902|GO:0001889|GO:…	GO:0005515|GO:0008083|GO:0004252|GO:0003824|GO:0046982|GO:0042802|GO:0042056|GO:0005515|GO:0008083|GO:0004252|GO:0003824|GO:0046982|GO:0042802|GO:0042056|GO:0005515|GO:0008083|GO:0046982|GO:0042802|GO:0042056|GO:0005515|GO:0008083|GO:0046982|GO:0042802|GO:0042056|GO:0005515|GO:0008083|GO:0046982|GO:0042802|GO:0042056|GO:0008083|GO:0046982|GO:0008083|GO:0046982|GO:0008083|GO:0046982	GO:0005576|GO:0005615|GO:0031093|GO:0005576|GO:0005615|GO:0031093|GO:0005576|GO:0005615|GO:0031093|GO:0005576|GO:0005615|GO:0031093|GO:0005576|GO:0005615|GO:0031093|GO:0005615|GO:0005615|GO:0005615	0.64	0.383
6909	TBX2	0.000309	2	201	17	59477257	59486827	T-box 2	GO:0000122|GO:0006351|GO:0045892|GO:0006355|GO:0008284|GO:0003151|GO:0048596|GO:0042733|GO:0060045|GO:0060021|GO:0035909|GO:0007569|GO:0060560|GO:0090398|GO:0003148|GO:0003256|GO:0036302|GO:0007521|GO:0060596|GO:0048738|GO:0060465|GO:0003203|GO:1901208|GO:1901211|GO:0045892|GO:0048596|GO:0035909|GO:0048738|GO:0003007|GO:0042733|GO:0003151|GO:0060045|GO:0007569|GO:0003148|GO:0003203|GO:0003256|GO:…	GO:0003700|GO:0005515|GO:0003677|GO:0043565|GO:0005515|GO:0003677|GO:0003700	GO:0005634|GO:0005667|GO:0005634|GO:0005634	0.639	0.367
22926	ATF6	0.000912	1	6	1	161736084	161933860	activating transcription factor 6	GO:0006351|GO:0006457|GO:0006355|GO:0007165|GO:0006950|GO:0006357|GO:0044267|GO:0030968|GO:0006987|GO:0006990|GO:0045944	GO:0003700|GO:0005515|GO:0043565|GO:0003713	GO:0016021|GO:0005634|GO:0005789|GO:0000139|GO:0005654|GO:0005635|GO:0005634	0.63	0.36
5893	RAD52	0.00152	1	10	12	1021243	1099219	RAD52 homolog (S. cerevisiae)	GO:0007131|GO:0006281|GO:0006310|GO:0006302|GO:0000724|GO:0006312|GO:0000730|GO:0006281|GO:0006310|GO:0007131|GO:0006281|GO:0006310|GO:0006302|GO:0000724|GO:0006312|GO:0000730|GO:0006281|GO:0006310|GO:0007131|GO:0006281|GO:0006310|GO:0006302|GO:0000724|GO:0006312|GO:0000730|GO:0006281|GO:0006310|GO:0000724|GO:0006281|GO:0006310|GO:0000724|GO:0006281|GO:0006310|GO:0006281|GO:0006310|GO:0007131|GO:…	GO:0005515|GO:0003677|GO:0042802|GO:0005515|GO:0003677|GO:0042802|GO:0005515|GO:0003677|GO:0042802|GO:0005515|GO:0003677|GO:0042802|GO:0005515|GO:0003677|GO:0042802	GO:0005634|GO:0005654|GO:0005634|GO:0005654|GO:0005634|GO:0005654|GO:0005634|GO:0005654|GO:0005634|GO:0005654	0.637	0.316
59	ACTA2	0.00168	3	2347	10	90694831	90751147	actin, alpha 2, smooth muscle, aorta	GO:0009615|GO:0008217|GO:0006936|GO:0014829|GO:0072144|GO:0008217|GO:0014829|GO:0008217|GO:0014829|GO:0009615|GO:0008217|GO:0006936|GO:0014829|GO:0072144	GO:0005524|GO:0005524|GO:0005524|GO:0005524	GO:0005737|GO:0005829|GO:0043234|GO:0015629|GO:0030485|GO:0015629|GO:0030485|GO:0015629|GO:0030485|GO:0005737|GO:0005829|GO:0043234|GO:0015629|GO:0030485|GO:0005856	0.643	0.439
50809	HP1BP3	0.00182	1	12	1	21069154	21113816	heterochromatin protein 1, binding protein 3	GO:0006334|GO:0006334|GO:0006334|GO:0006334|GO:0006334|GO:0006334	GO:0003677|GO:0003677|GO:0003677|GO:0003677|GO:0003677|GO:0003677	GO:0005634|GO:0000786|GO:0005634|GO:0000786|GO:0005634|GO:0000786|GO:0005634|GO:0000786|GO:0005634|GO:0000786|GO:0005634|GO:0000786	0.654	0.322
4811	NID1	0.00185	3	2422	1	236139130	236228462	nidogen 1	GO:0007160|GO:0010811|GO:0032836|GO:0007160|GO:0010811|GO:0032836|GO:0030198	GO:0005515|GO:0005509|GO:0005518|GO:0043237|GO:0005515|GO:0005509|GO:0005518|GO:0043237|GO:0050840	GO:0031012|GO:0071944|GO:0005605|GO:0031012|GO:0071944|GO:0005605|GO:0005604|GO:0005578	0.649	0.446
55633	TBC1D22B	0.00228	1	15	6	37225548	37300746	TBC1 domain family, member 22B	GO:0032313	GO:0005097		0.638	0.343
4209	MEF2D	0.00228	1	15	1	156433519	156470620	myocyte enhancer factor 2D	GO:0006351|GO:0006355|GO:0045944|GO:0006915|GO:0006366|GO:0035914|GO:0007399|GO:0001958|GO:0001649|GO:0007517|GO:0002062|GO:0007512|GO:0045944|GO:0006355|GO:0045893|GO:0045944|GO:0006915|GO:0006366|GO:0035914|GO:0007399|GO:0001958|GO:0001649|GO:0007517|GO:0002062|GO:0007512|GO:0045944|GO:0006915|GO:0006366|GO:0035914|GO:0007399|GO:0001958|GO:0001649|GO:0007517|GO:0002062|GO:0007512|GO:0045944|GO:…	GO:0003677|GO:0046983|GO:0003700|GO:0005515|GO:0003677|GO:0046983|GO:0000981|GO:0042826|GO:0000977|GO:0033613|GO:0003700|GO:0005515|GO:0003700|GO:0005515|GO:0003677|GO:0046983|GO:0000981|GO:0042826|GO:0000977|GO:0033613|GO:0003677|GO:0046983|GO:0003700|GO:0005515|GO:0003677|GO:0046983|GO:0000981|GO:0042826|GO:0000977|GO:0033613|GO:0003700|GO:0005515|GO:0003677|GO:0046983|GO:0000981|GO:0042826|GO:…	GO:0005634|GO:0043231|GO:0005634|GO:0043231|GO:0005634|GO:0005634|GO:0043231|GO:0005634|GO:0043231|GO:0005634|GO:0043231|GO:0005634|GO:0043231	0.644	0.333
81857	MED25	0.00228	1	15	LRG_368	5001	23702	mediator complex subunit 25	GO:0000122|GO:0045944|GO:0010467|GO:0006367|GO:0048147|GO:0071158|GO:0035563|GO:2001178|GO:0000122|GO:0045944|GO:0010467|GO:0006367|GO:0048147|GO:0071158|GO:0035563|GO:2001178	GO:0005515|GO:0042974|GO:0008134|GO:0046965|GO:0042974|GO:0046965|GO:0005515|GO:0042974|GO:0008134|GO:0046965	GO:0005654|GO:0005654	0.637	0.317
55234	SMU1	0.00243	1	16	9	33041762	33076665	smu-1 suppressor of mec-8 and unc-52 homolog (C. elegans)		GO:0005515|GO:0005515	GO:0005634|GO:0005737	0.635	0.337
8976	WASL	0.00258	1	17	7	123321989	123389121	Wiskott-Aldrich syndrome-like	GO:0006351|GO:0038096|GO:0045087|GO:0007411|GO:0044281|GO:0007015|GO:0006355|GO:0006461|GO:0006928|GO:0051491|GO:0032880|GO:0034629|GO:0050999|GO:0051653|GO:0008154|GO:0009617|GO:0016050|GO:0006900|GO:0030050|GO:0046209|GO:2000370|GO:0030036	GO:0005515|GO:0003779|GO:0005083|GO:0005515	GO:0005634|GO:0005886|GO:0005829|GO:0015629|GO:0030027|GO:0016023|GO:0030478|GO:0030666	0.638	0.34
30846	EHD2	0.00259	3	2710	19	48216600	48246391	EH-domain containing 2	GO:0072659|GO:0007596|GO:0006897|GO:0030866|GO:0032456|GO:1901741|GO:2001137|GO:0072659|GO:1901741|GO:2001137|GO:0006897|GO:0030866	GO:0005515|GO:0005524|GO:0003676|GO:0005509|GO:0005525|GO:0019904|GO:0003924|GO:0005515|GO:0005515|GO:0005509|GO:0005525|GO:0019904|GO:0003924	GO:0005634|GO:0005886|GO:0048471|GO:0010008|GO:0055038|GO:0016020|GO:0005886|GO:0048471	0.645	0.458
10691	GMEB1	0.00319	1	21	1	28995244	29045865	glucocorticoid modulatory element binding protein 1	GO:0006351|GO:0006351|GO:0006351	GO:0003700|GO:0046872|GO:0003677|GO:0003713|GO:0003700|GO:0046872|GO:0003677|GO:0003713|GO:0003700|GO:0046872|GO:0003677|GO:0003713|GO:0005515	GO:0005634|GO:0005737|GO:0005634|GO:0005737|GO:0005634|GO:0005737|GO:0005634	0.63	0.328
55346	TCP11L1	0.00319	1	21	11	33060963	33127489	t-complex 11, testis-specific-like 1			GO:0005874|GO:0005874|GO:0005874	0.645	0.345
55734	ZFP64	0.00319	1	21	20	50668202	50820847	ZFP64 zinc finger protein	GO:0006351|GO:0006355|GO:0006351|GO:0006355|GO:0006351|GO:0006355|GO:0006351|GO:0006355|GO:0006351|GO:0006355|GO:0006351|GO:0006355	GO:0046872|GO:0003677|GO:0046872|GO:0003677|GO:0046872|GO:0003677|GO:0046872|GO:0003676|GO:0046872|GO:0046872|GO:0003677|GO:0046872|GO:0003677|GO:0046872|GO:0003677	GO:0005634|GO:0005634|GO:0005634|GO:0005634|GO:0005634|GO:0005634	0.635	0.316
2626	GATA4	0.00319	1	21	8	11534468	11617511	GATA binding protein 4	GO:0045944|GO:0007283|GO:0006355|GO:0060070|GO:0001701|GO:0009612|GO:0007267|GO:0003197|GO:0014898|GO:0043627|GO:0023019|GO:0001702|GO:0001706|GO:0003181|GO:0003229|GO:0010507|GO:0030509|GO:0030513|GO:0035054|GO:0035239|GO:0048557|GO:0048617|GO:0060008|GO:0060045|GO:0060395|GO:0060464|GO:0061049|GO:0071333|GO:0071372|GO:0072148|GO:0072520|GO:0045944|GO:0007283|GO:0060070|GO:0001701|GO:0009612|GO:…	GO:0003700|GO:0008270|GO:0043565|GO:0003682|GO:0003705|GO:0051525|GO:0000977|GO:0001158|GO:0033613|GO:0003682|GO:0003705|GO:0051525|GO:0000977|GO:0001158|GO:0033613|GO:0003700|GO:0008270|GO:0043565|GO:0003682|GO:0003705|GO:0051525|GO:0000977|GO:0001158|GO:0033613|GO:0003700|GO:0005515|GO:0008270|GO:0003677|GO:0043565|GO:0003682|GO:0003705|GO:0008134|GO:0051525|GO:0070410|GO:0000977|GO:0001158|GO:…	GO:0005634|GO:0005634|GO:0005634|GO:0005634|GO:0005654|GO:0005634|GO:0005634	0.599	0.325
4152	MBD1	0.00334	1	22	18	47793252	47808144	methyl-CpG binding domain protein 1	GO:0006366|GO:0045892|GO:0006366|GO:0045892|GO:0006366|GO:0045892|GO:0006366|GO:0045892|GO:0006366|GO:0045892|GO:0006366|GO:0045892|GO:0006366|GO:0045892|GO:0006366|GO:0045892|GO:0006366|GO:0045892|GO:0006366|GO:0045892|GO:0006366|GO:0045892|GO:0006366|GO:0045892|GO:0006366|GO:0045892|GO:0006366|GO:0045892|GO:0006366|GO:0045892	GO:0008270|GO:0003677|GO:0008270|GO:0003677|GO:0003700|GO:0003714|GO:0005515|GO:0008270|GO:0003677|GO:0008327|GO:0003700|GO:0003714|GO:0005515|GO:0008270|GO:0003677|GO:0008327|GO:0003700|GO:0003714|GO:0005515|GO:0008270|GO:0003677|GO:0008327|GO:0003700|GO:0003714|GO:0005515|GO:0008270|GO:0003677|GO:0008327|GO:0008270|GO:0003677|GO:0005515|GO:0008270|GO:0003677|GO:0003700|GO:0003714|GO:0005515|GO:…	GO:0005634|GO:0005634|GO:0005694|GO:0016363|GO:0016607|GO:0005634|GO:0005694|GO:0016363|GO:0016607|GO:0005634|GO:0005694|GO:0016363|GO:0016607|GO:0005634|GO:0005694|GO:0016363|GO:0016607|GO:0005634|GO:0005737|GO:0000792|GO:0016363|GO:0016607|GO:0000785|GO:0005634|GO:0005634|GO:0005694|GO:0016363|GO:0016607|GO:0005634|GO:0005694|GO:0016363|GO:0016607|GO:0005634|GO:0005634|GO:0005694|GO:0016363|GO:…	0.635	0.324
6781	STC1	0.00336	3	2955	8	23699428	23712320	stanniocalcin 1	GO:0007566|GO:0007166|GO:0007267|GO:0007584|GO:0071456|GO:0001503|GO:0033280|GO:0046697|GO:0071320|GO:0071385|GO:0006874|GO:0014070|GO:0007566|GO:0071456|GO:0001503|GO:0033280|GO:0046697|GO:0071320|GO:0071385	GO:0005179|GO:0005179	GO:0005737|GO:0005576|GO:0005615|GO:0016324|GO:0005737|GO:0005576|GO:0005615|GO:0016324	0.633	0.438
4194	MDM4	0.00349	1	23	1	204485511	204542871	Mdm4 p53 binding protein homolog (mouse)	GO:0000122|GO:0008283|GO:0008285|GO:0043066|GO:0008284|GO:0071157|GO:0006461|GO:0071456|GO:0030330|GO:0050821|GO:0042177|GO:0045023|GO:0043066|GO:0071157|GO:0043066|GO:0071157|GO:0043066|GO:0071157|GO:0043066|GO:0071157|GO:0000122|GO:0008283|GO:0008285|GO:0043066|GO:0008284|GO:0071157|GO:0006461|GO:0071456|GO:0030330|GO:0050821|GO:0042177|GO:0045023|GO:0000122|GO:0008283|GO:0008285|GO:0043066|GO:…	GO:0005515|GO:0008270|GO:0019899|GO:0005515|GO:0005515|GO:0008270|GO:0008270|GO:0005515|GO:0005515|GO:0008270|GO:0019899|GO:0005515|GO:0008270|GO:0019899|GO:0005515	GO:0005634|GO:0005634|GO:0005634|GO:0005634|GO:0005634|GO:0005634|GO:0005634|GO:0005634	0.631	0.33
10370	CITED2	0.00362	2	693	6	139693393	139695757	Cbp/p300-interacting transactivator, with Glu/Asp-rich carboxy-terminal domain, 2	GO:0000122|GO:0008283|GO:0045944|GO:0045893|GO:0043066|GO:0007507|GO:0045892|GO:0006355|GO:0035914|GO:0001666|GO:0008584|GO:0007417|GO:0010628|GO:0001889|GO:0007422|GO:0045787|GO:0001843|GO:0009612|GO:0007368|GO:0003151|GO:0003197|GO:0001892|GO:0007179|GO:0030336|GO:0043627|GO:0048596|GO:0002089|GO:0048538|GO:0046697|GO:0001829|GO:0007569|GO:0001570|GO:0060349|GO:0048536|GO:0002244|GO:0048821|GO:…	GO:0003700|GO:0003714|GO:0005515|GO:0003682|GO:0003713|GO:0035035|GO:0046332|GO:0001106|GO:0001102|GO:0001105|GO:0050693|GO:0005515|GO:0003700|GO:0003682|GO:0003700|GO:0003714|GO:0005515|GO:0003682|GO:0003713|GO:0035035|GO:0046332|GO:0001106|GO:0001102|GO:0001105|GO:0050693|GO:0003700|GO:0003714|GO:0005515|GO:0003682|GO:0003713|GO:0035035|GO:0046332|GO:0001106|GO:0001102|GO:0001105|GO:0050693	GO:0005634|GO:0005737|GO:0000790|GO:0005634|GO:0000790|GO:0005634|GO:0005737|GO:0000790|GO:0005634|GO:0005737|GO:0000790	0.632	0.447
5371	PML	0.00365	1	24	15	74287014	74340153	promyelocytic leukemia	GO:0006351|GO:0006915|GO:0008285|GO:0030308|GO:0045892|GO:0016525|GO:0060444|GO:0006355|GO:0001666|GO:0006977|GO:0007050|GO:0045165|GO:0002230|GO:0001932|GO:0034097|GO:0006461|GO:0051607|GO:0019221|GO:0007179|GO:0008630|GO:0009411|GO:0010332|GO:0043161|GO:0045930|GO:0031065|GO:0060058|GO:0071353|GO:0030578|GO:0090398|GO:2001238|GO:0050821|GO:0060333|GO:0006605|GO:0042771|GO:0030099|GO:0032469|GO:…	GO:0005515|GO:0042803|GO:0008270|GO:0046982|GO:0003677|GO:0031625|GO:0003713|GO:0032183|GO:0046332|GO:0050897|GO:0005515|GO:0042803|GO:0008270|GO:0046982|GO:0003677|GO:0031625|GO:0003713|GO:0032183|GO:0046332|GO:0050897|GO:0005515|GO:0042803|GO:0008270|GO:0046982|GO:0003677|GO:0031625|GO:0003713|GO:0032183|GO:0046332|GO:0050897|GO:0005515|GO:0042803|GO:0008270|GO:0046982|GO:0003677|GO:0031625|GO:…	GO:0005634|GO:0005737|GO:0005829|GO:0005622|GO:0005730|GO:0016605|GO:0031965|GO:0005654|GO:0031901|GO:0016363|GO:0042406|GO:0005634|GO:0005737|GO:0005829|GO:0005622|GO:0005730|GO:0016605|GO:0031965|GO:0005654|GO:0031901|GO:0016363|GO:0042406|GO:0005634|GO:0005737|GO:0005829|GO:0005622|GO:0005730|GO:0016605|GO:0031965|GO:0005654|GO:0031901|GO:0016363|GO:0042406|GO:0005634|GO:0005737|GO:0005829|GO:…	0.631	0.342
23514	SPIDR	0.00365	1	24	HG1699_PATCH	48173167	48648898	scaffolding protein involved in DNA repair	GO:0006974|GO:0000724|GO:0071479|GO:0031334|GO:0010569|GO:0072711|GO:0072757|GO:2000781|GO:0070202|GO:0006974|GO:0000724|GO:0071479|GO:0031334|GO:0010569|GO:0072711|GO:0072757|GO:2000781|GO:0070202	GO:0005515|GO:0005515	GO:0000228|GO:0000228	0.635	0.382
11096	ADAMTS5	0.00394	3	3115	21	28290231	28338832	ADAM metallopeptidase with thrombospondin type 1 motif, 5	GO:0006508	GO:0005515|GO:0004222|GO:0008270|GO:0008237|GO:0005178	GO:0005634|GO:0005737|GO:0005578|GO:0031012	0.637	0.453
9742	IFT140	0.0041	1	27	16	1560428	1662111	intraflagellar transport 140 homolog (Chlamydomonas)	GO:0042384|GO:0042384|GO:0042384|GO:0042384	GO:0005488|GO:0005515|GO:0005488|GO:0005515|GO:0005515|GO:0005515	GO:0032391|GO:0035085|GO:0036064|GO:0032391|GO:0035085|GO:0030991|GO:0005929|GO:0032391|GO:0035085|GO:0032391|GO:0035085	0.631	0.331
208	AKT2	0.0044	1	29	19	40736224	40791443	v-akt murine thymoma viral oncogene homolog 2	GO:0006915|GO:0045444|GO:0072659|GO:0006464|GO:0007165|GO:0006417|GO:0008286|GO:0006468|GO:0006006|GO:0001934|GO:0031340|GO:0032287|GO:0032859|GO:0046328|GO:0065002|GO:0090314|GO:2001275|GO:0032869|GO:0030334|GO:0060644|GO:0005978|GO:0045725|GO:0046326|GO:2000147|GO:0032000|GO:0010748|GO:0010907|GO:0008643|GO:0071156|GO:0032869|GO:0072659|GO:0008286|GO:0006468|GO:0001934|GO:0031340|GO:0032287|GO:…	GO:0005515|GO:0005524|GO:0005543|GO:0004674|GO:0004672|GO:0016301|GO:0004713|GO:0016772|GO:0005515|GO:0016772|GO:0005524|GO:0004674|GO:0004672|GO:0016772|GO:0005524|GO:0005543|GO:0004674|GO:0004672|GO:0004713|GO:0016772|GO:0005524|GO:0004674|GO:0016772|GO:0005524|GO:0005543|GO:0004674|GO:0004672|GO:0004713|GO:0016772|GO:0005524|GO:0004674|GO:0004672|GO:0004713|GO:0016772|GO:0005524|GO:0004672|GO:…	GO:0005634|GO:0005886|GO:0005829|GO:0005938|GO:0030027|GO:0032587|GO:0005886|GO:0005938|GO:0030027|GO:0032587|GO:0005938|GO:0030027|GO:0032587|GO:0005938|GO:0030027|GO:0032587|GO:0005938|GO:0030027|GO:0032587|GO:0005938|GO:0030027|GO:0032587|GO:0005938|GO:0030027|GO:0032587|GO:0005938|GO:0030027|GO:0032587|GO:0005938|GO:0030027|GO:0032587|GO:0005938|GO:0030027|GO:0032587|GO:0005938|GO:0030027|GO:…	0.646	0.311
55778	ZNF839	0.00456	1	30	14	102783714	102809044	zinc finger protein 839		GO:0046872|GO:0046872|GO:0046872|GO:0046872|GO:0046872		0.634	0.313
2200	FBN1	0.00465	3	3292	15	48700503	48938046	fibrillin 1	GO:0001501|GO:0007507|GO:0030198|GO:0035582|GO:0035583|GO:0001822	GO:0005515|GO:0005509|GO:0005201|GO:0005515|GO:0005201|GO:0005515|GO:0005509|GO:0005515	GO:0005576|GO:0005615|GO:0005604|GO:0005578|GO:0031012|GO:0001527|GO:0031012|GO:0031012	0.638	0.476
9557	CHD1L	0.00486	1	32	HG1287_PATCH	147929056	147982177	chromodomain helicase DNA binding protein 1-like	GO:0006974|GO:0006200|GO:0006281|GO:0006338|GO:0006974|GO:0006200|GO:0006281|GO:0006338|GO:0006974|GO:0006200|GO:0006281|GO:0006338|GO:0006974|GO:0006200|GO:0006281|GO:0006338|GO:0006974|GO:0006200|GO:0006281|GO:0006338	GO:0000166|GO:0005515|GO:0005524|GO:0003676|GO:0008026|GO:0004003|GO:0016787|GO:0003677|GO:0016887|GO:0004386|GO:0000166|GO:0005515|GO:0005524|GO:0003676|GO:0008026|GO:0004003|GO:0016787|GO:0003677|GO:0016887|GO:0004386|GO:0000166|GO:0005515|GO:0005524|GO:0003676|GO:0004003|GO:0003677|GO:0016887|GO:0004386|GO:0005524|GO:0003676|GO:0004386|GO:0005524|GO:0003676|GO:0008026|GO:0016787|GO:0003677|GO:…	GO:0005634|GO:0005886|GO:0005737|GO:0005634|GO:0005886|GO:0005737|GO:0005634|GO:0005886|GO:0005737|GO:0005634|GO:0005886|GO:0005737|GO:0005634|GO:0005886|GO:0005737|GO:0005634|GO:0005886|GO:0005737	0.657	0.317
3554	IL1R1	0.00507	3	3388	2	102681004	102796334	interleukin 1 receptor, type I	GO:0007165|GO:0007165|GO:0007165|GO:0007165|GO:0007165|GO:0006955|GO:0007165|GO:0007166|GO:0070555|GO:0070498|GO:0019221|GO:0050727|GO:0006955|GO:0007165|GO:0007166|GO:0070555|GO:0070498	GO:0004909|GO:0002020|GO:0005515|GO:0004909|GO:0002020|GO:0005515|GO:0004909|GO:0002020|GO:0005515|GO:0004909|GO:0002020|GO:0005515|GO:0004909|GO:0002020|GO:0005515|GO:0004909|GO:0002020|GO:0005515|GO:0004909|GO:0002020|GO:0005515|GO:0004909|GO:0002020|GO:0005515|GO:0004909|GO:0002020|GO:0005515|GO:0004871|GO:0004908|GO:0004888|GO:0005161|GO:0004909|GO:0002020|GO:0005515|GO:0004871|GO:0004908|GO:…	GO:0009986|GO:0009986|GO:0009986|GO:0009986|GO:0009986|GO:0009986|GO:0009986|GO:0009986|GO:0009986|GO:0005886|GO:0005576|GO:0016020|GO:0009986|GO:0005887|GO:0009986|GO:0009986|GO:0005886|GO:0005576|GO:0016020|GO:0009986|GO:0005887	0.648	0.516
1634	DCN	0.00508	3	3391	12	91539025	91576900	decorin	GO:0001890|GO:0044281|GO:0007568|GO:0032496|GO:0005975|GO:0019800|GO:0030198|GO:0009612|GO:0042060|GO:0009887|GO:0001822|GO:0030203|GO:0007519|GO:0030204|GO:0030206|GO:0030207|GO:0030208|GO:0001890|GO:0044281|GO:0007568|GO:0032496|GO:0005975|GO:0019800|GO:0030198|GO:0009612|GO:0042060|GO:0009887|GO:0001822|GO:0030203|GO:0007519|GO:0030204|GO:0030206|GO:0030207|GO:0030208|GO:0001890|GO:0044281|GO:…	GO:0005515|GO:0005518|GO:0005539|GO:0050840|GO:0047485|GO:0005515|GO:0005518|GO:0005539|GO:0050840|GO:0047485|GO:0005515|GO:0005518|GO:0005539|GO:0050840|GO:0047485|GO:0005515|GO:0005518|GO:0005539|GO:0050840|GO:0047485|GO:0005515|GO:0005518|GO:0005539|GO:0050840|GO:0047485|GO:0005515|GO:0005518|GO:0005539|GO:0050840|GO:0047485|GO:0005515|GO:0005518|GO:0005539|GO:0050840|GO:0047485|GO:0005515|GO:…	GO:0005576|GO:0005615|GO:0031012|GO:0005589|GO:0043202|GO:0005796|GO:0005578|GO:0005576|GO:0005615|GO:0031012|GO:0005589|GO:0043202|GO:0005796|GO:0005576|GO:0005615|GO:0031012|GO:0005589|GO:0043202|GO:0005796|GO:0005576|GO:0005615|GO:0031012|GO:0005589|GO:0043202|GO:0005796|GO:0005576|GO:0005615|GO:0031012|GO:0005589|GO:0043202|GO:0005796|GO:0005576|GO:0005615|GO:0031012|GO:0005589|GO:0043202|GO:…	0.638	0.466
9204	ZMYM6	0.00577	1	38	1	35449523	35497569	zinc finger, MYM-type 6	GO:0007275|GO:0007010|GO:0022604|GO:0007275|GO:0007010|GO:0022604|GO:0007275|GO:0007010|GO:0022604|GO:0007275|GO:0007010|GO:0022604|GO:0007275|GO:0007010|GO:0022604|GO:0007275|GO:0007010|GO:0022604	GO:0008270|GO:0003677|GO:0008270|GO:0003676|GO:0003677|GO:0008270|GO:0003677|GO:0008270|GO:0003677|GO:0008270|GO:0003677|GO:0008270|GO:0003677	GO:0005634|GO:0005634|GO:0005634|GO:0005634|GO:0005634|GO:0005634	0.633	0.351
9570	GOSR2	0.00592	1	39	17	45000499	45124520	Golgi SNAP receptor complex member 2	GO:0006810|GO:0016192|GO:0015031|GO:0016192|GO:0006888|GO:0044267|GO:0030968|GO:0061025|GO:0006987|GO:0015031|GO:0016192|GO:0006888|GO:0044267|GO:0030968|GO:0061025|GO:0006987|GO:0016192|GO:0015031|GO:0016192|GO:0006888|GO:0044267|GO:0030968|GO:0061025|GO:0006987|GO:0016192|GO:0016192|GO:0015031|GO:0016192|GO:0015031|GO:0016192	GO:0005215|GO:0005215|GO:0005215	GO:0016020|GO:0005795|GO:0016021|GO:0016020|GO:0000139|GO:0005795|GO:0016021|GO:0016020|GO:0000139|GO:0005795|GO:0016020|GO:0016021|GO:0016020|GO:0000139|GO:0005795|GO:0016020|GO:0016020|GO:0016020|GO:0000139|GO:0005795|GO:0016020|GO:0000139|GO:0005795	0.631	0.326
26091	HERC4	0.00592	1	39	10	69681665	69835105	HECT and RLD domain containing E3 ubiquitin protein ligase 4	GO:0030154|GO:0007283|GO:0042787|GO:0030154|GO:0007283|GO:0042787|GO:0030154|GO:0007283|GO:0042787|GO:0030154|GO:0007283|GO:0042787|GO:0030154|GO:0007283|GO:0042787|GO:0007283|GO:0030154|GO:0007283|GO:0042787|GO:0007283|GO:0030154|GO:0007283|GO:0042787	GO:0004842|GO:0004842|GO:0004842|GO:0004842|GO:0004842|GO:0004842|GO:0004842	GO:0005634|GO:0005737|GO:0005829|GO:0005634|GO:0005737|GO:0005829|GO:0005634|GO:0005737|GO:0005829|GO:0005634|GO:0005737|GO:0005829|GO:0005634|GO:0005737|GO:0005829|GO:0005634|GO:0005737|GO:0005829|GO:0005634|GO:0005737|GO:0005829	0.632	0.344
463	ZFHX3	0.00592	1	39	16	72816784	73093597	zinc finger homeobox 3	GO:0000122|GO:0007010|GO:0006366|GO:0045892|GO:0006355|GO:0045662|GO:0045663|GO:0007517|GO:0007050|GO:0045664|GO:0007420|GO:0000122|GO:0007010|GO:0006366|GO:0045892|GO:0006355|GO:0045662|GO:0045663|GO:0007517	GO:0003700|GO:0008270|GO:0003676|GO:0046872|GO:0003677|GO:0043565|GO:0019899|GO:0003779|GO:0003705|GO:0044212|GO:0003700|GO:0008270|GO:0003676|GO:0046872|GO:0003677|GO:0043565|GO:0019899|GO:0003779|GO:0003705|GO:0044212	GO:0005634|GO:0005667|GO:0005739|GO:0005634|GO:0005737|GO:0005634|GO:0005667|GO:0005739	0.643	0.377
55022	PID1	0.00598	2	894	2	229715242	230136001	phosphotyrosine interaction domain containing 1	GO:0045944|GO:0001933|GO:0046627|GO:0010628|GO:0071356|GO:2000379|GO:0051881|GO:0071345|GO:0070584|GO:2000045|GO:2000377|GO:0071398|GO:0006112|GO:0044320|GO:0071354|GO:0090005|GO:2001274|GO:0010635|GO:0070346|GO:0090298|GO:2001170|GO:2001171|GO:0051881|GO:0071354|GO:0071345|GO:0071356|GO:0046325|GO:2001171|GO:0071398|GO:2000377|GO:0045944|GO:0001933|GO:0046627|GO:0010628|GO:0071356|GO:2000379|GO:…	GO:0005515|GO:0005515|GO:0005515|GO:0005515	GO:0005634|GO:0005737|GO:0005739|GO:0005737|GO:0005634|GO:0005737|GO:0005739|GO:0005634|GO:0005737|GO:0005739|GO:0005634|GO:0005737|GO:0005739	0.61	0.439
7343	UBTF	0.00607	1	40	17	42282401	42298994	upstream binding transcription factor, RNA polymerase I	GO:0007566|GO:0010467|GO:0010468|GO:0006360|GO:0006361|GO:0001832|GO:0006362|GO:0006363|GO:0045943|GO:0006356|GO:0007566|GO:0010467|GO:0010468|GO:0006360|GO:0006361|GO:0001832|GO:0006362|GO:0006363|GO:0045943|GO:0006356|GO:0000183|GO:0007566|GO:0010468|GO:0001832|GO:0007566|GO:0010467|GO:0010468|GO:0006360|GO:0006361|GO:0001832|GO:0006362|GO:0006363|GO:0045943|GO:0006356|GO:0007566|GO:0010467|GO:…	GO:0005515|GO:0003677|GO:0005515|GO:0003677|GO:0005488|GO:0005515|GO:0005515|GO:0003677|GO:0005515|GO:0003677|GO:0005488|GO:0005515|GO:0003677|GO:0005515|GO:0003677|GO:0005515|GO:0003677|GO:0005488	GO:0005634|GO:0005737|GO:0005730|GO:0005654|GO:0005634|GO:0005737|GO:0005730|GO:0005654|GO:0005730|GO:0005634|GO:0005737|GO:0005730|GO:0005634|GO:0005737|GO:0005730|GO:0005654|GO:0005634|GO:0005737|GO:0005730|GO:0005654|GO:0005634|GO:0005737|GO:0005730|GO:0005654|GO:0005634|GO:0005737|GO:0005730|GO:0005654|GO:0005634|GO:0005737|GO:0005730|GO:0005654|GO:0005634|GO:0005737	0.636	0.302
6840	SVIL	0.00612	2	905	10	29746267	30025710	supervillin	GO:0007010|GO:0007519|GO:0007010|GO:0007519|GO:0007010|GO:0007519|GO:0007010	GO:0005515|GO:0003779|GO:0051015|GO:0005515|GO:0003779|GO:0051015|GO:0005515|GO:0003779|GO:0051015|GO:0003779|GO:0003779	GO:0005634|GO:0005886|GO:0005737|GO:0002102|GO:0030054|GO:0015629|GO:0043034|GO:0071437|GO:0005634|GO:0005886|GO:0005737|GO:0002102|GO:0030054|GO:0015629|GO:0043034|GO:0071437|GO:0005634|GO:0005886|GO:0005737|GO:0002102|GO:0030054|GO:0015629|GO:0043034|GO:0071437	0.64	0.446
3572	IL6ST	0.00657	2	938	5	55230923	55290821	interleukin 6 signal transducer (gp130, oncostatin M receptor)	GO:0043066|GO:0008284|GO:0005977|GO:0042102|GO:0034097|GO:0019221|GO:0010575|GO:0045669|GO:0042517|GO:0070102|GO:0010613|GO:0002675|GO:0048711|GO:0042511|GO:0070120|GO:0048861|GO:0070104|GO:0002821|GO:0008593|GO:0038165|GO:0070106|GO:0007165|GO:0008284|GO:0019221|GO:0038154|GO:0043066|GO:0008284|GO:0005977|GO:0042102|GO:0034097|GO:0019221|GO:0010575|GO:0045669|GO:0042517|GO:0070102|GO:0010613|GO:…	GO:0005515|GO:0042803|GO:0005138|GO:0019838|GO:0005127|GO:0019981|GO:0004897|GO:0004915|GO:0004921|GO:0019970|GO:0045509|GO:0004923|GO:0004924|GO:0005515|GO:0005515|GO:0005515|GO:0042803|GO:0005138|GO:0019838|GO:0005127|GO:0019981|GO:0004897|GO:0004915|GO:0004921|GO:0019970|GO:0045509|GO:0004923|GO:0004924|GO:0005515|GO:0042803|GO:0005138|GO:0019838|GO:0005127|GO:0019981|GO:0004897|GO:0004915|GO:…	GO:0005886|GO:0005576|GO:0005615|GO:0043025|GO:0030425|GO:0009897|GO:0005896|GO:0005900|GO:0070110|GO:0044297|GO:0005886|GO:0005576|GO:0005615|GO:0043025|GO:0030425|GO:0009897|GO:0005896|GO:0005900|GO:0070110|GO:0005886|GO:0005576|GO:0005615|GO:0043025|GO:0030425|GO:0009897|GO:0005896|GO:0005900|GO:0070110|GO:0005886|GO:0005576|GO:0005615|GO:0043025|GO:0030425|GO:0009897|GO:0005896|GO:0005900|GO:…	0.636	0.44
5316	PKNOX1	0.00668	1	44	21	44394620	44453691	PBX/knotted 1 homeobox 1	GO:0045944|GO:0006366|GO:0006355|GO:0001525|GO:0043010|GO:0030218|GO:0030217|GO:0006357|GO:0030097|GO:0045944|GO:0006355|GO:0001525|GO:0043010|GO:0030218|GO:0030217	GO:0003700|GO:0046982|GO:0003677|GO:0043565|GO:0003705|GO:0005515|GO:0003700|GO:0046982|GO:0003677|GO:0043565|GO:0003705	GO:0005634|GO:0005667|GO:0005737|GO:0005634|GO:0005667|GO:0005737	0.634	0.318
9869	SETDB1	0.00668	1	44	1	150898739	150937213	SET domain, bifurcated 1	GO:0060348|GO:0001833|GO:0006351|GO:0060348|GO:0006355|GO:0001833|GO:0034968|GO:0060348|GO:0001833|GO:0006351|GO:0060348|GO:0006355|GO:0001833|GO:0060348|GO:0001833|GO:0006351|GO:0060348|GO:0006355|GO:0001833|GO:0034968|GO:0006351|GO:0060348|GO:0006355|GO:0001833|GO:0060348|GO:0001833|GO:0034968|GO:0006351|GO:0060348|GO:0006355|GO:0001833	GO:0005515|GO:0008270|GO:0018024|GO:0003677|GO:0005515|GO:0008270|GO:0018024|GO:0003677|GO:0003677|GO:0005515|GO:0008270|GO:0018024|GO:0003677|GO:0005515|GO:0008270|GO:0018024|GO:0003677|GO:0005515|GO:0008270|GO:0018024|GO:0003677|GO:0005515|GO:0008270|GO:0018024|GO:0003677	GO:0005634|GO:0005634|GO:0005886|GO:0005737|GO:0005694|GO:0005794|GO:0005634|GO:0005634|GO:0005886|GO:0005737|GO:0005694|GO:0005794|GO:0005634|GO:0005886|GO:0005737|GO:0005794|GO:0005634|GO:0005886|GO:0005737|GO:0005694|GO:0005794|GO:0005634|GO:0005886|GO:0005737|GO:0005694|GO:0005794|GO:0005634|GO:0005886|GO:0005737|GO:0005694|GO:0005794|GO:0005634|GO:0005886|GO:0005737|GO:0005694|GO:0005794	0.643	0.318
9941	EXOG	0.00668	1	44	3	38537618	38583652	endo/exonuclease (5'-3'), endonuclease G-like	GO:0008150|GO:0008150|GO:0008150	GO:0003676|GO:0046872|GO:0004519|GO:0016787|GO:0003676|GO:0046872|GO:0016787|GO:0003676|GO:0046872|GO:0004519|GO:0016787|GO:0003676|GO:0046872|GO:0016787|GO:0003676|GO:0046872|GO:0016787|GO:0003676|GO:0046872|GO:0004519|GO:0016787	GO:0005575|GO:0005743|GO:0005739|GO:0005575|GO:0005743|GO:0005575|GO:0005743	0.636	0.31
5130	PCYT1A	0.00683	1	45	3	195941093	196014828	phosphate cytidylyltransferase 1, choline, alpha	GO:0009058|GO:0009628|GO:0009058|GO:0009628|GO:0044281|GO:0009058|GO:0046474|GO:0009628|GO:0006644|GO:0006656|GO:0006657|GO:0006656|GO:0006657|GO:0044281|GO:0009058|GO:0046474|GO:0009628|GO:0006644|GO:0006656|GO:0006657|GO:0009058|GO:0009628|GO:0009058|GO:0009058|GO:0009058|GO:0009058|GO:0009628|GO:0009058|GO:0009628	GO:0042803|GO:0003824|GO:0008289|GO:0004105|GO:0042803|GO:0003824|GO:0008289|GO:0004105|GO:0042803|GO:0003824|GO:0008289|GO:0004105|GO:0005515|GO:0042803|GO:0003824|GO:0008289|GO:0004105|GO:0042803|GO:0003824|GO:0008289|GO:0004105|GO:0003824|GO:0003824|GO:0003824|GO:0042803|GO:0003824|GO:0008289|GO:0004105|GO:0042803|GO:0003824|GO:0008289|GO:0004105	GO:0005789|GO:0042587|GO:0005789|GO:0042587|GO:0005789|GO:0005829|GO:0042587|GO:0005789|GO:0005829|GO:0042587|GO:0005789|GO:0042587|GO:0005789|GO:0042587|GO:0005789|GO:0042587	0.641	0.355
659	BMPR2	0.00683	1	45	2	203241659	203432474	bone morphogenetic protein receptor, type II (serine/threonine kinase)	GO:0006366|GO:0030308|GO:0001974|GO:0042127|GO:0006468|GO:0001938|GO:0009952|GO:0001707|GO:0030509|GO:0030513|GO:0045669|GO:0009267|GO:2000279|GO:0060840|GO:0030501|GO:0010595|GO:0048010|GO:0048286|GO:0060836|GO:0061298|GO:0001946|GO:0010634|GO:0060841|GO:0007178|GO:0010862|GO:0003085|GO:0014916|GO:0045906|GO:0009952|GO:0048286|GO:0001974|GO:0030509|GO:0001707|GO:0001946|GO:0060836|GO:0048010|GO:…	GO:0005515|GO:0005524|GO:0046872|GO:0004672|GO:0004713|GO:0005024|GO:0016772|GO:0004675|GO:0016362|GO:0005515|GO:0019838|GO:0005524|GO:0004672|GO:0004713|GO:0005024|GO:0016772|GO:0004675	GO:0005886|GO:0016020|GO:0009986|GO:0005887|GO:0005901|GO:0030425|GO:0043025|GO:0005901|GO:0016324|GO:0005737|GO:0009925|GO:0016020	0.638	0.354
7057	THBS1	0.00696	3	3766	15	39873280	39891667	thrombospondin 1	GO:0006954|GO:0016525|GO:0003151|GO:0003197|GO:0003417|GO:0010811|GO:0048514|GO:0002040|GO:0043066|GO:0006954|GO:0016525|GO:0006955|GO:0007155|GO:0001666|GO:0042493|GO:0016477|GO:0000187|GO:2000379|GO:0007050|GO:0030198|GO:0045766|GO:0018149|GO:0032026|GO:0043154|GO:0032570|GO:0007596|GO:0030168|GO:0003151|GO:0003197|GO:0003417|GO:0010811|GO:0048514|GO:0009749|GO:0030335|GO:0045727|GO:0051897|GO:…	GO:0050840|GO:0005515|GO:0005509|GO:0008201|GO:0043236|GO:0050840|GO:0005178|GO:0042802|GO:0050431|GO:0001968|GO:0001948|GO:0017134|GO:0030169|GO:0001786|GO:0070052|GO:0043394|GO:0070051|GO:0050431	GO:0005615|GO:0005576|GO:0005615|GO:0009986|GO:0031012|GO:0009897|GO:0030141|GO:0070062|GO:0005577|GO:0031091|GO:0031093|GO:0005737	0.632	0.528
3633	INPP5B	0.00713	1	47	1	38326369	38412729	inositol polyphosphate-5-phosphatase, 75kDa	GO:0007264|GO:0051056|GO:0007283|GO:0044281|GO:0007165|GO:0001701|GO:0046856|GO:0070613|GO:0030317|GO:0043647|GO:0007264|GO:0051056|GO:0007283|GO:0044281|GO:0007165|GO:0001701|GO:0046856|GO:0070613|GO:0030317|GO:0043647|GO:0007264|GO:0051056|GO:0007283|GO:0044281|GO:0007165|GO:0001701|GO:0046856|GO:0070613|GO:0030317|GO:0043647|GO:0046856|GO:0007264|GO:0051056|GO:0007283|GO:0044281|GO:0007165|GO:…	GO:0005515|GO:0046872|GO:0004439|GO:0052658|GO:0005515|GO:0046872|GO:0004439|GO:0052658|GO:0005515|GO:0046872|GO:0004439|GO:0052658|GO:0004439|GO:0052658|GO:0005515|GO:0046872|GO:0004439|GO:0052658	GO:0016021|GO:0005886|GO:0005737|GO:0016020|GO:0005829|GO:0030670|GO:0005622|GO:0005794|GO:0015630|GO:0031901|GO:0005793|GO:0016021|GO:0005886|GO:0005737|GO:0016020|GO:0005829|GO:0030670|GO:0005622|GO:0005794|GO:0015630|GO:0031901|GO:0005793|GO:0016021|GO:0005886|GO:0005737|GO:0016020|GO:0005829|GO:0030670|GO:0005622|GO:0005794|GO:0015630|GO:0031901|GO:0005793|GO:0005829|GO:0005737|GO:0015630|GO:…	0.653	0.324
283	ANG	0.00718	3	3806	14	21152336	21167130	angiogenin, ribonuclease, RNase A family, 5	GO:0001890|GO:0007154|GO:0001525|GO:0001666|GO:0016477|GO:0001938|GO:0001541|GO:0001556|GO:0009725|GO:0048662|GO:0008219|GO:0030041|GO:0017148|GO:0050714|GO:0032148|GO:0009303|GO:0007202|GO:0042592|GO:0042327|GO:0006651|GO:0032431|GO:0001890|GO:0007154|GO:0001525|GO:0001666|GO:0016477|GO:0001938|GO:0001541|GO:0001556|GO:0009725|GO:0048662|GO:0008219|GO:0030041|GO:0017148|GO:0050714|GO:0032148|GO:…	GO:0005515|GO:0004519|GO:0008201|GO:0003677|GO:0003779|GO:0005507|GO:0005102|GO:0042277|GO:0019843|GO:0004540|GO:0004522|GO:0005515|GO:0004519|GO:0008201|GO:0003677|GO:0003779|GO:0005507|GO:0005102|GO:0042277|GO:0019843|GO:0004540|GO:0004522	GO:0005634|GO:0005615|GO:0005730|GO:0043025|GO:0030426|GO:0005605|GO:0032311|GO:0005634|GO:0005615|GO:0005730|GO:0043025|GO:0030426|GO:0005605|GO:0032311	0.636	0.462
1277	COL1A1	0.00723	3	3815	LRG_1	5001	22544	collagen, type I, alpha 1	GO:0045893|GO:0001501|GO:0022617|GO:0015031|GO:0071560|GO:0007601|GO:0048706|GO:0030198|GO:0030574|GO:0007605|GO:0051591|GO:0034504|GO:0007596|GO:0030168|GO:0090263|GO:0030335|GO:0042542|GO:0007584|GO:0001958|GO:0050900|GO:0001568|GO:0030199|GO:0001649|GO:0043434|GO:0060346|GO:0071260|GO:0060351|GO:0060325|GO:0071300|GO:0071230|GO:0010812|GO:0070208|GO:0043589|GO:0032964|GO:0001957|GO:0010718|GO:…	GO:0005515|GO:0046872|GO:0042802|GO:0005201|GO:0048407|GO:0005515|GO:0005515	GO:0005576|GO:0005615|GO:0005581|GO:0031012|GO:0005788|GO:0005584|GO:0005737|GO:0031012|GO:0005578|GO:0005584|GO:0005615	0.644	0.468
405	ARNT	0.00728	1	48	1	150782181	150849244	aryl hydrocarbon receptor nuclear translocator	GO:0006351|GO:0045944|GO:0030154|GO:0045893|GO:0006355|GO:0007165|GO:0001666|GO:0001892|GO:0001938|GO:0033235|GO:0043619|GO:0071456|GO:0010575|GO:0045648|GO:0030949|GO:0042789|GO:0045821|GO:0061418|GO:0046886|GO:0030522|GO:0001666|GO:0006351|GO:0006355|GO:0007165|GO:0006351|GO:0006355|GO:0007165|GO:0006351|GO:0045944|GO:0030154|GO:0045893|GO:0006355|GO:0007165|GO:0001666|GO:0001892|GO:0001938|GO:…	GO:0003700|GO:0005515|GO:0004871|GO:0046982|GO:0043565|GO:0046983|GO:0003705|GO:0008134|GO:0003713|GO:0017162|GO:0004874|GO:0005515|GO:0003677|GO:0046982|GO:0000989|GO:0003700|GO:0005515|GO:0004871|GO:0003677|GO:0046983|GO:0003700|GO:0005515|GO:0004871|GO:0003677|GO:0046983|GO:0003700|GO:0005515|GO:0004871|GO:0046982|GO:0043565|GO:0046983|GO:0003705|GO:0008134|GO:0003713|GO:0017162|GO:0004874|GO:…	GO:0005634|GO:0005667|GO:0005737|GO:0005654|GO:0005634|GO:0005634|GO:0005667|GO:0005737|GO:0005634|GO:0005667|GO:0005737|GO:0005634|GO:0005667|GO:0005737|GO:0005654|GO:0005634|GO:0005667|GO:0005737|GO:0005654	1	0.329
79813	EHMT1	0.00743	1	49	9	140513444	140764468	euchromatic histone-lysine N-methyltransferase 1	GO:0000122|GO:0045892|GO:0009790|GO:0006306|GO:0016568|GO:0016571|GO:0018027|GO:0018026|GO:0000122|GO:0045892|GO:0009790|GO:0006306|GO:0016568|GO:0016571|GO:0018027|GO:0034968|GO:0018026|GO:0045892|GO:0006306|GO:0051567|GO:0009790|GO:0070734|GO:0018026|GO:0018027|GO:0000122|GO:0045892|GO:0009790|GO:0006306|GO:0016568|GO:0016571|GO:0018027|GO:0034968|GO:0018026|GO:0000122|GO:0045892|GO:0009790|GO:…	GO:0005515|GO:0008270|GO:0018024|GO:0008168|GO:0002039|GO:0046974|GO:0046976|GO:0016279|GO:0005515|GO:0008270|GO:0018024|GO:0008168|GO:0002039|GO:0046974|GO:0046976|GO:0016279|GO:0005515|GO:0046974|GO:0046976|GO:0005515|GO:0008270|GO:0018024|GO:0008168|GO:0002039|GO:0046974|GO:0046976|GO:0016279|GO:0005515|GO:0008270|GO:0018024|GO:0008168|GO:0002039|GO:0046974|GO:0046976|GO:0016279	GO:0005634|GO:0005694|GO:0005634|GO:0005694|GO:0005634|GO:0005634|GO:0005694|GO:0005634|GO:0005694	0.633	0.331
10474	TADA3	0.00758	1	50	3	9821544	9834695	transcriptional adaptor 3	GO:0006351|GO:0045893|GO:0007067|GO:0010628|GO:0006357|GO:0001932|GO:0031063|GO:0031647|GO:0090043|GO:0030520|GO:0043966|GO:0006351|GO:0045893|GO:0007067|GO:0010628|GO:0006357|GO:0001932|GO:0031063|GO:0031647|GO:0090043|GO:0030520|GO:0043966|GO:0006351|GO:0045893|GO:0007067|GO:0010628|GO:0006357|GO:0001932|GO:0031063|GO:0031647|GO:0090043|GO:0030520|GO:0043966|GO:0007067|GO:0001932|GO:0031063|GO:…	GO:0003700|GO:0005515|GO:0019904|GO:0003713|GO:0004402|GO:0016922|GO:0030374|GO:0005515|GO:0003700|GO:0005515|GO:0019904|GO:0003713|GO:0004402|GO:0016922|GO:0030374|GO:0003700|GO:0005515|GO:0019904|GO:0003713|GO:0004402|GO:0016922|GO:0030374|GO:0030374	GO:0005634|GO:0005622|GO:0072686|GO:0005671|GO:0030914|GO:0033276|GO:0005634|GO:0005634|GO:0005622|GO:0072686|GO:0005671|GO:0030914|GO:0033276|GO:0005634|GO:0005622|GO:0072686|GO:0005671|GO:0030914|GO:0033276|GO:0072686|GO:0030914	0.633	0.315
1979	EIF4EBP2	0.00758	1	50	10	72164135	72188374	eukaryotic translation initiation factor 4E binding protein 2	GO:0006412|GO:0008286|GO:0019933|GO:0045947	GO:0005515|GO:0008190		0.654	0.349
10746	MAP3K2	0.00804	1	53	2	128056306	128146041	mitogen-activated protein kinase kinase kinase 2	GO:0045893|GO:0006468|GO:0000187|GO:0007257|GO:0071260|GO:0000165|GO:0000186|GO:0006468|GO:0045893|GO:0006468|GO:0000187|GO:0007257|GO:0071260	GO:0005515|GO:0005524|GO:0046872|GO:0004674|GO:0004672|GO:0019901|GO:0004713|GO:0004709|GO:0016772|GO:0005515|GO:0005524|GO:0046872|GO:0004674|GO:0004672|GO:0019901|GO:0004713|GO:0004709|GO:0016772	GO:0005634|GO:0005737|GO:0005829|GO:0005634|GO:0005737	0.65	0.344
2683	B4GALT1	0.00834	1	55	9	33104080	33167354	UDP-Gal:betaGlcNAc beta 1,4- galactosyltransferase, polypeptide 1	GO:0008285|GO:0044281|GO:0007155|GO:0005975|GO:0030198|GO:0007219|GO:0007338|GO:0032504|GO:0002064|GO:0002526|GO:0005989|GO:0006012|GO:0007339|GO:0007341|GO:0009101|GO:0030879|GO:0045136|GO:0048754|GO:0050900|GO:0051270|GO:0060046|GO:0060054|GO:0060055|GO:0060058|GO:0030203|GO:0044267|GO:0009312|GO:0043687|GO:0018279|GO:0018146|GO:0042339|GO:0043065|GO:0042060|GO:0042127|GO:0005975|GO:0008285|GO:…	GO:0042803|GO:0046872|GO:0008092|GO:0048487|GO:0043014|GO:0008378|GO:0003831|GO:0004461|GO:0003945|GO:0035250|GO:0016757|GO:0008092|GO:0008378	GO:0016021|GO:0005886|GO:0005576|GO:0000139|GO:0009986|GO:0005794|GO:0016323|GO:0032580|GO:0009897|GO:0031526|GO:0030057|GO:0000138|GO:0030112|GO:0005794|GO:0005886|GO:0009986|GO:0005794	0.634	0.361
9031	BAZ1B	0.00834	1	55	HG1257_PATCH	72905355	72987235	bromodomain adjacent to zinc finger domain, 1B	GO:0006351|GO:0006974|GO:0006355|GO:0006302|GO:0003007|GO:0016572|GO:0048096|GO:0043044|GO:0006337|GO:0034725|GO:0006355|GO:0006302|GO:0006338|GO:0003007|GO:0006333|GO:0048096|GO:0006351|GO:0006974|GO:0006355|GO:0006302|GO:0003007|GO:0016572|GO:0048096|GO:0043044|GO:0006337|GO:0034725|GO:0006351|GO:0006974|GO:0006355|GO:0006302|GO:0003007|GO:0016572|GO:0048096|GO:0043044|GO:0006337|GO:0034725|GO:…	GO:0005515|GO:0008270|GO:0005524|GO:0003682|GO:0004713|GO:0032947|GO:0042809|GO:0070577|GO:0004715|GO:0035173|GO:0071884|GO:0005488|GO:0005515|GO:0042393|GO:0071884|GO:0005515|GO:0008270|GO:0005524|GO:0003682|GO:0004713|GO:0032947|GO:0042809|GO:0070577|GO:0004715|GO:0035173|GO:0071884|GO:0005488|GO:0005515|GO:0008270|GO:0005524|GO:0003682|GO:0004713|GO:0032947|GO:0042809|GO:0070577|GO:0004715|GO:…	GO:0005721|GO:0000793|GO:0043596|GO:0071778|GO:0005634|GO:0005721|GO:0000793|GO:0043596|GO:0071778|GO:0005721|GO:0000793|GO:0043596|GO:0071778|GO:0005721|GO:0000793|GO:0043596|GO:0071778	0.635	0.302
4582	MUC1	0.00842	3	4013	1	155158300	155162707	mucin 1, cell surface associated	GO:0071300|GO:0030855|GO:0007565|GO:0001666|GO:0016266|GO:0006977|GO:0044267|GO:0043687|GO:0006978|GO:0010944|GO:1902166|GO:0036003|GO:0043618|GO:0090240|GO:0016266|GO:0006977|GO:0044267|GO:0043687|GO:0006978|GO:0010944|GO:1902166|GO:0036003|GO:0043618|GO:0090240|GO:0016266|GO:0006977|GO:0044267|GO:0043687|GO:0006978|GO:0010944|GO:1902166|GO:0036003|GO:0043618|GO:0090240|GO:0016266|GO:0006977|GO:…	GO:0005515|GO:0000978|GO:0002039|GO:0003712|GO:0005515|GO:0000978|GO:0002039|GO:0003712|GO:0005515|GO:0000978|GO:0002039|GO:0003712|GO:0005515|GO:0000978|GO:0002039|GO:0003712|GO:0005515|GO:0000978|GO:0002039|GO:0003712|GO:0005515|GO:0000978|GO:0002039|GO:0003712|GO:0005515|GO:0000978|GO:0002039|GO:0003712|GO:0005515|GO:0000978|GO:0002039|GO:0003712|GO:0005515|GO:0000978|GO:0002039|GO:0003712|GO:…	GO:0009986|GO:0016324|GO:0005886|GO:0005737|GO:0005737|GO:0005576|GO:0009986|GO:0005887|GO:0016324|GO:0000790|GO:0005796|GO:0005737|GO:0005576|GO:0009986|GO:0005887|GO:0016324|GO:0000790|GO:0005796|GO:0005737|GO:0005576|GO:0009986|GO:0005887|GO:0016324|GO:0000790|GO:0005796|GO:0005737|GO:0005576|GO:0009986|GO:0005887|GO:0016324|GO:0000790|GO:0005796|GO:0005737|GO:0005576|GO:0009986|GO:0005887|GO:…	0.632	0.437
29940	DSE	0.00851	2	1070	6	116575336	116762424	dermatan sulfate epimerase	GO:0044281|GO:0005975|GO:0030203|GO:0015012|GO:0030204|GO:0030206|GO:0030208|GO:0044281|GO:0005975|GO:0030203|GO:0015012|GO:0030204|GO:0030206|GO:0030208|GO:0044281|GO:0005975|GO:0030203|GO:0015012|GO:0030204|GO:0030206|GO:0030208|GO:0044281|GO:0005975|GO:0030203|GO:0015012|GO:0030204|GO:0030206|GO:0030208|GO:0044281|GO:0005975|GO:0030203|GO:0015012|GO:0030204|GO:0030206|GO:0030208	GO:0047757|GO:0047757|GO:0047757|GO:0047757|GO:0047757	GO:0016021|GO:0000139|GO:0005783|GO:0005794|GO:0016021|GO:0000139|GO:0005783|GO:0005794|GO:0016021|GO:0000139|GO:0005783|GO:0005794|GO:0016021|GO:0000139|GO:0005783|GO:0005794|GO:0016021|GO:0000139|GO:0005783|GO:0005794	0.631	0.438
1292	COL6A2	0.00864	3	4048	LRG_476	5001	39731	collagen, type VI, alpha 2	GO:0007411|GO:0022617|GO:0016337|GO:0030198|GO:0030574|GO:0070208|GO:0009749|GO:0007411|GO:0022617|GO:0016337|GO:0030198|GO:0030574|GO:0070208|GO:0007411|GO:0022617|GO:0016337|GO:0030198|GO:0030574|GO:0070208|GO:0007411|GO:0022617|GO:0016337|GO:0030198|GO:0030574|GO:0070208|GO:0007411|GO:0022617|GO:0016337|GO:0030198|GO:0030574|GO:0070208	GO:0005515|GO:0005201|GO:0030674|GO:0005515|GO:0005201|GO:0030674|GO:0005515|GO:0005201|GO:0030674|GO:0005515|GO:0005201|GO:0030674|GO:0005515|GO:0005201|GO:0030674	GO:0005576|GO:0005615|GO:0042383|GO:0043234|GO:0005581|GO:0005578|GO:0031012|GO:0005788|GO:0042383|GO:0031012|GO:0005576|GO:0005615|GO:0042383|GO:0043234|GO:0005581|GO:0005578|GO:0031012|GO:0005788|GO:0005576|GO:0005615|GO:0042383|GO:0043234|GO:0005581|GO:0005578|GO:0031012|GO:0005788|GO:0005576|GO:0005615|GO:0042383|GO:0043234|GO:0005581|GO:0005578|GO:0031012|GO:0005788|GO:0005576|GO:0005615|GO:…	0.642	0.462
79689	STEAP4	0.00873	2	1084	7	87905744	87936206	STEAP family member 4	GO:0006811|GO:0045444|GO:0055072|GO:0045444|GO:0006811|GO:0055114|GO:0045444|GO:0055072|GO:0006098	GO:0016491|GO:0046872|GO:0016491|GO:0046872|GO:0004616	GO:0016021|GO:0005886|GO:0000139|GO:0005886|GO:0016021|GO:0005886|GO:0000139	0.532	0.441
9563	H6PD	0.0091	1	60	1	9294834	9331396	hexose-6-phosphate dehydrogenase (glucose 1-dehydrogenase)	GO:0055114|GO:0005975|GO:0006006|GO:0006098|GO:0097305|GO:0006739|GO:0055114|GO:0005975|GO:0006006|GO:0006098|GO:0097305	GO:0030246|GO:0050661|GO:0004345|GO:0017057|GO:0047936|GO:0030246|GO:0050661|GO:0004345|GO:0017057|GO:0047936	GO:0005739|GO:0005788|GO:0043231|GO:0005737|GO:0005739|GO:0005788	0.641	0.356
2260	FGFR1	0.0094	1	62	8	38268656	38326352	fibroblast growth factor receptor 1	GO:0000122|GO:0006351|GO:0038095|GO:0045087|GO:0007411|GO:0001764|GO:0045666|GO:0043066|GO:0001501|GO:0060445|GO:0018108|GO:0008284|GO:0042472|GO:0001525|GO:0048015|GO:0016477|GO:0008286|GO:0001701|GO:0006468|GO:0045595|GO:0048469|GO:0045787|GO:0007605|GO:0043406|GO:0046777|GO:0060045|GO:0043410|GO:0030326|GO:0002053|GO:0060484|GO:0042473|GO:0042474|GO:0048705|GO:0060665|GO:0014068|GO:0001657|GO:…	GO:0005515|GO:0042803|GO:0005524|GO:0008201|GO:0004672|GO:0004713|GO:0042802|GO:0005007|GO:0016772|GO:0017134|GO:0005515|GO:0042803|GO:0005524|GO:0008201|GO:0004672|GO:0004713|GO:0042802|GO:0005007|GO:0016772|GO:0017134|GO:0005515|GO:0042803|GO:0005524|GO:0008201|GO:0004672|GO:0004713|GO:0042802|GO:0005007|GO:0016772|GO:0017134|GO:0005515|GO:0042803|GO:0005524|GO:0008201|GO:0004672|GO:0004713|GO:…	GO:0016021|GO:0005634|GO:0005886|GO:0005576|GO:0005829|GO:0005887|GO:0016023|GO:0016021|GO:0005634|GO:0005886|GO:0005576|GO:0005829|GO:0005887|GO:0016023|GO:0016021|GO:0005634|GO:0005886|GO:0005576|GO:0005829|GO:0005887|GO:0016023|GO:0016021|GO:0005634|GO:0005886|GO:0005576|GO:0005829|GO:0005887|GO:0016023|GO:0016021|GO:0005634|GO:0005886|GO:0005576|GO:0005829|GO:0005887|GO:0016023|GO:0016021|GO:…	0.632	0.346
25992	SNED1	0.00945	2	1129	2	241938255	242034983	sushi, nidogen and EGF-like domains 1	GO:0007160|GO:0007160|GO:0007160|GO:0007160	GO:0005515|GO:0005509|GO:0005515|GO:0005509|GO:0005515|GO:0005509|GO:0005515|GO:0005509|GO:0005515|GO:0005509|GO:0005515|GO:0005509|GO:0005515|GO:0005509	GO:0005576|GO:0005576|GO:0005576	0.633	0.394
9967	THRAP3	0.00955	1	63	1	36690017	36770958	thyroid hormone receptor associated protein 3	GO:0045944|GO:0045893|GO:0006397|GO:0008380|GO:0000381|GO:0006367|GO:0030521|GO:0048026|GO:0030518|GO:0048255|GO:0000956|GO:0045944|GO:0045893|GO:0006397|GO:0008380|GO:0000381|GO:0006367|GO:0030521|GO:0048026|GO:0030518|GO:0048255|GO:0000956	GO:0005515|GO:0005524|GO:0001104|GO:0004872|GO:0042809|GO:0003713|GO:0046966|GO:0003712|GO:0030374|GO:0051219|GO:0005515|GO:0005524|GO:0001104|GO:0004872|GO:0042809|GO:0003713|GO:0046966|GO:0003712|GO:0030374|GO:0051219	GO:0005634|GO:0016592|GO:0043231|GO:0035145|GO:0005634|GO:0016592|GO:0043231|GO:0035145|GO:0016592	0.657	0.332
2057	EPOR	0.00955	1	63	19	11488236	11495018	erythropoietin receptor	GO:0007507|GO:0007420|GO:0007165|GO:0009790|GO:0046697|GO:0038162|GO:0007165	GO:0005515|GO:0004888|GO:0042802|GO:0004900|GO:0005515|GO:0005515|GO:0005515|GO:0004888|GO:0005515|GO:0004888|GO:0005515|GO:0004888	GO:0016021|GO:0005576|GO:0005887|GO:0016021|GO:0016021|GO:0016021	0.633	0.321
1314	COPA	0.00955	1	63	1	160259063	160313190	coatomer protein complex, subunit alpha	GO:0006886|GO:0016192|GO:0006890|GO:0009451|GO:0048205|GO:0030157|GO:0006886|GO:0016192|GO:0006890|GO:0009451|GO:0048205|GO:0030157	GO:0005515|GO:0005198|GO:0005179|GO:0005515|GO:0005198|GO:0005179	GO:0005737|GO:0005829|GO:0005615|GO:0030117|GO:0030126|GO:0005737|GO:0005829|GO:0005615|GO:0030117|GO:0030126	0.643	0.348
317662	FAM149B1	0.0097	1	64	10	74927924	75004262	family with sequence similarity 149, member B1				0.632	0.331
9353	SLIT2	0.00984	3	4227	4	20254883	20622184	slit homolog 2 (Drosophila)	GO:0007411|GO:0008285|GO:0030308|GO:0001933|GO:0001701|GO:0043065|GO:0016337|GO:0050772|GO:0032870|GO:0030336|GO:0031290|GO:0048754|GO:0043116|GO:0001657|GO:0014912|GO:0008045|GO:0030837|GO:0001656|GO:0050919|GO:0002042|GO:0010629|GO:0060763|GO:0010596|GO:0033563|GO:0048846|GO:0090288|GO:0090027|GO:0035385|GO:0051414|GO:0061364|GO:0070100|GO:0002689|GO:0010593|GO:0021836|GO:0021972|GO:0050929|GO:…	GO:0005515|GO:0042803|GO:0005509|GO:0008201|GO:0042802|GO:0005095|GO:0045499|GO:0043237|GO:0048495|GO:0043394|GO:0005515|GO:0042803|GO:0005509|GO:0008201|GO:0042802|GO:0005095|GO:0045499|GO:0043237|GO:0048495|GO:0043394|GO:0005515|GO:0005515|GO:0005509|GO:0005515|GO:0042803|GO:0005509|GO:0008201|GO:0042802|GO:0005095|GO:0045499|GO:0043237|GO:0048495|GO:0043394|GO:0005515|GO:0005515|GO:0005515|GO:…	GO:0005886|GO:0005737|GO:0005576|GO:0016020|GO:0005615|GO:0009986|GO:0005886|GO:0005737|GO:0005576|GO:0016020|GO:0005615|GO:0009986|GO:0005615|GO:0005886|GO:0005737|GO:0005576|GO:0016020|GO:0005615|GO:0009986	0.636	0.449
55668	GPATCH2L	0.00985	1	65	14	76618259	76720685	G patch domain containing 2-like		GO:0005515|GO:0005515|GO:0005515|GO:0005515		0.632	0.341
3212	HOXB2	0.00999	3	4249	17	46618256	46623441	homeobox B2	GO:0006351|GO:0007275|GO:0006355|GO:0009953|GO:0048704|GO:0009952|GO:0002011|GO:0008015|GO:0021612|GO:0021569|GO:0021570|GO:0048857|GO:0048705	GO:0003700|GO:0003677|GO:0043565	GO:0005634	0.644	0.457
2799	GNS	0.0106	2	1195	12	65107225	65153227	glucosamine (N-acetyl)-6-sulfatase	GO:0008152|GO:0030203|GO:0044281|GO:0005975|GO:0008152|GO:0030203|GO:0006027|GO:0042339|GO:0042340|GO:0008152|GO:0030203|GO:0008152|GO:0030203|GO:0008152|GO:0008152|GO:0030203	GO:0003824|GO:0008449|GO:0008484|GO:0005515|GO:0046872|GO:0003824|GO:0008449|GO:0008484|GO:0003824|GO:0008449|GO:0008484|GO:0003824|GO:0008449|GO:0008484|GO:0003824|GO:0008484|GO:0003824|GO:0008449|GO:0008484	GO:0005764|GO:0005764|GO:0043202|GO:0005764|GO:0005764|GO:0005764	0.647	0.44
91754	NEK9	0.0108	1	71	14	75548822	75594047	NIMA-related kinase 9	GO:0007067|GO:0051301|GO:0000278|GO:0006468|GO:0007077|GO:0006468|GO:0006468	GO:0005515|GO:0005524|GO:0046872|GO:0004674|GO:0004672|GO:0019901|GO:0004713|GO:0016772|GO:0005524|GO:0004674|GO:0004672|GO:0016772|GO:0005524|GO:0004674|GO:0004672|GO:0016772	GO:0005634|GO:0005739|GO:0005829	0.68	0.335
8642	DCHS1	0.0108	2	1207	11	6642556	6677085	dachsous cadherin-related 1	GO:0007156|GO:0016339	GO:0005509	GO:0016021|GO:0005886|GO:0016020	0.632	0.378
3908	LAMA2	0.0108	2	1211	LRG_409	5001	638426	laminin, alpha 2	GO:0007411|GO:0007155|GO:0016192|GO:0030198|GO:0030155|GO:0030334|GO:0045995|GO:0007517|GO:0032224|GO:0022011|GO:0030198	GO:0005515|GO:0005198|GO:0005102	GO:0005576|GO:0016020|GO:0042383|GO:0005604|GO:0031012|GO:0005606|GO:0005604|GO:0005605|GO:0043197	0.637	0.391
1906	EDN1	0.0109	2	1215	6	12290596	12297427	endothelin 1	GO:0000122|GO:0045840|GO:0007507|GO:0048661|GO:0051482|GO:0007186|GO:0008284|GO:0001666|GO:0032496|GO:0060137|GO:0010259|GO:0001701|GO:0071347|GO:0071356|GO:0035094|GO:0009953|GO:0007166|GO:0007205|GO:0007267|GO:0016049|GO:0043406|GO:0030335|GO:0033574|GO:0007204|GO:0035810|GO:0043200|GO:0042554|GO:0006885|GO:0051930|GO:0045987|GO:0019233|GO:0051216|GO:0045429|GO:0007243|GO:0001569|GO:0042474|GO:…	GO:0005515|GO:0005179|GO:0005125|GO:0031707|GO:0031708|GO:0005515|GO:0005102|GO:0031707|GO:0031708	GO:0005737|GO:0005576|GO:0005615|GO:0005615	0.582	0.457
775	CACNA1C	0.0111	1	73	LRG_334	87465	732164	calcium channel, voltage-dependent, L type, alpha 1C subunit	GO:0055085|GO:0006811|GO:0007411|GO:0055085|GO:0006811|GO:0044281|GO:0007628|GO:0042593|GO:0007268|GO:0008217|GO:0007204|GO:0008542|GO:0017156|GO:0030073|GO:0046620|GO:0019229|GO:0030252|GO:0010881|GO:0060402|GO:0086064|GO:0050796|GO:0006112|GO:0060083|GO:0035585|GO:0055085|GO:0006811|GO:0007411|GO:0055085|GO:0006811|GO:0044281|GO:0007628|GO:0042593|GO:0007268|GO:0008217|GO:0007204|GO:0008542|GO:…	GO:0005245|GO:0005216|GO:0005245|GO:0005216|GO:0005515|GO:0046872|GO:0005516|GO:0005245|GO:0051393|GO:0008331|GO:0005216|GO:0005245|GO:0005216|GO:0005515|GO:0046872|GO:0005516|GO:0005245|GO:0051393|GO:0008331|GO:0005216|GO:0005515|GO:0046872|GO:0005516|GO:0005245|GO:0051393|GO:0008331|GO:0005216|GO:0005515|GO:0046872|GO:0005516|GO:0005245|GO:0051393|GO:0008331|GO:0005216|GO:0005515|GO:0046872|GO:…	GO:0005891|GO:0016020|GO:0005891|GO:0016021|GO:0005886|GO:0005737|GO:0016020|GO:0043025|GO:0005891|GO:0014069|GO:0043198|GO:0030018|GO:0002095|GO:0016020|GO:0005891|GO:0016021|GO:0005886|GO:0005737|GO:0016020|GO:0043025|GO:0005891|GO:0014069|GO:0043198|GO:0030018|GO:0002095|GO:0016021|GO:0005886|GO:0005737|GO:0016020|GO:0043025|GO:0005891|GO:0014069|GO:0043198|GO:0030018|GO:0002095|GO:0016021|GO:…	0.589	0.34
8826	IQGAP1	0.0111	2	1227	15	90931450	91045475	IQ motif containing GTPase activating protein 1	GO:0007264|GO:0051056|GO:0044281|GO:0007165|GO:0001817|GO:0071277|GO:0045860|GO:0035305|GO:0050796|GO:0072015|GO:0043547|GO:0006112|GO:0007264|GO:0051056|GO:0007165|GO:0001817|GO:0045860|GO:0035305	GO:0005515|GO:0005509|GO:0005096|GO:0019901|GO:0005516|GO:0032403|GO:0048365|GO:0019903|GO:0005095|GO:0005099|GO:0005515|GO:0017048|GO:0005515|GO:0005096|GO:0005099|GO:0005515|GO:0032403|GO:0048365	GO:0005634|GO:0005886|GO:0005737|GO:0005622|GO:0030054|GO:0005874|GO:0005884|GO:0043234|GO:0030529|GO:0043005|GO:0016328|GO:0030496|GO:0031252|GO:0005911|GO:0036057|GO:0016020|GO:0005622|GO:0005737|GO:0043234|GO:0030529|GO:0043005|GO:0016328|GO:0031252|GO:0005911	0.637	0.455
8189	SYMPK	0.0112	1	74	19	46318668	46366548	symplekin	GO:0007155|GO:0006378|GO:0035307	GO:0005515|GO:0005488|GO:0005488|GO:0005488|GO:0005488|GO:0005488	GO:0005634|GO:0005886|GO:0005737|GO:0005923|GO:0005856|GO:0005654	0.636	0.313
4193	MDM2	0.0115	1	76	12	69201956	69239214	MDM2 oncogene, E3 ubiquitin protein ligase	GO:0000122|GO:0016567|GO:0038095|GO:0045087|GO:0043066|GO:0045892|GO:0008284|GO:0042493|GO:0046677|GO:0048015|GO:0006977|GO:0010628|GO:0045787|GO:0071157|GO:0007089|GO:0009743|GO:0010039|GO:0010955|GO:0032026|GO:0042220|GO:0042787|GO:0043154|GO:0043278|GO:0045472|GO:0046827|GO:0070301|GO:0071229|GO:0071236|GO:0071301|GO:0071312|GO:0071363|GO:0071375|GO:0071391|GO:0071494|GO:0034504|GO:0007268|GO:…	GO:0005515|GO:0008270|GO:0004842|GO:0019899|GO:0002039|GO:0042975|GO:0097110|GO:0042802|GO:0005515|GO:0005515|GO:0005515|GO:0005515|GO:0008270|GO:0005515|GO:0004842|GO:0002039|GO:0042975|GO:0097110|GO:0005515|GO:0005515|GO:0005515|GO:0005515|GO:0005515|GO:0005515|GO:0008270|GO:0005515|GO:0005515|GO:0008270|GO:0004842|GO:0019899|GO:0002039|GO:0042975|GO:0097110|GO:0042802|GO:0005515|GO:0008270|GO:…	GO:0005634|GO:0005886|GO:0005737|GO:0005829|GO:0005730|GO:0005654|GO:0043234|GO:0045202|GO:0016604|GO:0030666|GO:0005737|GO:0005634|GO:0005730|GO:0005634|GO:0005634|GO:0005886|GO:0005829|GO:0005730|GO:0045202|GO:0005634|GO:0005634|GO:0005634|GO:0005634|GO:0005634|GO:0005886|GO:0005737|GO:0005829|GO:0005730|GO:0005654|GO:0043234|GO:0045202|GO:0016604|GO:0030666|GO:0005634|GO:0005886|GO:0005737|GO:…	0.631	0.341
72	ACTG2	0.0117	2	1261	2	74119441	74146992	actin, gamma 2, smooth muscle, enteric	GO:0006936|GO:0006936|GO:0006936	GO:0005524|GO:0005524|GO:0005524|GO:0005524	GO:0005829|GO:0005856|GO:0071944|GO:0005829|GO:0005856|GO:0071944|GO:0005737|GO:0005856|GO:0005829|GO:0005856|GO:0071944	0.633	0.413
5607	MAP2K5	0.0118	1	78	15	67835047	68099461	mitogen-activated protein kinase kinase 5	GO:0000122|GO:0045944|GO:0050679|GO:0043066|GO:0007507|GO:0007165|GO:0006468|GO:0032088|GO:0000187|GO:0043154|GO:0071363|GO:0030307|GO:2001240|GO:0034115|GO:0045415|GO:0060761|GO:0070375|GO:0090051|GO:2000342|GO:0048011|GO:0051247|GO:0071499|GO:0000165|GO:0051247|GO:2001240|GO:0000122|GO:0045944|GO:0050679|GO:0043066|GO:0007507|GO:0007165|GO:0006468|GO:0032088|GO:0000187|GO:0043154|GO:0071363|GO:…	GO:0005515|GO:0005524|GO:0046872|GO:0004674|GO:0004672|GO:0004713|GO:0016772|GO:0005515|GO:0005515|GO:0005524|GO:0046872|GO:0004674|GO:0004672|GO:0004713|GO:0016772|GO:0005515|GO:0005524|GO:0046872|GO:0004674|GO:0004672|GO:0004713|GO:0016772|GO:0005524|GO:0004672|GO:0016772|GO:0005524|GO:0004674|GO:0004672|GO:0004713|GO:0016772	GO:0005634|GO:0005829|GO:0005819|GO:0005634|GO:0005829|GO:0005819|GO:0005634|GO:0005829|GO:0005819|GO:0005634|GO:0005829|GO:0005819	0.635	0.31
9187	SLC24A1	0.0118	1	78	15	65903704	65953333	solute carrier family 24 (sodium/potassium/calcium exchanger), member 1	GO:0055085|GO:0007601|GO:0006816|GO:0055085|GO:0006811|GO:0007601|GO:0006810|GO:0006816|GO:0009642|GO:0016056|GO:0007603|GO:0055085|GO:0007601|GO:0006816|GO:0055085|GO:0007601|GO:0006816|GO:0055085|GO:0006811|GO:0007601|GO:0006810|GO:0006816|GO:0009642|GO:0016056|GO:0007603|GO:0055085|GO:0006811|GO:0007601|GO:0006810|GO:0006816|GO:0009642|GO:0016056|GO:0007603	GO:0008273|GO:0015293|GO:0005515|GO:0008273|GO:0008273|GO:0008273|GO:0015293|GO:0005515|GO:0008273|GO:0015293|GO:0005515|GO:0008273	GO:0016021|GO:0016021|GO:0005886|GO:0016020|GO:0005887|GO:0019867|GO:0016021|GO:0016021|GO:0016021|GO:0005886|GO:0016020|GO:0005887|GO:0019867|GO:0016021|GO:0005886|GO:0016020|GO:0005887|GO:0019867	0.642	0.321
5007	OSBP	0.012	1	79	11	59341871	59383617	oxysterol binding protein	GO:0006869	GO:0005543|GO:0008142	GO:0000139	0.635	0.341
57097	PARP11	0.0121	1	80	12	3900213	3982608	poly (ADP-ribose) polymerase family, member 11		GO:0003950|GO:0003950|GO:0003950|GO:0003950|GO:0003950|GO:0003950		0.633	0.36
6773	STAT2	0.0121	1	80	12	56735381	56753939	signal transducer and activator of transcription 2, 113kDa	GO:0006351|GO:0006355|GO:0007165|GO:0006357|GO:0051607|GO:0019221|GO:0007259|GO:0019048|GO:0060337|GO:0060338|GO:0006351|GO:0006355|GO:0007165|GO:0006357|GO:0051607|GO:0019221|GO:0007259|GO:0019048|GO:0060337|GO:0060338|GO:0006355|GO:0007165|GO:0006355|GO:0007165	GO:0003700|GO:0005515|GO:0005509|GO:0004871|GO:0003677|GO:0042802|GO:0005515|GO:0003700|GO:0005515|GO:0005509|GO:0004871|GO:0003677|GO:0042802|GO:0003700|GO:0004871|GO:0003700|GO:0004871	GO:0005634|GO:0005886|GO:0005737|GO:0005829|GO:0005654|GO:0005737|GO:0005634|GO:0005886|GO:0005737|GO:0005829|GO:0005654|GO:0005634|GO:0005886|GO:0005737|GO:0005634	0.646	0.349
55334	SLC39A9	0.0121	1	80	14	69864732	69929105	solute carrier family 39, member 9	GO:0055085|GO:0030001|GO:0055085|GO:0030001|GO:0006829|GO:0055085|GO:0030001|GO:0055085|GO:0030001|GO:0006829|GO:0055085|GO:0030001|GO:0006829	GO:0046873|GO:0046873|GO:0046873|GO:0046873|GO:0046873	GO:0016020|GO:0016021|GO:0016020|GO:0016020|GO:0016021|GO:0016020|GO:0016021|GO:0016020	0.646	0.326
9749	PHACTR2	0.0124	2	1296	6	143857982	144152322	phosphatase and actin regulator 2		GO:0005515|GO:0003779|GO:0004864|GO:0005515|GO:0003779|GO:0004864|GO:0005515|GO:0003779|GO:0004864|GO:0005515|GO:0003779|GO:0004864		0.641	0.45
1489	CTF1	0.0125	2	1304	LRG_408	5001	11954	cardiotrophin 1	GO:0008283|GO:0008284|GO:0007399|GO:0007267|GO:0048666|GO:0007517|GO:0048861|GO:0007399|GO:0008283|GO:0008284|GO:0007399|GO:0007267|GO:0048666|GO:0007517|GO:0048861	GO:0005125|GO:0005146|GO:0005125|GO:0005146	GO:0005576|GO:0005615|GO:0005576|GO:0005615	0.634	0.364
3164	NR4A1	0.0127	2	1313	12	52416616	52453291	nuclear receptor subfamily 4, group A, member 1	GO:0035914|GO:0043154|GO:0071310|GO:0006355|GO:0035914|GO:0043154|GO:0071310|GO:0038095|GO:0045087|GO:0006355|GO:0035914|GO:0007165|GO:0048015|GO:0010467|GO:0006367|GO:0043154|GO:0071310|GO:0001938|GO:0008543|GO:0007173|GO:0002042|GO:0044344|GO:0035767|GO:0035924|GO:0048011|GO:0043401|GO:0030522|GO:0038095|GO:0045087|GO:0006355|GO:0035914|GO:0007165|GO:0048015|GO:0010467|GO:0006367|GO:0043154|GO:…	GO:0042803|GO:0046982|GO:0043565|GO:0001077|GO:0004879|GO:0003700|GO:0042803|GO:0008270|GO:0046982|GO:0043565|GO:0001077|GO:0004879|GO:0003700|GO:0005515|GO:0042803|GO:0008270|GO:0046982|GO:0003677|GO:0043565|GO:0003707|GO:0001077|GO:0004879|GO:0003700|GO:0005515|GO:0042803|GO:0008270|GO:0046982|GO:0003677|GO:0043565|GO:0003707|GO:0001077|GO:0004879|GO:0003677|GO:0004879|GO:0003700|GO:0005515|GO:…	GO:0005634|GO:0005667|GO:0005634|GO:0005667|GO:0005634|GO:0005667|GO:0005654|GO:0005634|GO:0005667|GO:0005654|GO:0005634|GO:0005634|GO:0005667|GO:0005654|GO:0005634|GO:0005667|GO:0005654|GO:0005634|GO:0005667|GO:0005634|GO:0005667|GO:0005654|GO:0005634|GO:0005667|GO:0005654|GO:0005634|GO:0005667|GO:0005654	0.639	0.392
7328	UBE2H	0.0132	1	87	7	129470572	129592789	ubiquitin-conjugating enzyme E2H	GO:0006511|GO:0070936|GO:0070979|GO:0006511|GO:0070936|GO:0070979	GO:0005515|GO:0005524|GO:0004842|GO:0016881|GO:0005515|GO:0005524|GO:0004842|GO:0016881|GO:0016881|GO:0016881|GO:0016881|GO:0016881		0.631	0.357
81035	COLEC12	0.0132	3	4662	18	319361	500722	collectin sub-family member 12	GO:0045087|GO:0051260|GO:0006952|GO:0006910|GO:0002221|GO:0009756|GO:0006955	GO:0046872|GO:0005044|GO:0030246|GO:0030169|GO:0005534|GO:0008329	GO:0016021|GO:0005886|GO:0005581|GO:0030666	0.644	0.469
10203	CALCRL	0.0135	2	1355	2	188207856	188313187	calcitonin receptor-like	GO:0007507|GO:0048661|GO:0007186|GO:0015031|GO:0001525|GO:0006816|GO:0050728|GO:0007166|GO:0006937|GO:0007189|GO:0030819|GO:0031623|GO:0006171|GO:0007187|GO:0071329|GO:0007507|GO:0048661|GO:0007186|GO:0015031|GO:0001525|GO:0006816|GO:0050728|GO:0007166|GO:0006937|GO:0007189|GO:0030819|GO:0031623|GO:0006171|GO:0007187|GO:0071329|GO:0008284|GO:0007507|GO:0048661|GO:0007186|GO:0015031|GO:0001525|GO:…	GO:0005515|GO:0004930|GO:0004948|GO:0008565|GO:0004888|GO:0001635|GO:0001605|GO:0005515|GO:0004930|GO:0004948|GO:0008565|GO:0004888|GO:0001635|GO:0001605|GO:0005515|GO:0004930|GO:0004948|GO:0008565|GO:0004888|GO:0001635|GO:0001605|GO:0004930|GO:0004948|GO:0001635|GO:0004948|GO:0001635	GO:0016021|GO:0005886|GO:0016020|GO:0005783|GO:0005887|GO:0005764|GO:0005768|GO:0016021|GO:0005886|GO:0016020|GO:0005783|GO:0005887|GO:0005764|GO:0005768|GO:0016021|GO:0005886|GO:0016020|GO:0005783|GO:0005887|GO:0005764|GO:0005768|GO:0016020|GO:0016020	0.638	0.414
55825	PECR	0.0138	1	91	2	216861052	216947678	peroxisomal trans-2-enoyl-CoA reductase	GO:0008152|GO:0044237|GO:0055114|GO:0008152|GO:0006633|GO:0033306	GO:0016491|GO:0003824|GO:0050662|GO:0016491|GO:0005102|GO:0019166	GO:0005739|GO:0043231|GO:0005778|GO:0005777	0.647	0.352
2040	STOM	0.0139	2	1374	9	124101355	124132531	stomatin	GO:0051260|GO:0051260	GO:0005515|GO:0042802	GO:0005737|GO:0016020|GO:0045121|GO:0005856|GO:0005887|GO:0042470|GO:0070062|GO:0005737|GO:0045121|GO:0005856|GO:0005887|GO:0042470|GO:0070062|GO:0005737|GO:0016020	0.633	0.451
9139	CBFA2T2	0.0141	1	93	20	32077881	32237842	core-binding factor, runt domain, alpha subunit 2; translocated to, 2	GO:0045944|GO:0030855|GO:0045892|GO:0006355|GO:0010977|GO:0010976|GO:0045944|GO:0030855|GO:0045892|GO:0006355|GO:0010977|GO:0010976|GO:0045944|GO:0030855|GO:0045892|GO:0006355|GO:0010977|GO:0010976|GO:0045944|GO:0030855|GO:0045892|GO:0006355|GO:0010977|GO:0010976|GO:0045944|GO:0030855|GO:0045892|GO:0006355|GO:0010977|GO:0010976|GO:0045944|GO:0030855|GO:0045892|GO:0006355|GO:0010977|GO:0010976|GO:…	GO:0003700|GO:0003714|GO:0005515|GO:0046872|GO:0003700|GO:0003714|GO:0005515|GO:0046872|GO:0003700|GO:0003714|GO:0005515|GO:0046872|GO:0003700|GO:0003714|GO:0005515|GO:0046872|GO:0003700|GO:0003714|GO:0005515|GO:0046872|GO:0003700|GO:0003714|GO:0005515|GO:0046872|GO:0005515|GO:0003700|GO:0003714|GO:0005515|GO:0046872|GO:0003700|GO:0003714|GO:0005515|GO:0046872|GO:0003714|GO:0046872	GO:0005634|GO:0005634|GO:0005634|GO:0005634|GO:0005634|GO:0005634|GO:0005634|GO:0005634	0.632	0.317
4920	ROR2	0.0141	1	93	9	94325373	94712444	receptor tyrosine kinase-like orphan receptor 2	GO:0006468|GO:0030154|GO:0007275|GO:0008285|GO:0045893|GO:0042472|GO:0007165|GO:0006468|GO:0001756|GO:0001502|GO:0090090|GO:0007254|GO:0090263|GO:0030335|GO:0007169|GO:0030538|GO:0060071|GO:0007223|GO:0001501	GO:0005515|GO:0005524|GO:0004672|GO:0004713|GO:0016772|GO:0005515|GO:0005524|GO:0004672|GO:0017147|GO:0004713|GO:0004714|GO:0005109|GO:0016772|GO:0005515|GO:0017147	GO:0005887	0.607	0.347
1193	CLIC2	0.0141	2	1387	HG1497_PATCH	154444679	154503125	chloride intracellular channel 2	GO:0007165|GO:0006810|GO:0010880|GO:0006821|GO:0060315|GO:0010881|GO:0051099|GO:0007165|GO:0006810|GO:0010880|GO:0006821|GO:0060315|GO:0010881|GO:0051099	GO:0005515|GO:0005254|GO:0005247|GO:0004602|GO:0005515|GO:0005254|GO:0005247|GO:0004602	GO:0005634|GO:0005737|GO:0016020|GO:0005622|GO:0034707|GO:0005634|GO:0005737|GO:0016020|GO:0005622|GO:0034707	0.557	0.454
7078	TIMP3	0.0142	3	4776	22	33197687	33259030	TIMP metallopeptidase inhibitor 3	GO:0007601|GO:0071310|GO:0051045	GO:0005515|GO:0046872|GO:0008191	GO:0005604|GO:0031012	0.633	0.5
6794	STK11	0.0144	1	95	LRG_319	21393	44029	serine/threonine kinase 11	GO:0008285|GO:0006914|GO:0044281|GO:0006974|GO:0030308|GO:0007409|GO:0042593|GO:0001558|GO:0060070|GO:0008286|GO:0030010|GO:0006468|GO:0007050|GO:0050772|GO:0007286|GO:0032147|GO:0001894|GO:0046777|GO:0051896|GO:0010212|GO:0051291|GO:0033762|GO:0045860|GO:0051645|GO:0042304|GO:0030511|GO:0060770|GO:0001944|GO:0045722|GO:0030111|GO:0006112|GO:0072332|GO:0033993|GO:0043276|GO:0050852|GO:0001558|GO:…	GO:0005515|GO:0005524|GO:0004674|GO:0000287|GO:0004672|GO:0004713|GO:0002039|GO:0042802|GO:0032403|GO:0030295|GO:0016772|GO:0030275|GO:0005515|GO:0004674|GO:0005524|GO:0016772|GO:0005524|GO:0004674|GO:0004672|GO:0016772|GO:0005524|GO:0004672|GO:0016772	GO:0005634|GO:0005737|GO:0005739|GO:0016020|GO:0005829|GO:0043234|GO:0005737|GO:0005634|GO:0016020|GO:0005829|GO:0036398	0.631	0.311
5594	MAPK1	0.0144	1	95	22	22108789	22221970	mitogen-activated protein kinase 1	GO:0006351|GO:0038095|GO:0038096|GO:0045087|GO:0007411|GO:0006915|GO:0045893|GO:0007264|GO:0006974|GO:0043330|GO:0008284|GO:0045596|GO:0007165|GO:0008286|GO:0007049|GO:0006950|GO:0006468|GO:0000186|GO:0000187|GO:0009636|GO:0007268|GO:0007596|GO:0030168|GO:0030335|GO:0006935|GO:0043627|GO:0018105|GO:0045727|GO:0002224|GO:0009887|GO:0019233|GO:0031663|GO:0051090|GO:0008543|GO:0072584|GO:0060716|GO:…	GO:0005515|GO:0005524|GO:0004674|GO:0004672|GO:0003677|GO:0004707|GO:0004713|GO:0008134|GO:0019902|GO:0001784|GO:0016772|GO:0031435|GO:0008353|GO:0005515|GO:0016301|GO:0008353|GO:0005515|GO:0005524|GO:0004674|GO:0004672|GO:0003677|GO:0004707|GO:0004713|GO:0008134|GO:0019902|GO:0001784|GO:0016772|GO:0031435|GO:0008353|GO:0005515|GO:0005524|GO:0004674|GO:0004672|GO:0003677|GO:0004707|GO:0004713|GO:…	GO:0005634|GO:0005737|GO:0005739|GO:0005829|GO:0005794|GO:0005856|GO:0005654|GO:0015630|GO:0005769|GO:0005815|GO:0005819|GO:0005925|GO:0005901|GO:0031143|GO:0032839|GO:0005770|GO:0043204|GO:0005737|GO:0005634|GO:0005739|GO:0005829|GO:0005654|GO:0043234|GO:0005634|GO:0005737|GO:0005739|GO:0005829|GO:0005794|GO:0005856|GO:0005654|GO:0015630|GO:0005769|GO:0005815|GO:0005819|GO:0005925|GO:0005901|GO:…	0.633	0.33
4052	LTBP1	0.0147	3	4827	2	33172039	33624576	latent transforming growth factor beta binding protein 1	GO:0030198|GO:0035583|GO:0030198|GO:0035583|GO:0030198|GO:0035583|GO:0030198|GO:0035583|GO:0030198|GO:0035583	GO:0005515|GO:0005509|GO:0019838|GO:0005024|GO:0005515|GO:0005515|GO:0005509|GO:0005515|GO:0005509|GO:0019838|GO:0005024|GO:0005515|GO:0005509|GO:0019838|GO:0005024|GO:0005515|GO:0005509|GO:0005515|GO:0005509|GO:0005515|GO:0005509|GO:0019838|GO:0005024|GO:0005515|GO:0005509|GO:0019838|GO:0005024|GO:0005515|GO:0005509|GO:0005515|GO:0005509	GO:0005576|GO:0005578|GO:0031012|GO:0005578|GO:0005578|GO:0005576|GO:0005578|GO:0031012|GO:0005576|GO:0005578|GO:0031012|GO:0005576|GO:0005578|GO:0031012|GO:0005576|GO:0005578|GO:0031012|GO:0005578	0.661	0.461
867	CBL	0.0147	1	97	11	119076752	119178859	Cbl proto-oncogene, E3 ubiquitin protein ligase	GO:0016567|GO:0043066|GO:0006355|GO:0007166|GO:0014068|GO:0008543|GO:0007173|GO:0042059|GO:0048260	GO:0003700|GO:0005515|GO:0008270|GO:0005509|GO:0046872|GO:0004842|GO:0004871|GO:0017124|GO:0001784|GO:0046875|GO:0005515|GO:0017124|GO:0046875	GO:0005634|GO:0005886|GO:0005737|GO:0005829|GO:0016600|GO:0016600	0.634	0.325
6876	TAGLN	0.0147	3	4836	11	117070037	117075498	transgelin	GO:0007517|GO:0007517|GO:0007517|GO:0007517|GO:0007517	GO:0005515|GO:0003779|GO:0005515|GO:0003779|GO:0005515|GO:0003779|GO:0005515|GO:0005515|GO:0003779|GO:0005515|GO:0003779|GO:0005515	GO:0005737|GO:0005737|GO:0005737|GO:0005737|GO:0005737	0.642	0.481
4772	NFATC1	0.0151	1	100	18	77155856	77289325	nuclear factor of activated T-cells, cytoplasmic, calcineurin-dependent 1	GO:0045944|GO:0038095|GO:0045087|GO:0045893|GO:0006366|GO:0007507|GO:0006355|GO:0035556|GO:0006816|GO:0030316|GO:0000082|GO:0001837|GO:0045944|GO:0038095|GO:0045087|GO:0045893|GO:0006366|GO:0007507|GO:0006355|GO:0035556|GO:0006816|GO:0030316|GO:0000082|GO:0001837|GO:0045944|GO:0038095|GO:0045087|GO:0045893|GO:0006366|GO:0007507|GO:0006355|GO:0035556|GO:0006816|GO:0030316|GO:0000082|GO:0001837|GO:…	GO:0003700|GO:0005515|GO:0000980|GO:0003705|GO:0044212|GO:0001085|GO:0005528|GO:0048273|GO:0001205|GO:0003700|GO:0005515|GO:0000980|GO:0003705|GO:0044212|GO:0001085|GO:0005528|GO:0048273|GO:0001205|GO:0003700|GO:0005515|GO:0000980|GO:0003705|GO:0044212|GO:0001085|GO:0005528|GO:0048273|GO:0001205|GO:0003700|GO:0003700|GO:0005515|GO:0000980|GO:0003705|GO:0044212|GO:0001085|GO:0005528|GO:0048273|GO:…	GO:0005634|GO:0005667|GO:0005737|GO:0005829|GO:0005654|GO:0000790|GO:0005634|GO:0005667|GO:0005737|GO:0005829|GO:0005654|GO:0000790|GO:0005634|GO:0005667|GO:0005737|GO:0005829|GO:0005654|GO:0000790|GO:0005634|GO:0005634|GO:0005667|GO:0005737|GO:0005829|GO:0005654|GO:0000790|GO:0005634|GO:0005667|GO:0005737|GO:0005829|GO:0005654|GO:0000790|GO:0005634|GO:0005667|GO:0005737|GO:0005829|GO:0005654|GO:…	0.636	0.329
23139	MAST2	0.0154	1	102	1	46252659	46501796	microtubule associated serine/threonine kinase 2	GO:0006468|GO:0048515|GO:0045075|GO:0006468|GO:0048515|GO:0045075|GO:0006468	GO:0005515|GO:0005524|GO:0004674|GO:0000287|GO:0004672|GO:0008017|GO:0004713|GO:0019902|GO:0016772|GO:0005515|GO:0005524|GO:0004674|GO:0000287|GO:0004672|GO:0008017|GO:0004713|GO:0019902|GO:0016772|GO:0005515|GO:0005524|GO:0004674|GO:0000287|GO:0004672|GO:0004713|GO:0016772	GO:0005886|GO:0005737|GO:0015630|GO:0005886|GO:0005737|GO:0015630|GO:0005737	0.631	0.306
2719	GPC3	0.0159	2	1471	LRG_505	4994	454894	glypican 3	GO:0044281|GO:0005975|GO:0030282|GO:0090090|GO:0001658|GO:0050680|GO:0045732|GO:0030513|GO:0009948|GO:0030316|GO:0035116|GO:0006024|GO:0030203|GO:0030324|GO:0045879|GO:0045880|GO:0045807|GO:0046326|GO:0006027|GO:0001523|GO:0030204|GO:2000096|GO:0072203|GO:0045926|GO:0072138|GO:0009653|GO:0007603|GO:0060976|GO:0010171|GO:0072180|GO:0044281|GO:0005975|GO:0030282|GO:0090090|GO:0001658|GO:0050680|GO:…	GO:0005515|GO:0043395|GO:0060422|GO:0043395|GO:0005515|GO:0043395|GO:0060422|GO:0005515|GO:0005515|GO:0043395|GO:0060422	GO:0005886|GO:0016020|GO:0005615|GO:0005887|GO:0005578|GO:0046658|GO:0043202|GO:0005796|GO:0016020|GO:0005578|GO:0005886|GO:0016020|GO:0005615|GO:0005887|GO:0005578|GO:0046658|GO:0043202|GO:0005796|GO:0005886|GO:0005764|GO:0005886|GO:0016020|GO:0005615|GO:0005887|GO:0005578|GO:0046658|GO:0043202|GO:0005796	0.631	0.398
957	ENTPD5	0.0159	1	105	14	74424713	74486102	ectonucleoside triphosphate diphosphohydrolase 5	GO:0008283|GO:0006096|GO:0016049|GO:0006487|GO:0046034|GO:0014066|GO:0051084|GO:0008283|GO:0006096|GO:0016049|GO:0006487|GO:0046034|GO:0014066|GO:0051084|GO:0008283|GO:0006096|GO:0016049|GO:0006487|GO:0046034|GO:0014066|GO:0051084	GO:0016787|GO:0004382|GO:0045134|GO:0016787|GO:0004382|GO:0045134|GO:0016787|GO:0004382|GO:0045134|GO:0016787	GO:0005783|GO:0016021|GO:0005789|GO:0005783|GO:0005783	0.637	0.339
5768	QSOX1	0.016	2	1476	1	180123969	180173165	quiescin Q6 sulfhydryl oxidase 1	GO:0055114|GO:0006457|GO:0045454|GO:0045454|GO:0006662|GO:0055114|GO:0006457|GO:0045454	GO:0003756|GO:0016972|GO:0016971|GO:0009055|GO:0015035|GO:0003756|GO:0016972|GO:0016971	GO:0005615|GO:0030173|GO:0005615|GO:0030173	0.64	0.438
5118	PCOLCE	0.016	3	4968	7	100199800	100205798	procollagen C-endopeptidase enhancer	GO:0006508|GO:0007275|GO:0010952	GO:0005515|GO:0008201|GO:0005518|GO:0016504	GO:0005615|GO:0031012|GO:0070062	0.656	0.455
10516	FBLN5	0.016	3	4970	LRG_364	5001	83292	fibulin 5	GO:0007596|GO:0001558|GO:0007160|GO:0030198|GO:2000121|GO:0034394|GO:0048251|GO:0030198|GO:0001558|GO:2000121|GO:0034394|GO:0048251	GO:0005515|GO:0005509|GO:0004888|GO:0005515|GO:0005509|GO:0005178|GO:0008022|GO:0005515|GO:0005515|GO:0005509|GO:0005509	GO:0005737|GO:0016020|GO:0005737|GO:0005576|GO:0005615|GO:0005578|GO:0031012|GO:0071953|GO:0031012|GO:0005737|GO:0005615|GO:0071953	0.647	0.458
22877	MLXIP	0.0162	1	107	12	122516628	122631894	MLX interacting protein	GO:0006351|GO:0006355|GO:0006913|GO:0006913|GO:0006351|GO:0006355|GO:0006913	GO:0003677|GO:0046983|GO:0005515|GO:0003677|GO:0046983|GO:0046983|GO:0046983	GO:0005634|GO:0005737|GO:0005741|GO:0005634|GO:0005737|GO:0005634|GO:0005741	0.653	0.346
5325	PLAGL1	0.0162	3	4995	6	144261437	144385735	pleiomorphic adenoma gene-like 1	GO:0006351|GO:0045944|GO:0006915|GO:0030154|GO:0006366|GO:0035914|GO:0007050|GO:0010468|GO:0006351|GO:0045944|GO:0006915|GO:0030154|GO:0006366|GO:0035914|GO:0007050|GO:0006351|GO:0045944|GO:0006915|GO:0030154|GO:0006366|GO:0035914|GO:0007050|GO:0006351|GO:0045944|GO:0006915|GO:0030154|GO:0006366|GO:0035914|GO:0007050|GO:0006351|GO:0045944|GO:0035914|GO:0006351|GO:0045944|GO:0006915|GO:0030154|GO:…	GO:0003700|GO:0003676|GO:0046872|GO:0003677|GO:0000981|GO:0005515|GO:0003700|GO:0003676|GO:0046872|GO:0003677|GO:0000981|GO:0003700|GO:0003676|GO:0046872|GO:0003677|GO:0000981|GO:0003700|GO:0003676|GO:0046872|GO:0003677|GO:0000981|GO:0003700|GO:0003676|GO:0046872|GO:0003700|GO:0003676|GO:0046872|GO:0003677|GO:0000981|GO:0003700|GO:0003676|GO:0046872|GO:0003677|GO:0000981|GO:0003700|GO:0003676|GO:…	GO:0005634|GO:0005634|GO:0005634|GO:0005634|GO:0005634|GO:0005634|GO:0005634|GO:0005634|GO:0005634|GO:0005634|GO:0005634	0.634	0.485
8720	MBTPS1	0.0168	1	111	16	84087368	84150511	membrane-bound transcription factor peptidase, site 1	GO:0006508|GO:0044281|GO:0006629|GO:0008203|GO:0044267|GO:0030968|GO:0042990|GO:0006987|GO:0006508|GO:0006508|GO:0006629|GO:0042990	GO:0004252|GO:0004175|GO:0004252|GO:0004252	GO:0016021|GO:0005789|GO:0000139|GO:0005794|GO:0005795|GO:0005788|GO:0005795	0.631	0.337
91	ACVR1B	0.0168	1	111	12	52345451	52390862	activin A receptor, type IB	GO:0045944|GO:0030308|GO:0006355|GO:0007165|GO:0007417|GO:0001701|GO:0006468|GO:0018107|GO:0046777|GO:0001942|GO:0045648|GO:0000082|GO:0046545|GO:0007178|GO:0010862|GO:0032924|GO:0038092|GO:0097191|GO:0032927|GO:1901165|GO:0045944|GO:0030308|GO:0006355|GO:0007165|GO:0007417|GO:0001701|GO:0006468|GO:0018107|GO:0046777|GO:0001942|GO:0045648|GO:0000082|GO:0046545|GO:0007178|GO:0010862|GO:0032924|GO:…	GO:0005515|GO:0005524|GO:0046872|GO:0004674|GO:0004672|GO:0031625|GO:0004713|GO:0004702|GO:0017002|GO:0019838|GO:0034711|GO:0048185|GO:0005024|GO:0046332|GO:0016361|GO:0016772|GO:0004675|GO:0005515|GO:0005524|GO:0046872|GO:0004674|GO:0004672|GO:0031625|GO:0004713|GO:0004702|GO:0017002|GO:0019838|GO:0034711|GO:0048185|GO:0005024|GO:0046332|GO:0016361|GO:0016772|GO:0004675|GO:0004674|GO:0005515|GO:…	GO:0005886|GO:0016020|GO:0009986|GO:0005887|GO:0005886|GO:0016020|GO:0009986|GO:0005887|GO:0005886|GO:0016020|GO:0009986|GO:0005887|GO:0016020|GO:0005886|GO:0016020|GO:0009986|GO:0005887|GO:0005886|GO:0016020|GO:0009986|GO:0005887	0.631	0.323
9820	CUL7	0.0171	1	113	6	43005355	43021683	cullin 7	GO:0006508|GO:0006511|GO:0016567|GO:0007030|GO:0050775|GO:0044267|GO:0001570|GO:0030968|GO:0019048|GO:0006987|GO:0006508|GO:0006511|GO:0016567|GO:0007030|GO:0050775|GO:0044267|GO:0001570|GO:0030968|GO:0019048|GO:0006987|GO:0001570|GO:0007030|GO:0050775	GO:0005515|GO:0031625|GO:0005488|GO:0005515|GO:0031625|GO:0005488|GO:0005515	GO:0005634|GO:0005737|GO:0005829|GO:0048471|GO:0005794|GO:0031461|GO:0005680|GO:0031467|GO:0005634|GO:0005737|GO:0005829|GO:0048471|GO:0005794|GO:0031461|GO:0005680|GO:0031467|GO:0031467|GO:0048471|GO:0005794	0.648	0.324
65123	INTS3	0.0174	1	115	HSCHR1_1_CTG31	153717774	153763786	integrator complex subunit 3	GO:0006974|GO:0006281|GO:0010212|GO:0016180|GO:0000075|GO:0006974|GO:0006281|GO:0010212|GO:0016180|GO:0000075|GO:0006974|GO:0006281|GO:0010212|GO:0016180|GO:0000075|GO:0006974|GO:0006281|GO:0010212|GO:0016180|GO:0000075|GO:0006974|GO:0006281|GO:0010212|GO:0016180|GO:0000075|GO:0006974|GO:0006281|GO:0010212|GO:0016180|GO:0000075|GO:0006974|GO:0006281|GO:0010212|GO:0016180|GO:0000075	GO:0005515|GO:0005515|GO:0005515|GO:0005515|GO:0005515|GO:0005515|GO:0005515	GO:0005634|GO:0032039|GO:0070876|GO:0005634|GO:0032039|GO:0070876|GO:0005634|GO:0032039|GO:0070876|GO:0005634|GO:0032039|GO:0070876|GO:0005634|GO:0032039|GO:0070876|GO:0005634|GO:0032039|GO:0070876|GO:0005634|GO:0032039|GO:0070876	0.631	0.327
4854	NOTCH3	0.0175	1	116	19	15270444	15311792	notch 3	GO:0030154|GO:0007275|GO:0048661|GO:0006355|GO:0010467|GO:0006367|GO:0045665|GO:0007219|GO:0030900|GO:0048663|GO:0007220|GO:0072104|GO:0050793|GO:0045596	GO:0005515|GO:0005509|GO:0019899|GO:0005515|GO:0005515|GO:0005515|GO:0005509	GO:0016021|GO:0005886|GO:0005576|GO:0005789|GO:0016020|GO:0005829|GO:0000139|GO:0005654|GO:0005886	0.631	0.362
6667	SP1	0.0177	1	117	12	53773960	53810230	Sp1 transcription factor	GO:0006351|GO:0045944|GO:0045893|GO:0044255|GO:0044281|GO:0006355|GO:0010467|GO:0006367|GO:0048706|GO:0001889|GO:0001892|GO:0007179|GO:0043353|GO:0048596|GO:0001503|GO:0001829|GO:0030324|GO:0060216|GO:0060136|GO:0030219|GO:0019048|GO:0043923|GO:0045944|GO:0006355|GO:0001701|GO:0006357|GO:0048706|GO:0001889|GO:0001892|GO:0043353|GO:0048596|GO:0001503|GO:0001829|GO:0030324|GO:0060216|GO:0060136|GO:…	GO:0003700|GO:0005515|GO:0042803|GO:0000978|GO:0046872|GO:0003690|GO:0003677|GO:0043565|GO:0008134|GO:0001077|GO:0042826|GO:0008022|GO:0000979|GO:0035035|GO:0071837|GO:0044212|GO:0000987|GO:0043425|GO:0035326|GO:0001103|GO:0003700|GO:0043565|GO:0003677|GO:0005515|GO:0046872|GO:0003690|GO:0001077|GO:0000979|GO:0035035|GO:0000987|GO:0035326|GO:0003690|GO:0001077|GO:0000979|GO:0035035|GO:0000987|GO:…	GO:0005634|GO:0005737|GO:0005654|GO:0032993|GO:0005634|GO:0005634|GO:0032993|GO:0005634|GO:0032993	0.666	0.352
5911	RAP2A	0.018	1	119	13	98086476	98121382	RAP2A, member of RAS oncogene family	GO:0007264|GO:0015031|GO:0007165|GO:0006886|GO:0048814|GO:0046328|GO:0030336|GO:0034613|GO:0031532|GO:0006913|GO:0045184|GO:0006184|GO:0031954|GO:0032486|GO:0031954|GO:0032486|GO:0007264|GO:0015031|GO:0007165|GO:0006184	GO:0005515|GO:0005525|GO:0003924|GO:0005515|GO:0005525|GO:0003924	GO:0016020|GO:0005829|GO:0005622|GO:0055037|GO:0055038|GO:0055037|GO:0055038|GO:0016020|GO:0005622	0.632	0.355
51226	COPZ2	0.0181	2	1575	17	46103533	46115392	coatomer protein complex, subunit zeta 2	GO:0006810|GO:0006810|GO:0006810|GO:0006810|GO:0006810|GO:0006886|GO:0016192		GO:0030126|GO:0005801	0.634	0.413
948	CD36	0.0182	2	1580	7	79998891	80308593	CD36 molecule (thrombospondin receptor)	GO:0000122|GO:0045087|GO:0044255|GO:0044281|GO:0043123|GO:0002474|GO:0006629|GO:0007155|GO:0002479|GO:0042590|GO:0042953|GO:0071222|GO:2000379|GO:0007596|GO:0030168|GO:0007166|GO:0050731|GO:0002224|GO:0030301|GO:0043410|GO:0071447|GO:0043277|GO:0001954|GO:0007263|GO:0050830|GO:0010886|GO:0034383|GO:0030194|GO:2000121|GO:0019915|GO:0032755|GO:0032760|GO:0035634|GO:0002755|GO:0010744|GO:0034381|GO:…	GO:0008289|GO:0050431|GO:0030169|GO:0071813|GO:0005041|GO:0008035|GO:0070892|GO:0070053|GO:0005515|GO:0008289|GO:0050431|GO:0030169|GO:0071813|GO:0005041|GO:0008035|GO:0070892|GO:0070053|GO:0030169|GO:0005041|GO:0008035|GO:0070892|GO:0030169|GO:0005041|GO:0008035|GO:0070892|GO:0030169|GO:0005041|GO:0008035|GO:0070892|GO:0030169|GO:0005041|GO:0008035|GO:0070892|GO:0030169|GO:0005041|GO:0008035|GO:…	GO:0016021|GO:0005886|GO:0016020|GO:0009986|GO:0005794|GO:0045121|GO:0005887|GO:0009897|GO:0030666|GO:0045335|GO:0031092|GO:0005886|GO:0016021|GO:0005886|GO:0016020|GO:0009986|GO:0005794|GO:0045121|GO:0005887|GO:0009897|GO:0030666|GO:0045335|GO:0031092|GO:0016021|GO:0016020|GO:0005794|GO:0045121|GO:0009897|GO:0016021|GO:0016020|GO:0005794|GO:0045121|GO:0009897|GO:0016021|GO:0016020|GO:0005794|GO:…	0.634	0.445
3037	HAS2	0.0183	2	1584	8	122624356	122653630	hyaluronan synthase 2	GO:0008284|GO:0071347|GO:0071356|GO:0030335|GO:0035810|GO:0001822|GO:0071498|GO:0001570|GO:0060349|GO:0036302|GO:0045226|GO:0030213|GO:0085029|GO:0070295|GO:0036120|GO:1900625|GO:0090500|GO:0001570|GO:0030212|GO:0045226|GO:0085029|GO:0036302|GO:0090500|GO:0070295|GO:0035810|GO:0001822	GO:0016758|GO:0050501|GO:0050501	GO:0005887	0.587	0.439
149986	LSM14B	0.0184	1	122	20	60697517	60710434	LSM14B, SCD6 homolog B (S. cerevisiae)	GO:0007275|GO:0006417|GO:0007275|GO:0006417|GO:0007275|GO:0006417		GO:0030529|GO:0030529|GO:0030529	0.644	0.342
11099	PTPN21	0.0184	1	122	14	88932122	89021077	protein tyrosine phosphatase, non-receptor type 21	GO:0006470|GO:0035335|GO:0016311|GO:0006470|GO:0006470|GO:0035335|GO:0016311	GO:0005515|GO:0004725|GO:0016791|GO:0004725|GO:0005515|GO:0004725|GO:0016791	GO:0005737|GO:0005856|GO:0005856|GO:0005856|GO:0005737|GO:0005856	0.637	0.351
6560	SLC12A4	0.0186	1	123	16	67977377	68003504	solute carrier family 12 (potassium/chloride transporter), member 4	GO:0006813|GO:0055085|GO:0006811|GO:0006810|GO:0006884|GO:0055085|GO:0006811|GO:0006810|GO:0006813|GO:0055085|GO:0006811|GO:0006810|GO:0006884|GO:0006813|GO:0055085|GO:0006811|GO:0006810|GO:0006884|GO:0006813|GO:0055085|GO:0006811|GO:0006810|GO:0006884|GO:0055085|GO:0006810|GO:0006813|GO:0055085|GO:0006811|GO:0006810|GO:0006884|GO:0006813|GO:0055085|GO:0006811|GO:0006810|GO:0006884	GO:0005215|GO:0015379|GO:0015377|GO:0005215|GO:0015379|GO:0015377|GO:0005215|GO:0015379|GO:0015377|GO:0005215|GO:0015379|GO:0015377|GO:0005215|GO:0015379|GO:0015377|GO:0005215|GO:0015379|GO:0015377|GO:0015379	GO:0016021|GO:0005886|GO:0016020|GO:0005887|GO:0016021|GO:0016020|GO:0016021|GO:0005886|GO:0016020|GO:0005887|GO:0016021|GO:0005886|GO:0016020|GO:0005887|GO:0016021|GO:0005886|GO:0016020|GO:0005887|GO:0016020|GO:0016021|GO:0005886|GO:0016020|GO:0005887|GO:0005886|GO:0016020|GO:0005887	0.64	0.316
5914	RARA	0.0186	1	123	17	38465444	38513094	retinoic acid receptor, alpha	GO:0000122|GO:0007283|GO:0035264|GO:0008284|GO:0045596|GO:0010628|GO:0071222|GO:0003417|GO:0007281|GO:0051897|GO:0055012|GO:0014068|GO:0001657|GO:0070374|GO:0032526|GO:0061037|GO:0030852|GO:0045947|GO:0060010|GO:0060591|GO:0000122|GO:0045944|GO:0045893|GO:0007283|GO:0045892|GO:0032689|GO:0035264|GO:0006355|GO:0008284|GO:0045596|GO:0007165|GO:0010467|GO:0010628|GO:0006468|GO:0071222|GO:0006367|GO:…	GO:0008134|GO:0003708|GO:0044212|GO:0035014|GO:0003700|GO:0003714|GO:0005515|GO:0008270|GO:0019904|GO:0046982|GO:0043565|GO:0019899|GO:0003707|GO:0008134|GO:0005102|GO:0003708|GO:0003713|GO:0031490|GO:0044212|GO:0035014|GO:0043422|GO:0001972|GO:0051018|GO:0044323|GO:0005515|GO:0003700|GO:0003677|GO:0004879|GO:0008144|GO:0000900|GO:0048027|GO:0003700|GO:0003714|GO:0005515|GO:0008270|GO:0019904|GO:…	GO:0005634|GO:0005737|GO:0043025|GO:0030425|GO:0005634|GO:0005737|GO:0009986|GO:0005654|GO:0043025|GO:0030425|GO:0000790|GO:0048471|GO:0043005|GO:0005634|GO:0005737|GO:0009986|GO:0005654|GO:0043025|GO:0030425|GO:0000790|GO:0005634|GO:0005737|GO:0009986|GO:0005654|GO:0043025|GO:0030425|GO:0000790|GO:0005634|GO:0005737|GO:0043025|GO:0030425|GO:0005634|GO:0005737|GO:0009986|GO:0005654|GO:0043025|GO:…	0.647	0.354
7538	ZFP36	0.019	3	5266	19	39897453	39900052	ZFP36 ring finger protein	GO:0000122|GO:0010467|GO:0016070|GO:0016071|GO:0000288|GO:0000289|GO:0060213|GO:1900153|GO:0050728|GO:0042594|GO:0043488|GO:0007243|GO:0006402|GO:0045638|GO:0035278|GO:0050779|GO:0032680|GO:0070935|GO:0006357|GO:0000288|GO:0000122|GO:0010467|GO:0016070|GO:0016071|GO:0000288|GO:0060213|GO:1900153|GO:0042594|GO:0006402|GO:0035278|GO:0032680|GO:0070935	GO:0005515|GO:0046872|GO:0003727|GO:0003677|GO:0019901|GO:0003729|GO:0071889|GO:0017091|GO:0035925|GO:0019957|GO:0005515|GO:0003729|GO:0017091|GO:0046872|GO:0046872|GO:0005515|GO:0046872|GO:0003727|GO:0003677|GO:0019901|GO:0003729|GO:0071889|GO:0017091|GO:0019957	GO:0005634|GO:0005737|GO:0005829|GO:0010494|GO:0005634|GO:0005737|GO:0005829|GO:0010494	0.633	0.543
65988	ZNF747	0.019	1	126	16	30537244	30546173	KRAB domain-containing protein ZNF747; Uncharacterized protein; cDNA FLJ54920, moderately similar to Homo sapiens zinc finger protein 689 (ZNF689), mRNA	GO:0006355|GO:0006355|GO:0006355|GO:0006355|GO:0006355	GO:0003676|GO:0003676|GO:0003676|GO:0046872|GO:0003676|GO:0046872|GO:0003676|GO:0046872	GO:0005622|GO:0005622|GO:0005622|GO:0005622|GO:0005622	0.653	0.328
602	BCL3	0.0191	2	1620	19	45250962	45263301	B-cell CLL/lymphoma 3	GO:0006351|GO:0045944|GO:0045893|GO:0042981|GO:0043066|GO:0006974|GO:0045892|GO:0009615|GO:0042742|GO:0030198|GO:0045727|GO:0032729|GO:0030330|GO:0042832|GO:0048536|GO:0002467|GO:0007249|GO:0002315|GO:0042088|GO:0042771|GO:0051101|GO:0000060|GO:0010225|GO:0045415|GO:0002268|GO:0051457|GO:0002455|GO:0045064|GO:0019730|GO:0042345|GO:0042536|GO:0045082|GO:0043066	GO:0003700|GO:0005515|GO:0003677|GO:0008134|GO:0030674|GO:0005515|GO:0005515	GO:0005634|GO:0005737|GO:0048471|GO:0043234|GO:0032996|GO:0033257	0.631	0.468
7132	TNFRSF1A	0.0191	2	1621	LRG_193	4979	18339	tumor necrosis factor receptor superfamily, member 1A	GO:0045944|GO:0006915|GO:0042981|GO:0006954|GO:0043123|GO:0050729|GO:0007165|GO:0001666|GO:0009812|GO:0032496|GO:0042742|GO:0050728|GO:0045766|GO:0019221|GO:0043200|GO:0051291|GO:0045471|GO:0033160|GO:0032760|GO:0071260|GO:0043279|GO:0032715|GO:0097190|GO:0008625|GO:0010629|GO:0016101|GO:0033013|GO:0071392|GO:0006693|GO:0019048|GO:0042511|GO:0007166|GO:0019221|GO:0006952|GO:0008630|GO:0033209|GO:…	GO:0005515|GO:0032403|GO:0002020|GO:0005031|GO:0043120|GO:0005515|GO:0005515|GO:0005515|GO:0005515|GO:0032403|GO:0002020|GO:0005031|GO:0043120|GO:0005515|GO:0032403|GO:0002020|GO:0005031|GO:0043120|GO:0005515|GO:0032403|GO:0002020|GO:0005031|GO:0043120|GO:0005515|GO:0032403|GO:0002020|GO:0005031|GO:0043120|GO:0005515	GO:0005634|GO:0005886|GO:0005576|GO:0030424|GO:0000139|GO:0005615|GO:0009986|GO:0045121|GO:0005887|GO:0043234|GO:0005634|GO:0030424|GO:0005615|GO:0009986|GO:0045121|GO:0043234|GO:0005634|GO:0005886|GO:0005576|GO:0030424|GO:0000139|GO:0005615|GO:0009986|GO:0045121|GO:0005887|GO:0043234|GO:0005634|GO:0030424|GO:0005615|GO:0009986|GO:0045121|GO:0043234|GO:0005634|GO:0030424|GO:0005615|GO:0009986|GO:…	0.634	0.476
54875	CNTLN	0.0192	1	127	9	17134980	17503921	centlein, centrosomal protein		GO:0000155|GO:0000155|GO:0000155|GO:0000155	GO:0005739|GO:0016020|GO:0005813|GO:0005814|GO:0005739|GO:0016020|GO:0005813|GO:0005814|GO:0005739|GO:0016020|GO:0005813|GO:0016020	0.635	0.36
22821	RASA3	0.0195	1	129	13	114747194	114898086	RAS p21 protein activator 3	GO:0051056|GO:0035556|GO:0007165|GO:0046580|GO:0032320|GO:0051056|GO:0035556|GO:0007165	GO:0005515|GO:0005543|GO:0046872|GO:0005096|GO:0005099|GO:0015278|GO:0005515|GO:0005543|GO:0005096|GO:0005515	GO:0005737|GO:0005622|GO:0031235|GO:0005622	0.636	0.356
114625	ERMAP	0.0196	1	130	1	43282795	43310660	erythroblast membrane-associated protein (Scianna blood group)		GO:0005515|GO:0005515|GO:0005515	GO:0016021|GO:0005886|GO:0031410|GO:0005737|GO:0016021|GO:0005886|GO:0031410|GO:0016021|GO:0005886|GO:0031410	0.641	0.388
8324	FZD7	0.0196	3	5323	2	202899310	202903160	frizzled family receptor 7	GO:0045893|GO:0007420|GO:0007409|GO:0006355|GO:0060070|GO:0030182|GO:0007166|GO:0019827|GO:0046330|GO:0033077|GO:0060231|GO:0060054|GO:0034446|GO:0038031|GO:0071300|GO:0010812|GO:0008406|GO:0001944|GO:0042327|GO:0014834|GO:0048103|GO:0035412|GO:0007199|GO:0007223|GO:0042666|GO:0060070|GO:0035567|GO:0010812	GO:0005515|GO:0004930|GO:0017147|GO:0042813|GO:0004888|GO:0030165|GO:0005515|GO:0017147|GO:0042813	GO:0016021|GO:0005886|GO:0005737|GO:0016020|GO:0045177|GO:0032589|GO:0005886	0.638	0.467
7049	TGFBR3	0.0197	3	5326	1	92145902	92371892	transforming growth factor, beta receptor III	GO:0001666|GO:0001889|GO:0050680|GO:0016049|GO:0030512|GO:0055010|GO:0060038|GO:0031100|GO:0060318|GO:0001568|GO:0001824|GO:0043393|GO:0060021|GO:0060347|GO:0010633|GO:0051092|GO:0030511|GO:0007181|GO:0010719|GO:0060389|GO:0006955|GO:0001666|GO:0016477|GO:0001889|GO:0050680|GO:0007179|GO:0016049|GO:0030512|GO:0030509|GO:0055010|GO:0060038|GO:0031100|GO:0007243|GO:0060318|GO:0001568|GO:0001824|GO:…	GO:0008201|GO:0030165|GO:0048185|GO:0046332|GO:0050431|GO:0017134|GO:0005160|GO:0070123|GO:0005515|GO:0008201|GO:0005539|GO:0030165|GO:0048185|GO:0005024|GO:0046332|GO:0050431|GO:0017134|GO:0005160|GO:0070123|GO:0015026|GO:0005114|GO:0005515|GO:0008201|GO:0005539|GO:0030165|GO:0048185|GO:0005024|GO:0046332|GO:0050431|GO:0017134|GO:0005160|GO:0070123|GO:0015026|GO:0005114|GO:0005515|GO:0008201|GO:…	GO:0005615|GO:0005783|GO:0009986|GO:0005887|GO:0005578|GO:0005615|GO:0005783|GO:0009986|GO:0005887|GO:0005578|GO:0009897|GO:0034673|GO:0005615|GO:0005783|GO:0009986|GO:0005887|GO:0005578|GO:0009897|GO:0034673|GO:0005615|GO:0005783|GO:0009986|GO:0005887|GO:0005578|GO:0009897|GO:0034673|GO:0005615|GO:0005783|GO:0009986|GO:0005887|GO:0005578|GO:0005615|GO:0005783|GO:0009986|GO:0005887|GO:0005578|GO:…	0.633	0.491
1290	COL5A2	0.0198	3	5335	2	189896622	190044605	collagen, type V, alpha 2	GO:0007411|GO:0001501|GO:0022617|GO:0030198|GO:0030574|GO:0030199|GO:0043588|GO:0071230|GO:0048592|GO:0043588|GO:0030199	GO:0003674|GO:0005515|GO:0046872|GO:0005201|GO:0046332	GO:0005576|GO:0005581|GO:0031012|GO:0005788|GO:0005588	0.63	0.474
3090	HIC1	0.0199	1	132	17	1957448	1962981	hypermethylated in cancer 1	GO:0000122|GO:0008630|GO:0043517|GO:0000122|GO:0006351|GO:0007275|GO:0006355|GO:0016055|GO:0030178|GO:0008630|GO:0043517|GO:0000122|GO:0008630|GO:0043517|GO:0000122|GO:0006351|GO:0007275|GO:0006355|GO:0016055|GO:0030178|GO:0008630|GO:0043517	GO:0005515|GO:0005515|GO:0003700|GO:0005515|GO:0046872|GO:0003677|GO:0043565|GO:0042826|GO:0005515|GO:0003700|GO:0005515|GO:0046872|GO:0003677|GO:0043565|GO:0042826	GO:0000785|GO:0005634|GO:0005737|GO:0000785|GO:0000785|GO:0005634|GO:0005737|GO:0000785	0.542	0.343
4776	NFATC4	0.0201	1	133	14	24834879	24848810	nuclear factor of activated T-cells, cytoplasmic, calcineurin-dependent 4	GO:0045944|GO:0006954|GO:0006366|GO:0007507|GO:0006355|GO:0043065|GO:0001569|GO:0051145|GO:0034644|GO:0071285|GO:0045333|GO:0055001|GO:0032760|GO:0006366|GO:0008630|GO:2001235|GO:0048167|GO:0045944|GO:0006954|GO:0006366|GO:0007507|GO:0006355|GO:0043065|GO:0001569|GO:0051145|GO:0034644|GO:0071285|GO:0045333|GO:0055001|GO:0045944|GO:0006954|GO:0006366|GO:0007507|GO:0006355|GO:0043065|GO:0001569|GO:…	GO:0003700|GO:0005515|GO:0003677|GO:0000981|GO:0003713|GO:0005515|GO:0042975|GO:0008134|GO:0003700|GO:0005515|GO:0003677|GO:0000981|GO:0003713|GO:0003700|GO:0005515|GO:0003677|GO:0000981|GO:0003713|GO:0003700|GO:0005515|GO:0003677|GO:0000981|GO:0003713|GO:0003700|GO:0005515|GO:0003677|GO:0000981|GO:0003713|GO:0003700|GO:0005515|GO:0003677|GO:0000981|GO:0003713|GO:0003700|GO:0005515|GO:0003677|GO:…	GO:0005634|GO:0005667|GO:0005737|GO:0005829|GO:0045111|GO:0005737|GO:0005634|GO:0005667|GO:0005737|GO:0005829|GO:0045111|GO:0005634|GO:0005667|GO:0005737|GO:0005829|GO:0045111|GO:0005634|GO:0005667|GO:0005737|GO:0005829|GO:0045111|GO:0005634|GO:0005667|GO:0005737|GO:0005829|GO:0045111|GO:0005634|GO:0005667|GO:0005737|GO:0005829|GO:0045111|GO:0005634|GO:0005667|GO:0005737|GO:0005829|GO:0045111|GO:…	0.64	0.345
91304	TMEM259	0.0201	1	133	19	1009647	1021117	transmembrane protein 259			GO:0016021|GO:0005737|GO:0016021|GO:0005737	0.653	0.318
57020	C16orf62	0.0202	1	134	16	19566562	19718115	chromosome 16 open reading frame 62			GO:0016021|GO:0016021	0.651	0.36
395	ARHGAP6	0.0202	1	134	X	11136239	11683821	Rho GTPase activating protein 6	GO:0007264|GO:0051056|GO:0007165|GO:0007266|GO:0030041|GO:0043087|GO:0048041|GO:0007202|GO:0010518|GO:0051895|GO:0051497|GO:0007264|GO:0051056|GO:0007165|GO:0007266|GO:0030041|GO:0043087|GO:0048041|GO:0007202|GO:0010518|GO:0051895|GO:0051497|GO:0007264|GO:0051056|GO:0007165|GO:0007266|GO:0030041|GO:0043087|GO:0048041|GO:0007202|GO:0010518|GO:0051895|GO:0051497|GO:0043547|GO:0007015|GO:0032321|GO:…	GO:0005100|GO:0017124|GO:0005070|GO:0043274|GO:0016004|GO:0005100|GO:0017124|GO:0005070|GO:0043274|GO:0016004|GO:0005100|GO:0017124|GO:0005070|GO:0043274|GO:0016004|GO:0005100|GO:0005100|GO:0017124|GO:0005070|GO:0043274|GO:0016004|GO:0005100|GO:0017124|GO:0005070|GO:0043274|GO:0016004|GO:0005100|GO:0017124|GO:0005070|GO:0043274|GO:0016004	GO:0005737|GO:0005829|GO:0005622|GO:0005884|GO:0015629|GO:0005737|GO:0005829|GO:0005622|GO:0005884|GO:0015629|GO:0005737|GO:0005829|GO:0005622|GO:0005884|GO:0015629|GO:0015629|GO:0005737|GO:0005829|GO:0005622|GO:0005884|GO:0015629|GO:0005622|GO:0005737|GO:0005829|GO:0005622|GO:0005884|GO:0015629|GO:0005622|GO:0005737|GO:0005829|GO:0005622|GO:0005884|GO:0015629|GO:0005622	0.607	0.384
3340	NDST1	0.0204	1	135	5	149865381	149937773	N-deacetylase/N-sulfotransferase (heparan glucosaminyl) 1	GO:0007224|GO:0030900|GO:0030203|GO:0008543|GO:0030901|GO:0000165|GO:0007585|GO:0048703|GO:0000271|GO:0006477|GO:0048702|GO:0007224|GO:0030900|GO:0030203|GO:0008543|GO:0030901|GO:0000165|GO:0007585|GO:0048703|GO:0000271|GO:0006477|GO:0048702|GO:0007224|GO:0030900|GO:0030203|GO:0008543|GO:0030901|GO:0000165|GO:0007585|GO:0048703|GO:0000271|GO:0006477|GO:0048702|GO:0007224|GO:0030900|GO:0030203|GO:…	GO:0019213|GO:0008146|GO:0019213|GO:0016787|GO:0008146|GO:0015016|GO:0019213|GO:0016787|GO:0008146|GO:0015016|GO:0019213|GO:0008146|GO:0019213|GO:0016787|GO:0008146|GO:0015016	GO:0016021|GO:0000139	0.637	0.341
8321	FZD1	0.0204	2	1675	7	90893783	90898123	frizzled family receptor 1	GO:0045893|GO:0007420|GO:0007409|GO:0030855|GO:0045892|GO:0042493|GO:0060070|GO:0030182|GO:0009790|GO:0090090|GO:0007166|GO:0060022|GO:0001934|GO:0007267|GO:0003151|GO:0030514|GO:0051091|GO:0048286|GO:0090179|GO:0003149|GO:0008406|GO:0001944|GO:0035414|GO:0007199|GO:0007223|GO:0044338|GO:0044339|GO:0003150|GO:0035425|GO:0016055|GO:0060070|GO:0030855|GO:0090090|GO:0030514|GO:0007267|GO:0060412	GO:0005515|GO:0004930|GO:0017147|GO:0042813|GO:0005102|GO:0004888|GO:0030165|GO:0017147	GO:0016021|GO:0005737|GO:0016020|GO:0009986|GO:0045177|GO:0032589	0.661	0.439
9332	CD163	0.0205	2	1681	12	7623409	7656489	CD163 molecule	GO:0006953|GO:0006953	GO:0005515|GO:0005044|GO:0005044|GO:0005044|GO:0005044|GO:0005044|GO:0005515|GO:0005044	GO:0005886|GO:0005576|GO:0016020|GO:0005887|GO:0030666|GO:0016020|GO:0016020|GO:0016020|GO:0016020|GO:0005886|GO:0005576|GO:0016020|GO:0005887|GO:0030666	0.594	0.448
9181	ARHGEF2	0.0207	1	137	1	155916630	155976861	Rho/Rac guanine nucleotide exchange factor (GEF) 2	GO:0007264|GO:0051056|GO:0007067|GO:0035023|GO:0051301|GO:0007015|GO:0035556|GO:0042127|GO:0007026|GO:0006886|GO:0043065|GO:0071356|GO:0000902|GO:0000132|GO:0097190|GO:0051092|GO:0050768|GO:0071474|GO:0048011|GO:1902042|GO:1902219|GO:0060547|GO:0007264|GO:0051056|GO:0007067|GO:0035023|GO:0051301|GO:0007015|GO:0035556|GO:0042127|GO:0007026|GO:0006886|GO:0043065|GO:0071356|GO:0000902|GO:0000132|GO:…	GO:0005515|GO:0008270|GO:0005543|GO:0005089|GO:0008017|GO:0017048|GO:0008134|GO:0048365|GO:0030676|GO:0005515|GO:0008270|GO:0005543|GO:0005089|GO:0008017|GO:0017048|GO:0008134|GO:0048365|GO:0030676|GO:0005515|GO:0005089|GO:0008017|GO:0005089|GO:0005515|GO:0008270|GO:0005543|GO:0005089|GO:0008017|GO:0017048|GO:0008134|GO:0048365|GO:0030676|GO:0005089|GO:0005543|GO:0046872|GO:0005089|GO:0005515|GO:…	GO:0005923|GO:0005829|GO:0005794|GO:0005874|GO:0043025|GO:0005819|GO:0032587|GO:0043198|GO:0005923|GO:0005829|GO:0005794|GO:0005874|GO:0043025|GO:0005819|GO:0032587|GO:0043198|GO:0005923|GO:0005829|GO:0005794|GO:0005874|GO:0043025|GO:0005819|GO:0032587|GO:0043198|GO:0005923|GO:0005829|GO:0005794|GO:0005874|GO:0043025|GO:0005819|GO:0032587|GO:0043198	0.631	0.357
7706	TRIM25	0.0208	1	138	17	54965270	54991399	tripartite motif containing 25	GO:0045087|GO:0006355|GO:0032480|GO:0051607|GO:0019048|GO:0033280|GO:0043627|GO:0045087|GO:0006355|GO:0032480|GO:0051607|GO:0019048	GO:0003700|GO:0005515|GO:0008270|GO:0046872|GO:0004842|GO:0003700|GO:0005515|GO:0008270|GO:0046872|GO:0004842	GO:0005634|GO:0005737|GO:0005829|GO:0030054|GO:0005737|GO:0005634|GO:0005737|GO:0005829|GO:0030054	0.659	0.372
2771	GNAI2	0.021	1	139	HG325_PATCH	50263724	50296787	guanine nucleotide binding protein (G protein), alpha inhibiting activity polypeptide 2	GO:0008283|GO:0007186|GO:0008284|GO:0007165|GO:0000186|GO:0007214|GO:0007188|GO:0007193|GO:0007243|GO:0001973|GO:0007213|GO:0050805|GO:0051924|GO:0008283|GO:0051301|GO:0007186|GO:0008284|GO:0007165|GO:0007049|GO:0000186|GO:0007214|GO:0007268|GO:0007193|GO:0007596|GO:0030168|GO:0007584|GO:0007243|GO:0001973|GO:0007213|GO:0050805|GO:0051924|GO:0007194|GO:0007186|GO:0007186|GO:0008283|GO:0007186|GO:…	GO:0005525|GO:0003924|GO:0004871|GO:0031683|GO:0019001|GO:0005515|GO:0046872|GO:0005525|GO:0003924|GO:0004871|GO:0031683|GO:0001664|GO:0019001|GO:0005515|GO:0003924|GO:0004871|GO:0031683|GO:0019001|GO:0005525|GO:0003924|GO:0004871|GO:0031683|GO:0019001|GO:0005515|GO:0046872|GO:0005525|GO:0003924|GO:0004871|GO:0031683|GO:0001664|GO:0019001|GO:0005515|GO:0046872|GO:0005525|GO:0003924|GO:0004871|GO:…	GO:0005634|GO:0005886|GO:0005829|GO:0045121|GO:0005634|GO:0005886|GO:0005737|GO:0005829|GO:0045121|GO:0005813|GO:0005834|GO:0031234|GO:0030496|GO:0016020|GO:0005634|GO:0005886|GO:0005829|GO:0045121|GO:0005634|GO:0005886|GO:0005737|GO:0005829|GO:0045121|GO:0005813|GO:0005834|GO:0031234|GO:0030496|GO:0005634|GO:0005886|GO:0005737|GO:0005829|GO:0045121|GO:0005813|GO:0005834|GO:0031234|GO:0030496|GO:…	0.642	0.35
5176	SERPINF1	0.021	3	5444	17	1665253	1680868	serpin peptidase inhibitor, clade F (alpha-2 antiplasmin, pigment epithelium derived factor), member 1	GO:0008283|GO:0007275|GO:0016525|GO:0030162|GO:0010951|GO:0050769|GO:0060770|GO:0007568|GO:0007614|GO:0001822|GO:0050728|GO:0051384|GO:0032526|GO:0060770|GO:0060770|GO:0060770|GO:0060770|GO:0060770|GO:0060770	GO:0004867	GO:0005576|GO:0005615|GO:0031012|GO:0042470|GO:0005576|GO:0005615|GO:0005615|GO:0005615|GO:0005615|GO:0005615|GO:0005615|GO:0005615|GO:0005615	0.636	0.467
5253	PHF2	0.0216	1	143	9	96338689	96441869	PHD finger protein 2	GO:0006351|GO:0001889|GO:0006482|GO:0061188|GO:0033169	GO:0005515|GO:0008270|GO:0035064|GO:0005506|GO:0003713|GO:0051213|GO:0032454|GO:0005515|GO:0008270	GO:0005634|GO:0005730	0.634	0.333
3092	HIP1	0.0216	1	143	HG1257_PATCH	74998257	75203919	huntingtin interacting protein 1	GO:0006351|GO:0006915|GO:0030154|GO:0042981|GO:0006355|GO:0006897|GO:0048268|GO:0097190|GO:0006919|GO:0048260|GO:0048260|GO:0048268|GO:0006351|GO:0006915|GO:0030154|GO:0042981|GO:0006355|GO:0006897|GO:0048268|GO:0097190|GO:0006919|GO:0048260|GO:0006351|GO:0006915|GO:0030154|GO:0042981|GO:0006355|GO:0006897|GO:0048268|GO:0097190|GO:0006919|GO:0048260|GO:0006351|GO:0006915|GO:0030154|GO:0042981|GO:…	GO:0005515|GO:0005543|GO:0003779|GO:0005200|GO:0035091|GO:0030276|GO:0005488|GO:0005515|GO:0030276|GO:0005515|GO:0005543|GO:0003779|GO:0005200|GO:0035091|GO:0030276|GO:0005488|GO:0005543|GO:0005515|GO:0005543|GO:0003779|GO:0005200|GO:0035091|GO:0030276|GO:0005488|GO:0005515|GO:0005543|GO:0003779|GO:0005200|GO:0035091|GO:0030276|GO:0005488|GO:0005543	GO:0005634|GO:0005737|GO:0016020|GO:0043231|GO:0005794|GO:0005856|GO:0012505|GO:0030665|GO:0030136|GO:0005634|GO:0005737|GO:0016020|GO:0043231|GO:0005794|GO:0005856|GO:0012505|GO:0030665|GO:0030136|GO:0005634|GO:0005737|GO:0016020|GO:0043231|GO:0005794|GO:0005856|GO:0012505|GO:0030665|GO:0030136|GO:0005634|GO:0005737|GO:0016020|GO:0043231|GO:0005794|GO:0005856|GO:0012505|GO:0030665|GO:0030136	0.638	0.365
81609	SNX27	0.0217	1	144	1	151584541	151671567	sorting nexin family member 27	GO:0007154|GO:0008333|GO:0007165|GO:0016197|GO:0006886|GO:1990126|GO:0001770|GO:0007154|GO:0008333|GO:0007165|GO:0016197|GO:0006886|GO:1990126|GO:0001770|GO:0016197|GO:0007154|GO:0008333|GO:0007165|GO:0016197|GO:0006886|GO:1990126|GO:0001770	GO:0005515|GO:0032266|GO:0035091|GO:0005515|GO:0032266|GO:0035091|GO:0005515|GO:0005515|GO:0032266|GO:0035091	GO:0005634|GO:0005737|GO:0005829|GO:0005769|GO:0001772|GO:0031901|GO:0071203|GO:0030904|GO:0005634|GO:0005737|GO:0005829|GO:0005769|GO:0001772|GO:0031901|GO:0071203|GO:0030904|GO:0005769|GO:0005634|GO:0005737|GO:0005829|GO:0005769|GO:0001772|GO:0031901|GO:0071203|GO:0030904	0.632	0.324
6387	CXCL12	0.0219	3	5519	10	44793038	44881941	chemokine (C-X-C motif) ligand 12	GO:0007420|GO:0007186|GO:0009615|GO:0006955|GO:0007155|GO:0007165|GO:0006935|GO:0007281|GO:0001569|GO:0008354|GO:0006874|GO:0008045|GO:0070098|GO:0042098|GO:0050930|GO:0090026|GO:0008015|GO:0001667|GO:2000107|GO:0008064|GO:1902230|GO:0007420|GO:0007186|GO:0009615|GO:0006955|GO:0007155|GO:0007165|GO:0006935|GO:0007281|GO:0001569|GO:0008354|GO:0006874|GO:0008045|GO:0070098|GO:0042098|GO:0050930|GO:…	GO:0008083|GO:0005102|GO:0008009|GO:0045236|GO:0008083|GO:0005102|GO:0008009|GO:0045236|GO:0008083|GO:0005102|GO:0008009|GO:0045236|GO:0008083|GO:0005102|GO:0008009|GO:0045236|GO:0008083|GO:0005102|GO:0008009|GO:0045236	GO:0005576|GO:0005615|GO:0009897|GO:0005576|GO:0005615|GO:0009897|GO:0005576|GO:0005615|GO:0009897|GO:0005576|GO:0005615|GO:0009897|GO:0005886|GO:0005576|GO:0005615|GO:0009897	0.639	0.448
79745	CLIP4	0.0221	2	1745	2	29320571	29412509	CAP-GLY domain containing linker protein family, member 4		GO:0005515|GO:0005515|GO:0005515|GO:0005515|GO:0005515|GO:0005515		0.632	0.44
57591	MKL1	0.0222	1	147	22	40806285	41032706	megakaryoblastic leukemia (translocation) 1	GO:0006351|GO:0045944|GO:0043066|GO:0051145|GO:0045944|GO:0045893|GO:2001234|GO:0043154|GO:0006357|GO:0006351|GO:0045944|GO:0043066|GO:0051145	GO:0003700|GO:0005515|GO:0003676|GO:0000976|GO:0003713|GO:0003785|GO:0043522|GO:0005515|GO:0003713|GO:0003779|GO:0003785|GO:0003676|GO:0003700|GO:0005515|GO:0003676|GO:0000976|GO:0003713|GO:0003785|GO:0043522|GO:0003676	GO:0005634|GO:0005737|GO:0005737|GO:0005634|GO:0005634|GO:0005737|GO:0005634|GO:0005737|GO:0005634|GO:0005737	0.651	0.324
7633	ZNF79	0.0222	1	147	9	130186661	130207651	zinc finger protein 79	GO:0008150|GO:0006351|GO:0006355|GO:0006355	GO:0003674|GO:0003676|GO:0046872|GO:0003677|GO:0003676|GO:0046872	GO:0005634|GO:0005622|GO:0005622	0.632	0.316
4323	MMP14	0.0223	2	1754	14	23305766	23318236	matrix metallopeptidase 14 (membrane-inserted)	GO:0006508|GO:0022617|GO:0006979|GO:0001525|GO:0001666|GO:0030198|GO:0030574|GO:0009612|GO:0030335|GO:0001541|GO:0043627|GO:0030307|GO:0048754|GO:0001503|GO:0030324|GO:0043615|GO:0031638|GO:0051895|GO:0048771|GO:0001935|GO:0006355|GO:0016477|GO:0014070|GO:0010952|GO:0008584|GO:0009725|GO:0006508	GO:0003700|GO:0005515|GO:0004222|GO:0008270|GO:0005509|GO:0008237|GO:0005178|GO:0016504|GO:0004222|GO:0008270	GO:0005886|GO:0005737|GO:0005887|GO:0031012|GO:0042470|GO:0005796|GO:0005737|GO:0031012	0.637	0.437
11095	ADAMTS8	0.0226	1	150	11	130274820	130298888	ADAM metallopeptidase with thrombospondin type 1 motif, 8	GO:0006508|GO:0008285	GO:0004222|GO:0008270|GO:0008201|GO:0008237|GO:0005178|GO:0009673	GO:0005578|GO:0031012	0.604	0.337
11030	RBPMS	0.0229	2	1777	8	30241944	30429778	RNA binding protein with multiple splicing	GO:0006351|GO:0006355|GO:0006396|GO:0010862|GO:0060391|GO:0006351|GO:0006355|GO:0006396|GO:0010862|GO:0060391|GO:0006351|GO:0006355|GO:0006396|GO:0010862|GO:0060391|GO:0006351|GO:0006355|GO:0006396|GO:0010862|GO:0060391	GO:0000166|GO:0005515|GO:0003676|GO:0003713|GO:0008143|GO:0000166|GO:0005515|GO:0003676|GO:0003713|GO:0008143|GO:0000166|GO:0005515|GO:0003676|GO:0003713|GO:0008143|GO:0000166|GO:0005515|GO:0003676|GO:0003713|GO:0008143|GO:0000166|GO:0003676|GO:0003676|GO:0000166|GO:0003676	GO:0005634|GO:0005737|GO:0005634|GO:0005737|GO:0005634|GO:0005737|GO:0005634|GO:0005737	0.585	0.437
51302	CYP39A1	0.0231	1	153	6	46517541	46620523	cytochrome P450, family 39, subfamily A, polypeptide 1	GO:0055114|GO:0044281|GO:0007586|GO:0008206|GO:0006699|GO:0006707|GO:0006805|GO:0016125|GO:0030573|GO:0006699	GO:0020037|GO:0005506|GO:0009055|GO:0016705|GO:0008396|GO:0008387|GO:0033782|GO:0008396	GO:0005789|GO:0043231	0.534	0.352
10461	MERTK	0.0231	1	153	2	112656056	112787138	c-mer proto-oncogene tyrosine kinase	GO:0007283|GO:0006468|GO:0060041|GO:0007596|GO:0030168|GO:0007166|GO:0007267|GO:0050766|GO:0043491|GO:0050900|GO:0006909|GO:0043277|GO:0034446|GO:0001779|GO:0032940|GO:0051250|GO:0060068|GO:0006909|GO:0006468|GO:0007283|GO:0006468|GO:0060041|GO:0030168|GO:0043491|GO:0043277|GO:0034446|GO:0001779|GO:0032940|GO:0051250|GO:0060068|GO:0006468|GO:0007283|GO:0006468|GO:0060041|GO:0007596|GO:0030168|GO:…	GO:0005515|GO:0005524|GO:0004672|GO:0004713|GO:0004714|GO:0016772|GO:0005515|GO:0005524|GO:0004672|GO:0004713|GO:0016772|GO:0005524|GO:0004672|GO:0004713|GO:0016772|GO:0005515|GO:0005524|GO:0004672|GO:0004713|GO:0004714|GO:0016772	GO:0016021|GO:0005886|GO:0005737|GO:0005615|GO:0001750|GO:0005887|GO:0016028|GO:0016021|GO:0001750|GO:0016021|GO:0005886|GO:0005737|GO:0005615|GO:0001750|GO:0005887|GO:0016028	0.633	0.363
27291	R3HCC1L	0.0231	1	153	10	99894387	100004654	R3H domain and coiled-coil containing 1-like		GO:0000166|GO:0000166|GO:0000166|GO:0000166		0.637	0.352
22936	ELL2	0.0231	2	1787	5	95220802	95297775	elongation factor, RNA polymerase II, 2	GO:0006355|GO:0006368|GO:0006368|GO:0006368	GO:0003746	GO:0005634|GO:0008023|GO:0005634|GO:0008023|GO:0008023	0.642	0.45
5089	PBX2	0.0232	1	154	HSCHR6_MHC_MCF	32228948	32234390	pre-B-cell leukemia homeobox 2	GO:0006351|GO:0045944|GO:0006355|GO:0030326|GO:0009954|GO:0006355|GO:0006355|GO:0006355|GO:0006351|GO:0045944|GO:0006355|GO:0030326|GO:0009954|GO:0006355|GO:0006355|GO:0006355|GO:0006351|GO:0045944|GO:0006355|GO:0030326|GO:0009954|GO:0006355|GO:0006355|GO:0006355|GO:0006351|GO:0045944|GO:0006355|GO:0030326|GO:0009954|GO:0006355|GO:0006355|GO:0006355|GO:0006351|GO:0045944|GO:0006355|GO:0030326|GO:…	GO:0003700|GO:0003677|GO:0043565|GO:0003682|GO:0008134|GO:0003700|GO:0003677|GO:0043565|GO:0003700|GO:0003677|GO:0043565|GO:0003700|GO:0003677|GO:0043565|GO:0003700|GO:0003677|GO:0043565|GO:0003682|GO:0008134|GO:0003700|GO:0003677|GO:0043565|GO:0003700|GO:0003677|GO:0043565|GO:0003700|GO:0003677|GO:0043565|GO:0003700|GO:0003677|GO:0043565|GO:0003682|GO:0008134|GO:0003700|GO:0003677|GO:0043565|GO:…	GO:0005634|GO:0005667|GO:0005634|GO:0005634|GO:0005634|GO:0005634|GO:0005667|GO:0005634|GO:0005634|GO:0005634|GO:0005634|GO:0005667|GO:0005634|GO:0005634|GO:0005634|GO:0005634|GO:0005667|GO:0005634|GO:0005634|GO:0005634|GO:0005634|GO:0005667|GO:0005634|GO:0005634|GO:0005634|GO:0005634|GO:0005667|GO:0005634|GO:0005634|GO:0005634|GO:0005634|GO:0005667|GO:0005634|GO:0005634|GO:0005634|GO:0005634|GO:…	0.639	0.322
10699	CORIN	0.0234	1	155	4	47596015	47840123	corin, serine peptidase	GO:0006508|GO:0007565|GO:0008217|GO:0016486|GO:0003050|GO:0035813|GO:0008217|GO:0006508|GO:0007565|GO:0016486|GO:0003050|GO:0035813|GO:0006508|GO:0007565|GO:0016486|GO:0003050|GO:0035813|GO:0006508	GO:0005515|GO:0004252|GO:0005044|GO:0003824|GO:0070008|GO:0005515|GO:0004252|GO:0005044|GO:0003824|GO:0005515|GO:0004252|GO:0005044|GO:0003824|GO:0070008|GO:0005515|GO:0004252|GO:0005044|GO:0003824|GO:0070008|GO:0005515	GO:0016021|GO:0005886|GO:0005576|GO:0016020|GO:0009986|GO:0005887|GO:0016020|GO:0009986|GO:0016020|GO:0009986|GO:0016020	0.573	0.36
6907	TBL1X	0.0234	1	155	X	9431335	9687780	transducin (beta)-like 1X-linked	GO:0000122|GO:0006351|GO:0045944|GO:0006508|GO:0045893|GO:0044255|GO:0044281|GO:0045892|GO:0045444|GO:0060070|GO:0007605|GO:0007219|GO:0043627|GO:0043161|GO:0045944|GO:0045892|GO:0045444|GO:0043627|GO:0043161|GO:0000122|GO:0006351|GO:0045944|GO:0006508|GO:0045893|GO:0044255|GO:0044281|GO:0045892|GO:0045444|GO:0060070|GO:0007605|GO:0007219|GO:0043627|GO:0043161|GO:0045944|GO:0045892|GO:0045444|GO:…	GO:0003714|GO:0005515|GO:0019904|GO:0003682|GO:0008134|GO:0008022|GO:0044212|GO:0008013|GO:0042393|GO:0003714|GO:0005515|GO:0003682|GO:0044212|GO:0003714|GO:0005515|GO:0019904|GO:0003682|GO:0008134|GO:0008022|GO:0044212|GO:0008013|GO:0042393|GO:0003714|GO:0005515|GO:0003682|GO:0044212|GO:0003714|GO:0005515|GO:0019904|GO:0003682|GO:0008134|GO:0008022|GO:0044212|GO:0008013|GO:0042393|GO:0003714|GO:…	GO:0005634|GO:0005667|GO:0005654|GO:0017053|GO:0000118|GO:0005876|GO:0005667|GO:0005634|GO:0005667|GO:0005654|GO:0017053|GO:0000118|GO:0005876|GO:0005667|GO:0005634|GO:0005667|GO:0005654|GO:0017053|GO:0000118|GO:0005876|GO:0005634|GO:0005667|GO:0005654|GO:0017053|GO:0000118|GO:0005876|GO:0005634|GO:0005667|GO:0005654|GO:0017053|GO:0000118|GO:0005876	0.639	0.367
7700	ZNF141	0.0235	1	156	HG174_HG254_PATCH	337814	384864	zinc finger protein 141	GO:0006355|GO:0006355|GO:0006366|GO:0006355|GO:0035108|GO:0009653|GO:0006355|GO:0006355|GO:0006366|GO:0006355|GO:0035108|GO:0009653	GO:0003676|GO:0003676|GO:0003676|GO:0046872|GO:0003677|GO:0003676|GO:0003676|GO:0003676|GO:0046872|GO:0003677	GO:0005622|GO:0005622|GO:0005634|GO:0005622|GO:0005622|GO:0005622|GO:0005634|GO:0005622	0.633	0.347
5870	RAB6A	0.0237	1	157	11	73386683	73472182	RAB6A, member RAS oncogene family	GO:0007264|GO:0015031|GO:0007165|GO:0006886|GO:0000042|GO:0006890|GO:0006913|GO:0034067|GO:0006184|GO:0018125|GO:0072385|GO:0007264|GO:0015031|GO:0007165|GO:0006886|GO:0000042|GO:0006890|GO:0006913|GO:0034067|GO:0006184|GO:0018125|GO:0072385|GO:0007264|GO:0015031|GO:0007165|GO:0006886|GO:0000042|GO:0006890|GO:0006913|GO:0034067|GO:0006184|GO:0018125|GO:0072385|GO:0007264|GO:0015031|GO:0007165|GO:…	GO:0005515|GO:0005525|GO:0019904|GO:0003924|GO:0005515|GO:0005525|GO:0019904|GO:0003924|GO:0005515|GO:0005525|GO:0019904|GO:0003924|GO:0005515|GO:0005525|GO:0019904|GO:0003924|GO:0005525|GO:0003924|GO:0005525|GO:0003924|GO:0005515|GO:0005525|GO:0019904|GO:0003924|GO:0005515|GO:0005525|GO:0019904|GO:0003924|GO:0005525|GO:0005525|GO:0005525|GO:0005525|GO:0005525|GO:0005525|GO:0005525|GO:0003924|GO:…	GO:0005634|GO:0005737|GO:0016020|GO:0005829|GO:0000139|GO:0005622|GO:0005794|GO:0005802|GO:0031410|GO:0005634|GO:0005737|GO:0016020|GO:0005829|GO:0000139|GO:0005622|GO:0005794|GO:0005802|GO:0031410|GO:0005634|GO:0005737|GO:0016020|GO:0005829|GO:0000139|GO:0005622|GO:0005794|GO:0005802|GO:0031410|GO:0005634|GO:0005737|GO:0016020|GO:0005829|GO:0000139|GO:0005622|GO:0005794|GO:0005802|GO:0031410|GO:…	0.641	0.331
55663	ZNF446	0.0237	1	157	19	58985384	58992597	zinc finger protein 446	GO:0006351|GO:0006355|GO:0006351|GO:0006355|GO:0006351|GO:0006366|GO:0006355|GO:0006357|GO:0006351|GO:0006355	GO:0003700|GO:0003676|GO:0046872|GO:0003700|GO:0003700|GO:0003676|GO:0046872|GO:0003677|GO:0000981|GO:0003700	GO:0005634|GO:0005622|GO:0005634|GO:0005634|GO:0005622|GO:0005634	0.631	0.344
10193	RNF41	0.0237	1	157	12	56598285	56615717	ring finger protein 41	GO:0016567|GO:0008285|GO:0000209|GO:0030336|GO:0051896|GO:2000377|GO:0043408|GO:0045619|GO:0045637|GO:0097191|GO:0016567|GO:0045619|GO:0045637|GO:0016567|GO:0008285|GO:0000209|GO:0030336|GO:0051896|GO:2000377|GO:0043408|GO:0045619|GO:0045637|GO:0097191|GO:0016567|GO:0008285|GO:0000209|GO:0030336|GO:0051896|GO:2000377|GO:0043408|GO:0045619|GO:0045637|GO:0097191|GO:0016567|GO:0045619|GO:0045637|GO:…	GO:0005515|GO:0008270|GO:0046872|GO:0004842|GO:0016881|GO:0005128|GO:0005135|GO:0031386|GO:0005515|GO:0005515|GO:0008270|GO:0004842|GO:0016881|GO:0005128|GO:0005135|GO:0031386|GO:0005515|GO:0008270|GO:0004842|GO:0016881|GO:0005128|GO:0005135|GO:0031386|GO:0005515|GO:0008270|GO:0046872|GO:0004842|GO:0016881|GO:0005128|GO:0005135|GO:0031386|GO:0005515|GO:0008270|GO:0004842|GO:0016881|GO:0005128|GO:…	GO:0005829|GO:0000151|GO:0005829|GO:0005829|GO:0000151|GO:0000151|GO:0000151	0.634	0.326
6655	SOS2	0.0246	1	163	14	50583847	50698276	son of sevenless homolog 2 (Drosophila)	GO:0007411|GO:0007264|GO:0051056|GO:0035023|GO:0043065|GO:0097190|GO:0048011|GO:0051057|GO:0007264|GO:0051056|GO:0035023	GO:0005515|GO:0005543|GO:0005089|GO:0046982|GO:0005085|GO:0003677|GO:0005543|GO:0005089|GO:0046982|GO:0005085|GO:0003677	GO:0005829|GO:0005622|GO:0005622	0.657	0.333
55280	CWF19L1	0.0249	1	165	10	101992055	102027437	CWF19-like 1, cell cycle control (S. pombe)	GO:0008150|GO:0008150	GO:0003674|GO:0003824|GO:0003674|GO:0003824	GO:0005575|GO:0005575	0.636	0.337
2006	ELN	0.0249	2	1857	HG1257_PATCH	73492746	73534864	elastin	GO:0008283|GO:0001974|GO:0030198|GO:0030833|GO:0009887|GO:0007519|GO:0043149|GO:0007585|GO:0008015|GO:0030198|GO:0008283|GO:0001974|GO:0030198|GO:0030833|GO:0009887|GO:0007519|GO:0043149|GO:0007585|GO:0008015|GO:0008283|GO:0001974|GO:0030198|GO:0030833|GO:0009887|GO:0007519|GO:0043149|GO:0007585|GO:0008015|GO:0008283|GO:0001974|GO:0030198|GO:0030833|GO:0009887|GO:0007519|GO:0043149|GO:0007585|GO:…	GO:0005201|GO:0005515|GO:0050840|GO:0005201|GO:0030023|GO:0005515|GO:0030023|GO:0005201|GO:0005201|GO:0005201|GO:0005201|GO:0005515|GO:0050840|GO:0005201|GO:0030023|GO:0005515|GO:0050840|GO:0005201|GO:0030023|GO:0005515|GO:0050840|GO:0005201|GO:0030023|GO:0005201|GO:0005515|GO:0050840|GO:0005201|GO:0030023|GO:0005201|GO:0005515|GO:0050840|GO:0005201|GO:0030023|GO:0005201|GO:0005515|GO:0050840|GO:…	GO:0005578|GO:0005576|GO:0005739|GO:0005578|GO:0071953|GO:0005576|GO:0005578|GO:0005578|GO:0005578|GO:0005578|GO:0005576|GO:0005739|GO:0005578|GO:0071953|GO:0005576|GO:0005739|GO:0005578|GO:0071953|GO:0005576|GO:0005739|GO:0005578|GO:0071953|GO:0005578|GO:0005576|GO:0005739|GO:0005578|GO:0071953|GO:0005578|GO:0005576|GO:0005739|GO:0005578|GO:0071953|GO:0005578|GO:0005576|GO:0005739|GO:0005578|GO:…	0.65	0.394
10228	STX6	0.025	1	166	1	180941861	180992047	syntaxin 6	GO:0006886|GO:0016192|GO:0042147|GO:0007032|GO:0048193|GO:0006906|GO:0006886|GO:0016192|GO:0007032	GO:0005515|GO:0005484|GO:0005515|GO:0005515|GO:0005484	GO:0016021|GO:0005886|GO:0016020|GO:0048471|GO:0000139|GO:0005794|GO:0005769|GO:0031201|GO:0032588|GO:0030136|GO:0005802|GO:0016021|GO:0005794|GO:0032588	0.631	0.336
2273	FHL1	0.0251	3	5773	X	135229559	135293518	four and a half LIM domains 1	GO:0030154|GO:0030308|GO:2000134|GO:0009887|GO:0007517|GO:0043268|GO:1901016|GO:0003254|GO:0010972|GO:0030154|GO:0030308|GO:2000134|GO:0009887|GO:0007517|GO:0043268|GO:1901016|GO:0003254|GO:0010972|GO:0030154|GO:0030308|GO:2000134|GO:0009887|GO:0007517|GO:0043268|GO:1901016|GO:0003254|GO:0010972|GO:0030154|GO:0030308|GO:2000134|GO:0009887|GO:0007517|GO:0043268|GO:1901016|GO:0003254|GO:0010972|GO:…	GO:0003674|GO:0005515|GO:0008270|GO:0044325|GO:0008270|GO:0008270|GO:0008270|GO:0008270|GO:0008270|GO:0008270|GO:0003674|GO:0005515|GO:0008270|GO:0044325|GO:0003674|GO:0005515|GO:0008270|GO:0044325|GO:0008270|GO:0008270|GO:0003674|GO:0005515|GO:0008270|GO:0044325|GO:0003674|GO:0005515|GO:0008270|GO:0044325|GO:0003674|GO:0005515|GO:0008270|GO:0044325|GO:0003674|GO:0005515|GO:0008270|GO:0044325|GO:…	GO:0005634|GO:0005886|GO:0005737|GO:0005829|GO:0005886|GO:0005737|GO:0005886|GO:0005737|GO:0005886|GO:0005737|GO:0005886|GO:0005737|GO:0005886|GO:0005737|GO:0005886|GO:0005737|GO:0005634|GO:0005886|GO:0005737|GO:0005829|GO:0005634|GO:0005886|GO:0005737|GO:0005829|GO:0005886|GO:0005737|GO:0005886|GO:0005737|GO:0005634|GO:0005886|GO:0005737|GO:0005829|GO:0005634|GO:0005886|GO:0005737|GO:0005829|GO:…	0.653	0.452
25960	GPR124	0.0252	2	1869	8	37641709	37702414	G protein-coupled receptor 124	GO:0002040|GO:0007186|GO:0007218|GO:0007417|GO:0007166|GO:0043542|GO:0045765|GO:0010595|GO:1900747|GO:0050920|GO:0090210|GO:0002040|GO:0007186|GO:0007218|GO:0007417|GO:0007166|GO:0043542|GO:0045765|GO:0010595|GO:1900747|GO:0050920|GO:0090210|GO:0007417|GO:0001525|GO:0045765|GO:0002040|GO:0043542|GO:0050920	GO:0005515|GO:0005515|GO:0004930|GO:0004888|GO:0005515|GO:0004930|GO:0004888	GO:0016021|GO:0005886|GO:0016020|GO:0009986|GO:0016021|GO:0005886|GO:0016020|GO:0009986	0.644	0.417
1545	CYP1B1	0.0252	3	5786	2	38294116	38337044	cytochrome P450, family 1, subfamily B, polypeptide 1	GO:0055114|GO:0044281|GO:0007601|GO:0001525|GO:0009636|GO:0006725|GO:0043542|GO:0019369|GO:0009404|GO:0061298|GO:0006805|GO:0008202|GO:0016125|GO:0019373|GO:0097267|GO:0071603|GO:0055114|GO:0044281|GO:0007601|GO:0001525|GO:0009636|GO:0006725|GO:0043542|GO:0019369|GO:0009404|GO:0061298|GO:0006805|GO:0008202|GO:0016125|GO:0019373|GO:0097267|GO:0071603	GO:0020037|GO:0005506|GO:0009055|GO:0016712|GO:0004497|GO:0016705|GO:0019825|GO:0070330|GO:0016712|GO:0020037|GO:0005506|GO:0009055|GO:0016712|GO:0004497|GO:0016705|GO:0019825|GO:0070330	GO:0005789|GO:0005789	0.652	0.548
5279	PIGC	0.0253	1	168	1	172339329	172413230	phosphatidylinositol glycan anchor biosynthesis, class C	GO:0006506|GO:0044267|GO:0043687|GO:0006501|GO:0016254|GO:0006506|GO:0044267|GO:0043687|GO:0006501|GO:0016254|GO:0006506|GO:0044267|GO:0043687|GO:0006501|GO:0016254	GO:0003824|GO:0017176|GO:0003824|GO:0017176|GO:0003824|GO:0017176	GO:0016021|GO:0005789|GO:0000506|GO:0016021|GO:0005789|GO:0000506|GO:0016021|GO:0005789|GO:0000506	0.646	0.335
8444	DYRK3	0.0256	1	170	HG1293_PATCH	206699097	206747980	dual-specificity tyrosine-(Y)-phosphorylation regulated kinase 3	GO:0006468|GO:0030218|GO:0006468|GO:0030218|GO:0006468|GO:0030218|GO:0006468|GO:0006468|GO:0030218|GO:0006468|GO:0030218|GO:0006468|GO:0030218|GO:0006468|GO:0006468|GO:0030218	GO:0005524|GO:0004674|GO:0000287|GO:0004672|GO:0004713|GO:0016772|GO:0004712|GO:0005524|GO:0005515|GO:0004672|GO:0000287|GO:0005524|GO:0004674|GO:0000287|GO:0004672|GO:0004713|GO:0016772|GO:0004712|GO:0005524|GO:0004672|GO:0016772|GO:0005524|GO:0004674|GO:0000287|GO:0004672|GO:0004713|GO:0016772|GO:0004712|GO:0005524|GO:0004674|GO:0000287|GO:0004672|GO:0004713|GO:0016772|GO:0004712|GO:0005524|GO:…	GO:0005634|GO:0005634|GO:0005634|GO:0005634|GO:0005634|GO:0005634	0.647	0.351
6424	SFRP4	0.0258	3	5826	7	37945543	38065297	secreted frizzled-related protein 4	GO:0008285|GO:0007420|GO:0043433|GO:0009790|GO:0016055|GO:0010628|GO:0043065|GO:0090090|GO:0090263|GO:0009725|GO:0046697|GO:0046329|GO:0060056|GO:0055062|GO:0008406|GO:0001944|GO:0002092|GO:0060429|GO:0022601|GO:0045606|GO:1902174|GO:2000119	GO:0005515|GO:0017147|GO:0042813|GO:0030165|GO:0017147|GO:0005515	GO:0005634|GO:0005737|GO:0005615|GO:0009986|GO:0005576	0.638	0.438
2077	ERF	0.0259	1	172	19	42751724	42759309	Ets2 repressor factor	GO:0000122|GO:0006351|GO:0060707|GO:0006355|GO:0007049|GO:0010668|GO:0060710|GO:0001701|GO:0060707|GO:0006355|GO:0010668|GO:0060710|GO:0060707|GO:0006355|GO:0010668|GO:0060710|GO:0006355	GO:0003700|GO:0003714|GO:0043565|GO:0003700|GO:0043565|GO:0003700|GO:0043565|GO:0003700|GO:0043565	GO:0005634|GO:0005634|GO:0005634	0.631	0.351
9779	TBC1D5	0.0259	1	172	3	17198654	18486309	TBC1 domain family, member 5	GO:0032313|GO:0032313|GO:0032313|GO:0032313|GO:0032313	GO:0005515|GO:0005097|GO:0005515|GO:0005097|GO:0005515|GO:0005097|GO:0005097|GO:0005097	GO:0030904|GO:0030904|GO:0030904	0.633	0.331
51710	ZNF44	0.0259	1	172	19	12335501	12405702	zinc finger protein 44	GO:0006355|GO:0006355|GO:0006351|GO:0006355|GO:0006351|GO:0006355|GO:0006351|GO:0006355|GO:0006351|GO:0006355|GO:0006351|GO:0006355|GO:0006351|GO:0006355|GO:0006355|GO:0006355|GO:0006355|GO:0006355	GO:0003676|GO:0003676|GO:0003676|GO:0046872|GO:0003677|GO:0003676|GO:0046872|GO:0003677|GO:0003676|GO:0046872|GO:0003677|GO:0003676|GO:0046872|GO:0003677|GO:0003676|GO:0046872|GO:0003677|GO:0003676|GO:0046872|GO:0003677|GO:0003676|GO:0046872|GO:0003676|GO:0046872|GO:0003676|GO:0046872|GO:0003676|GO:0046872	GO:0005622|GO:0005622|GO:0005634|GO:0005737|GO:0005622|GO:0015630|GO:0005634|GO:0005737|GO:0005622|GO:0015630|GO:0005634|GO:0005737|GO:0005622|GO:0015630|GO:0005634|GO:0005737|GO:0005622|GO:0015630|GO:0005634|GO:0005737|GO:0005622|GO:0015630|GO:0005634|GO:0005737|GO:0005622|GO:0015630|GO:0005634|GO:0005737|GO:0005622|GO:0015630|GO:0005634|GO:0005737|GO:0005622|GO:0015630|GO:0005622|GO:0005622	0.638	0.333
4237	MFAP2	0.026	3	5845	1	17300997	17307330	microfibrillar-associated protein 2	GO:0030198|GO:0030220|GO:0030198|GO:0030220|GO:0030198|GO:0030220	GO:0001968|GO:0070051|GO:0001968|GO:0070051|GO:0005515|GO:0001968|GO:0070051	GO:0005576|GO:0001527|GO:0005576|GO:0001527|GO:0005576|GO:0001527	0.641	0.455
221092	HNRNPUL2	0.0261	1	173	11	62480102	62494821	heterogeneous nuclear ribonucleoprotein U-like 2	GO:0008150	GO:0005515|GO:0005524|GO:0003676|GO:0016301	GO:0005634|GO:0005634	0.637	0.342
4150	MAZ	0.0261	1	173	16	29817427	29823649	MYC-associated zinc finger protein (purine-binding transcription factor)	GO:0045944|GO:0006367|GO:0006369|GO:0045944|GO:0006367|GO:0006369|GO:0045944|GO:0006367|GO:0006369|GO:0006366|GO:0045944|GO:0045944	GO:0003723|GO:0005515|GO:0046872|GO:0003682|GO:0000981|GO:0000979|GO:0003723|GO:0005515|GO:0046872|GO:0003682|GO:0000981|GO:0000979|GO:0005525|GO:0003723|GO:0005515|GO:0046872|GO:0003677|GO:0003682|GO:0000981|GO:0000979|GO:0003676|GO:0046872|GO:0046872|GO:0003676|GO:0046872|GO:0046872|GO:0003677|GO:0003682|GO:0000981|GO:0046872|GO:0003677|GO:0003682|GO:0000981	GO:0005634|GO:0005737|GO:0005634|GO:0005737|GO:0005634|GO:0005737|GO:0005634|GO:0005737|GO:0005634|GO:0005737	0.638	0.309
3201	HOXA4	0.0261	2	1903	7	27168126	27170418	homeobox A4	GO:0006351|GO:0006355|GO:0048704|GO:0009952|GO:0009653|GO:0007275|GO:0006355|GO:0006351|GO:0006355|GO:0048704|GO:0009952|GO:0009653	GO:0003700|GO:0003677|GO:0043565|GO:0003700|GO:0003677|GO:0043565|GO:0003700|GO:0003677|GO:0043565	GO:0005634|GO:0005634	0.632	0.399
10564	ARFGEF2	0.0264	1	175	20	47538427	47653230	ADP-ribosylation factor guanine nucleotide-exchange factor 2 (brefeldin A-inhibited)	GO:0015031|GO:0035556|GO:0032012|GO:0016192|GO:0006887|GO:0007032|GO:0032760|GO:0001881|GO:0006893|GO:0010256	GO:0005515|GO:0005085|GO:0005086|GO:0017022|GO:0034237|GO:0050811|GO:0005488|GO:0050811|GO:0005515	GO:0016020|GO:0005829|GO:0048471|GO:0000139|GO:0030054|GO:0005802|GO:0031410|GO:0043197|GO:0005815|GO:0055037|GO:0032279|GO:0016023|GO:0005879|GO:0032280|GO:0005802|GO:0005879|GO:0032280|GO:0032279|GO:0043197|GO:0031410|GO:0005737	0.641	0.347
8658	TNKS	0.0264	1	175	8	9413424	9639856	tankyrase, TRF1-interacting ankyrin-related ADP-ribose polymerase	GO:0045944|GO:0007067|GO:0051301|GO:0000209|GO:0015031|GO:0051225|GO:0051028|GO:0016055|GO:0018107|GO:0090263|GO:0043392|GO:0018105|GO:0006471|GO:0007052|GO:0032210|GO:0032212|GO:0070198|GO:0070212|GO:0070213|GO:0045944|GO:0007067|GO:0051301|GO:0000209|GO:0015031|GO:0051225|GO:0051028|GO:0016055|GO:0018107|GO:0090263|GO:0043392|GO:0018105|GO:0006471|GO:0007052|GO:0032210|GO:0032212|GO:0070198|GO:…	GO:0005515|GO:0005515|GO:0008270|GO:0003950|GO:0005515|GO:0003950|GO:0005515|GO:0008270|GO:0003950|GO:0003950	GO:0000139|GO:0000775|GO:0005794|GO:0031965|GO:0005643|GO:0000922|GO:0000784|GO:0000781|GO:0000242|GO:0000139|GO:0000775|GO:0005794|GO:0031965|GO:0005643|GO:0000922|GO:0000784|GO:0000781|GO:0000242	0.64	0.316
11329	STK38	0.0267	1	177	6	36461669	36515247	serine/threonine kinase 38	GO:0006464|GO:0006468|GO:0007243|GO:0043407	GO:0005515|GO:0005524|GO:0004674|GO:0000287|GO:0004672|GO:0004713|GO:0016772|GO:0031435|GO:0005515	GO:0005634|GO:0005886|GO:0005737|GO:0043231|GO:0070688	0.646	0.348
2920	CXCL2	0.0268	2	1929	4	74962752	74965010	chemokine (C-X-C motif) ligand 2	GO:0006954|GO:0006955|GO:0006935|GO:0002237	GO:0005515|GO:0008009	GO:0005576|GO:0005615	0.569	0.52
7799	PRDM2	0.027	1	179	1	14026693	14151574	PR domain containing 2, with ZNF domain	GO:0006351|GO:0006355|GO:0006351|GO:0006355|GO:0006355|GO:0006355|GO:0006351|GO:0006355	GO:0005515|GO:0003700|GO:0005515|GO:0008270|GO:0018024|GO:0003677|GO:0003700|GO:0005515|GO:0008270|GO:0046872|GO:0018024|GO:0003677|GO:0046872|GO:0003677|GO:0046872|GO:0003677|GO:0003700|GO:0005515|GO:0008270|GO:0046872|GO:0018024|GO:0003677	GO:0005634|GO:0005794|GO:0005634|GO:0005794|GO:0005634|GO:0005794|GO:0005634|GO:0005794|GO:0005634|GO:0005794	0.632	0.309
712	C1QA	0.027	2	1937	LRG_22	5001	8058	complement component 1, q subcomponent, A chain	GO:0006956|GO:0006958|GO:0045087|GO:0007267|GO:0006958|GO:0006956|GO:0006958|GO:0045087|GO:0007267|GO:0006956|GO:0006958|GO:0045087|GO:0007267	GO:0005515|GO:0005515|GO:0005515|GO:0005515	GO:0005576|GO:0005581|GO:0005602|GO:0005576|GO:0005581|GO:0005602|GO:0005576|GO:0005581|GO:0005602	0.562	0.446
649	BMP1	0.0274	1	182	8	22022249	22069839	bone morphogenetic protein 1	GO:0006508|GO:0030154|GO:0007275|GO:0044281|GO:0001501|GO:0001502|GO:0030198|GO:0042157|GO:0001503|GO:0061036|GO:0006508|GO:0030154|GO:0007275|GO:0044281|GO:0001501|GO:0001502|GO:0030198|GO:0042157|GO:0001503|GO:0061036|GO:0006508|GO:0006508|GO:0030154|GO:0007275|GO:0044281|GO:0001501|GO:0001502|GO:0030198|GO:0042157|GO:0001503|GO:0061036|GO:0006508|GO:0006508|GO:0006508|GO:0006508|GO:0030154|GO:…	GO:0005515|GO:0004222|GO:0008270|GO:0005509|GO:0008083|GO:0008237|GO:0008233|GO:0005125|GO:0004222|GO:0005515|GO:0004222|GO:0008270|GO:0005509|GO:0008083|GO:0008237|GO:0008233|GO:0005125|GO:0004222|GO:0005515|GO:0004222|GO:0008270|GO:0005509|GO:0008083|GO:0008237|GO:0008233|GO:0005125|GO:0004222|GO:0004222|GO:0004222|GO:0008270|GO:0008237|GO:0005515|GO:0004222|GO:0008270|GO:0005509|GO:0008083|GO:…	GO:0005576|GO:0005615|GO:0005794|GO:0005578|GO:0031988|GO:0005576|GO:0005615|GO:0005794|GO:0005578|GO:0005576|GO:0005615|GO:0005794|GO:0005578|GO:0005576|GO:0005615|GO:0005794|GO:0005578|GO:0005576|GO:0005615|GO:0005794|GO:0005578|GO:0005576|GO:0005615|GO:0005794|GO:0005578|GO:0005576|GO:0005615|GO:0005794|GO:0005578	0.647	0.359
83468	GLT8D2	0.0276	3	5959	12	104382762	104457961	glycosyltransferase 8 domain containing 2		GO:0016757|GO:0016757|GO:0016757	GO:0016021|GO:0016021|GO:0016021	0.653	0.457
79156	PLEKHF1	0.0278	2	1966	19	30155963	30166364	pleckstrin homology domain containing, family F (with FYVE domain) member 1	GO:0006915|GO:0072659|GO:0007032|GO:0010508|GO:0016050|GO:2001244|GO:0006915|GO:0072659|GO:0007032|GO:0010508|GO:0016050	GO:0005543|GO:0046872|GO:0010314|GO:0032266|GO:0070273|GO:0005543|GO:0046872|GO:0010314|GO:0032266|GO:0070273|GO:0005543	GO:0005634|GO:0005737|GO:0048471|GO:0010008|GO:0005764|GO:0005768|GO:0005765|GO:0005634|GO:0005737|GO:0048471|GO:0010008|GO:0005764|GO:0005768|GO:0005765|GO:0005764|GO:0005764	0.633	0.44
9457	FHL5	0.0279	1	185	6	97010424	97064512	four and a half LIM domains 5	GO:0045944|GO:0045944|GO:0045944	GO:0005515|GO:0008270|GO:0003713|GO:0005515|GO:0008270|GO:0003713|GO:0005515|GO:0005515|GO:0008270|GO:0003713	GO:0005634|GO:0005634|GO:0005634	0.561	0.357
10518	CIB2	0.0279	1	185	15	78396948	78423886	calcium and integrin binding family member 2	GO:0045494|GO:0007229|GO:0055074|GO:0045494|GO:0007229|GO:0055074|GO:0045494|GO:0055074|GO:0045494|GO:0055074|GO:0045494|GO:0055074	GO:0005515|GO:0005509|GO:0032403|GO:0005178|GO:0005509|GO:0005509|GO:0005509|GO:0005509|GO:0005509|GO:0005509	GO:0001917|GO:0005927|GO:0042383|GO:0031594|GO:0001917|GO:0001917|GO:0001917|GO:0001917	0.632	0.32
2627	GATA6	0.0279	2	1968	18	19749404	19782491	GATA binding protein 6	GO:0000122|GO:0045944|GO:0006915|GO:0045893|GO:0043066|GO:0006366|GO:0045892|GO:0006355|GO:0042493|GO:0008584|GO:0001701|GO:0001889|GO:0045766|GO:0007596|GO:0060510|GO:0055007|GO:0014898|GO:0043627|GO:0071456|GO:0035239|GO:0060045|GO:0051145|GO:0060430|GO:0003148|GO:0006644|GO:0071773|GO:0048645|GO:0060947|GO:0070848|GO:0071158|GO:0060486|GO:0071371|GO:0032911|GO:0051891|GO:0060575|GO:0003309|GO:…	GO:0003700|GO:0005515|GO:0008270|GO:0003677|GO:0043565|GO:0003682|GO:0019901|GO:0000981|GO:0003705|GO:0008134|GO:0000979|GO:0044212|GO:0001103|GO:0005515|GO:0003700|GO:0008134|GO:0003700|GO:0005515|GO:0008270|GO:0003677|GO:0043565|GO:0003682|GO:0019901|GO:0000981|GO:0003705|GO:0008134|GO:0000979|GO:0044212|GO:0001103	GO:0005634|GO:0005667|GO:0005654|GO:0005634|GO:0005634|GO:0005667|GO:0005654	0.556	0.471
5990	RFX2	0.028	1	186	19	5993175	6199583	regulatory factor X, 2 (influences HLA class II expression)	GO:0006351|GO:0006355|GO:0006351|GO:0006355|GO:0006351|GO:0006355|GO:0006351|GO:0006355|GO:0006351|GO:0006355|GO:0006351|GO:0006355|GO:0006355|GO:0006355|GO:0006355|GO:0006355|GO:0006355|GO:0006355|GO:0006355|GO:0006355|GO:0006355|GO:0006355|GO:0006355|GO:0006355|GO:0006355|GO:0006355|GO:0006355|GO:0006355	GO:0003677|GO:0003677|GO:0003677|GO:0003677|GO:0003677|GO:0003677|GO:0003677|GO:0003677|GO:0003677|GO:0003677|GO:0003677|GO:0003677|GO:0003677|GO:0003677|GO:0003677|GO:0003677|GO:0003677|GO:0003677|GO:0003677|GO:0003677|GO:0003677|GO:0003677	GO:0005634|GO:0005634|GO:0005634|GO:0005634|GO:0005634|GO:0005634|GO:0005634|GO:0005634|GO:0005634|GO:0005634|GO:0005634|GO:0005634|GO:0005634|GO:0005634|GO:0005634|GO:0005634|GO:0005634|GO:0005634	0.649	0.358
9874	TLK1	0.0282	1	187	2	171847333	172087824	tousled-like kinase 1	GO:0006974|GO:0035556|GO:0007049|GO:0006468|GO:0006886|GO:0016568|GO:0001672|GO:0006974|GO:0035556|GO:0007049|GO:0006468|GO:0006886|GO:0016568|GO:0001672|GO:0006974|GO:0035556|GO:0007049|GO:0006468|GO:0006886|GO:0016568|GO:0001672|GO:0006974|GO:0035556|GO:0007049|GO:0006468|GO:0006886|GO:0016568|GO:0001672|GO:0006974|GO:0035556|GO:0007049|GO:0006468|GO:0006886|GO:0016568|GO:0001672	GO:0005524|GO:0004674|GO:0004672|GO:0004713|GO:0016772|GO:0005524|GO:0004674|GO:0004672|GO:0004713|GO:0016772|GO:0005524|GO:0004674|GO:0004672|GO:0004713|GO:0016772|GO:0005524|GO:0004674|GO:0004672|GO:0004713|GO:0016772|GO:0016301|GO:0005524|GO:0004674|GO:0004672|GO:0004713|GO:0016772	GO:0005634|GO:0005634|GO:0005634|GO:0005634|GO:0005634|GO:0005634|GO:0005634	0.646	0.337
23265	EXOC7	0.0282	1	187	17	74077087	74117657	exocyst complex component 7	GO:0015031|GO:0006887|GO:0044267|GO:0015031|GO:0006887|GO:0044267|GO:0015031|GO:0006887|GO:0044267|GO:0006887|GO:0015031|GO:0006887|GO:0044267|GO:0006887|GO:0015031|GO:0006887|GO:0044267|GO:0006887|GO:0006887|GO:0006887|GO:0006887	GO:0005515|GO:0005515|GO:0005515|GO:0005515|GO:0005515|GO:0005515	GO:0005886|GO:0005829|GO:0005815|GO:0000145|GO:0032584|GO:0034451|GO:0005886|GO:0005829|GO:0005815|GO:0000145|GO:0032584|GO:0034451|GO:0005886|GO:0005829|GO:0005815|GO:0000145|GO:0032584|GO:0034451|GO:0000145|GO:0032584|GO:0005886|GO:0005829|GO:0005815|GO:0000145|GO:0032584|GO:0034451|GO:0000145|GO:0032584|GO:0005886|GO:0005829|GO:0005815|GO:0000145|GO:0032584|GO:0034451|GO:0000145|GO:0032584|GO:…	0.637	0.322
5339	PLEC	0.0282	2	1979	8	144989321	145050902	plectin	GO:0006915|GO:0030198|GO:0031581|GO:0006921|GO:0034329|GO:0046417|GO:0006915|GO:0030198|GO:0031581|GO:0006921|GO:0034329|GO:0046417|GO:0006915|GO:0030198|GO:0031581|GO:0006921|GO:0034329|GO:0046417|GO:0006915|GO:0030198|GO:0031581|GO:0006921|GO:0034329|GO:0046417|GO:0006915|GO:0030198|GO:0031581|GO:0006921|GO:0034329|GO:0046417|GO:0006915|GO:0030198|GO:0031581|GO:0006921|GO:0034329|GO:0046417|GO:…	GO:0005515|GO:0003779|GO:0030506|GO:0008307|GO:0005515|GO:0003779|GO:0030506|GO:0008307|GO:0005515|GO:0003779|GO:0030506|GO:0008307|GO:0005515|GO:0003779|GO:0030506|GO:0008307|GO:0005515|GO:0003779|GO:0030506|GO:0008307|GO:0005515|GO:0003779|GO:0030506|GO:0008307|GO:0005515|GO:0003779|GO:0030506|GO:0008307|GO:0005515|GO:0003779|GO:0030506|GO:0008307|GO:0005515|GO:0003779|GO:0030506|GO:0008307|GO:…	GO:0005886|GO:0005737|GO:0005829|GO:0005856|GO:0042383|GO:0005925|GO:0043292|GO:0045111|GO:0030056|GO:0043034|GO:0016528|GO:0005886|GO:0005737|GO:0005829|GO:0005856|GO:0042383|GO:0005925|GO:0043292|GO:0045111|GO:0030056|GO:0043034|GO:0016528|GO:0005886|GO:0005737|GO:0005829|GO:0005856|GO:0042383|GO:0005925|GO:0043292|GO:0045111|GO:0030056|GO:0043034|GO:0016528|GO:0005886|GO:0005737|GO:0005829|GO:…	0.637	0.442
7727	ZNF174	0.0283	1	188	16	3451235	3459370	zinc finger protein 174	GO:0000122|GO:0006366|GO:0045892|GO:0006355|GO:0000122|GO:0006366|GO:0045892|GO:0006355|GO:0000122|GO:0006366|GO:0045892|GO:0006355|GO:0000122|GO:0006366|GO:0045892|GO:0006355|GO:0000122|GO:0006351|GO:0006355	GO:0003700|GO:0042803|GO:0046872|GO:0000981|GO:0044212|GO:0003700|GO:0042803|GO:0046872|GO:0000981|GO:0044212|GO:0003700|GO:0042803|GO:0046872|GO:0000981|GO:0044212|GO:0003700|GO:0042803|GO:0046872|GO:0000981|GO:0044212|GO:0003700	GO:0005634|GO:0005737|GO:0015629|GO:0005634|GO:0005737|GO:0015629|GO:0005634|GO:0005737|GO:0015629|GO:0005634|GO:0005737|GO:0015629|GO:0005634	0.638	0.312
5663	PSEN1	0.0285	1	189	14	73603126	73690399	presenilin 1	GO:0035556|GO:0035556|GO:0035556|GO:0035556|GO:0000122|GO:0001764|GO:0006974|GO:0015031|GO:0007613|GO:0006979|GO:0035556|GO:0034205|GO:0009791|GO:0001756|GO:0000186|GO:0043065|GO:0006486|GO:0007219|GO:0051966|GO:0043406|GO:0032436|GO:0043524|GO:0021795|GO:0051604|GO:0048666|GO:0030326|GO:0001708|GO:0048538|GO:0051402|GO:0048705|GO:0006839|GO:0001568|GO:0043393|GO:0042640|GO:0048167|GO:0000045|GO:…	GO:0004190|GO:0004190|GO:0004190|GO:0004190|GO:0004190|GO:0045296|GO:0004190|GO:0004190|GO:0005515|GO:0004190|GO:0045296|GO:0030165|GO:0005262|GO:0008013|GO:0004175|GO:0005515|GO:0004190|GO:0045296|GO:0030165|GO:0005262|GO:0008013|GO:0004175|GO:0005515|GO:0004190|GO:0045296|GO:0030165|GO:0005262|GO:0008013|GO:0004175|GO:0005515|GO:0004175|GO:0008233|GO:0004190|GO:0004190|GO:0045296|GO:0004190|GO:…	GO:0016021|GO:0016021|GO:0016021|GO:0016021|GO:0016021|GO:0005634|GO:0005886|GO:0030424|GO:0009986|GO:0045121|GO:0005743|GO:0031410|GO:0043025|GO:0043234|GO:0031594|GO:0043198|GO:0030426|GO:0035253|GO:0005765|GO:0016021|GO:0016021|GO:0016021|GO:0005634|GO:0005886|GO:0030424|GO:0005739|GO:0005789|GO:0016020|GO:0048471|GO:0000139|GO:0005783|GO:0009986|GO:0005794|GO:0045121|GO:0005743|GO:0031965|GO:…	0.638	0.346
7026	NR2F2	0.0285	2	1990	15	96869167	96883492	nuclear receptor subfamily 2, group F, member 2	GO:0000122|GO:0060707|GO:0001764|GO:0045893|GO:0045892|GO:0009566|GO:0006629|GO:0006355|GO:0007165|GO:0006357|GO:0048514|GO:0032355|GO:0009952|GO:0001893|GO:0060674|GO:0030900|GO:0001937|GO:0007519|GO:0045736|GO:0060173|GO:0010596|GO:0001945|GO:0009956|GO:0043401|GO:0030522|GO:0060849|GO:0000122|GO:0060707|GO:0001764|GO:0045893|GO:0045892|GO:0009566|GO:0006629|GO:0006355|GO:0007165|GO:0006357|GO:…	GO:0003700|GO:0003714|GO:0005515|GO:0042803|GO:0008270|GO:0043565|GO:0003707|GO:0004879|GO:0001972|GO:0003700|GO:0003714|GO:0005515|GO:0042803|GO:0008270|GO:0043565|GO:0003707|GO:0004879|GO:0001972|GO:0003677|GO:0003700|GO:0043565|GO:0003707|GO:0004879|GO:0003700|GO:0003714|GO:0005515|GO:0042803|GO:0008270|GO:0043565|GO:0003707|GO:0004879|GO:0001972|GO:0003700|GO:0003714|GO:0005515|GO:0042803|GO:…	GO:0005634|GO:0005634|GO:0005634|GO:0005634|GO:0005634	0.583	0.452
1432	MAPK14	0.0286	1	190	6	35995488	36079013	mitogen-activated protein kinase 14	GO:0006351|GO:0045944|GO:0045087|GO:0006915|GO:0001525|GO:0007165|GO:0010467|GO:0016070|GO:0016071|GO:0006950|GO:0006468|GO:0000187|GO:2000379|GO:0000902|GO:0006006|GO:0007596|GO:0030168|GO:0007166|GO:0006935|GO:0006928|GO:0018105|GO:0002224|GO:0031663|GO:0051090|GO:0007243|GO:0000077|GO:0030316|GO:0032495|GO:0051146|GO:0042770|GO:0007265|GO:0007519|GO:0002062|GO:0042692|GO:0042307|GO:0045648|GO:…	GO:0005515|GO:0005524|GO:0004708|GO:0004674|GO:0004672|GO:0016773|GO:0004707|GO:0004713|GO:0051525|GO:0016772|GO:0004674|GO:0005515|GO:0016301|GO:0005515|GO:0005524|GO:0004708|GO:0004674|GO:0004672|GO:0016773|GO:0004707|GO:0004713|GO:0051525|GO:0016772|GO:0005524|GO:0004672|GO:0004707|GO:0004713|GO:0051525|GO:0016772|GO:0005524|GO:0004672|GO:0004707|GO:0016772|GO:0005515|GO:0005524|GO:0004708|GO:…	GO:0005634|GO:0005737|GO:0005739|GO:0016020|GO:0005829|GO:0005654|GO:0000922|GO:0005737|GO:0005623|GO:0005634|GO:0005737|GO:0005739|GO:0016020|GO:0005829|GO:0005654|GO:0000922|GO:0005634|GO:0005739|GO:0005829|GO:0000922|GO:0005634|GO:0005737|GO:0005739|GO:0016020|GO:0005829|GO:0005654|GO:0000922|GO:0005634|GO:0005739|GO:0005829|GO:0000922	0.648	0.349
335	APOA1	0.0288	1	191	11	116706467	116708666	apolipoprotein A-I	GO:0055085|GO:0044255|GO:0044281|GO:0007186|GO:0008203|GO:0042493|GO:0018158|GO:0050728|GO:0001932|GO:0007596|GO:0030168|GO:0006869|GO:0042157|GO:0014012|GO:0030325|GO:0043627|GO:0007584|GO:0031100|GO:0030301|GO:0042632|GO:0019915|GO:0050821|GO:0070328|GO:0006695|GO:0043534|GO:0060192|GO:0008211|GO:0001523|GO:0002576|GO:0033344|GO:0042158|GO:0033700|GO:0043691|GO:0034115|GO:0060761|GO:0006656|GO:…	GO:0005515|GO:0005543|GO:0008289|GO:0001540|GO:0019899|GO:0042802|GO:0015485|GO:0017127|GO:0008035|GO:0005548|GO:0034190|GO:0034191|GO:0055102|GO:0060228|GO:0070653|GO:0005515|GO:0005543|GO:0008289|GO:0001540|GO:0019899|GO:0042802|GO:0015485|GO:0017127|GO:0008035|GO:0005548|GO:0034190|GO:0034191|GO:0055102|GO:0060228|GO:0070653|GO:0008289|GO:0005515|GO:0005543|GO:0008289|GO:0001540|GO:0019899|GO:…	GO:0005634|GO:0005886|GO:0005576|GO:0005829|GO:0005615|GO:0031410|GO:0005769|GO:0030139|GO:0034364|GO:0005788|GO:0034361|GO:0034366|GO:0071682|GO:0034774|GO:0005634|GO:0005886|GO:0005576|GO:0005829|GO:0005615|GO:0031410|GO:0005769|GO:0030139|GO:0034364|GO:0005788|GO:0034361|GO:0034366|GO:0071682|GO:0034774|GO:0005576|GO:0005634|GO:0005886|GO:0005576|GO:0005829|GO:0005615|GO:0031410|GO:0005769|GO:…	0.585	0.349
5239	PGM5	0.0288	1	191	9	70943224	71145977	phosphoglucomutase 5	GO:0007155|GO:0005975|GO:0006006|GO:0007155|GO:0005975|GO:0006006|GO:0005975|GO:0007155|GO:0005975|GO:0006006|GO:0007155|GO:0005975|GO:0006006|GO:0005975	GO:0005198|GO:0000287|GO:0016868|GO:0005198|GO:0000287|GO:0016868|GO:0000287|GO:0016868|GO:0005198|GO:0000287|GO:0016868|GO:0005198|GO:0000287|GO:0016868|GO:0005515|GO:0000287|GO:0016868	GO:0042383|GO:0014704|GO:0005925|GO:0005913|GO:0009898|GO:0030018|GO:0043034|GO:0001725|GO:0016010|GO:0005914|GO:0042383|GO:0014704|GO:0005925|GO:0005913|GO:0009898|GO:0030018|GO:0043034|GO:0001725|GO:0016010|GO:0005914|GO:0042383|GO:0014704|GO:0005925|GO:0005913|GO:0009898|GO:0030018|GO:0043034|GO:0001725|GO:0016010|GO:0005914|GO:0042383|GO:0014704|GO:0005925|GO:0005913|GO:0009898|GO:0030018|GO:…	0.565	0.337
639	PRDM1	0.0289	2	2007	6	106534195	106557814	PR domain containing 1, with ZNF domain	GO:0000122|GO:0006351|GO:0010628|GO:0045165|GO:0001892|GO:0007281|GO:0042462|GO:0001893|GO:0030889|GO:0031665|GO:0045579|GO:0000122|GO:0006351|GO:0010628|GO:0045165|GO:0001892|GO:0007281|GO:0042462|GO:0001893|GO:0030889|GO:0031665|GO:0045579|GO:0001701|GO:0060707|GO:0000122|GO:0010628|GO:0045165|GO:0001892|GO:0007281|GO:0042462|GO:0001893|GO:0030889|GO:0031665|GO:0045579|GO:0000122|GO:0006351|GO:…	GO:0003700|GO:0005515|GO:0046872|GO:0043565|GO:0008168|GO:0042826|GO:0003700|GO:0005515|GO:0046872|GO:0043565|GO:0008168|GO:0042826|GO:0005515|GO:0043565|GO:0042826|GO:0005515|GO:0003700|GO:0005515|GO:0046872|GO:0043565|GO:0008168|GO:0042826	GO:0005634|GO:0005737|GO:0005634|GO:0005737|GO:0005634|GO:0005737	0.639	0.445
55793	FAM63A	0.0291	1	193	1	150969025	150980851	family with sequence similarity 63, member A	GO:0008150|GO:0008150|GO:0008150|GO:0008150		GO:0005575|GO:0005575|GO:0005575|GO:0005575	0.631	0.367
2878	GPX3	0.0291	3	6067	5	150400124	150408554	glutathione peroxidase 3 (plasma)	GO:0042744|GO:0055114|GO:0006979|GO:0051289|GO:0006982|GO:0042744|GO:0055114|GO:0006979|GO:0055114|GO:0006979|GO:0055114|GO:0006979|GO:0055114|GO:0006979|GO:0055114|GO:0006979|GO:0055114|GO:0006979	GO:0008134|GO:0008430|GO:0004602|GO:0004602|GO:0004602|GO:0004602|GO:0004602|GO:0004602|GO:0004602	GO:0005615	0.632	0.499
10631	POSTN	0.0293	2	2019	13	38136720	38172981	periostin, osteoblast specific factor	GO:0001501|GO:0007155|GO:0009888|GO:0030198|GO:0008593|GO:0007155|GO:0001501|GO:0007155|GO:0009888|GO:0030198|GO:0008593|GO:0001501|GO:0007155|GO:0009888|GO:0030198|GO:0008593	GO:0005515|GO:0005515|GO:0008201|GO:0008201|GO:0005515|GO:0005515|GO:0008201|GO:0005515|GO:0008201|GO:0005515	GO:0005794|GO:0005578|GO:0031012|GO:0005578|GO:0005794|GO:0005578|GO:0031012|GO:0005794|GO:0005578|GO:0031012	0.624	0.445
29969	MDFIC	0.0296	2	2031	7	114562209	114659256	MyoD family inhibitor domain containing	GO:0006351|GO:0045893|GO:0045892|GO:0007257|GO:0042308|GO:0019048|GO:0030111|GO:0050434|GO:0006351|GO:0045893|GO:0045892|GO:0042254|GO:0007257|GO:0001522|GO:0042308|GO:0019048|GO:0030111|GO:0050434|GO:0045892|GO:0042308	GO:0005515|GO:0008134|GO:0030332|GO:0030957|GO:0005515|GO:0008134|GO:0030332|GO:0030515|GO:0030957|GO:0005515	GO:0005634|GO:0005737|GO:0005730|GO:0005794|GO:0005634|GO:0005737|GO:0005730|GO:0005794|GO:0072588|GO:0005634|GO:0005794	0.631	0.475
10003	NAALAD2	0.0297	1	197	11	89864683	89926062	N-acetylated alpha-linked acidic dipeptidase 2	GO:0006508|GO:0042135|GO:0006508|GO:0042135|GO:0006508|GO:0042135|GO:0006508|GO:0042135|GO:0006508|GO:0042135|GO:0006508|GO:0042135|GO:0006508|GO:0042135	GO:0004180|GO:0050129|GO:0046872|GO:0008237|GO:0008233|GO:0008236|GO:0004180|GO:0016805|GO:0050129|GO:0008239|GO:0004180|GO:0050129|GO:0008233|GO:0004180|GO:0050129|GO:0008233|GO:0004180|GO:0050129|GO:0004180|GO:0050129|GO:0004180|GO:0050129	GO:0016021|GO:0016021|GO:0016021|GO:0016021|GO:0016021|GO:0016021|GO:0016021	0.546	0.319
2733	GLE1	0.0297	1	197	9	131266979	131304567	GLE1 RNA export mediator	GO:0015031|GO:0016973|GO:0006406|GO:0015031|GO:0016973|GO:0006406|GO:0016973		GO:0005737|GO:0005643|GO:0005737|GO:0005643|GO:0005643	0.638	0.324
57720	GPR107	0.0298	1	198	HG1502_PATCH	132815705	132902448	G protein-coupled receptor 107	GO:0007186|GO:0019236|GO:0007186|GO:0019236|GO:0007186|GO:0019236|GO:0007186|GO:0019236		GO:0016021|GO:0016021|GO:0016021|GO:0016021|GO:0016021|GO:0016021	0.631	0.332
79649	MAP7D3	0.03	1	199	X	135295381	135338641	MAP7 domain containing 3	GO:0000226|GO:0000226|GO:0000226|GO:0000226		GO:0005634|GO:0005737|GO:0005874|GO:0005813|GO:0005819|GO:0005634|GO:0005737|GO:0005874|GO:0005813|GO:0005819|GO:0005634|GO:0005737|GO:0005874|GO:0005813|GO:0005819|GO:0005634|GO:0005737|GO:0005874|GO:0005813|GO:0005819	0.633	0.362
5187	PER1	0.0301	1	200	17	8043790	8059824	period circadian clock 1	GO:0000122|GO:0006351|GO:0045892|GO:0007165|GO:0009416|GO:0032922|GO:0007623|GO:0009649|GO:0045892|GO:0000122|GO:0007165|GO:0009416|GO:0007623|GO:0000122|GO:0007165|GO:0009416|GO:0007623|GO:0007165|GO:0000122|GO:0006355|GO:0007165|GO:0009416|GO:0007623|GO:0000122|GO:0009416|GO:0007623	GO:0005515|GO:0000978|GO:0004871|GO:0000988|GO:0070888|GO:0005515|GO:0004871|GO:0000988|GO:0005515|GO:0004871|GO:0000988|GO:0005515|GO:0004871|GO:0005515|GO:0004871|GO:0000988|GO:0000988	GO:0005634|GO:0005737|GO:0005634|GO:0005634|GO:0005634|GO:0005634	0.636	0.364
22893	BAHD1	0.0301	1	200	15	40731920	40760441	bromo adjacent homology domain containing 1	GO:0006351|GO:0045892|GO:0031507|GO:0006351|GO:0045892|GO:0031507|GO:0006351|GO:0045892|GO:0031507	GO:0005515|GO:0003677|GO:0003682|GO:0005515|GO:0003677|GO:0003682|GO:0005515|GO:0003677|GO:0003682	GO:0005694|GO:0005677|GO:0005694|GO:0005677|GO:0005694|GO:0005677	0.63	0.332
51360	MBTPS2	0.0304	1	202	X	21857754	21903542	membrane-bound transcription factor peptidase, site 2	GO:0006508|GO:0044281|GO:0008203|GO:0044267|GO:0030968|GO:0006987|GO:0006508	GO:0005515|GO:0004222|GO:0046872|GO:0005515|GO:0004222	GO:0016021|GO:0005737|GO:0000139|GO:0016020	0.645	0.335
24149	ZNF318	0.0304	1	202	6	43274872	43337216	zinc finger protein 318	GO:0006351|GO:0006355|GO:0007126|GO:0006351|GO:0006355|GO:0007126	GO:0008270|GO:0003676|GO:0008270|GO:0003676	GO:0005634|GO:0005737|GO:0005634|GO:0005634|GO:0005737	0.638	0.334
23452	ANGPTL2	0.0308	2	2071	9	129849611	129885162	angiopoietin-like 2	GO:0007275	GO:0005102	GO:0005615	0.633	0.411
3667	IRS1	0.0309	2	2076	2	227596033	227664475	insulin receptor substrate 1	GO:0038095|GO:0045087|GO:0042593|GO:0008284|GO:0016042|GO:0007165|GO:0048015|GO:0046627|GO:0008286|GO:0034504|GO:2001275|GO:0032868|GO:0010468|GO:0030335|GO:0032869|GO:0002053|GO:0043491|GO:0030879|GO:0008543|GO:0046676|GO:0045725|GO:0048009|GO:0043434|GO:0060397|GO:0007173|GO:0046326|GO:0043552|GO:0014065|GO:0046628|GO:0032000|GO:0048011|GO:0010907|GO:0032869|GO:0043552	GO:0005515|GO:0005543|GO:0042169|GO:0004871|GO:0005158|GO:0005080|GO:0043548|GO:0005068|GO:0005159|GO:0005515|GO:0019901|GO:0043548	GO:0005634|GO:0005886|GO:0005737|GO:0005829|GO:0043231|GO:0005901|GO:0005899|GO:0005886|GO:0005737|GO:0005634	0.609	0.446
6871	TADA2A	0.031	1	206	17	35766965	35839835	transcriptional adaptor 2A	GO:0006366|GO:0007067|GO:0001932|GO:0031063|GO:0031647|GO:0090043|GO:0043966|GO:0007067|GO:0001932|GO:0031063|GO:0031647|GO:0090043|GO:0006366|GO:0007067|GO:0001932|GO:0031063|GO:0031647|GO:0090043|GO:0043966|GO:0006366|GO:0007067|GO:0001932|GO:0031063|GO:0031647|GO:0090043|GO:0043966|GO:0006366|GO:0007067|GO:0001932|GO:0031063|GO:0031647|GO:0090043|GO:0043966|GO:0007067|GO:0001932|GO:0031063|GO:…	GO:0003700|GO:0005515|GO:0008270|GO:0003677|GO:0003682|GO:0003712|GO:0004402|GO:0008270|GO:0008270|GO:0003677|GO:0003700|GO:0005515|GO:0008270|GO:0003677|GO:0003682|GO:0003712|GO:0004402|GO:0003700|GO:0008270|GO:0003677|GO:0003682|GO:0003712|GO:0004402|GO:0003700|GO:0005515|GO:0008270|GO:0003677|GO:0003682|GO:0003712|GO:0004402|GO:0003677|GO:0003682|GO:0003677|GO:0003682|GO:0003677|GO:0003682|GO:…	GO:0005634|GO:0005694|GO:0072686|GO:0005671|GO:0000125|GO:0005634|GO:0072686|GO:0005671|GO:0005634|GO:0005694|GO:0072686|GO:0005671|GO:0000125|GO:0005634|GO:0005694|GO:0072686|GO:0005671|GO:0000125|GO:0005634|GO:0005694|GO:0072686|GO:0005671|GO:0000125|GO:0072686|GO:0005671|GO:0072686|GO:0005671|GO:0005634|GO:0005694|GO:0072686|GO:0005671|GO:0000125	0.652	0.32
10526	IPO8	0.031	1	206	12	30781922	30848920	importin 8	GO:0007165|GO:0006886|GO:0007165|GO:0006886|GO:0006886|GO:0006886|GO:0006886	GO:0005515|GO:0008536|GO:0005488|GO:0005515|GO:0008536|GO:0005488|GO:0005488|GO:0005488|GO:0008536|GO:0005488|GO:0005488|GO:0008536|GO:0005488|GO:0008536|GO:0005488	GO:0005634|GO:0005737|GO:0005634|GO:0005737	0.656	0.333
55195	C14orf105	0.0312	1	207	14	57936019	57960585	chromosome 14 open reading frame 105				0.464	0.326
9509	ADAMTS2	0.0312	2	2087	5	178537852	178772431	ADAM metallopeptidase with thrombospondin type 1 motif, 2	GO:0006508|GO:0007283|GO:0030198|GO:0030574|GO:0030199|GO:0030324|GO:0016485|GO:0043588|GO:0006508|GO:0007283|GO:0030198|GO:0030574|GO:0030199|GO:0030324|GO:0016485|GO:0043588	GO:0004222|GO:0008270|GO:0008237|GO:0008233|GO:0004222|GO:0008270|GO:0008237	GO:0005576|GO:0005578|GO:0031012|GO:0005576|GO:0005578	0.646	0.397
5939	RBMS2	0.0313	1	208	12	56915713	56984745	RNA binding motif, single stranded interacting protein 2	GO:0006396	GO:0000166|GO:0003723|GO:0003676|GO:0000166|GO:0003723|GO:0003676|GO:0000166|GO:0000166|GO:0003676	GO:0005634	0.638	0.399
687	KLF9	0.0314	1	209	9	72999503	73029540	Kruppel-like factor 9	GO:0006351|GO:0007566|GO:0006357|GO:0097067|GO:0050847|GO:0006355	GO:0003700|GO:0046872|GO:0003677	GO:0005634	0.633	0.397
7227	TRPS1	0.0315	2	2096	8	116420724	116821899	trichorhinophalangeal syndrome I	GO:0000122|GO:0006366|GO:0001501|GO:0045892|GO:0006355|GO:0006607|GO:0032330|GO:0002062|GO:1902043|GO:0007178|GO:0000122|GO:0006366|GO:0001501|GO:0006355|GO:0006607|GO:0032330|GO:0006355|GO:0000122|GO:0006366|GO:0001501|GO:0006355|GO:0006607|GO:0032330|GO:0006355|GO:0045892|GO:0045892|GO:0045892	GO:0003700|GO:0005515|GO:0008270|GO:0046872|GO:0043565|GO:0005515|GO:0003700|GO:0005515|GO:0008270|GO:0046872|GO:0043565|GO:0003700|GO:0008270|GO:0046872|GO:0043565|GO:0003700|GO:0005515|GO:0008270|GO:0046872|GO:0043565|GO:0003700|GO:0008270|GO:0043565|GO:0046872|GO:0046872	GO:0005634|GO:0005634|GO:0005634|GO:0005634	0.632	0.45
7850	IL1R2	0.0319	2	2110	2	102608306	102645006	interleukin 1 receptor, type II	GO:0006955|GO:0006955|GO:0006955	GO:0005515|GO:0004908|GO:0004910|GO:0005515|GO:0004908|GO:0004910|GO:0005515|GO:0004910|GO:0005515|GO:0004908|GO:0004910	GO:0016021|GO:0005886|GO:0005576|GO:0016021|GO:0005886|GO:0005576|GO:0016021|GO:0005886|GO:0005576	0.556	0.458
1856	DVL2	0.0319	1	212	17	7128660	7137864	dishevelled segment polarity protein 2	GO:0007275|GO:0045893|GO:0006366|GO:0007507|GO:0035556|GO:0035329|GO:0060070|GO:0016055|GO:0007379|GO:0001843|GO:0001934|GO:0003151|GO:0034613|GO:0090263|GO:0051091|GO:0035567|GO:0003007|GO:0021535|GO:0043507|GO:0090103|GO:0090179|GO:0060071|GO:0060026|GO:0022007|GO:0044340|GO:0061098|GO:0060070|GO:0007507|GO:0001843|GO:0003007|GO:0060071|GO:0007379|GO:0003151|GO:0090103|GO:0043507|GO:0060029|GO:…	GO:0005515|GO:0019904|GO:0004871|GO:0043621|GO:0042802|GO:0005109|GO:0005515|GO:0042802|GO:0005515|GO:0004871|GO:0005515|GO:0004871|GO:0005515|GO:0004871	GO:0005634|GO:0005886|GO:0005737|GO:0005829|GO:0005622|GO:0005938|GO:0045177|GO:0030136|GO:0005886|GO:0005634|GO:0005829|GO:0045177|GO:0030136|GO:0005622|GO:0005622|GO:0005622	0.635	0.316
2342	FNTB	0.0319	1	212	14	65381203	65529368	farnesyltransferase, CAAX box, beta	GO:0008285|GO:0014070|GO:0045787|GO:0034097|GO:0042060|GO:0010035|GO:0018343|GO:0048146|GO:0051770|GO:0016056|GO:0007603|GO:0022400|GO:0008284|GO:0008285|GO:0014070|GO:0045787|GO:0034097|GO:0042060|GO:0010035|GO:0018343|GO:0048146|GO:0051770|GO:0016056|GO:0007603|GO:0022400|GO:0008284|GO:0007275|GO:0008285|GO:0045893|GO:0014070|GO:0042127|GO:0045787|GO:0034097|GO:0042060|GO:0010035|GO:0018343|GO:…	GO:0005515|GO:0046872|GO:0003824|GO:0004311|GO:0004660|GO:0005515|GO:0005515|GO:0046872|GO:0003824|GO:0004311|GO:0004660|GO:0005515|GO:0008270|GO:0016740|GO:0003824|GO:0004311|GO:0004660|GO:0008270|GO:0016740|GO:0003824|GO:0004311|GO:0004660|GO:0016740|GO:0003824|GO:0004311|GO:0004660|GO:0016740|GO:0003824|GO:0004311|GO:0004660	GO:0005829|GO:0005875|GO:0005965|GO:0043234|GO:0005829|GO:0005875|GO:0005965|GO:0043234|GO:0005965|GO:0005965|GO:0005965|GO:0005965	0.633	0.335
340591	CA5BP1	0.0322	1	214	X	15693055	15721847	carbonic anhydrase VB pseudogene 1				0.639	0.343
8434	RECK	0.0323	1	215	9	36036430	36124448	reversion-inducing-cysteine-rich protein with kazal motifs	GO:0007566|GO:0030198|GO:0001955	GO:0005515|GO:0030414|GO:0004867|GO:0008191|GO:0004866|GO:0004866	GO:0005886|GO:0016020|GO:0031225	0.631	0.366
7041	TGFB1I1	0.0327	3	6309	16	31482906	31489281	transforming growth factor beta 1 induced transcript 1	GO:0030855|GO:0045599|GO:0045165|GO:0009408|GO:0016331|GO:0008285|GO:0045893|GO:0006366|GO:0030855|GO:0007155|GO:0045599|GO:0016055|GO:0045165|GO:0030512|GO:0009408|GO:0030521|GO:0030511|GO:0016331|GO:0030579|GO:0010718|GO:0030855|GO:0045599|GO:0045165|GO:0009408|GO:0016331|GO:0008285|GO:0045893|GO:0006366|GO:0030855|GO:0007155|GO:0045599|GO:0016055|GO:0045165|GO:0030512|GO:0009408|GO:0030521|GO:…	GO:0070411|GO:0005515|GO:0008270|GO:0003713|GO:0050681|GO:0070411|GO:0048495|GO:0005515|GO:0070411|GO:0005515|GO:0008270|GO:0003713|GO:0050681|GO:0070411|GO:0048495|GO:0005515|GO:0008270|GO:0003713|GO:0050681|GO:0070411|GO:0048495|GO:0070411|GO:0005515|GO:0008270|GO:0003713|GO:0050681|GO:0070411|GO:0048495	GO:0005925|GO:0005737|GO:0005622|GO:0005856|GO:0031012|GO:0005925|GO:0016363|GO:0005925|GO:0005737|GO:0005622|GO:0005856|GO:0031012|GO:0005925|GO:0016363|GO:0005737|GO:0005622|GO:0005856|GO:0031012|GO:0005925|GO:0016363|GO:0005925|GO:0005737|GO:0005622|GO:0005856|GO:0031012|GO:0005925|GO:0016363	0.631	0.485
1263	PLK3	0.0328	1	218	1	45265897	45271662	polo-like kinase 3	GO:0000122|GO:0006915|GO:0043066|GO:0006974|GO:0000910|GO:0006468|GO:0000086|GO:0006970|GO:0007093|GO:0043491|GO:0007113|GO:0000082|GO:0009314|GO:0000302|GO:0000075|GO:0000084|GO:0090166|GO:2000777	GO:0005515|GO:0005524|GO:0004674|GO:0004672|GO:0004713|GO:0002039|GO:0016772|GO:0005515	GO:0005634|GO:0005737|GO:0005730|GO:0005813|GO:0043025|GO:0030425|GO:0005795	0.631	0.376
9887	SMG7	0.0328	1	218	1	183441351	183567381	SMG7 nonsense mediated mRNA decay factor	GO:0010467|GO:0016070|GO:0016071|GO:0006406|GO:0000184|GO:0035303|GO:0010467|GO:0016070|GO:0016071|GO:0006406|GO:0000184|GO:0035303|GO:0010467|GO:0016070|GO:0016071|GO:0006406|GO:0000184|GO:0035303|GO:0010467|GO:0016070|GO:0016071|GO:0006406|GO:0000184|GO:0035303	GO:0005515|GO:0051721|GO:0005515|GO:0051721|GO:0005515|GO:0051721|GO:0005515|GO:0051721	GO:0005737|GO:0045111|GO:0005634|GO:0005737|GO:0005829|GO:0045111|GO:0005737|GO:0045111|GO:0005634|GO:0005737|GO:0005829|GO:0045111|GO:0005634|GO:0005737|GO:0005829|GO:0045111|GO:0005634|GO:0005737|GO:0005829|GO:0045111|GO:0005737|GO:0045111	0.647	0.309
317	APAF1	0.0328	1	218	12	99038919	99129204	apoptotic peptidase activating factor 1	GO:0006915|GO:0042981|GO:0006952|GO:0001843|GO:0007399|GO:0030900|GO:0051402|GO:0097193|GO:0006309|GO:0006919|GO:0008635|GO:0007420|GO:0007275|GO:0006919|GO:2001235|GO:0006915|GO:0042981|GO:0006952|GO:0001843|GO:0007399|GO:0030900|GO:0051402|GO:0097193|GO:0006309|GO:0006919|GO:0008635|GO:0042981|GO:0006915|GO:0042981|GO:0006952|GO:0001843|GO:0007399|GO:0030900|GO:0051402|GO:0097193|GO:0006309|GO:…	GO:0000166|GO:0005515|GO:0005524|GO:0042802|GO:0043531|GO:0008656|GO:0008656|GO:0000166|GO:0005515|GO:0005524|GO:0042802|GO:0043531|GO:0008656|GO:0005515|GO:0000166|GO:0005515|GO:0005524|GO:0042802|GO:0043531|GO:0008656|GO:0000166|GO:0005515|GO:0005524|GO:0042802|GO:0043531|GO:0008656|GO:0000166|GO:0005515|GO:0005524|GO:0042802|GO:0043531|GO:0008656|GO:0005515|GO:0043531|GO:0000166|GO:0005515|GO:…	GO:0005634|GO:0005737|GO:0005829|GO:0005622|GO:0005794|GO:0043293|GO:0005634|GO:0005829|GO:0005634|GO:0005737|GO:0005829|GO:0005622|GO:0005794|GO:0043293|GO:0005622|GO:0005634|GO:0005737|GO:0005829|GO:0005622|GO:0005794|GO:0043293|GO:0005634|GO:0005737|GO:0005829|GO:0005622|GO:0005794|GO:0043293|GO:0005634|GO:0005737|GO:0005829|GO:0005622|GO:0005794|GO:0043293|GO:0005634|GO:0005737|GO:0005622|GO:…	0.646	0.348
26577	PCOLCE2	0.0328	3	6314	3	142534764	142608045	procollagen C-endopeptidase enhancer 2	GO:0010952	GO:0005515|GO:0008191|GO:0005515|GO:0008201|GO:0005518|GO:0016504	GO:0005576|GO:0005576	0.639	0.458
3489	IGFBP6	0.033	3	6329	12	53491220	53496129	insulin-like growth factor binding protein 6	GO:0001558|GO:0008285|GO:0001558|GO:0007165|GO:0044267|GO:0001558	GO:0005520|GO:0005520|GO:0031994|GO:0005520	GO:0005576|GO:0005576|GO:0005615|GO:0005794|GO:0005737|GO:0005576	0.633	0.502
473	RERE	0.0332	1	221	1	8412457	8877702	arginine-glutamic acid dipeptide (RE) repeats	GO:0006351|GO:0007275|GO:0006355|GO:0006338|GO:0006607|GO:0006355|GO:0006338|GO:0006338|GO:0006351|GO:0007275|GO:0006338|GO:0006607|GO:0006351|GO:0007275|GO:0006355|GO:0006338|GO:0006607|GO:0006355|GO:0006338|GO:0006338|GO:0006338|GO:0006338	GO:0003700|GO:0005515|GO:0008270|GO:0003677|GO:0043565|GO:0003682|GO:0008267|GO:0005515|GO:0003700|GO:0008270|GO:0003677|GO:0043565|GO:0003682|GO:0003677|GO:0003682|GO:0003700|GO:0005515|GO:0008270|GO:0043565|GO:0003682|GO:0008267|GO:0003700|GO:0005515|GO:0008270|GO:0003677|GO:0043565|GO:0003682|GO:0008267|GO:0003700|GO:0008270|GO:0043565|GO:0003677	GO:0005634|GO:0005739|GO:0000118|GO:0005634|GO:0005739|GO:0000118|GO:0000118|GO:0005634|GO:0005739|GO:0000118|GO:0005634|GO:0005739|GO:0000118|GO:0000118|GO:0000118|GO:0000118|GO:0000118	0.652	0.329
3216	HOXB6	0.0333	2	2158	17	46671639	46682354	homeobox B6	GO:0006351|GO:0006355|GO:0048704|GO:0008595|GO:0034101|GO:0009952|GO:0048706|GO:0006351|GO:0006355|GO:0048704|GO:0008595|GO:0034101	GO:0003700|GO:0003677|GO:0043565|GO:0003700|GO:0003677|GO:0043565	GO:0005634|GO:0005634	0.635	0.404
10013	HDAC6	0.0335	1	223	HG1436_HG1432_PATCH	48660776	48684381	histone deacetylase 6	GO:0000209|GO:0007026|GO:0043162|GO:0043241|GO:0070201|GO:0070842|GO:0070846|GO:0071218|GO:0000209|GO:0007026|GO:0043162|GO:0043241|GO:0070201|GO:0070842|GO:0070846|GO:0071218|GO:0000209|GO:0007026|GO:0043162|GO:0043241|GO:0070201|GO:0070842|GO:0070846|GO:0071218|GO:0000209|GO:0007026|GO:0043162|GO:0043241|GO:0070201|GO:0070842|GO:0070846|GO:0071218|GO:0006351|GO:0045892|GO:0000209|GO:0007026|GO:…	GO:0004407|GO:0008017|GO:0042903|GO:0043130|GO:0048487|GO:0004407|GO:0008017|GO:0042903|GO:0043130|GO:0048487|GO:0004407|GO:0008017|GO:0042903|GO:0043130|GO:0048487|GO:0004407|GO:0008017|GO:0042903|GO:0043130|GO:0048487|GO:0005515|GO:0008270|GO:0019899|GO:0003779|GO:0004407|GO:0008017|GO:0042903|GO:0043130|GO:0048487|GO:0043014|GO:0042826|GO:0032041|GO:0046969|GO:0046970|GO:0097372|GO:0008013|GO:…	GO:0005829|GO:0005881|GO:0005829|GO:0005881|GO:0005829|GO:0005881|GO:0005829|GO:0005881|GO:0005634|GO:0005737|GO:0005829|GO:0048471|GO:0005874|GO:0005881|GO:0031252|GO:0005875|GO:0005901|GO:0016235|GO:0000118|GO:0030286|GO:0016234|GO:0005737|GO:0043234|GO:0005634|GO:0005737|GO:0005829|GO:0048471|GO:0005874|GO:0005881|GO:0031252|GO:0005875|GO:0005901|GO:0016235|GO:0000118|GO:0030286|GO:0016234|GO:…	0.645	0.322
7189	TRAF6	0.0338	1	225	11	36508577	36531822	TNF receptor-associated factor 6, E3 ubiquitin protein ligase	GO:0000122|GO:0045944|GO:0038095|GO:0045087|GO:0042981|GO:0043066|GO:0042475|GO:0043123|GO:0048661|GO:0045892|GO:0000209|GO:0007165|GO:0000187|GO:0043065|GO:0001843|GO:0042102|GO:0006461|GO:0031398|GO:0007254|GO:0032147|GO:0045453|GO:0048468|GO:0007250|GO:0051023|GO:0051865|GO:0002224|GO:0051091|GO:0030316|GO:0001503|GO:0050870|GO:0070555|GO:0031293|GO:0045084|GO:0043507|GO:0007249|GO:0045410|GO:…	GO:0005515|GO:0008270|GO:0046872|GO:0004842|GO:0004871|GO:0031625|GO:0019901|GO:0042826|GO:0047485|GO:0043422|GO:0031435|GO:0031996|GO:0005515|GO:0004842|GO:0005515|GO:0008270|GO:0046872|GO:0004842|GO:0004871|GO:0031625|GO:0019901|GO:0042826|GO:0047485|GO:0043422|GO:0031435|GO:0031996	GO:0005634|GO:0005886|GO:0005737|GO:0005829|GO:0048471|GO:0031965|GO:0005938|GO:0010008|GO:0009898|GO:0035631|GO:0005811|GO:0005829|GO:0005811|GO:0009898|GO:0035631|GO:0043234|GO:0005634|GO:0005886|GO:0005737|GO:0005829|GO:0048471|GO:0031965|GO:0005938|GO:0010008|GO:0009898|GO:0035631|GO:0005811	0.632	0.36
4800	NFYA	0.0338	1	225	6	41040684	41067715	nuclear transcription factor Y, alpha	GO:0045944|GO:0006366|GO:0044255|GO:0044281|GO:0006355|GO:0045893|GO:0045944|GO:0006366|GO:0044255|GO:0044281|GO:0006355	GO:0003700|GO:0005515|GO:0003677|GO:0003677|GO:0005515|GO:0003700|GO:0005515|GO:0003677	GO:0005634|GO:0005654|GO:0016602|GO:0005634|GO:0005634|GO:0005654|GO:0016602	0.655	0.33
3235	HOXD9	0.0338	1	225	2	176987088	176989853	homeobox D9	GO:0006351|GO:0045944|GO:0006355|GO:0048704|GO:0009952|GO:0008344|GO:0009954|GO:0035115|GO:0030879|GO:0007519|GO:0035137|GO:0048935|GO:0048706|GO:0035136	GO:0003700|GO:0003677|GO:0043565	GO:0005634	0.641	0.34
65095	KRI1	0.0338	1	225	19	10663761	10676713	KRI1 homolog (S. cerevisiae)				0.636	0.339
11273	ATXN2L	0.0338	1	225	16	28834356	28848558	ataxin 2-like	GO:0008150|GO:0034063|GO:0010603|GO:0008150|GO:0034063|GO:0010603|GO:0008150|GO:0034063|GO:0010603|GO:0008150|GO:0034063|GO:0010603|GO:0008150|GO:0034063|GO:0010603|GO:0008150|GO:0034063|GO:0010603|GO:0008150|GO:0034063|GO:0010603	GO:0003674|GO:0005515|GO:0003674|GO:0005515|GO:0003674|GO:0005515|GO:0003674|GO:0005515|GO:0003674|GO:0005515|GO:0003674|GO:0005515|GO:0003674|GO:0005515	GO:0016020|GO:0010494|GO:0016607|GO:0016020|GO:0010494|GO:0016607|GO:0016020|GO:0010494|GO:0016607|GO:0016020|GO:0010494|GO:0016607|GO:0016020|GO:0010494|GO:0016607|GO:0016020|GO:0010494|GO:0016607|GO:0016020|GO:0010494|GO:0016607	0.637	0.332
408	ARRB1	0.0338	1	225	11	74975226	75062873	arrestin, beta 1	GO:0045944|GO:0016567|GO:0006366|GO:0015031|GO:0001933|GO:0032088|GO:0000187|GO:0007602|GO:0007219|GO:0031398|GO:0007596|GO:0030168|GO:0032092|GO:0035025|GO:0043161|GO:0033138|GO:0070374|GO:0006892|GO:0035066|GO:0043149|GO:0032715|GO:0031397|GO:0034260|GO:0035774|GO:0043547|GO:0002031|GO:0042699|GO:0034393|GO:0032717|GO:0090240|GO:0070374|GO:0008277|GO:0043154|GO:0045944|GO:0016567|GO:0006366|GO:…	GO:0005515|GO:0005096|GO:0031625|GO:0030331|GO:0008134|GO:0044325|GO:0044212|GO:0031434|GO:0043027|GO:0035612|GO:0004857|GO:0031691|GO:0031692|GO:0031762|GO:0005159|GO:0031701|GO:0045309|GO:0031896|GO:0035615|GO:0005515|GO:0005515|GO:0005096|GO:0031625|GO:0030331|GO:0008134|GO:0044325|GO:0044212|GO:0031434|GO:0043027|GO:0035612|GO:0004857|GO:0031691|GO:0031692|GO:0031762|GO:0005159|GO:0031701|GO:…	GO:0005634|GO:0005886|GO:0005737|GO:0005829|GO:0000139|GO:0045211|GO:0016323|GO:0031410|GO:0000785|GO:0043197|GO:0030659|GO:0014069|GO:0005834|GO:0031143|GO:0005765|GO:0005905|GO:0005622|GO:0005829|GO:0005634|GO:0005886|GO:0005737|GO:0005829|GO:0000139|GO:0045211|GO:0016323|GO:0031410|GO:0000785|GO:0043197|GO:0030659|GO:0014069|GO:0005834|GO:0031143|GO:0005765|GO:0005905	0.631	0.387
11067	C10orf10	0.034	2	2181	10	45466429	45474258	chromosome 10 open reading frame 10			GO:0005739|GO:0005739|GO:0005739	0.607	0.451
22856	CHSY1	0.034	2	2181	15	101715928	101792137	chondroitin sulfate synthase 1	GO:0044281|GO:0005975|GO:0030203|GO:0031667|GO:0030279|GO:0030204|GO:0030206	GO:0046872|GO:0016758|GO:0016757|GO:0047238|GO:0050510	GO:0016021|GO:0005576|GO:0016020|GO:0000139|GO:0032580	0.631	0.444
929	CD14	0.0341	2	2184	5	140011313	140013286	CD14 molecule	GO:0045087|GO:0006915|GO:0006954|GO:0032496|GO:0071222|GO:0007166|GO:0002224|GO:0009408|GO:0006909|GO:0045807|GO:0032760|GO:0007249|GO:0002755|GO:0002756|GO:0034138|GO:0050715|GO:0071223|GO:0034142|GO:0034134|GO:0035666|GO:0038123|GO:0038124|GO:0002237|GO:0034612|GO:0045471|GO:0071222|GO:0032026|GO:0006954|GO:0032496|GO:0009408|GO:0045807|GO:0050715|GO:0006954|GO:0032496|GO:0009408|GO:0045807|GO:…	GO:0005515|GO:0001530|GO:0070891|GO:0016019|GO:0001847|GO:0005515|GO:0005515|GO:0001530|GO:0070891|GO:0016019|GO:0001847	GO:0005886|GO:0005576|GO:0005615|GO:0009986|GO:0045121|GO:0010008|GO:0031225|GO:0005886|GO:0005615|GO:0009986|GO:0045121|GO:0005886|GO:0005615|GO:0009986|GO:0045121|GO:0005886|GO:0005615|GO:0009986|GO:0045121|GO:0005886|GO:0005576|GO:0005615|GO:0009986|GO:0045121|GO:0010008|GO:0031225	0.557	0.483
713	C1QB	0.0343	2	2192	LRG_23	5001	13348	complement component 1, q subcomponent, B chain	GO:0048839|GO:0048839|GO:0048839|GO:0006956|GO:0006958|GO:0045087|GO:0048839	GO:0005515|GO:0042803|GO:0005515|GO:0042803|GO:0005515|GO:0042803|GO:0005515|GO:0042803	GO:0005581|GO:0005581|GO:0005581|GO:0005576|GO:0005581|GO:0005602	0.606	0.443
5919	RARRES2	0.0345	2	2198	7	150035408	150038763	retinoic acid receptor responder (tazarotene induced) 2	GO:0001701|GO:0050873|GO:0001523|GO:0010759|GO:0048566|GO:0001701|GO:0050873|GO:0001523|GO:0010759|GO:0048566|GO:0001701|GO:0050873|GO:0001523|GO:0010759|GO:0048566	GO:0005515|GO:0005102|GO:0005515|GO:0005102|GO:0005515|GO:0005515|GO:0005102	GO:0005576|GO:0031012|GO:0005576|GO:0031012|GO:0005576|GO:0031012	0.542	0.448
169611	OLFML2A	0.0345	3	6424	9	127539437	127577164	olfactomedin-like 2A	GO:0030198|GO:0030198	GO:0005515|GO:0042803|GO:0050840|GO:0005515|GO:0042803|GO:0050840	GO:0005576|GO:0031012|GO:0005576|GO:0031012	0.638	0.469
571	BACH1	0.0347	1	231	21	30566392	31003071	BTB and CNC homology 1, basic leucine zipper transcription factor 1	GO:0000122|GO:0006355|GO:0000083|GO:0000117|GO:0061418|GO:0000122|GO:0006355|GO:0000083|GO:0000117|GO:0061418|GO:0000122|GO:0006355|GO:0000083|GO:0000117|GO:0061418|GO:0006355|GO:0000122|GO:0006355|GO:0000083|GO:0000117|GO:0061418|GO:0006355|GO:0006355|GO:0006355|GO:0006355|GO:0006355	GO:0003700|GO:0003677|GO:0003700|GO:0003677|GO:0003700|GO:0003677|GO:0003700|GO:0003677|GO:0003700|GO:0003677|GO:0003700|GO:0003677|GO:0003700|GO:0003677|GO:0003700|GO:0003677|GO:0003700|GO:0005515|GO:0020037|GO:0003677|GO:0043565|GO:0001078|GO:0003700|GO:0005515|GO:0020037|GO:0003677|GO:0043565|GO:0001078|GO:0003700|GO:0005515|GO:0020037|GO:0003677|GO:0043565|GO:0001078|GO:0003700|GO:0005515|GO:…	GO:0005634|GO:0005634|GO:0005634|GO:0005634|GO:0005634|GO:0005634|GO:0005634|GO:0005634|GO:0005634|GO:0005829|GO:0005634|GO:0005829|GO:0005634|GO:0005829|GO:0005634|GO:0005829|GO:0005634|GO:0005634|GO:0005634|GO:0005634|GO:0005634|GO:0005634|GO:0005634|GO:0005634	0.631	0.38
6305	SBF1	0.0349	1	232	22	50883429	50913454	SET binding factor 1	GO:0007283|GO:0006470|GO:0016311|GO:0016311|GO:0007283|GO:0006470|GO:0016311	GO:0005543|GO:0008138|GO:0017112|GO:0016791|GO:0005543|GO:0016791|GO:0005543|GO:0008138|GO:0017112|GO:0016791	GO:0016021|GO:0005634|GO:0016021|GO:0005634	0.633	0.301
51294	PCDH12	0.035	1	233	5	141323150	141349304	protocadherin 12	GO:0007156|GO:0005977|GO:0016339|GO:0060711|GO:0008038|GO:0007156|GO:0005977|GO:0016339|GO:0060711	GO:0005509	GO:0005886|GO:0016020|GO:0005887|GO:0005911|GO:0005911	0.595	0.391
2309	FOXO3	0.035	1	233	6	108881038	109005977	forkhead box O3	GO:0000122|GO:0006351|GO:0045944|GO:0038095|GO:0045087|GO:0006915|GO:0045893|GO:0006974|GO:0042593|GO:0006355|GO:0048015|GO:0006417|GO:0007389|GO:0008286|GO:0009790|GO:0009888|GO:0042127|GO:0001556|GO:0043525|GO:0001542|GO:0001544|GO:0001547|GO:0030330|GO:0008543|GO:0007173|GO:0045648|GO:0048011|GO:0000122|GO:0006351|GO:0045944|GO:0038095|GO:0045087|GO:0006915|GO:0045893|GO:0006974|GO:0042593|GO:…	GO:0003700|GO:0005515|GO:0003677|GO:0043565|GO:0008301|GO:0019901|GO:0003700|GO:0005515|GO:0003677|GO:0043565|GO:0008301|GO:0019901|GO:0005515|GO:0003677|GO:0003700|GO:0043565	GO:0005634|GO:0005737|GO:0016020|GO:0005829|GO:0005654|GO:0005634|GO:0005737|GO:0016020|GO:0005829|GO:0005654|GO:0005737|GO:0005634|GO:0016020|GO:0005829	0.636	0.365
80024	SLC8B1	0.0352	1	234	12	113736564	113797298	solute carrier family 8 (sodium/lithium/calcium exchanger), member B1	GO:0055085|GO:0006811|GO:0042593|GO:0050896|GO:0050796|GO:0006851|GO:0070588|GO:0035725|GO:0055085|GO:0055085|GO:0055085|GO:0055085|GO:0006811|GO:0042593|GO:0050896|GO:0050796|GO:0006851|GO:0055085|GO:0006851|GO:0006851|GO:0006851|GO:0055085|GO:0006811|GO:0042593|GO:0050896|GO:0050796|GO:0006851	GO:0005432|GO:0005432|GO:0005432|GO:0005432|GO:0005432|GO:0005432	GO:0016021|GO:0005886|GO:0005743|GO:0042383|GO:0032592|GO:0005886|GO:0005739|GO:0016021|GO:0016021|GO:0016021|GO:0016021|GO:0005886|GO:0005743|GO:0042383|GO:0032592|GO:0016021|GO:0005743|GO:0042383|GO:0005743|GO:0042383|GO:0005743|GO:0042383|GO:0016021|GO:0005886|GO:0005743|GO:0042383|GO:0032592	0.641	0.389
158586	ZXDB	0.0353	1	235	X	57618269	57623906	zinc finger, X-linked, duplicated B	GO:0008150|GO:0006351|GO:0006355	GO:0003674|GO:0003676|GO:0046872	GO:0005634	0.63	0.367
92815	HIST3H2A	0.0356	1	237	1	228645065	228645560	histone cluster 3, H2a	GO:0006334	GO:0046982|GO:0003677|GO:0043565	GO:0005634|GO:0005622|GO:0000786	0.631	0.365
1843	DUSP1	0.0362	3	6524	5	172195093	172198198	dual specificity phosphatase 1	GO:0042981|GO:0006979|GO:0035556|GO:0007049|GO:0043065|GO:0009416|GO:0032870|GO:0051591|GO:0006470|GO:0032355|GO:0042542|GO:0033574|GO:0051384|GO:0001706|GO:0051592|GO:0032526|GO:0016311|GO:0000188|GO:0043066|GO:0010033|GO:0006470	GO:0005515|GO:0004725|GO:0008138|GO:0016791|GO:0017017|GO:0004726|GO:0008330	GO:0005654|GO:0005634	0.645	0.525
7099	TLR4	0.0363	2	2257	9	120466610	120479149	toll-like receptor 4	GO:0045944|GO:0045087|GO:0043123|GO:0050729|GO:0032689|GO:0032700|GO:0032728|GO:0006955|GO:0007165|GO:0032496|GO:0070373|GO:0042742|GO:0000187|GO:0071222|GO:0045671|GO:0032720|GO:0002224|GO:0031663|GO:0051770|GO:0045429|GO:0046330|GO:0032729|GO:0070374|GO:0032727|GO:0042535|GO:0032755|GO:0032760|GO:0030890|GO:0045084|GO:0007249|GO:0071260|GO:0032715|GO:0002755|GO:0042088|GO:0050707|GO:0032609|GO:…	GO:0005515|GO:0004872|GO:0004888|GO:0001530|GO:0001875|GO:0005515|GO:0004872|GO:0004888|GO:0001530|GO:0001875|GO:0005515	GO:0016021|GO:0005886|GO:0005737|GO:0048471|GO:0010008|GO:0005887|GO:0009897|GO:0046696|GO:0016021|GO:0005886|GO:0005737|GO:0048471|GO:0010008|GO:0005887|GO:0009897|GO:0046696	0.64	0.459
83716	CRISPLD2	0.0363	2	2259	16	84853590	84954374	cysteine-rich secretory protein LCCL domain containing 2	GO:0030198|GO:0030324|GO:0030198|GO:0030198|GO:0030198|GO:0030198|GO:0030198|GO:0030198	GO:0008201|GO:0005539|GO:0008201|GO:0008201|GO:0008201|GO:0008201|GO:0008201|GO:0008201	GO:0005576|GO:0031012|GO:0030133|GO:0031012|GO:0005576|GO:0031012|GO:0005576|GO:0031012|GO:0030133|GO:0005576|GO:0031012|GO:0030133|GO:0005576|GO:0031012|GO:0005576|GO:0031012	0.63	0.474
51313	FAM198B	0.0364	2	2261	4	159045626	159094470	family with sequence similarity 198, member B			GO:0016021|GO:0000139|GO:0005794|GO:0016021|GO:0000139|GO:0005794|GO:0016021|GO:0000139|GO:0005794|GO:0016021|GO:0000139|GO:0005794	0.614	0.467
23060	ZNF609	0.0365	1	243	15	64752941	64978264	zinc finger protein 609		GO:0046872	GO:0005634	0.642	0.324
5795	PTPRJ	0.0365	1	243	11	48002113	48189670	protein tyrosine phosphatase, receptor type, J	GO:0008285|GO:0007507|GO:0030308|GO:0045785|GO:0050860|GO:0007596|GO:0006470|GO:0030336|GO:0048008|GO:0030155|GO:0035335|GO:0060242|GO:0051897|GO:0010642|GO:0051898|GO:0051894|GO:0043116|GO:0001570|GO:0016311|GO:0043407|GO:0010759|GO:0042059|GO:0010572|GO:0050918|GO:2000272|GO:0001954|GO:0008285|GO:0007507|GO:0030308|GO:0045785|GO:0050860|GO:0007596|GO:0030336|GO:0048008|GO:0030155|GO:0035335|GO:…	GO:0005515|GO:0004725|GO:0016791|GO:0019901|GO:0005161|GO:0008013|GO:0051019|GO:0045295|GO:0070097|GO:0005515|GO:0004725|GO:0016791|GO:0019901|GO:0005161|GO:0008013|GO:0051019|GO:0045295|GO:0070097|GO:0005515	GO:0005886|GO:0009986|GO:0005887|GO:0032587|GO:0001772|GO:0005911|GO:0005886|GO:0005886|GO:0009986|GO:0005887|GO:0032587|GO:0001772|GO:0005911	0.649	0.363
64771	C6orf106	0.0369	1	246	6	34555065	34664636	chromosome 6 open reading frame 106	GO:0008150|GO:0008150	GO:0003674|GO:0005515|GO:0003674|GO:0005515	GO:0005575|GO:0005575	0.635	0.335
55076	TMEM45A	0.0371	3	6582	3	100211463	100296288	transmembrane protein 45A			GO:0016021|GO:0016021	0.642	0.508
222658	KCTD20	0.0372	1	248	6	36410544	36458920	potassium channel tetramerization domain containing 20	GO:0051260|GO:0051260	GO:0005515		0.644	0.351
683	BST1	0.0373	2	2289	4	15704573	15739936	bone marrow stromal cell antigen 1	GO:0007275|GO:0006959	GO:0003953|GO:0003953|GO:0003953|GO:0003953|GO:0003953	GO:0005886|GO:0019898|GO:0031225	0.61	0.455
8542	APOL1	0.0375	2	2295	LRG_169	5001	19461	apolipoprotein L, 1	GO:0045087|GO:0008203|GO:0006821|GO:0006869|GO:0042157|GO:0019835|GO:0031640|GO:0045087|GO:0008203|GO:0006821|GO:0006869|GO:0042157|GO:0019835|GO:0031640|GO:0006869|GO:0042157|GO:0006869|GO:0042157|GO:0045087|GO:0008203|GO:0006821|GO:0006869|GO:0042157|GO:0019835|GO:0031640|GO:0045087|GO:0008203|GO:0006821|GO:0006869|GO:0042157|GO:0019835|GO:0031640|GO:0045087|GO:0008203|GO:0006821|GO:0006869|GO:…	GO:0005515|GO:0008289|GO:0005254|GO:0005515|GO:0008289|GO:0005254|GO:0008289|GO:0008289|GO:0005515|GO:0008289|GO:0005254|GO:0005515|GO:0008289|GO:0005254|GO:0005515|GO:0008289|GO:0005254|GO:0008289	GO:0005576|GO:0005615|GO:0034364|GO:0031224|GO:0034361|GO:0005576|GO:0005615|GO:0034364|GO:0031224|GO:0034361|GO:0005576|GO:0005576|GO:0005576|GO:0005615|GO:0034364|GO:0031224|GO:0034361|GO:0005576|GO:0005615|GO:0034364|GO:0031224|GO:0034361|GO:0005576|GO:0005615|GO:0034364|GO:0031224|GO:0034361|GO:0005576	0.618	0.482
8940	TOP3B	0.0375	1	250	22	22311397	22337213	topoisomerase (DNA) III beta	GO:0006265|GO:0007059|GO:0006265|GO:0006265|GO:0007059|GO:0006265|GO:0007059|GO:0006265|GO:0007059|GO:0006265|GO:0006265|GO:0007059|GO:0006265|GO:0007059|GO:0006265|GO:0007059|GO:0006265|GO:0007059|GO:0006265|GO:0007059|GO:0006265|GO:0007059|GO:0006265|GO:0007059|GO:0006265	GO:0005524|GO:0003677|GO:0003917|GO:0003916|GO:0003677|GO:0003916|GO:0003677|GO:0003917|GO:0005524|GO:0003677|GO:0003917|GO:0003916|GO:0003677|GO:0003917|GO:0003677|GO:0003917|GO:0003916|GO:0003677|GO:0003917|GO:0003916|GO:0003677|GO:0003917|GO:0003677|GO:0003917|GO:0003677|GO:0003917|GO:0003677|GO:0003917|GO:0003677|GO:0003917|GO:0003677|GO:0003917|GO:0003677|GO:0003917|GO:0003916	GO:0005634|GO:0000793|GO:0000793|GO:0005634|GO:0000793|GO:0000793|GO:0005694|GO:0000793|GO:0000793|GO:0000793|GO:0000793|GO:0000793|GO:0000793|GO:0000793|GO:0005694	0.649	0.335
55547		0.0377	1	251								0.632	0.322
6926	TBX3	0.0377	1	251	12	115108059	115121969	T-box 3	GO:0000122|GO:0006351|GO:0045893|GO:0043066|GO:0001501|GO:0045892|GO:0060444|GO:0006355|GO:0008284|GO:0006357|GO:0001701|GO:0045787|GO:2000648|GO:0003151|GO:0019827|GO:0045662|GO:0009887|GO:0042733|GO:0030539|GO:0035115|GO:0030879|GO:0001568|GO:0060021|GO:0007569|GO:0090398|GO:0048332|GO:0030857|GO:0008595|GO:0060412|GO:0001947|GO:0060596|GO:0010159|GO:0030540|GO:0035136|GO:0003167|GO:0021761|GO:…	GO:0003700|GO:0005515|GO:0043565|GO:0001085|GO:0001102|GO:0003700|GO:0005515|GO:0043565|GO:0001085|GO:0001102|GO:0001102|GO:0001085	GO:0005634|GO:0005634	0.555	0.4
4921	DDR2	0.038	2	2313	1	162601163	162757190	discoidin domain receptor tyrosine kinase 2	GO:0031214|GO:0007155|GO:0048146|GO:0030199|GO:0010763|GO:0003416|GO:0035988|GO:0090091|GO:0031214|GO:0007155|GO:0048146|GO:0030199|GO:0010763|GO:0003416|GO:0035988|GO:0090091|GO:0031214|GO:0010715|GO:0018108|GO:0038063|GO:0007155|GO:0007165|GO:0006468|GO:0030198|GO:0030500|GO:0046777|GO:0051091|GO:0048146|GO:0045669|GO:0001503|GO:0030199|GO:0045860|GO:0010763|GO:0003416|GO:0035988|GO:0090091|GO:…	GO:0038062|GO:0038062|GO:0005515|GO:0005524|GO:0005518|GO:0004672|GO:0004713|GO:0004714|GO:0016772|GO:0038062|GO:0005518|GO:0005515|GO:0005524|GO:0005518|GO:0004672|GO:0004713|GO:0004714|GO:0016772|GO:0038062	GO:0005886|GO:0005887|GO:0016324|GO:0005886|GO:0005887	0.652	0.425
2192	FBLN1	0.0381	2	2315	22	45898118	45997015	fibulin 1	GO:0007566|GO:0030198|GO:0007566|GO:0030198|GO:0007566|GO:0030198|GO:0007566|GO:0030198|GO:0019048|GO:0007566|GO:0030198|GO:0019048|GO:0010952|GO:0007566|GO:0030198|GO:0007566|GO:0030198|GO:0019048|GO:0007566|GO:0030198|GO:0007566|GO:0030198|GO:0007566|GO:0030198	GO:0016504|GO:0016504|GO:0016504|GO:0005515|GO:0005509|GO:0005515|GO:0005509|GO:0005201|GO:0016504|GO:0005515|GO:0005509|GO:0005201|GO:0016504|GO:0005515|GO:0005509|GO:0016504|GO:0005515|GO:0005509|GO:0005201|GO:0016504|GO:0016504|GO:0016504|GO:0005509|GO:0005515|GO:0005509|GO:0005515|GO:0005509|GO:0016504	GO:0005576|GO:0005604|GO:0005604|GO:0005576|GO:0005604|GO:0005576|GO:0005576|GO:0005615|GO:0005604|GO:0005578|GO:0031012|GO:0005576|GO:0005615|GO:0005604|GO:0005578|GO:0031012|GO:0005576|GO:0005604|GO:0005576|GO:0005615|GO:0005604|GO:0005578|GO:0031012|GO:0005604|GO:0005576|GO:0005604|GO:0005576|GO:0005576|GO:0005576|GO:0005604	0.648	0.428
10912	GADD45G	0.0383	1	255	9	92219928	92221470	growth arrest and DNA-damage-inducible, gamma	GO:0006915|GO:0030154|GO:0007275|GO:0006281|GO:0006950|GO:0000186|GO:0051726|GO:0006469|GO:0000185|GO:0006950|GO:0000186|GO:0051726|GO:0006469	GO:0005515|GO:0005515	GO:0005634|GO:0005634	0.559	0.404
9819	TSC22D2	0.0383	1	255	3	150126122	150184218	TSC22 domain family, member 2	GO:0006355|GO:0006970|GO:0006355|GO:0006355|GO:0006970	GO:0003700|GO:0003700|GO:0003700		0.641	0.343
55187	VPS13D	0.0384	1	256	1	12290124	12572099	vacuolar protein sorting 13 homolog D (S. cerevisiae)		GO:0005515|GO:0005515|GO:0005515		0.635	0.343
5108	PCM1	0.0386	1	257	8	17780349	17885478	pericentriolar material 1	GO:0042384|GO:0000278|GO:0000086|GO:0051297|GO:0034453|GO:0022027|GO:0097150|GO:0034454|GO:0050768|GO:0071539|GO:0034453|GO:0022027|GO:0097150|GO:0034454|GO:0050768|GO:0071539|GO:0022027|GO:0097150|GO:0034454|GO:0050768|GO:0071539|GO:0022027|GO:0097150|GO:0034454|GO:0050768|GO:0071539	GO:0005515|GO:0042802|GO:0005515	GO:0005737|GO:0005829|GO:0031965|GO:0005813|GO:0000242|GO:0034451|GO:0005737|GO:0005813|GO:0005737|GO:0031965|GO:0005813|GO:0000242|GO:0034451|GO:0005737|GO:0031965|GO:0005813|GO:0000242|GO:0034451|GO:0005737|GO:0031965|GO:0005813|GO:0000242|GO:0034451|GO:0031965|GO:0005813|GO:0031965|GO:0005813	0.637	0.331
3140	MR1	0.039	1	260	1	181003067	181031074	major histocompatibility complex, class I-related	GO:0006955|GO:0019882|GO:0001916|GO:0002474|GO:0032611|GO:0050829|GO:0002367|GO:0032620|GO:0006955|GO:0019882|GO:0001916|GO:0002474|GO:0032611|GO:0050829|GO:0002367|GO:0032620|GO:0006955|GO:0019882|GO:0001916|GO:0002474|GO:0032611|GO:0050829|GO:0002367|GO:0032620|GO:0006955|GO:0019882|GO:0001916|GO:0002474|GO:0032611|GO:0050829|GO:0002367|GO:0032620	GO:0005515|GO:0003823|GO:0042605|GO:0032393|GO:0003823|GO:0042605|GO:0032393|GO:0005515|GO:0003823|GO:0042605|GO:0032393|GO:0003823|GO:0042605|GO:0032393	GO:0016021|GO:0005886|GO:0005576|GO:0005783|GO:0042612|GO:0016021|GO:0005886|GO:0005576|GO:0005783|GO:0042612|GO:0016021|GO:0005886|GO:0005576|GO:0005783|GO:0042612|GO:0016021|GO:0005886|GO:0005576|GO:0005783|GO:0042612	0.637	0.382
23075	SWAP70	0.0391	2	2347	11	9685624	9774538	SWAP switching B-cell complex 70kDa subunit	GO:0045190|GO:0045190|GO:0016444|GO:0045190	GO:0005524|GO:0005543|GO:0005509|GO:0003677|GO:0005524|GO:0005543|GO:0005509|GO:0003677|GO:0005515|GO:0005509|GO:0005524|GO:0005543|GO:0003677	GO:0005634|GO:0005886|GO:0005737|GO:0005634|GO:0005886|GO:0005737|GO:0030027|GO:0005634	0.645	0.453
4795	NFKBIL1	0.0392	1	261	6	31514647	31526606	nuclear factor of kappa light polypeptide gene enhancer in B-cells inhibitor-like 1	GO:0032088|GO:0071222|GO:0032720|GO:0031665|GO:0042994|GO:0007249|GO:0034122|GO:0032088|GO:0071222|GO:0032720|GO:0031665|GO:0042994|GO:0007249|GO:0034122|GO:0032088|GO:0071222|GO:0032720|GO:0031665|GO:0042994|GO:0007249|GO:0034122|GO:0032088|GO:0071222|GO:0032720|GO:0031665|GO:0042994|GO:0007249|GO:0034122|GO:0032088|GO:0071222|GO:0032720|GO:0031665|GO:0042994|GO:0007249|GO:0034122|GO:0032088|GO:…	GO:0005515|GO:0005515|GO:0005515|GO:0005515|GO:0005515|GO:0005515|GO:0005515|GO:0005515|GO:0005515|GO:0005515|GO:0005515|GO:0005515|GO:0005515|GO:0005515|GO:0005515|GO:0005515|GO:0005515|GO:0005515|GO:0005515	GO:0005634|GO:0005829|GO:0005634|GO:0005829|GO:0005634|GO:0005829|GO:0005634|GO:0005829|GO:0005634|GO:0005829|GO:0005634|GO:0005829|GO:0005634|GO:0005829|GO:0005634|GO:0005829|GO:0005634|GO:0005829|GO:0005634|GO:0005829|GO:0005634|GO:0005829|GO:0005634|GO:0005829|GO:0005634|GO:0005829|GO:0005634|GO:0005829|GO:0005634|GO:0005829|GO:0005634|GO:0005829|GO:0005634|GO:0005829|GO:0005634|GO:0005829|GO:…	0.639	0.347
23039	XPO7	0.0392	1	261	8	21777180	21864096	exportin 7	GO:0006611|GO:0051028|GO:0006886|GO:0006886|GO:0006886|GO:0006886	GO:0008536|GO:0005049|GO:0005488|GO:0008536|GO:0005488|GO:0008536|GO:0005488|GO:0005488|GO:0008536|GO:0005488	GO:0005634|GO:0005737|GO:0005643|GO:0005634|GO:0005634	0.643	0.319
6038	RNASE4	0.0393	3	6706	14	21152746	21168735	Homo sapiens ribonuclease, RNase A family, 4 (RNASE4), transcript variant 4, mRNA.	GO:0006379|GO:0006379|GO:0006379|GO:0006379	GO:0003676|GO:0004522|GO:0003676|GO:0004522|GO:0003676|GO:0004522|GO:0003676|GO:0004522	GO:0005576|GO:0005576|GO:0005576|GO:0005576	0.638	0.506
57332	CBX8	0.0393	1	262	17	77765931	77775482	chromobox homolog 8	GO:0000122|GO:0006351|GO:0016574|GO:0016574|GO:0016574|GO:0000122|GO:0006351|GO:0016574|GO:0016574|GO:0016574	GO:0005515|GO:0004842|GO:0003727|GO:0035064|GO:0004842|GO:0003727|GO:0004842|GO:0003727|GO:0005515|GO:0004842|GO:0003727|GO:0035064|GO:0005515|GO:0004842|GO:0003727|GO:0004842|GO:0003727	GO:0005634|GO:0000792|GO:0000790|GO:0000151|GO:0031519|GO:0035102|GO:0005634|GO:0000792|GO:0000151|GO:0031519|GO:0000792|GO:0000151|GO:0031519|GO:0005634|GO:0000792|GO:0000790|GO:0000151|GO:0031519|GO:0035102|GO:0005634|GO:0000792|GO:0000151|GO:0031519|GO:0000792|GO:0000151|GO:0031519	0.64	0.356
7994	KAT6A	0.0396	1	264	8	41786997	41909508	K(lysine) acetyltransferase 6A	GO:0006351|GO:0045893|GO:0045892|GO:0043433|GO:0006355|GO:0006334|GO:0035019|GO:0035909|GO:0090398|GO:0003007|GO:0060325|GO:0016573|GO:0030099|GO:0035162|GO:0043966|GO:0006323|GO:0006473|GO:0006351|GO:0045893|GO:0045892|GO:0043433|GO:0006355|GO:0006334|GO:0035019|GO:0035909|GO:0090398|GO:0003007|GO:0060325|GO:0016573|GO:0030099|GO:0035162|GO:0043966|GO:0006323|GO:0006473|GO:0006355|GO:0006355|GO:…	GO:0005515|GO:0008270|GO:0003677|GO:0016747|GO:0003682|GO:0008134|GO:0003713|GO:0004402|GO:0016407|GO:0005515|GO:0008270|GO:0003677|GO:0016747|GO:0003682|GO:0008134|GO:0003713|GO:0004402|GO:0016407|GO:0016747|GO:0005515|GO:0008270|GO:0003677|GO:0016747|GO:0005515|GO:0008270|GO:0003677|GO:0016747|GO:0003682|GO:0008134|GO:0003713|GO:0004402|GO:0016407|GO:0005515	GO:0005634|GO:0005730|GO:0016605|GO:0000786|GO:0070776|GO:0005634|GO:0005730|GO:0016605|GO:0000786|GO:0070776|GO:0005634|GO:0005634|GO:0000786|GO:0005634|GO:0005730|GO:0016605|GO:0000786|GO:0070776|GO:0005634	0.634	0.361
55214	LEPREL1	0.0398	2	2370	3	189674517	189840226	leprecan-like 1	GO:0008285|GO:0055114|GO:0030198|GO:0032963|GO:0019511|GO:0055114	GO:0016491|GO:0005506|GO:0016706|GO:0016705|GO:0031418|GO:0019797|GO:0016491|GO:0005506|GO:0016706|GO:0016705|GO:0031418	GO:0005783|GO:0005794|GO:0005604|GO:0005788|GO:0005604|GO:0005604|GO:0005604	0.606	0.463
3339	HSPG2	0.0399	2	2372	1	22148738	22263790	heparan sulfate proteoglycan 2	GO:0044281|GO:0007420|GO:0001525|GO:0005975|GO:0030198|GO:0008104|GO:0048704|GO:0042157|GO:0001958|GO:0006024|GO:0030203|GO:0002062|GO:0060351|GO:0006027|GO:0001523|GO:0030204|GO:0048738|GO:0007603|GO:0030198	GO:0005515|GO:0005509|GO:0046872|GO:0008022|GO:0005515|GO:0005515|GO:0005515|GO:0005515|GO:0005515	GO:0005886|GO:0005576|GO:0005615|GO:0031012|GO:0070062|GO:0005605|GO:0043202|GO:0005796|GO:0031012|GO:0005604|GO:0005578	0.61	0.453
81545	FBXO38	0.0399	1	266	5	147763498	147822399	F-box protein 38		GO:0005515|GO:0005515|GO:0005515|GO:0005515	GO:0005634|GO:0005737|GO:0005634|GO:0005737|GO:0005634|GO:0005737|GO:0005634|GO:0005737	0.633	0.362
91949	COG7	0.0401	1	267	16	23399814	23464501	component of oligomeric golgi complex 7	GO:0006886|GO:0006486|GO:0006890|GO:0033365|GO:0034067|GO:0050821|GO:0006886|GO:0006886	GO:0005515	GO:0000139|GO:0005794|GO:0017119|GO:0017119|GO:0017119	0.641	0.374
2004	ELK3	0.0402	2	2381	12	96588160	96663613	ELK3, ETS-domain protein (SRF accessory protein 2)	GO:0006351|GO:0045892|GO:0006355|GO:0001525|GO:0007165|GO:0042060|GO:0006355|GO:0001525|GO:0042060|GO:0006355|GO:0001525|GO:0042060|GO:0006355|GO:0001525|GO:0042060	GO:0003700|GO:0003714|GO:0005515|GO:0043565|GO:0032422|GO:0003677|GO:0003700|GO:0043565|GO:0003700|GO:0043565|GO:0003700|GO:0043565	GO:0005634|GO:0005739|GO:0043231|GO:0005634|GO:0005634|GO:0005634	0.635	0.469
254531	LPCAT4	0.0402	1	268	15	34651106	34659479	lysophosphatidylcholine acyltransferase 4	GO:0019432|GO:0044255|GO:0044281|GO:0008152|GO:0046474|GO:0006644|GO:0006654|GO:0036148|GO:0036150|GO:0036151|GO:0036152	GO:0005509|GO:0016746|GO:0050200	GO:0016021|GO:0005789	0.631	0.346
79971	WLS	0.0403	2	2384	1	68564142	68698803	wntless Wnt ligand secretion mediator	GO:0043123|GO:0016055|GO:0090263|GO:0001707|GO:0009948|GO:0043123|GO:0016055|GO:0090263|GO:0001707|GO:0009948|GO:0043123|GO:0016055|GO:0090263|GO:0001707|GO:0009948|GO:0016055|GO:0001707|GO:0009948|GO:0016055|GO:0001707|GO:0009948|GO:0016055|GO:0001707|GO:0009948|GO:0016055|GO:0001707|GO:0009948|GO:0016055|GO:0001707|GO:0009948|GO:0016055|GO:0016055|GO:0016055|GO:0001707|GO:0009948	GO:0005515|GO:0004871|GO:0017147|GO:0005515|GO:0005515|GO:0004871|GO:0017147|GO:0005515|GO:0004871|GO:0017147|GO:0017147|GO:0017147|GO:0017147|GO:0017147|GO:0017147|GO:0017147|GO:0017147|GO:0017147	GO:0016021|GO:0005886|GO:0000139|GO:0005794|GO:0031410|GO:0030659|GO:0031901|GO:0016021|GO:0005886|GO:0000139|GO:0005794|GO:0031410|GO:0030659|GO:0031901|GO:0016021|GO:0005886|GO:0000139|GO:0005794|GO:0031410|GO:0030659|GO:0031901|GO:0005794|GO:0031410|GO:0005794|GO:0031410|GO:0005794|GO:0031410|GO:0005794|GO:0031410|GO:0005794|GO:0031410|GO:0005794|GO:0031410	0.596	0.456
9654	TTLL4	0.0404	1	269	2	219575568	219620139	tubulin tyrosine ligase-like family, member 4	GO:0006464|GO:0018095|GO:0018095|GO:0006464|GO:0018095|GO:0018095|GO:0006464|GO:0018095|GO:0018095|GO:0006464|GO:0006464|GO:0006464|GO:0006464|GO:0006464|GO:0018095	GO:0015631|GO:0016874|GO:0015631|GO:0015631|GO:0015631|GO:0015631|GO:0016874|GO:0015631	GO:0005737|GO:0005929|GO:0005932|GO:0005737|GO:0005929|GO:0005932	0.639	0.33
8897	MTMR3	0.0404	1	269	22	30279144	30426855	myotubularin related protein 3	GO:0044281|GO:0006661|GO:0006470|GO:0035335|GO:0046856|GO:0016311|GO:0006644|GO:0016311|GO:0044281|GO:0006661|GO:0006470|GO:0035335|GO:0046856|GO:0016311|GO:0006644|GO:0044281|GO:0006661|GO:0006470|GO:0035335|GO:0046856|GO:0016311|GO:0006644|GO:0044281|GO:0006661|GO:0006470|GO:0035335|GO:0046856|GO:0016311|GO:0006644	GO:0046872|GO:0004725|GO:0016791|GO:0004722|GO:0004438|GO:0046872|GO:0004725|GO:0016791|GO:0046872|GO:0004725|GO:0016791|GO:0004722|GO:0004438|GO:0046872|GO:0004725|GO:0016791|GO:0004722|GO:0004438|GO:0046872|GO:0004725|GO:0016791|GO:0004722|GO:0004438	GO:0005634|GO:0005737|GO:0016020|GO:0005829|GO:0005634|GO:0005737|GO:0005634|GO:0005737|GO:0016020|GO:0005829|GO:0005634|GO:0005737|GO:0016020|GO:0005829|GO:0005634|GO:0005737|GO:0016020|GO:0005829	0.653	0.331
4919	ROR1	0.0406	2	2394	1	64239693	64647181	receptor tyrosine kinase-like orphan receptor 1	GO:0007169|GO:0006468|GO:0007169|GO:0006468|GO:0007169	GO:0005515|GO:0005524|GO:0017147|GO:0004714|GO:0005515|GO:0005524|GO:0004672|GO:0017147|GO:0004713|GO:0004714|GO:0016772|GO:0005515|GO:0005524|GO:0004672|GO:0017147|GO:0004713|GO:0004714|GO:0016772	GO:0005886|GO:0005737|GO:0005887|GO:0005886|GO:0005737|GO:0005887|GO:0005886|GO:0005737|GO:0005887	0.614	0.44
7156	TOP3A	0.0406	1	271	17	18174742	18218321	topoisomerase (DNA) III alpha	GO:0007126|GO:0006265|GO:0006265|GO:0007126|GO:0006265|GO:0006265|GO:0006265|GO:0006265|GO:0006265|GO:0006265|GO:0006265	GO:0008270|GO:0003676|GO:0005515|GO:0008270|GO:0005524|GO:0003676|GO:0003677|GO:0003917|GO:0003916|GO:0003677|GO:0003917|GO:0005515|GO:0008270|GO:0005524|GO:0003676|GO:0003677|GO:0003917|GO:0003916|GO:0003677|GO:0003917|GO:0003916|GO:0003677|GO:0003916|GO:0003677|GO:0003917|GO:0003677|GO:0003917|GO:0008270|GO:0003676|GO:0003677|GO:0003917|GO:0003916|GO:0008270|GO:0003676|GO:0003677|GO:0003917|GO:…	GO:0005634|GO:0005694|GO:0016605|GO:0005634|GO:0005694|GO:0016605|GO:0005694|GO:0005694	0.655	0.314
5322	PLA2G5	0.0406	1	271	1	20354672	20417683	phospholipase A2, group V	GO:0044281|GO:0016042|GO:0019370|GO:0034097|GO:0051591|GO:0046474|GO:0006644|GO:0006654|GO:0036148|GO:0036149|GO:0036150|GO:0036151|GO:0036152|GO:0050482|GO:0006663	GO:0005509|GO:0008201|GO:0047498	GO:0005886|GO:0005576|GO:0048471|GO:0009986|GO:0005794	0.591	0.335
1803	DPP4	0.0408	2	2401	2	162848751	162931052	dipeptidyl-peptidase 4	GO:0006508|GO:0008284|GO:0007155|GO:0001666|GO:0042110|GO:0031295|GO:0043542|GO:0033632|GO:0010716|GO:0006508	GO:0005515|GO:0042803|GO:0004252|GO:0004177|GO:0005102|GO:0042802|GO:0008236|GO:0002020|GO:0008239	GO:0016021|GO:0005886|GO:0016020|GO:0009986|GO:0045121|GO:0016324|GO:0030027|GO:0070062|GO:0030139|GO:0046581|GO:0031258|GO:0071438|GO:0016020	0.598	0.463
1281	COL3A1	0.0409	2	2403	LRG_3	5001	43374	collagen, type III, alpha 1	GO:0007411|GO:0001501|GO:0007507|GO:0022617|GO:0007160|GO:0048565|GO:0021987|GO:0030198|GO:0030574|GO:0018149|GO:0034097|GO:0007229|GO:0030168|GO:0007179|GO:0042060|GO:0035025|GO:0001568|GO:0030199|GO:0043206|GO:0043588|GO:0050777|GO:0009314|GO:0071230|GO:0032964|GO:2001223|GO:0030199|GO:0021987|GO:0035025|GO:2001223|GO:0007568|GO:0009612	GO:0005515|GO:0046872|GO:0005178|GO:0005201|GO:0046332|GO:0048407|GO:0005515|GO:0005201	GO:0005576|GO:0005615|GO:0005581|GO:0031012|GO:0005788|GO:0005586|GO:0031012|GO:0005586|GO:0005581	0.623	0.456
10277	UBE4B	0.0415	1	277	1	10092890	10241297	ubiquitination factor E4B	GO:0006511|GO:0016567|GO:0042787|GO:0009411|GO:0043161|GO:0008626|GO:0006511|GO:0016567|GO:0042787|GO:0009411|GO:0043161|GO:0008626|GO:0006511|GO:0016567|GO:0006511|GO:0016567|GO:0006511|GO:0016567|GO:0042787|GO:0009411|GO:0043161|GO:0008626	GO:0004842|GO:0034450|GO:0019899|GO:0005515|GO:0004842|GO:0034450|GO:0019899|GO:0019899|GO:0034450|GO:0034450|GO:0004842|GO:0034450|GO:0019899	GO:0005737|GO:0000151|GO:0005737|GO:0000151|GO:0005737|GO:0000151|GO:0000151|GO:0005737|GO:0000151	0.656	0.328
23293	SMG6	0.042	1	280	17	1963133	2207065	SMG6 nonsense mediated mRNA decay factor	GO:0010467|GO:0016070|GO:0016071|GO:0000723|GO:0006406|GO:0000184|GO:0035303|GO:0010467|GO:0016070|GO:0016071|GO:0000723|GO:0006406|GO:0000184|GO:0035303|GO:0010467|GO:0016070|GO:0016071|GO:0000723|GO:0006406|GO:0000184|GO:0035303|GO:0010467|GO:0016070|GO:0016071|GO:0000723|GO:0006406|GO:0000184|GO:0035303	GO:0005515|GO:0046872|GO:0042162|GO:0004521|GO:0005515|GO:0046872|GO:0042162|GO:0004521|GO:0005515|GO:0046872|GO:0042162|GO:0004521|GO:0005515|GO:0046872|GO:0042162|GO:0004521	GO:0005634|GO:0005737|GO:0005829|GO:0005730|GO:0000781|GO:0005697|GO:0005634|GO:0005737|GO:0005829|GO:0005730|GO:0000781|GO:0005697|GO:0005634|GO:0005737|GO:0005829|GO:0005730|GO:0000781|GO:0005697|GO:0005634|GO:0005737|GO:0005829|GO:0005730|GO:0000781|GO:0005697	0.633	0.327
10587	TXNRD2	0.0421	1	281	LRG_417	5001	71320	thioredoxin reductase 2	GO:0055114|GO:0008033|GO:0045454|GO:0055114|GO:0007507|GO:0008033|GO:0045454|GO:0030097|GO:0000305|GO:0055114|GO:0045454|GO:0055114|GO:0008033|GO:0045454|GO:0055114|GO:0008033|GO:0045454|GO:0055114|GO:0008033|GO:0045454|GO:0055114|GO:0008033|GO:0045454	GO:0016491|GO:0050661|GO:0050660|GO:0004791|GO:0016668|GO:0005515|GO:0016491|GO:0050661|GO:0050660|GO:0004791|GO:0016668|GO:0005515|GO:0016491|GO:0050661|GO:0050660|GO:0004791|GO:0016668|GO:0016491|GO:0050661|GO:0050660|GO:0004791|GO:0016668|GO:0016491|GO:0050661|GO:0050660|GO:0004791|GO:0016668|GO:0016491|GO:0050661|GO:0050660|GO:0004791|GO:0016668|GO:0016491|GO:0050661|GO:0050660|GO:0004791	GO:0005739|GO:0005739|GO:0005739|GO:0005739|GO:0005739|GO:0005739|GO:0005739	0.633	0.329
4664	NAB1	0.0421	1	281	2	191511472	191557492	NGFI-A binding protein 1 (EGR1 binding protein 1)	GO:0045892|GO:0001958|GO:0042552|GO:0045682|GO:0014037|GO:0045892|GO:0001958|GO:0042552|GO:0045682|GO:0014037|GO:0045892|GO:0001958|GO:0042552|GO:0045682|GO:0014037|GO:0006351|GO:0045892|GO:0006355|GO:0001958|GO:0042552|GO:0045682|GO:0014037|GO:0006351|GO:0045892|GO:0006355|GO:0001958|GO:0042552|GO:0045682|GO:0014037|GO:0006355|GO:0045892|GO:0001958|GO:0042552|GO:0045682|GO:0014037|GO:0045892|GO:…	GO:0008134|GO:0008134|GO:0008134|GO:0008134|GO:0008134|GO:0008134|GO:0008134|GO:0008134|GO:0008134	GO:0005634|GO:0005634|GO:0005634|GO:0005634|GO:0005634|GO:0005634|GO:0005634|GO:0005634|GO:0005634|GO:0005634|GO:0005634	0.637	0.384
5565	PRKAB2	0.0423	1	282	HG1287_PATCH	147841521	147858965	protein kinase, AMP-activated, beta 2 non-catalytic subunit	GO:0044255|GO:0044281|GO:0007165|GO:0008286|GO:0007050|GO:0006633|GO:0042304|GO:0006112|GO:0006853|GO:0044255|GO:0044281|GO:0007165|GO:0008286|GO:0007050|GO:0006633|GO:0042304|GO:0006112|GO:0006853	GO:0005515|GO:0042802|GO:0004679|GO:0005515|GO:0016301|GO:0005515|GO:0042802|GO:0004679|GO:0005515|GO:0016301	GO:0005829|GO:0005654|GO:0031588|GO:0005829|GO:0005654|GO:0031588	0.636	0.345
645644		0.0427	1	285								0.643	0.363
4882	NPR2	0.0429	1	286	9	35792151	35809729	natriuretic peptide receptor B/guanylate cyclase B (atrionatriuretic peptide receptor B)	GO:0060348|GO:0035556|GO:0007165|GO:0006468|GO:0009190|GO:0007166|GO:0006182|GO:0008217|GO:0001503|GO:0097011|GO:0007168|GO:0006182|GO:0035556|GO:0006468|GO:0009190|GO:0006182|GO:0035556|GO:0009190|GO:0006182|GO:0035556|GO:0009190	GO:0005524|GO:0005525|GO:0004672|GO:0004872|GO:0004713|GO:0004888|GO:0042802|GO:0016849|GO:0004383|GO:0016772|GO:0017046|GO:0042562|GO:0016941|GO:0004383|GO:0016941|GO:0005524|GO:0004672|GO:0016849|GO:0004383|GO:0016772|GO:0016849|GO:0004383|GO:0016772|GO:0016849	GO:0016021|GO:0005886	0.647	0.362
9191	DEDD	0.0429	1	286	1	161090764	161102478	death effector domain containing	GO:0006351|GO:0042981|GO:0007283|GO:0045892|GO:0046697|GO:0042177|GO:0008625|GO:0008625|GO:1901837|GO:0006351|GO:0042981|GO:0007283|GO:0045892|GO:0046697|GO:0042177|GO:0008625|GO:0042981|GO:0042981|GO:0042981|GO:0006351|GO:0042981|GO:0007283|GO:0045892|GO:0046697|GO:0042177|GO:0008625|GO:0006351|GO:0042981|GO:0007283|GO:0045892|GO:0046697|GO:0042177|GO:0008625	GO:0005515|GO:0003677|GO:0005515|GO:0003677|GO:0005515|GO:0003677|GO:0005515|GO:0005515|GO:0005515|GO:0005515|GO:0003677|GO:0005515|GO:0003677	GO:0005737|GO:0005730|GO:0005737|GO:0005730|GO:0005737|GO:0005730|GO:0005737|GO:0005730|GO:0005737|GO:0005730	0.651	0.316
22897	CEP164	0.043	1	287	11	117185273	117283984	centrosomal protein 164kDa	GO:0042384|GO:0007067|GO:0051301|GO:0000278|GO:0006281|GO:0000086	GO:0005515|GO:0005515|GO:0005515|GO:0005515|GO:0005515|GO:0005515|GO:0005515	GO:0005929|GO:0005929|GO:0005634|GO:0005737|GO:0005829|GO:0005929|GO:0005813|GO:0005814|GO:0005929|GO:0005929|GO:0005929	0.634	0.338
84818	IL17RC	0.0433	1	289	3	9958758	9975314	interleukin 17 receptor C	GO:1900017|GO:1900017|GO:1900017|GO:1900017|GO:1900017	GO:0030368|GO:0030368|GO:0005515|GO:0030368|GO:0030368|GO:0030368	GO:0016021|GO:0005886|GO:0016021|GO:0005886|GO:0016021|GO:0005886|GO:0016021|GO:0005886|GO:0016021|GO:0005886	0.633	0.348
2921	CXCL3	0.0438	2	2490	4	74902306	74904524	chemokine (C-X-C motif) ligand 3	GO:0006954|GO:0006955|GO:0030593	GO:0008009	GO:0005576|GO:0005615	0.586	0.48
8337	HIST2H2AA3	0.0439	1	293	HG1287_PATCH	150537491	150538039	histone cluster 2, H2aa4	GO:0006334|GO:0006334|GO:0006334|GO:0006334|GO:0006334|GO:0006334|GO:0006334|GO:0006334	GO:0046982|GO:0003677|GO:0043565|GO:0046982|GO:0003677|GO:0043565|GO:0046982|GO:0003677|GO:0043565|GO:0046982|GO:0003677|GO:0043565|GO:0046982|GO:0003677|GO:0043565|GO:0046982|GO:0003677|GO:0043565|GO:0046982|GO:0003677|GO:0043565|GO:0046982|GO:0003677|GO:0043565	GO:0005634|GO:0005622|GO:0000786|GO:0005634|GO:0005622|GO:0000786|GO:0005634|GO:0005622|GO:0000786|GO:0005634|GO:0005622|GO:0000786|GO:0005634|GO:0005622|GO:0000786|GO:0005634|GO:0005622|GO:0000786|GO:0005634|GO:0005622|GO:0000786|GO:0005634|GO:0005622|GO:0000786	0.639	0.381
835	CASP2	0.0439	1	293	7	142985308	143004789	caspase 2, apoptosis-related cysteine peptidase	GO:0006508|GO:0006915|GO:0042981|GO:0007420|GO:0007568|GO:0006977|GO:0043065|GO:0043525|GO:0016485|GO:0071260|GO:0097190|GO:0003407|GO:0048011|GO:0097194|GO:0043281|GO:0001554|GO:0097192|GO:2001235|GO:0035234|GO:0097190|GO:0006915|GO:0006508|GO:0042981|GO:0042981	GO:0005515|GO:0019904|GO:0019899|GO:0008234|GO:0004197|GO:0005515|GO:0097153|GO:0005515|GO:0004197|GO:0005515	GO:0005634|GO:0005739|GO:0016020|GO:0005829|GO:0005622|GO:0005737|GO:0005622|GO:0005622	0.649	0.335
2701	GJA4	0.0439	1	293	1	35258599	35261348	gap junction protein, alpha 4, 37kDa	GO:0006810|GO:0006816|GO:0007267|GO:0001568|GO:0007043|GO:0048265|GO:0003158|GO:0006816|GO:0007267|GO:0001568|GO:0048265	GO:0005515	GO:0016021|GO:0005887|GO:0005922|GO:0005921|GO:0005921|GO:0016021|GO:0005922	0.578	0.374
4653	MYOC	0.0439	2	2495	1	171604557	171621823	myocilin, trabecular meshwork inducible glucocorticoid response	GO:0009653	GO:0005515|GO:0005198	GO:0005615|GO:0005929|GO:0070062|GO:0005791|GO:0005615	0.639	0.388
9993	DGCR2	0.0442	1	295	22	19023795	19109967	DiGeorge syndrome critical region gene 2	GO:0007155|GO:0009887|GO:0007155|GO:0009887	GO:0005515|GO:0005515|GO:0030246|GO:0005515|GO:0030246|GO:0005515|GO:0030246	GO:0016021|GO:0016021	0.648	0.344
3484	IGFBP1	0.0443	1	296	7	45927956	45933267	insulin-like growth factor binding protein 1	GO:0001558|GO:0007165|GO:0008286|GO:0030307|GO:0042246|GO:0044267|GO:0030968|GO:0006987|GO:0001558|GO:0001558	GO:0005520|GO:0005520|GO:0005520	GO:0005576|GO:0005615|GO:0005576|GO:0005576	0.565	0.381
2551	GABPA	0.0445	1	297	21	27106881	27144771	GA binding protein transcription factor, alpha subunit 60kDa	GO:0000122|GO:0045944|GO:0006366|GO:0006355|GO:0001701|GO:0045653|GO:0006357|GO:0000122|GO:0045944|GO:0006366|GO:0006355|GO:0001701|GO:0045653	GO:0003700|GO:0005515|GO:0000978|GO:0046982|GO:0003677|GO:0043565|GO:0003682|GO:0003713|GO:0044212|GO:0001228|GO:0003677|GO:0003700|GO:0005515|GO:0000978|GO:0046982|GO:0003677|GO:0043565|GO:0003682|GO:0003713|GO:0044212|GO:0001228	GO:0005634|GO:0000790|GO:0005634|GO:0005634|GO:0000790	0.637	0.36
9871	SEC24D	0.0448	1	299	4	119643978	119759838	SEC24 family member D	GO:0044281|GO:0002474|GO:0006886|GO:0006888|GO:0044267|GO:0043687|GO:0018279|GO:0048208|GO:0019886|GO:0006886|GO:0006888|GO:0044281|GO:0002474|GO:0006886|GO:0006888|GO:0044267|GO:0043687|GO:0018279|GO:0048208|GO:0019886|GO:0006886|GO:0006888|GO:0006886|GO:0006888	GO:0003674|GO:0008270|GO:0008270|GO:0003674|GO:0008270	GO:0005789|GO:0005829|GO:0048471|GO:0000139|GO:0030127|GO:0012507|GO:0030127|GO:0005789|GO:0005829|GO:0048471|GO:0000139|GO:0030127|GO:0012507|GO:0030127|GO:0030127	0.638	0.414
157680	VPS13B	0.0448	1	299	8	100025494	100889808	vacuolar protein sorting 13 homolog B (yeast)	GO:0015031|GO:0015031|GO:0015031|GO:0015031|GO:0015031|GO:0015031			0.636	0.349
55192	DNAJC17	0.0449	1	300	15	41060067	41099675	DnaJ (Hsp40) homolog, subfamily C, member 17		GO:0000166|GO:0003723|GO:0003676		0.634	0.36
3624	INHBA	0.0454	2	2538	7	41724712	41742706	inhibin, beta A	GO:0045944|GO:0030154|GO:0008285|GO:0045893|GO:0030308|GO:0042493|GO:0008584|GO:0006357|GO:0006952|GO:0007050|GO:0007399|GO:0007166|GO:0007267|GO:0001541|GO:0040007|GO:0001942|GO:0030218|GO:0061029|GO:0071372|GO:0060021|GO:0071397|GO:0002244|GO:0045648|GO:0045650|GO:0000082|GO:0042476|GO:0060279|GO:0042326|GO:0010862|GO:0032924|GO:0045786|GO:0042541|GO:0045077|GO:2001241|GO:0097191|GO:0048333|GO:…	GO:0005515|GO:0008083|GO:0046982|GO:0005179|GO:0042802|GO:0005125|GO:0017046|GO:0070699|GO:0005102|GO:0005515|GO:0008083|GO:0046982|GO:0005179|GO:0042802|GO:0005125|GO:0017046|GO:0070699	GO:0005576|GO:0043512|GO:0043509|GO:0043512|GO:0005576|GO:0043512|GO:0043509	0.602	0.46
7542	ZFPL1	0.0457	1	305	11	64851695	64855870	zinc finger protein-like 1	GO:0006355|GO:0016192	GO:0008270|GO:0003677|GO:0005515|GO:0008270|GO:0008270|GO:0008270	GO:0016021|GO:0005634|GO:0005794|GO:0005794|GO:0005794|GO:0005794	0.633	0.326
200424	TET3	0.0458	1	306	2	74229840	74335303	tet methylcytosine dioxygenase 3	GO:0045944|GO:0006493|GO:0080182|GO:0044727|GO:0080111|GO:0080111|GO:0044727	GO:0005515|GO:0046872|GO:0070579|GO:0070579	GO:0005737|GO:0001939|GO:0001940|GO:0005737|GO:0001940	0.635	0.344
9677	PPIP5K1	0.0458	1	306	15	43825660	43882430	diphosphoinositol pentakisphosphate kinase 1	GO:0044281|GO:0043647|GO:0006020|GO:0044281|GO:0043647|GO:0006020|GO:0044281|GO:0043647|GO:0006020|GO:0044281|GO:0043647|GO:0006020|GO:0044281|GO:0043647|GO:0006020|GO:0044281|GO:0043647|GO:0006020	GO:0003993|GO:0005524|GO:0003993|GO:0000827|GO:0000832|GO:0033857|GO:0052723|GO:0052724|GO:0005524|GO:0003993|GO:0000827|GO:0000832|GO:0033857|GO:0052723|GO:0052724|GO:0005524|GO:0003993|GO:0000827|GO:0000832|GO:0033857|GO:0052723|GO:0052724|GO:0005524|GO:0003993|GO:0000827|GO:0000832|GO:0033857|GO:0052723|GO:0052724|GO:0003993|GO:0003993|GO:0005524|GO:0003993|GO:0000827|GO:0000832|GO:0033857|GO:…	GO:0005634|GO:0005737|GO:0005634|GO:0005886|GO:0005737|GO:0005829|GO:0005634|GO:0005886|GO:0005737|GO:0005829|GO:0005634|GO:0005886|GO:0005737|GO:0005829|GO:0005634|GO:0005886|GO:0005737|GO:0005829|GO:0005634|GO:0005737|GO:0005634|GO:0005886|GO:0005737|GO:0005829|GO:0005634|GO:0005886|GO:0005737|GO:0005829	0.632	0.326
51317	PHF21A	0.046	1	307	11	45950871	46142985	PHD finger protein 21A	GO:0000122|GO:0006351|GO:0006355|GO:0001967|GO:0007596|GO:0016568|GO:0000122|GO:0006351|GO:0006355|GO:0001967|GO:0007596|GO:0016568|GO:0001967|GO:0001967|GO:0001967|GO:0001967|GO:0001967|GO:0001967|GO:0001967|GO:0000122|GO:0006351|GO:0006355|GO:0001967|GO:0007596|GO:0016568	GO:0005515|GO:0008270|GO:0003677|GO:0003682|GO:0005515|GO:0008270|GO:0005515|GO:0008270|GO:0003677|GO:0003682|GO:0003682|GO:0003682|GO:0003682|GO:0003682|GO:0003682|GO:0003682|GO:0003682|GO:0005515|GO:0008270|GO:0003677|GO:0003682	GO:0005634|GO:0005654|GO:0000118|GO:0005634|GO:0005654|GO:0000118|GO:0005634|GO:0005634|GO:0005634|GO:0005634|GO:0005634|GO:0005634|GO:0005634|GO:0005634|GO:0005654|GO:0000118	0.651	0.356
4192	MDK	0.046	3	7070	11	46402306	46405375	midkine (neurite growth-promoting factor 2)	GO:0030154|GO:0045893|GO:0051781|GO:0007165|GO:0009611|GO:0042493|GO:0016477|GO:0021987|GO:0001662|GO:0021542|GO:0007399|GO:0007219|GO:0030325|GO:0051384|GO:0021681|GO:0007614|GO:0030421|GO:0050795|GO:0043524|GO:0021766|GO:1901215|GO:0009725|GO:0045893|GO:0009611|GO:0042493|GO:0016477|GO:0021987|GO:0001662|GO:0021542|GO:0030325|GO:0051384|GO:0021681|GO:0007614|GO:0030421|GO:0050795|GO:0030154|GO:…	GO:0008083|GO:0008201|GO:0008083|GO:0008083|GO:0008201|GO:0008083|GO:0008083|GO:0008201|GO:0008083|GO:0008201|GO:0008083|GO:0008083|GO:0008201|GO:0008083|GO:0008201	GO:0005576|GO:0005576|GO:0005576|GO:0005576|GO:0005576|GO:0005576	0.631	0.446
11138	TBC1D8	0.0461	1	308	2	101624079	101869328	TBC1 domain family, member 8 (with GRAM domain)	GO:0008284|GO:0008015|GO:0032313|GO:0032313	GO:0005509|GO:0005097|GO:0005509|GO:0005097	GO:0016020	0.633	0.374
55758	RCOR3	0.0464	1	310	1	211431719	211489727	REST corepressor 3	GO:0006351|GO:0006355|GO:0006351|GO:0006355|GO:0006351|GO:0006355|GO:0006351|GO:0006355	GO:0003677|GO:0003682|GO:0005515|GO:0003677|GO:0003682|GO:0005515|GO:0003677|GO:0003682|GO:0003677|GO:0003682|GO:0005515|GO:0003677|GO:0003682|GO:0005515|GO:0003677|GO:0003682|GO:0003677|GO:0003682	GO:0005634|GO:0005634|GO:0005634|GO:0005634|GO:0005634|GO:0005634|GO:0005634	0.635	0.356
8131	NPRL3	0.0467	1	312	16	134273	188859	nitrogen permease regulator-like 3 (S. cerevisiae)	GO:0008150|GO:0060021|GO:0003281|GO:0035909|GO:0048738	GO:0003674	GO:0005575	0.639	0.315
7030	TFE3	0.0467	1	312	HG1436_HG1432_PATCH	48888130	48902885	transcription factor binding to IGHM enhancer 3	GO:0006351|GO:0045944|GO:0045785|GO:0006355|GO:0006959|GO:0045670|GO:0045893|GO:0006351|GO:0045944|GO:0045785|GO:0006355|GO:0006959|GO:0045670	GO:0003700|GO:0046983|GO:0044212|GO:0003677|GO:0003700|GO:0046983|GO:0044212	GO:0005634|GO:0005737|GO:0005634|GO:0005737	0.633	0.367
28797		0.0468	3	7108								0.644	0.445
9907	AP5Z1	0.0468	1	313	7	4815253	4833943	adaptor-related protein complex 5, zeta 1 subunit	GO:0015031|GO:0016197|GO:0000724|GO:0008219|GO:0015031|GO:0016197|GO:0000724|GO:0008219|GO:0015031|GO:0016197|GO:0000724|GO:0008219|GO:0015031|GO:0016197|GO:0000724|GO:0008219	GO:0005515|GO:0005515|GO:0005515|GO:0005515	GO:0005634|GO:0005737|GO:0005730|GO:0030119|GO:0044599|GO:0005634|GO:0005737|GO:0005730|GO:0030119|GO:0044599|GO:0005634|GO:0005737|GO:0005730|GO:0030119|GO:0044599|GO:0005634|GO:0005737|GO:0005730|GO:0030119|GO:0044599	0.636	0.353
10252	SPRY1	0.0469	3	7115	4	124317950	124324910	sprouty homolog 1, antagonist of FGF signaling (Drosophila)	GO:0008285|GO:0070373|GO:0040037|GO:0046580|GO:0001657|GO:0001759|GO:0001656|GO:0043407|GO:0034261|GO:0051387|GO:0007275|GO:0008285|GO:0070373|GO:0040037|GO:0046580|GO:0001657|GO:0009966|GO:0001759|GO:0007173|GO:0001656|GO:0043407|GO:0034261|GO:0051387|GO:0042059|GO:0008285|GO:0070373|GO:0040037|GO:0046580|GO:0001657|GO:0001759|GO:0001656|GO:0043407|GO:0034261|GO:0051387|GO:0007275|GO:0008285|GO:…	GO:0005515|GO:0005515|GO:0005515	GO:0005886|GO:0005737|GO:0016020|GO:0005829|GO:0030027|GO:0005886|GO:0005737|GO:0016020|GO:0005829|GO:0030027	0.642	0.494
9727	RAB11FIP3	0.047	1	314	16	475619	573011	RAB11 family interacting protein 3 (class II)	GO:0000910|GO:0016192|GO:0032456|GO:0000910|GO:0016192|GO:0032456|GO:0000910|GO:0016192|GO:0032456|GO:0000910|GO:0016192|GO:0032456	GO:0005515|GO:0042803|GO:0005509|GO:0017137|GO:0030306|GO:0005515|GO:0005515|GO:0042803|GO:0005509|GO:0017137|GO:0030306|GO:0005515|GO:0042803|GO:0005509|GO:0017137|GO:0030306|GO:0005515|GO:0042803|GO:0005509|GO:0017137|GO:0030306	GO:0005634|GO:0016020|GO:0043231|GO:0005813|GO:0055037|GO:0055038|GO:0030496|GO:0005768|GO:0032154|GO:0005825|GO:0005634|GO:0043231|GO:0005813|GO:0055037|GO:0055038|GO:0030496|GO:0005768|GO:0032154|GO:0005825|GO:0016020|GO:0005634|GO:0043231|GO:0005813|GO:0055037|GO:0055038|GO:0030496|GO:0005768|GO:0032154|GO:0005825|GO:0005634|GO:0016020|GO:0043231|GO:0005813|GO:0055037|GO:0055038|GO:0030496|GO:…	0.642	0.32
26959	HBP1	0.047	1	314	7	106809406	106842974	HMG-box transcription factor 1	GO:0006351|GO:0006355|GO:0016055|GO:0007050|GO:0043268|GO:0043268|GO:0043268|GO:0006351|GO:0006355|GO:0016055|GO:0007050|GO:0043268|GO:0043268|GO:0043268|GO:0006351|GO:0006355|GO:0016055|GO:0007050|GO:0043268|GO:0043268|GO:0043268	GO:0003723|GO:0005515|GO:0003677|GO:0003723|GO:0005515|GO:0003677|GO:0005515|GO:0003723|GO:0005515|GO:0003677|GO:0003723|GO:0005515	GO:0005634|GO:0005634|GO:0005634	0.636	0.387
26140	TTLL3	0.0471	1	315	3	9849770	9896822	tubulin tyrosine ligase-like family, member 3	GO:0006464|GO:0006464|GO:0006464|GO:0006464|GO:0006464|GO:0006464|GO:0006464|GO:0006464|GO:0006464|GO:0006952|GO:0042384|GO:0006464|GO:0018094|GO:0035082|GO:0006464|GO:0006464|GO:0006464|GO:0006464|GO:0006464|GO:0042384|GO:0006464|GO:0018094|GO:0035082|GO:0006464|GO:0006464|GO:0042384|GO:0006464|GO:0018094|GO:0035082|GO:0042384|GO:0006464|GO:0018094|GO:0035082|GO:0006464|GO:0042384|GO:0006464|GO:…	GO:0070735|GO:0070736|GO:0070735|GO:0070736|GO:0070735|GO:0070736|GO:0070735|GO:0070736|GO:0070735|GO:0070736|GO:0070735|GO:0070736|GO:0070735|GO:0070736	GO:0005874|GO:0005929|GO:0015630|GO:0035085|GO:0005874|GO:0005929|GO:0015630|GO:0035085|GO:0005874|GO:0005929|GO:0015630|GO:0035085|GO:0005874|GO:0005929|GO:0015630|GO:0035085|GO:0005874|GO:0005929|GO:0015630|GO:0035085|GO:0005874|GO:0005929|GO:0015630|GO:0035085|GO:0005874|GO:0005929|GO:0015630|GO:0035085	0.643	0.349
4643	MYO1E	0.0473	1	316	15	59427113	59665099	myosin IE	GO:0001701|GO:0048008|GO:0003094|GO:0032836|GO:0006897|GO:0001570|GO:0030048|GO:0072015|GO:0035166|GO:0030097|GO:0001822|GO:0003094|GO:0006807|GO:0032836|GO:0072015	GO:0005515|GO:0005524|GO:0035091|GO:0005516|GO:0003774|GO:0042623|GO:0051015|GO:0000146|GO:0005524|GO:0003774|GO:0005515|GO:0005524|GO:0003774|GO:0005524|GO:0003774|GO:0005524|GO:0003774	GO:0005737|GO:0005856|GO:0005912|GO:0015629|GO:0016459|GO:0005911|GO:0045334|GO:0005737|GO:0005912|GO:0005911|GO:0016459|GO:0016459|GO:0016459|GO:0016459	0.579	0.442
6041	RNASEL	0.0476	1	318	1	182542769	182558391	ribonuclease L (2',5'-oligoisoadenylate synthetase-dependent)	GO:0045944|GO:0006397|GO:0045071|GO:0006468|GO:0051607|GO:0019221|GO:0009103|GO:0060337|GO:0006364|GO:0045944|GO:0006397|GO:0045071|GO:0006468|GO:0051607|GO:0019221|GO:0009103|GO:0060337|GO:0006397|GO:0006468|GO:0009103	GO:0003723|GO:0005515|GO:0005524|GO:0046872|GO:0004672|GO:0016773|GO:0004540|GO:0016772|GO:0004521|GO:0019843|GO:0003723|GO:0005515|GO:0005524|GO:0046872|GO:0004672|GO:0016773|GO:0004540|GO:0016772|GO:0004521|GO:0005515|GO:0005524|GO:0004672|GO:0016773|GO:0004540|GO:0016772	GO:0005575|GO:0005739|GO:0016020|GO:0005829|GO:0016363|GO:0005575|GO:0005739|GO:0016020|GO:0005829|GO:0016020	0.639	0.4
4881	NPR1	0.0477	1	319	1	153651113	153666468	natriuretic peptide receptor A/guanylate cyclase A (atrionatriuretic peptide receptor A)	GO:0030308|GO:0016525|GO:0035556|GO:0006468|GO:0009190|GO:0007166|GO:0006182|GO:0008217|GO:0050880|GO:0048662|GO:0035810|GO:0035815|GO:0007589|GO:0030828|GO:0007168|GO:0042417|GO:0042312|GO:0043114|GO:0006182|GO:0007166	GO:0005524|GO:0005525|GO:0004672|GO:0019901|GO:0004713|GO:0016849|GO:0004383|GO:0016772|GO:0017046|GO:0042562|GO:0008528|GO:0016941|GO:0004383|GO:0016941|GO:0005515	GO:0005887|GO:0005886	0.614	0.372
2355	FOSL2	0.0478	2	2607	2	28615315	28640179	FOS-like antigen 2	GO:0006351|GO:0006355|GO:0006357|GO:0048146|GO:0008219|GO:0006351|GO:0006355|GO:0006357|GO:0048146|GO:0008219|GO:0042493|GO:0032870|GO:0032570|GO:0051412|GO:0043278|GO:0051591|GO:0009612|GO:0007565|GO:0006366|GO:0006355|GO:0048146|GO:0006351|GO:0006355|GO:0006357|GO:0048146|GO:0008219	GO:0003700|GO:0003677|GO:0043565|GO:0000977|GO:0003700|GO:0003677|GO:0043565|GO:0000977|GO:0003690|GO:0003700|GO:0003677|GO:0043565|GO:0000977|GO:0003700|GO:0003677|GO:0043565|GO:0000977	GO:0005634|GO:0005634|GO:0005634|GO:0005634	0.661	0.481
5598	MAPK7	0.0479	1	320	17	19281034	19286857	mitogen-activated protein kinase 7	GO:0045944|GO:0045087|GO:0006915|GO:0030154|GO:0071560|GO:0007165|GO:0007049|GO:0006468|GO:0050728|GO:0070301|GO:0071363|GO:0018105|GO:0051534|GO:0002224|GO:0019933|GO:0045765|GO:0002755|GO:0002756|GO:0034138|GO:0034166|GO:2001240|GO:0051403|GO:0034142|GO:0034162|GO:0034115|GO:0060761|GO:0048011|GO:0051344|GO:0034134|GO:0035666|GO:0038123|GO:0038124|GO:2000352|GO:0034146|GO:0051247|GO:1902176|GO:…	GO:0005515|GO:0005524|GO:0004674|GO:0004672|GO:0004707|GO:0004713|GO:0051019|GO:0016772|GO:0005515|GO:0005524|GO:0004674|GO:0004672|GO:0004707|GO:0004713|GO:0051019|GO:0016772|GO:0005524|GO:0004674|GO:0004672|GO:0016772|GO:0005524|GO:0004674|GO:0004672|GO:0016773|GO:0004707|GO:0004713|GO:0016772|GO:0005515|GO:0005524|GO:0004674|GO:0004672|GO:0004707|GO:0004713|GO:0051019|GO:0016772|GO:0005524|GO:…	GO:0005634|GO:0005737|GO:0005829|GO:0016605|GO:0005654|GO:0005634|GO:0005737|GO:0005829|GO:0016605|GO:0005654|GO:0005634|GO:0005829|GO:0005634|GO:0016020|GO:0005829|GO:0005634|GO:0005737|GO:0005829|GO:0016605|GO:0005654|GO:0005634|GO:0005829|GO:0005634|GO:0005737|GO:0005829|GO:0016605|GO:0005654	0.643	0.355
5916	RARG	0.048	1	321	12	53604354	53626764	retinoic acid receptor, gamma	GO:0000122|GO:0045944|GO:0008285|GO:0035264|GO:0006355|GO:0008284|GO:0060070|GO:0010467|GO:0043065|GO:0006367|GO:0009952|GO:0031641|GO:0032331|GO:0035116|GO:0032526|GO:0060740|GO:0008361|GO:0071300|GO:0070384|GO:0048384|GO:0003430|GO:0048048|GO:0060534|GO:0061037|GO:0043401|GO:0043068|GO:0010468|GO:0060348|GO:0045596|GO:0048384|GO:0060349|GO:0010628|GO:0060173|GO:0003417|GO:0043068|GO:0048608|GO:…	GO:0003700|GO:0005515|GO:0008270|GO:0003677|GO:0043565|GO:0003707|GO:0003708|GO:0046965|GO:0005515|GO:0003700|GO:0003700|GO:0005515|GO:0008270|GO:0003677|GO:0043565|GO:0003707|GO:0003708|GO:0046965|GO:0003700|GO:0005515|GO:0008270|GO:0003677|GO:0043565|GO:0003707|GO:0003708|GO:0046965|GO:0003677|GO:0003708|GO:0046965|GO:0003677|GO:0003708|GO:0046965|GO:0003700|GO:0005515|GO:0008270|GO:0003677|GO:…	GO:0016021|GO:0005634|GO:0005667|GO:0005654|GO:0016021|GO:0005634|GO:0005667|GO:0005654|GO:0016021|GO:0005634|GO:0005667|GO:0005654|GO:0005634|GO:0005667|GO:0005634|GO:0005667|GO:0016021|GO:0005634|GO:0005667|GO:0005654|GO:0016021|GO:0005634|GO:0005667|GO:0005654	0.65	0.354
3912	LAMB1	0.0483	2	2622	7	107564244	107643700	laminin, beta 1	GO:0016192|GO:0007411|GO:0050679|GO:0007566|GO:0007155|GO:0016477|GO:0016192|GO:0030198|GO:0030335|GO:0031175|GO:0034446|GO:0007162|GO:0042476|GO:0021812|GO:0007566|GO:0016477|GO:0031175|GO:0007162|GO:0007566|GO:0016477|GO:0031175|GO:0007162	GO:0005515|GO:0005515|GO:0005198|GO:0019899|GO:0005178|GO:0005201|GO:0043208|GO:0019899|GO:0005178|GO:0043208|GO:0019899|GO:0005178|GO:0043208	GO:0016020|GO:0005576|GO:0016020|GO:0048471|GO:0005615|GO:0005604|GO:0031012|GO:0070062|GO:0005606|GO:0043259|GO:0005607|GO:0043257|GO:0005604|GO:0005578|GO:0005605|GO:0043256|GO:0031012|GO:0048471|GO:0005606|GO:0043259|GO:0048471|GO:0005606|GO:0043259	0.581	0.485
3749	KCNC4	0.0483	1	323	1	110753965	110825722	potassium voltage-gated channel, Shaw-related subfamily, member 4	GO:0006813|GO:0055085|GO:0006811|GO:0051260|GO:0007268|GO:0046928|GO:0006813|GO:0055085|GO:0006811|GO:0051260|GO:0007268|GO:0046928|GO:0055085|GO:0006811|GO:0051260|GO:0006813|GO:0055085|GO:0006811|GO:0051260|GO:0007268|GO:0046928	GO:0005216|GO:0005515|GO:0005249|GO:0005267|GO:0005251|GO:0005216|GO:0005515|GO:0005249|GO:0005267|GO:0005251|GO:0005216|GO:0005515|GO:0005249|GO:0005216|GO:0005515|GO:0005249|GO:0005267|GO:0005251	GO:0005886|GO:0016020|GO:0008076|GO:0031594|GO:0043679|GO:0005886|GO:0016020|GO:0008076|GO:0031594|GO:0043679|GO:0016020|GO:0008076|GO:0005886|GO:0016020|GO:0008076|GO:0031594|GO:0043679	0.642	0.323
10672	GNA13	0.0483	1	323	17	63006833	63052957	guanine nucleotide binding protein (G protein), alpha 13	GO:0030154|GO:0007186|GO:0007165|GO:0001701|GO:0008360|GO:0007596|GO:0030168|GO:0007266|GO:0030334|GO:0006928|GO:0007243|GO:0001569|GO:0007189|GO:0031584|GO:0001525|GO:0007204|GO:0031584|GO:0030154|GO:0007186|GO:0007165|GO:0001701|GO:0008360|GO:0030168|GO:0007266|GO:0030334|GO:0007243|GO:0001569|GO:0007189	GO:0005515|GO:0046872|GO:0005525|GO:0003924|GO:0004871|GO:0031683|GO:0001664|GO:0019001|GO:0031702|GO:0031752|GO:0005515|GO:0031752|GO:0005525|GO:0003924|GO:0004871|GO:0031683|GO:0001664|GO:0019001	GO:0005886|GO:0042470|GO:0005834|GO:0031234|GO:0031526|GO:0031526	0.638	0.37
51274	KLF3	0.0483	1	323	4	38665817	38702663	Kruppel-like factor 3 (basic)	GO:0006351|GO:0007275|GO:1901653|GO:0006351|GO:0007275	GO:0003700|GO:0046872|GO:0003677|GO:0003700|GO:0046872|GO:0003677	GO:0005634|GO:0005634	0.632	0.398
54345	SOX18	0.0485	1	324	20	62679076	62680994	SRY (sex determining region Y)-box 18	GO:0000122|GO:0045944|GO:0045893|GO:0045892|GO:0001525|GO:0035050|GO:0001701|GO:0048469|GO:0003151|GO:0001942|GO:0001570|GO:0043534|GO:0060214|GO:0060836|GO:0001946|GO:0001947|GO:0001944|GO:0042789|GO:0060956|GO:0061028|GO:0022405|GO:0048866|GO:0072091|GO:0045892|GO:0001570|GO:0006355|GO:0045893|GO:0007507|GO:0001568|GO:0001525|GO:0035050|GO:0001946|GO:0001945|GO:0060836|GO:0001944|GO:0060214|GO:…	GO:0000978|GO:0001077|GO:0044212|GO:0005515|GO:0003700|GO:0043565|GO:0003677|GO:0044212	GO:0005634|GO:0000790|GO:0005634	0.581	0.377
54507	ADAMTSL4	0.0488	1	326	1	150521884	150533413	ADAMTS-like 4	GO:0006915|GO:0043065|GO:0030198|GO:0006915|GO:0043065|GO:0030198|GO:0006915|GO:0043065|GO:0030198	GO:0005515|GO:0004222|GO:0002020|GO:0005515|GO:0004222|GO:0008233|GO:0002020|GO:0005515|GO:0004222|GO:0008233|GO:0002020|GO:0004222|GO:0008233	GO:0005575|GO:0031012|GO:0005614|GO:0005575|GO:0031012|GO:0005614|GO:0005575|GO:0031012|GO:0005614|GO:0031012	0.637	0.377
11167	FSTL1	0.049	2	2643	3	120111140	120170100	follistatin-like 1	GO:0030509	GO:0005515|GO:0005509|GO:0008201|GO:0005515|GO:0005515|GO:0005509|GO:0005515	GO:0005576|GO:0005615	0.608	0.462
9260	PDLIM7	0.0492	1	329	5	176910395	176924607	PDZ and LIM domain 7 (enigma)	GO:0030154|GO:0007275|GO:0030036|GO:0006898|GO:0045669|GO:0001503|GO:0030154|GO:0007275|GO:0030036|GO:0006898|GO:0045669|GO:0001503|GO:0030154|GO:0007275|GO:0030036|GO:0006898|GO:0045669|GO:0001503|GO:0030154|GO:0007275|GO:0030036|GO:0006898|GO:0045669|GO:0001503|GO:0030154|GO:0007275|GO:0030036|GO:0006898|GO:0045669|GO:0001503|GO:0030036|GO:0045669|GO:0030154|GO:0007275|GO:0030036|GO:0006898|GO:…	GO:0005515|GO:0008270|GO:0005515|GO:0008270|GO:0005515|GO:0008270|GO:0005515|GO:0005515|GO:0008270|GO:0005515|GO:0008270|GO:0005515|GO:0005515|GO:0008270|GO:0005515|GO:0005515|GO:0005515|GO:0005515|GO:0005515|GO:0008270	GO:0005737|GO:0030054|GO:0001726|GO:0015629|GO:0005925|GO:0001725|GO:0005737|GO:0030054|GO:0001726|GO:0015629|GO:0005925|GO:0001725|GO:0005737|GO:0030054|GO:0001726|GO:0015629|GO:0005925|GO:0001725|GO:0005737|GO:0030054|GO:0001726|GO:0015629|GO:0005925|GO:0001725|GO:0005737|GO:0030054|GO:0001726|GO:0015629|GO:0005925|GO:0001725|GO:0005737|GO:0001726|GO:0001725|GO:0005737|GO:0030054|GO:0001726|GO:…	0.636	0.354
22905	EPN2	0.0492	1	329	17	19118928	19240028	epsin 2	GO:0001701|GO:0007219|GO:0006897|GO:0048568|GO:0001701|GO:0007219|GO:0006897|GO:0048568|GO:0001701|GO:0007219|GO:0006897|GO:0048568|GO:0001701|GO:0007219|GO:0006897|GO:0048568|GO:0001701|GO:0007219|GO:0006897|GO:0048568|GO:0001701|GO:0007219|GO:0006897|GO:0048568|GO:0001701|GO:0007219|GO:0006897|GO:0048568|GO:0001701|GO:0007219|GO:0006897|GO:0048568|GO:0001701|GO:0007219|GO:0048568|GO:0001701|GO:…	GO:0005543|GO:0008289|GO:0005543|GO:0008289|GO:0005543|GO:0005543|GO:0008289|GO:0008289|GO:0005543|GO:0005543|GO:0005543|GO:0008289|GO:0005543|GO:0008289|GO:0005543|GO:0005543|GO:0005543|GO:0005543|GO:0005543|GO:0008289|GO:0005543|GO:0008289	GO:0030128|GO:0030128|GO:0030128|GO:0030128|GO:0030128|GO:0030128|GO:0030128|GO:0030128|GO:0030128|GO:0030128|GO:0030128|GO:0030128|GO:0030128|GO:0030128|GO:0030128|GO:0030128|GO:0030128|GO:0030128|GO:0030128|GO:0030128|GO:0030128|GO:0030128|GO:0030128|GO:0030128|GO:0030128|GO:0030128|GO:0030128|GO:0030128|GO:0030128|GO:0030128	0.636	0.332
81621	KAZALD1	0.0492	1	329	10	102821598	102827888	Kazal-type serine peptidase inhibitor domain 1	GO:0030154|GO:0007275|GO:0001558|GO:0030198|GO:0001503	GO:0005515|GO:0005520	GO:0005576|GO:0005614|GO:0031012	0.65	0.363
4668	NAGA	0.0494	1	330	22	42454358	42466846	N-acetylgalactosaminidase, alpha-	GO:0005975|GO:0009311|GO:0016052|GO:0016139|GO:0046477|GO:0019377|GO:0005975|GO:0009311|GO:0016052|GO:0016139|GO:0046477|GO:0019377|GO:0005975|GO:0009311|GO:0016052|GO:0016139|GO:0046477|GO:0019377	GO:0042803|GO:0004553|GO:0004557|GO:0008456|GO:0042803|GO:0004553|GO:0004557|GO:0008456|GO:0042803|GO:0004553|GO:0004557|GO:0008456	GO:0005737|GO:0005764|GO:0005737|GO:0005764|GO:0005737|GO:0005764	0.637	0.373
5166	PDK4	0.0494	2	2653	7	95212811	95225803	pyruvate dehydrogenase kinase, isozyme 4	GO:0044281|GO:0042593|GO:0008286|GO:0006468|GO:0006006|GO:0006090|GO:0042594|GO:0006885|GO:0044237|GO:0010906|GO:0009267|GO:0010510|GO:0072593|GO:0042304|GO:0071398|GO:0045124|GO:2000811|GO:0010565|GO:0046320|GO:0006885|GO:0010906|GO:0042593|GO:0042594|GO:0008286|GO:0042304|GO:0010510|GO:0010565|GO:0046320	GO:0005524|GO:0004674|GO:0004672|GO:0004740	GO:0005739|GO:0005759|GO:0005743|GO:0005739	0.632	0.43
5033	P4HA1	0.0495	1	331	10	74766975	74856732	prolyl 4-hydroxylase, alpha polypeptide I	GO:0055114|GO:0018401|GO:0030199|GO:0055114|GO:0018401|GO:0030199|GO:0055114|GO:0018401|GO:0030199|GO:0055114|GO:0018401|GO:0030199|GO:0055114|GO:0018401|GO:0030199|GO:0055114|GO:0018401|GO:0030199	GO:0005515|GO:0016491|GO:0005506|GO:0016706|GO:0016705|GO:0004656|GO:0016702|GO:0031418|GO:0005515|GO:0016491|GO:0005506|GO:0016706|GO:0016705|GO:0004656|GO:0016702|GO:0031418|GO:0005515|GO:0016491|GO:0005506|GO:0016706|GO:0016705|GO:0004656|GO:0016702|GO:0031418|GO:0005515|GO:0016491|GO:0005506|GO:0016706|GO:0016705|GO:0004656|GO:0016702|GO:0031418|GO:0005515|GO:0016491|GO:0005506|GO:0016706|GO:…	GO:0005739|GO:0005783|GO:0043231|GO:0005788|GO:0005739|GO:0005783|GO:0043231|GO:0005788|GO:0005739|GO:0005783|GO:0043231|GO:0005788|GO:0005739|GO:0005783|GO:0043231|GO:0005788|GO:0005739|GO:0005783|GO:0043231|GO:0005788|GO:0005739|GO:0005783|GO:0043231|GO:0005788	0.641	0.383
4090	SMAD5	0.0495	1	331	5	135468534	135524435	SMAD family member 5	GO:0006351|GO:0060348|GO:0006355|GO:0006468|GO:0007179|GO:0071407|GO:0007281|GO:0030218|GO:0051216|GO:0030509|GO:0045669|GO:0001657|GO:0001880|GO:0002051|GO:0060048|GO:0071773|GO:1901522|GO:0006351|GO:0060348|GO:0006355|GO:0006468|GO:0007179|GO:0071407|GO:0007281|GO:0030218|GO:0051216|GO:0030509|GO:0045669|GO:0001657|GO:0001880|GO:0002051|GO:0060048|GO:0071773|GO:1901522|GO:0006351|GO:0060348|GO:…	GO:0003700|GO:0000979|GO:0003700|GO:0000979|GO:0003700|GO:0000979|GO:0005515|GO:0005515|GO:0003700|GO:0005515|GO:0046872|GO:0031625|GO:0000979|GO:0005057|GO:0030618|GO:0005515|GO:0003700|GO:0005515|GO:0046872|GO:0031625|GO:0000979|GO:0005057|GO:0030618	GO:0005634|GO:0005667|GO:0005737|GO:0005622|GO:0005634|GO:0005667|GO:0005737|GO:0005622|GO:0005634|GO:0005667|GO:0005737|GO:0005622|GO:0005622|GO:0005622|GO:0016021|GO:0005634|GO:0005667|GO:0005737|GO:0005829|GO:0005622|GO:0005654|GO:0016021|GO:0005634|GO:0005667|GO:0005737|GO:0005829|GO:0005622|GO:0005654	0.637	0.375
10855	HPSE	0.0496	2	2658	4	84213614	84256306	heparanase	GO:0044281|GO:0007160|GO:0005975|GO:0051897|GO:0010575|GO:0051798|GO:0030203|GO:0030194|GO:0006027|GO:0033690|GO:0051797|GO:0006029|GO:0061042|GO:0030200|GO:0044281|GO:0007160|GO:0005975|GO:0051897|GO:0010575|GO:0051798|GO:0030203|GO:0030194|GO:0006027|GO:0033690|GO:0051797|GO:0006029|GO:0061042|GO:0030200|GO:0042060|GO:0060055|GO:0044281|GO:0007160|GO:0005975|GO:0051897|GO:0010575|GO:0051798|GO:…	GO:0005515|GO:0016798|GO:0046983|GO:0045545|GO:0004566|GO:0030305|GO:0005515|GO:0016798|GO:0046983|GO:0045545|GO:0004566|GO:0030305|GO:0016798|GO:0005515|GO:0016798|GO:0046983|GO:0045545|GO:0004566|GO:0030305|GO:0016798|GO:0016798|GO:0005515|GO:0016798|GO:0046983|GO:0045545|GO:0004566|GO:0030305	GO:0005634|GO:0005576|GO:0016020|GO:0045121|GO:0005764|GO:0005765|GO:0043202|GO:0005634|GO:0005576|GO:0016020|GO:0045121|GO:0005764|GO:0005765|GO:0043202|GO:0016020|GO:0005634|GO:0005576|GO:0016020|GO:0045121|GO:0005764|GO:0005765|GO:0043202|GO:0016020|GO:0016020|GO:0005634|GO:0005576|GO:0016020|GO:0045121|GO:0005764|GO:0005765|GO:0043202	0.636	0.461
11093	ADAMTS13	0.0498	1	333	9	136279478	136324508	ADAM metallopeptidase with thrombospondin type 1 motif, 13	GO:0006508|GO:0007160|GO:0007229|GO:0030168|GO:0016485|GO:0009100|GO:0043171|GO:0006508|GO:0006508|GO:0007160|GO:0007229|GO:0030168|GO:0016485|GO:0009100|GO:0043171|GO:0006508|GO:0007160|GO:0007229|GO:0030168|GO:0016485|GO:0009100|GO:0043171|GO:0006508|GO:0007160|GO:0007229|GO:0030168|GO:0016485|GO:0009100|GO:0043171|GO:0006508|GO:0007160|GO:0007229|GO:0030168|GO:0016485|GO:0009100|GO:0043171|GO:…	GO:0005515|GO:0004222|GO:0008270|GO:0005509|GO:0008237|GO:0005178|GO:0004222|GO:0008270|GO:0005515|GO:0004222|GO:0008270|GO:0005509|GO:0008237|GO:0005178|GO:0005515|GO:0004222|GO:0008270|GO:0005509|GO:0008237|GO:0005178|GO:0008237|GO:0005515|GO:0004222|GO:0008270|GO:0005509|GO:0008237|GO:0005178|GO:0005515|GO:0004222|GO:0008270|GO:0005509|GO:0008237|GO:0005178|GO:0004175|GO:0008233|GO:0004222|GO:…	GO:0005615|GO:0009986|GO:0005578|GO:0031012|GO:0005615|GO:0009986|GO:0005578|GO:0005615|GO:0009986|GO:0005578|GO:0005615|GO:0009986|GO:0005578|GO:0005615|GO:0009986|GO:0005578|GO:0031012|GO:0005615|GO:0009986|GO:0005578|GO:0005615|GO:0009986|GO:0005578|GO:0005615|GO:0009986|GO:0005578|GO:0031012|GO:0005578	0.656	0.355
55906	ZC4H2	0.0499	1	334	X	64136250	64254593	zinc finger, C4H2 domain containing	GO:0007399|GO:0021522|GO:0007528|GO:0007399|GO:0021522|GO:0007528|GO:0007399|GO:0021522|GO:0007528|GO:0007399|GO:0021522|GO:0007528	GO:0046872|GO:0046872|GO:0046872|GO:0046872	GO:0005634|GO:0005886|GO:0005737|GO:0030054|GO:0045211|GO:0005634|GO:0005886|GO:0005737|GO:0030054|GO:0045211|GO:0005634|GO:0005886|GO:0005737|GO:0030054|GO:0045211|GO:0005634|GO:0005886|GO:0005737|GO:0030054|GO:0045211	0.637	0.348

## Sheet: TCF21-AHR-ARNT Genefr., DAVID 
TCF21-AHR-ARNT transcription module - DAVID GO clusters
Annotation Cluster 1	Enrichment Score: 7.569166698018925
Category	Term	Count	%	PValue	Genes	Fold Enrichment	Bonferroni	Benjamini	FDR
GOTERM_BP_FAT	GO:0030198~extracellular matrix organization	19	5.39773	1.27324e-11	B4GALT1, RECK, ADAMTSL4, ELN, COL3A1, HSPG2, OLFML2A, POSTN, NID1, DCN, COL5A2, P4HA1, CRISPLD2, KAZALD1, FBLN5, COL6A2, BCL3, COL1A1, ADAMTS2	8.18365	2.82531e-08	2.82531e-08	2.21566e-08
GOTERM_CC_FAT	GO:0031012~extracellular matrix	29	8.23864	9.08676e-10	LTBP1, ADAMTS13, ADAMTSL4, ELN, COL3A1, POSTN, DCN, TIMP3, GPC3, ANG, CRISPLD2, COL6A2, LAMB1, THBS1, FBN1, HSPG2, OLFML2A, NID1, MMP14, COL5A2, LAMA2, FBLN1, ADAMTS8, FBLN5, KAZALD1, MFAP2, COL1A1, ADAMTS2, ADAMTS5	3.97937	2.98046e-07	1.49023e-07	1.23078e-06
GOTERM_CC_FAT	GO:0005578~proteinaceous extracellular matrix	26	7.38636	1.64277e-08	LTBP1, ADAMTS13, ADAMTSL4, COL3A1, ELN, POSTN, DCN, TIMP3, GPC3, ANG, COL6A2, LAMB1, FBN1, HSPG2, NID1, MMP14, COL5A2, LAMA2, FBLN1, ADAMTS8, FBLN5, KAZALD1, MFAP2, COL1A1, ADAMTS2, ADAMTS5	3.84644	5.38828e-06	1.7961e-06	2.22509e-05
GOTERM_BP_FAT	GO:0043062~extracellular structure organization	19	5.39773	2.28415e-08	B4GALT1, RECK, ADAMTSL4, ELN, COL3A1, HSPG2, OLFML2A, POSTN, NID1, DCN, COL5A2, P4HA1, CRISPLD2, KAZALD1, FBLN5, COL6A2, BCL3, COL1A1, ADAMTS2	5.22147	5.0684e-05	1.0137e-05	3.97482e-05
SP_PIR_KEYWORDS	extracellular matrix	19	5.39773	4.98222e-07	FBN1, ELN, COL3A1, HSPG2, POSTN, NID1, DCN, COL5A2, TIMP3, LAMA2, FBLN1, ADAMTS8, KAZALD1, COL6A2, MFAP2, COL1A1, LAMB1, ADAMTS2, ADAMTS5	4.3081	0.000187314	2.08144e-05	0.000688661
GOTERM_CC_FAT	GO:0044420~extracellular matrix part	11	3.125	0.00017781	LAMA2, ANG, FBN1, COL3A1, HSPG2, MFAP2, NID1, COL1A1, LAMB1, COL5A2, TIMP3	4.45084	0.0566586	0.00829781	0.240571
Annotation Cluster 2	Enrichment Score: 6.572525023144618
Category	Term	Count	%	PValue	Genes	Fold Enrichment	Bonferroni	Benjamini	FDR
SP_PIR_KEYWORDS	transcription regulation	79	22.4432	1.07888e-10	BACH1, DEDD, MED25, ZXDB, FOXO3, CBX8, CITED2, MAZ, GATA6, MDFIC, GATA4, RARA, SOX18, ZNF446, NR2F2, MKL1, ZNF44, RARG, RCOR3, TADA2A, GABPA, GMEB1, ZNF141, MBD1, ELL2, HOXD9, RBPMS, BAZ1B, ARRB1, NAB1, PRDM2, PRDM1, WASL, ZNF79, ZFP64, TADA3, TFE3, PML, NFYA, ELK3, ARNT, HIC1, ZNF174, PLAGL1, HOXA4, PER1, BCL3, NFATC4, HBP1, MLXIP, NFATC1, BAHD1, HIP1, SETDB1, ERF, TBX3, KLF9, TBX2, SMAD5, NR4A1…	2.13077	4.05659e-08	2.0283e-08	1.49127e-07
SP_PIR_KEYWORDS	Transcription	79	22.4432	3.08041e-10	BACH1, DEDD, MED25, ZXDB, FOXO3, CBX8, CITED2, MAZ, GATA6, MDFIC, GATA4, RARA, SOX18, ZNF446, NR2F2, MKL1, ZNF44, RARG, RCOR3, TADA2A, GABPA, GMEB1, ZNF141, MBD1, ELL2, HOXD9, RBPMS, BAZ1B, ARRB1, NAB1, PRDM2, PRDM1, WASL, ZNF79, ZFP64, TADA3, TFE3, PML, NFYA, ELK3, ARNT, HIC1, ZNF174, PLAGL1, HOXA4, PER1, BCL3, NFATC4, HBP1, MLXIP, NFATC1, BAHD1, HIP1, SETDB1, ERF, TBX3, KLF9, TBX2, SMAD5, NR4A1…	2.08447	1.15823e-07	3.86078e-08	4.25787e-07
SP_PIR_KEYWORDS	activator	33	9.375	2.17089e-09	BACH1, TFE3, PML, MED25, ZXDB, ELK3, FOXO3, NFYA, ARNT, PLAGL1, GATA6, MDFIC, GATA4, BCL3, NFATC4, SOX18, MLXIP, HIP1, NFATC1, STAT2, NOTCH3, ATF6, MEF2D, RBPMS, UBTF, SP1, THRAP3, PRDM2, TGFB1I1, TBL1X, PBX2, ZFHX3, KLF3	3.46785	8.16253e-07	2.04063e-07	3.00069e-06
GOTERM_MF_FAT	GO:0003700~transcription factor activity	52	14.7727	1.62473e-08	BACH1, FOSL2, FOXO3, CBFA2T2, CITED2, GATA6, GATA4, RARA, SOX18, NR2F2, ZNF446, RARG, TADA2A, GMEB1, GABPA, MBD1, HOXD9, BAZ1B, PRDM2, PRDM1, TADA3, TFE3, NFYA, ELK3, ZNF174, HIC1, ARNT, TSC22D2, HOXA4, BCL3, NFATC4, NFATC1, ERF, KLF9, TBX3, TBX2, SMAD5, CBL, NR4A1, TRIM25, STAT2, ATF6, MEF2D, HOXB2, PKNOX1, SP1, TRPS1, HOXB6, ZFHX3, PBX2, RERE, KLF3	2.3314	8.75725e-06	8.75725e-06	2.36438e-05
SP_PIR_KEYWORDS	nucleus	123	34.9432	4.71397e-08	HIST2H2AA3, STK38, MED25, ZXDB, INTS3, FOXO3, CBX8, CITED2, MDFIC, GATA6, GATA4, RBMS2, TLK1, RARA, GLE1, ZNF446, ZNF44, RARG, RCOR3, TADA2A, GABPA, ELL2, HOXD9, RBPMS, BAZ1B, ARRB1, NEK9, PRDM2, PRDM1, MAPK7, TGFB1I1, ZNF79, TADA3, STK11, TFE3, CEP164, ELK3, ARNT, PLAGL1, HOXA4, TNKS, DYRK3, TRAF6, HIP1, MUC1, SETDB1, EHMT1, SMG6, KLF9, ZMYM6, SMG7, SMAD5, NR4A1, ATF6, FBXO38, NOTCH3, HOXB2, PHF…	1.5693	1.77244e-05	2.53207e-06	6.51585e-05
GOTERM_MF_FAT	GO:0030528~transcription regulator activity	67	19.0341	1.12417e-07	BACH1, FOSL2, FOXO3, CBFA2T2, CITED2, GATA6, GATA4, RARA, SOX18, ZNF446, NR2F2, MKL1, RARG, TADA2A, GABPA, GMEB1, ZNF141, MBD1, ELL2, HOXD9, BAZ1B, NAB1, MDM2, PRDM2, PRDM1, TGFB1I1, TADA3, TFE3, PML, FHL5, NFYA, ELK3, HIC1, ZNF174, ARNT, TSC22D2, HOXA4, BCL3, NFATC4, HBP1, MLXIP, NFATC1, ERF, KLF9, TBX3, TBX2, CBL, SMAD5, NR4A1, TRIM25, STAT2, ATF6, MEF2D, HOXB2, PKNOX1, SP1, UBTF, TRPS1, HOXB6,…	1.93705	6.05908e-05	3.02959e-05	0.000163594
GOTERM_BP_FAT	GO:0045449~regulation of transcription	94	26.7045	6.60082e-07	BACH1, FOSL2, DEDD, MED25, ZXDB, TLR4, FOXO3, CBX8, CBFA2T2, CITED2, ACVR1B, MAZ, MDFIC, GATA6, GATA4, ZFPL1, RARA, SOX18, ZNF446, NR2F2, MKL1, ZNF44, RARG, TADA2A, RCOR3, GABPA, GMEB1, ZNF141, MBD1, ELL2, HOXD9, MAPK1, INHBA, ZNF747, BAZ1B, NAB1, MDM2, PRDM2, PRDM1, TGFB1I1, MDM4, WASL, ZFP64, ZNF79, TADA3, TFE3, PML, ELK3, NFYA, ARNT, HIC1, ZNF174, PLAGL1, TNFRSF1A, TSC22D2, HOXA4, PER1, BCL3, …	1.61888	0.00146365	0.000183074	0.00114865
GOTERM_BP_FAT	GO:0006357~regulation of transcription from RNA polymerase II promoter	39	11.0795	7.95773e-07	FOSL2, TADA3, TFE3, FOXO3, NFYA, CITED2, ZNF174, ARNT, PLAGL1, TNFRSF1A, GATA6, GATA4, BCL3, SOX18, NR2F2, ERF, RARG, EHMT1, TBX3, KLF9, TBX2, GABPA, SMAD5, NR4A1, STAT2, HOXD9, ATF6, INHBA, PKNOX1, SP1, MAPK14, THRAP3, MDM2, PHF21A, MDM4, PRDM1, TBL1X, PBX2, ZFHX3	2.40302	0.00176426	0.000196183	0.00138478
GOTERM_BP_FAT	GO:0006350~transcription	79	22.4432	1.84648e-06	BACH1, DEDD, MED25, ZXDB, FOXO3, CBX8, CITED2, MAZ, ANG, GATA6, MDFIC, GATA4, RARA, SOX18, ZNF446, NR2F2, MKL1, ZNF44, RARG, RCOR3, TADA2A, GABPA, GMEB1, ZNF141, MBD1, ELL2, HOXD9, BAZ1B, NAB1, PRDM2, PRDM1, TGFB1I1, WASL, ZNF79, ZFP64, TADA3, TFE3, BMPR2, PML, NFYA, ELK3, ARNT, HIC1, ZNF174, PLAGL1, HOXA4, PER1, BCL3, NFATC4, HBP1, MLXIP, NFATC1, HIP1, SETDB1, ERF, TBX3, KLF9, TBX2, SMAD5, NR4A1…	1.68433	0.00408895	0.000409649	0.00321315
SP_PIR_KEYWORDS	dna-binding	62	17.6136	5.1323e-06	BACH1, HIST2H2AA3, FOSL2, HP1BP3, DEDD, FOXO3, MAZ, GATA6, GATA4, RARA, HIST3H2A, SOX18, ZNF446, NR2F2, ZFP36, ZNF44, RARG, TADA2A, GABPA, GMEB1, ZNF141, MBD1, HOXD9, TOP3A, PRDM2, PRDM1, TOP3B, ZNF79, ZFP64, TFE3, PML, NFYA, ELK3, HIC1, ZNF174, ARNT, PLAGL1, HOXA4, MLXIP, HBP1, NFATC4, NFATC1, ERF, KLF9, TBX3, SMG6, TBX2, SWAP70, NR4A1, STAT2, ATF6, MEF2D, HOXB2, PKNOX1, SP1, UBTF, TRPS1, HOXB6,…	1.8137	0.00192789	0.000175416	0.00709385
GOTERM_MF_FAT	GO:0003677~DNA binding	83	23.5795	1.89095e-05	BACH1, HIST2H2AA3, FOSL2, HP1BP3, DEDD, FOXO3, CBFA2T2, CITED2, MAZ, ANG, GATA6, GATA4, ZFPL1, RARA, SOX18, HIST3H2A, ZNF446, NR2F2, ZFP36, ZNF44, RARG, RCOR3, TADA2A, GABPA, GMEB1, ZNF141, RAD52, MBD1, HOXD9, BAZ1B, TOP3A, PRDM2, PRDM1, TOP3B, ZNF79, ZFP64, TADA3, TFE3, PML, ELK3, NFYA, ARNT, HIC1, ZNF174, PLAGL1, CHD1L, TSC22D2, HOXA4, SOS2, BCL3, NFATC4, HBP1, MLXIP, NFATC1, BAHD1, SETDB1, ERF…	1.55652	0.0101405	0.00254483	0.0275144
GOTERM_MF_FAT	GO:0043565~sequence-specific DNA binding	32	9.09091	2.26692e-05	BACH1, FOSL2, TFE3, ELK3, FOXO3, ARNT, HOXA4, GATA6, GATA4, RARA, NR2F2, NFATC1, ERF, RARG, TBX3, SMG6, TBX2, GABPA, NR4A1, MBD1, HOXD9, ATF6, MEF2D, HOXB2, PKNOX1, SP1, TRPS1, HOXB6, TBL1X, PBX2, ZFHX3, RERE	2.30452	0.0121445	0.00244078	0.0329841
GOTERM_BP_FAT	GO:0006355~regulation of transcription, DNA-dependent	66	18.75	2.61448e-05	BACH1, FOSL2, FOXO3, CBFA2T2, CITED2, GATA6, MDFIC, GATA4, RARA, SOX18, ZNF446, NR2F2, ZNF44, RARG, GABPA, ZNF141, HOXD9, INHBA, ZNF747, NAB1, MDM2, PRDM2, TGFB1I1, MDM4, PRDM1, ZNF79, TADA3, TFE3, NFYA, ELK3, HIC1, ZNF174, ARNT, PLAGL1, TNFRSF1A, TSC22D2, HOXA4, PER1, BCL3, NFATC4, NFATC1, ERF, EHMT1, KLF9, TBX3, TBX2, SMAD5, NR4A1, STAT2, ATF6, MEF2D, HOXB2, PKNOX1, SP1, UBTF, MAPK14, TRPS1, HO…	1.66748	0.0563651	0.00231795	0.0454868
GOTERM_BP_FAT	GO:0051252~regulation of RNA metabolic process	67	19.0341	2.78541e-05	BACH1, FOSL2, FOXO3, CBFA2T2, CITED2, GATA6, MDFIC, GATA4, RARA, SOX18, ZNF446, NR2F2, ZFP36, ZNF44, RARG, GABPA, ZNF141, HOXD9, INHBA, ZNF747, NAB1, MDM2, PRDM2, PRDM1, TGFB1I1, MDM4, ZNF79, TADA3, TFE3, NFYA, ELK3, HIC1, ZNF174, ARNT, PLAGL1, TNFRSF1A, TSC22D2, HOXA4, PER1, BCL3, NFATC4, NFATC1, ERF, EHMT1, KLF9, TBX3, TBX2, SMAD5, NR4A1, STAT2, ATF6, MEF2D, HOXB2, PKNOX1, SP1, UBTF, MAPK14, TR…	1.6554	0.0599376	0.00237445	0.04846
Annotation Cluster 3	Enrichment Score: 6.332105627466059
Category	Term	Count	%	PValue	Genes	Fold Enrichment	Bonferroni	Benjamini	FDR
GOTERM_BP_FAT	GO:0001501~skeletal system development	29	8.23864	5.68625e-10	FGFR1, NDST1, PDLIM7, EDN1, COL3A1, POSTN, HOXA4, TRAF6, BMP1, TBX3, SMAD5, FBN1, HSPG2, MMP14, COL5A2, HOXD9, INHBA, MEF2D, HOXB2, PSEN1, SP1, MAPK14, KAZALD1, TRPS1, NAB1, HOXB6, ROR2, STC1, COL1A1	4.07225	1.26178e-06	6.3089e-07	9.89509e-07
GOTERM_BP_FAT	GO:0001503~ossification	13	3.69318	9.43802e-06	MEF2D, BMP1, PDLIM7, SP1, KAZALD1, NAB1, SMAD5, HSPG2, STC1, COL1A1, TRAF6, MMP14, COL5A2	5.06375	0.0207253	0.00110166	0.0164226
GOTERM_BP_FAT	GO:0060348~bone development	13	3.69318	1.87921e-05	MEF2D, BMP1, PDLIM7, SP1, KAZALD1, NAB1, SMAD5, HSPG2, STC1, COL1A1, TRAF6, MMP14, COL5A2	4.7344	0.0408426	0.00181141	0.0326966
Annotation Cluster 4	Enrichment Score: 5.880821501290052
Category	Term	Count	%	PValue	Genes	Fold Enrichment	Bonferroni	Benjamini	FDR
GOTERM_CC_FAT	GO:0044421~extracellular region part	54	15.3409	5.59473e-11	COPA, LTBP1, IL6ST, EDN1, IGFBP6, POSTN, FSTL1, CXCL12, APOA1, GPC3, ANG, GPX3, OLFML2A, MMP14, SLIT2, C1QA, C1QB, INHBA, ADAMTS8, SERPINF1, STC1, MFAP2, COL1A1, ADAMTS2, ADAMTS5, ADAMTS13, CTF1, ADAMTSL4, CXCL3, CXCL2, COL3A1, ELN, DCN, TIMP3, CRISPLD2, COL6A2, LAMB1, THBS1, ANGPTL2, QSOX1, MYOC, BMP1, FBN1, HSPG2, NID1, COL5A2, LAMA2, FBLN1, APOL1, FBLN5, KAZALD1, SFRP4, TGFBR3, IGFBP1	2.66292	1.83507e-08	1.83507e-08	7.57792e-08
SP_PIR_KEYWORDS	signal	103	29.2614	7.97006e-09	RARRES2, LTBP1, IL6ST, GPR124, EDN1, POSTN, FSTL1, TLR4, IL17RC, DSE, CXCL12, APOA1, PTPRJ, RECK, BST1, OLFML2A, PCOLCE2, ERMAP, GNS, C1QA, C1QB, ADAMTS8, SERPINF1, ROR1, ROR2, MFAP2, STC1, COL1A1, ADAMTS2, ADAMTS5, FGFR1, IL1R2, IL1R1, ADAMTSL4, ELN, BMPR2, MDK, TIMP3, NAGA, ENTPD5, LAMB1, ANGPTL2, MUC1, BMP1, PCDH12, HGF, LAMA2, NOTCH3, APOL1, SFRP4, TGFBR3, MERTK, IGFBP6, DDR2, ACVR1B, DGCR2, …	1.73182	2.99674e-06	5.99348e-07	1.10165e-05
UP_SEQ_FEATURE	signal peptide	103	29.2614	1.11783e-08	RARRES2, LTBP1, IL6ST, GPR124, EDN1, POSTN, FSTL1, TLR4, IL17RC, DSE, CXCL12, APOA1, PTPRJ, RECK, BST1, OLFML2A, PCOLCE2, ERMAP, GNS, C1QA, C1QB, ADAMTS8, SERPINF1, ROR1, ROR2, MFAP2, STC1, COL1A1, ADAMTS2, ADAMTS5, FGFR1, IL1R2, IL1R1, ADAMTSL4, ELN, BMPR2, MDK, TIMP3, NAGA, ENTPD5, LAMB1, ANGPTL2, MUC1, BMP1, PCDH12, HGF, LAMA2, NOTCH3, APOL1, SFRP4, TGFBR3, MERTK, IGFBP6, DDR2, ACVR1B, DGCR2, …	1.72084	1.64654e-05	8.23276e-06	1.85323e-05
SP_PIR_KEYWORDS	Secreted	65	18.4659	1.3956e-08	COPA, RARRES2, LTBP1, IL6ST, EDN1, IGFBP6, POSTN, FSTL1, CXCL12, APOA1, GPC3, ANG, HPSE, GPX3, DPP4, OLFML2A, SLIT2, CD163, PCOLCE2, C1QA, C1QB, INHBA, ADAMTS8, SERPINF1, MFAP2, STC1, COL1A1, ADAMTS2, ADAMTS5, PLA2G5, ADAMTS13, CTF1, ADAMTSL4, CXCL3, ELN, COL3A1, CXCL2, DCN, MDK, TIMP3, PCOLCE, TNFRSF1A, CRISPLD2, COL6A2, MR1, LAMB1, ANGPTL2, QSOX1, MYOC, MUC1, B4GALT1, RNASE4, FBN1, HSPG2, NID1,…	2.10297	5.24745e-06	8.74576e-07	1.92906e-05
GOTERM_CC_FAT	GO:0005576~extracellular region	70	19.8864	1.56221e-05	COPA, RARRES2, LTBP1, IL6ST, EDN1, IGFBP6, POSTN, FSTL1, CXCL12, APOA1, GPC3, ANG, HPSE, GPX3, DPP4, OLFML2A, MMP14, SLIT2, CD163, PCOLCE2, C1QA, C1QB, INHBA, ADAMTS8, SERPINF1, MFAP2, STC1, COL1A1, ADAMTS2, PLA2G5, ADAMTS5, ADAMTS13, CTF1, ADAMTSL4, CXCL3, ELN, COL3A1, CXCL2, DCN, MDK, TIMP3, PCOLCE, TNFRSF1A, CRISPLD2, COL6A2, MR1, THBS1, LAMB1, ANGPTL2, QSOX1, MYOC, MUC1, B4GALT1, BMP1, RNASE4…	1.64868	0.00511098	0.0012802	0.0211576
UP_SEQ_FEATURE	disulfide bond	82	23.2955	1.92789e-05	LTBP1, NDST1, CORIN, IL6ST, EDN1, IGFBP6, POSTN, FSTL1, TLR4, CXCL12, DDR2, DGCR2, ANG, DPP4, RECK, BST1, OLFML2A, CLIC2, COLEC12, MMP14, SLIT2, CD163, PCOLCE2, ERMAP, C1QA, C1QB, INHBA, ADAMTS8, CD36, ROR1, ROR2, TXNRD2, MFAP2, STC1, COL1A1, ADAMTS2, PLA2G5, ADAMTS5, FGFR1, IL1R2, IL1R1, ADAMTS13, CXCL3, ELN, COL3A1, CXCL2, BMPR2, DCN, MDK, TIMP3, PCOLCE, TNFRSF1A, CRISPLD2, NAGA, PCYT1A, MR1, T…	1.57945	0.0279986	0.00707437	0.0319573
SP_PIR_KEYWORDS	disulfide bond	83	23.5795	3.24389e-05	LTBP1, NDST1, CORIN, IL6ST, EDN1, IGFBP6, POSTN, FSTL1, TLR4, CXCL12, DDR2, DGCR2, ANG, DPP4, RECK, BST1, OLFML2A, CLIC2, COLEC12, MMP14, SLIT2, CD163, PCOLCE2, ERMAP, C1QA, C1QB, INHBA, ADAMTS8, CD36, ROR1, TXNRD2, ROR2, MFAP2, STC1, COL1A1, ADAMTS2, PLA2G5, ADAMTS5, FGFR1, IL1R2, IL1R1, ADAMTS13, CXCL3, ELN, COL3A1, CXCL2, BMPR2, DCN, MDK, TIMP3, PCOLCE, TNFRSF1A, CRISPLD2, NAGA, PCYT1A, MR1, T…	1.55114	0.0121231	0.000870851	0.0448291
GOTERM_CC_FAT	GO:0005615~extracellular space	32	9.09091	4.72717e-05	COPA, ADAMTS13, IL6ST, CXCL3, CTF1, IGFBP6, EDN1, COL3A1, CXCL2, FSTL1, CXCL12, APOA1, GPC3, ANG, GPX3, THBS1, ANGPTL2, QSOX1, MYOC, BMP1, FBN1, SLIT2, C1QA, INHBA, C1QB, FBLN1, APOL1, SERPINF1, SFRP4, TGFBR3, STC1, IGFBP1	2.21154	0.0153859	0.0030963	0.0640093
SP_PIR_KEYWORDS	glycoprotein	109	30.9659	0.000169488	KCNC4, LTBP1, IL6ST, GPR124, POSTN, FSTL1, TLR4, IL17RC, DSE, GLT8D2, APOA1, PTPRJ, RECK, BST1, OLFML2A, COLEC12, LPCAT4, PCOLCE2, ERMAP, GNS, C1QA, C1QB, CD36, ADAMTS8, SERPINF1, ROR1, ROR2, MFAP2, STC1, COL1A1, ADAMTS2, ADAMTS5, FGFR1, IL1R2, IL1R1, ADAMTSL4, BMPR2, NAGA, ENTPD5, LAMB1, ANGPTL2, B4GALT1, MUC1, BMP1, PCDH12, HGF, ATF6, LAMA2, NOTCH3, FAM198B, APOL1, SFRP4, TGFBR3, MERTK, CACNA1C…	1.37941	0.0617445	0.00353446	0.234019
UP_SEQ_FEATURE	glycosylation site:N-linked (GlcNAc...)	99	28.125	0.00285615	KCNC4, LTBP1, GPR124, IL6ST, POSTN, FSTL1, TLR4, IL17RC, DSE, GLT8D2, PTPRJ, RECK, BST1, COLEC12, LPCAT4, PCOLCE2, ERMAP, GNS, C1QA, CD36, ADAMTS8, SERPINF1, ROR1, ROR2, STC1, COL1A1, ADAMTS2, ADAMTS5, FGFR1, IL1R2, IL1R1, ADAMTSL4, BMPR2, NAGA, ENTPD5, LAMB1, ANGPTL2, B4GALT1, MUC1, BMP1, PCDH12, ATF6, LAMA2, NOTCH3, FAM198B, APOL1, SFRP4, TGFBR3, MERTK, CACNA1C, STEAP4, CORIN, NDST1, DDR2, ACVR…	1.3019	0.9852	0.181781	4.63127
Annotation Cluster 5	Enrichment Score: 4.60961160265304
Category	Term	Count	%	PValue	Genes	Fold Enrichment	Bonferroni	Benjamini	FDR
GOTERM_BP_FAT	GO:0006357~regulation of transcription from RNA polymerase II promoter	39	11.0795	7.95773e-07	FOSL2, TADA3, TFE3, FOXO3, NFYA, CITED2, ZNF174, ARNT, PLAGL1, TNFRSF1A, GATA6, GATA4, BCL3, SOX18, NR2F2, ERF, RARG, EHMT1, TBX3, KLF9, TBX2, GABPA, SMAD5, NR4A1, STAT2, HOXD9, ATF6, INHBA, PKNOX1, SP1, MAPK14, THRAP3, MDM2, PHF21A, MDM4, PRDM1, TBL1X, PBX2, ZFHX3	2.40302	0.00176426	0.000196183	0.00138478
GOTERM_BP_FAT	GO:0009891~positive regulation of biosynthetic process	37	10.5114	1.98508e-06	TFE3, EDN1, TLR4, FOXO3, NFYA, CITED2, ARNT, PLAGL1, TNFRSF1A, GATA6, MDFIC, GATA4, BCL3, TNKS, NR2F2, THBS1, MKL1, TRAF6, AKT2, RARG, TBX3, SMAD5, NR4A1, NPR1, IRS1, HOXD9, ATF6, INHBA, MAPK1, PKNOX1, SP1, MAPK14, THRAP3, TGFB1I1, TBL1X, PBX2, HDAC6	2.38475	0.00439521	0.000400365	0.00345434
GOTERM_BP_FAT	GO:0010557~positive regulation of macromolecule biosynthetic process	35	9.94318	3.604e-06	TFE3, TLR4, FOXO3, NFYA, CITED2, ARNT, PLAGL1, TNFRSF1A, GATA6, MDFIC, GATA4, BCL3, TNKS, NR2F2, THBS1, MKL1, TRAF6, AKT2, RARG, TBX3, SMAD5, NR4A1, IRS1, HOXD9, ATF6, INHBA, MAPK1, PKNOX1, SP1, MAPK14, THRAP3, TGFB1I1, TBL1X, PBX2, HDAC6	2.39727	0.00796539	0.000571071	0.00627141
GOTERM_BP_FAT	GO:0031328~positive regulation of cellular biosynthetic process	36	10.2273	3.766e-06	TFE3, EDN1, TLR4, FOXO3, NFYA, CITED2, ARNT, PLAGL1, TNFRSF1A, GATA6, MDFIC, GATA4, BCL3, TNKS, NR2F2, THBS1, MKL1, TRAF6, AKT2, RARG, TBX3, SMAD5, NR4A1, NPR1, IRS1, HOXD9, ATF6, INHBA, MAPK1, PKNOX1, SP1, MAPK14, THRAP3, TGFB1I1, TBL1X, PBX2	2.35417	0.00832195	0.000556963	0.00655331
GOTERM_BP_FAT	GO:0010604~positive regulation of macromolecule metabolic process	41	11.6477	6.6611e-06	IL6ST, TFE3, PML, BMPR2, TLR4, FOXO3, NFYA, CITED2, ARNT, PLAGL1, TNFRSF1A, GATA6, MDFIC, GATA4, BCL3, TNKS, NR2F2, THBS1, MKL1, TRAF6, AKT2, RARG, TBX3, SMAD5, NR4A1, IRS1, HOXD9, ATF6, INHBA, MAPK1, PKNOX1, SP1, PSEN1, MAPK14, THRAP3, MDM2, TGFB1I1, PRDM1, TBL1X, PBX2, HDAC6	2.14304	0.0146723	0.000869094	0.0115909
GOTERM_BP_FAT	GO:0006355~regulation of transcription, DNA-dependent	66	18.75	2.61448e-05	BACH1, FOSL2, FOXO3, CBFA2T2, CITED2, GATA6, MDFIC, GATA4, RARA, SOX18, ZNF446, NR2F2, ZNF44, RARG, GABPA, ZNF141, HOXD9, INHBA, ZNF747, NAB1, MDM2, PRDM2, TGFB1I1, MDM4, PRDM1, ZNF79, TADA3, TFE3, NFYA, ELK3, HIC1, ZNF174, ARNT, PLAGL1, TNFRSF1A, TSC22D2, HOXA4, PER1, BCL3, NFATC4, NFATC1, ERF, EHMT1, KLF9, TBX3, TBX2, SMAD5, NR4A1, STAT2, ATF6, MEF2D, HOXB2, PKNOX1, SP1, UBTF, MAPK14, TRPS1, HO…	1.66748	0.0563651	0.00231795	0.0454868
GOTERM_BP_FAT	GO:0051252~regulation of RNA metabolic process	67	19.0341	2.78541e-05	BACH1, FOSL2, FOXO3, CBFA2T2, CITED2, GATA6, MDFIC, GATA4, RARA, SOX18, ZNF446, NR2F2, ZFP36, ZNF44, RARG, GABPA, ZNF141, HOXD9, INHBA, ZNF747, NAB1, MDM2, PRDM2, PRDM1, TGFB1I1, MDM4, ZNF79, TADA3, TFE3, NFYA, ELK3, HIC1, ZNF174, ARNT, PLAGL1, TNFRSF1A, TSC22D2, HOXA4, PER1, BCL3, NFATC4, NFATC1, ERF, EHMT1, KLF9, TBX3, TBX2, SMAD5, NR4A1, STAT2, ATF6, MEF2D, HOXB2, PKNOX1, SP1, UBTF, MAPK14, TR…	1.6554	0.0599376	0.00237445	0.04846
GOTERM_BP_FAT	GO:0045893~positive regulation of transcription, DNA-dependent	26	7.38636	6.55591e-05	TFE3, FOXO3, NFYA, ARNT, CITED2, PLAGL1, TNFRSF1A, MDFIC, GATA6, GATA4, BCL3, NR2F2, RARG, TBX3, SMAD5, NR4A1, HOXD9, ATF6, INHBA, PKNOX1, SP1, MAPK14, THRAP3, TGFB1I1, TBL1X, PBX2	2.44164	0.135393	0.005004	0.114023
GOTERM_MF_FAT	GO:0016563~transcription activator activity	24	6.81818	6.6308e-05	TADA3, GMEB1, GABPA, SMAD5, PML, NR4A1, FHL5, FOXO3, NFYA, ARNT, CITED2, HOXD9, ATF6, MEF2D, SP1, GATA6, THRAP3, GATA4, RARA, NFATC4, TGFB1I1, TBL1X, MKL1, NFATC1	2.55886	0.03511	0.00593916	0.0964509
GOTERM_BP_FAT	GO:0051254~positive regulation of RNA metabolic process	26	7.38636	7.55979e-05	TFE3, FOXO3, NFYA, ARNT, CITED2, PLAGL1, TNFRSF1A, MDFIC, GATA6, GATA4, BCL3, NR2F2, RARG, TBX3, SMAD5, NR4A1, HOXD9, ATF6, INHBA, PKNOX1, SP1, MAPK14, THRAP3, TGFB1I1, TBL1X, PBX2	2.42134	0.154442	0.00539694	0.131472
GOTERM_BP_FAT	GO:0045944~positive regulation of transcription from RNA polymerase II promoter	22	6.25	8.66582e-05	RARG, SMAD5, TFE3, NR4A1, FOXO3, NFYA, ARNT, CITED2, HOXD9, ATF6, PLAGL1, INHBA, TNFRSF1A, PKNOX1, SP1, GATA6, MAPK14, THRAP3, GATA4, BCL3, TBL1X, PBX2	2.65629	0.174943	0.00599145	0.150694
GOTERM_BP_FAT	GO:0010628~positive regulation of gene expression	29	8.23864	0.000102787	TFE3, FOXO3, NFYA, ARNT, CITED2, PLAGL1, TNFRSF1A, MDFIC, GATA6, GATA4, BCL3, MKL1, NR2F2, RARG, TBX3, SMAD5, NR4A1, HOXD9, ATF6, INHBA, MAPK1, PKNOX1, SP1, MAPK14, THRAP3, PRDM1, TGFB1I1, TBL1X, PBX2	2.23588	0.203953	0.00649586	0.178718
GOTERM_BP_FAT	GO:0051173~positive regulation of nitrogen compound metabolic process	31	8.80682	0.00010673	EDN1, TFE3, FOXO3, NFYA, CITED2, ARNT, PLAGL1, TNFRSF1A, GATA6, MDFIC, GATA4, BCL3, TNKS, MKL1, NR2F2, RARG, TBX3, SMAD5, NR4A1, NPR1, HOXD9, ATF6, INHBA, MAPK1, PKNOX1, SP1, MAPK14, THRAP3, TGFB1I1, TBL1X, PBX2	2.15627	0.210888	0.00638082	0.185567
GOTERM_BP_FAT	GO:0045935~positive regulation of nucleobase, nucleoside, nucleotide and nucleic acid metabolic process	30	8.52273	0.000144757	TFE3, FOXO3, NFYA, CITED2, ARNT, PLAGL1, TNFRSF1A, MDFIC, GATA6, GATA4, BCL3, TNKS, MKL1, NR2F2, RARG, TBX3, SMAD5, NR4A1, NPR1, HOXD9, ATF6, INHBA, MAPK1, PKNOX1, SP1, MAPK14, THRAP3, TGFB1I1, TBL1X, PBX2	2.15359	0.27475	0.00761938	0.251604
GOTERM_BP_FAT	GO:0045941~positive regulation of transcription	28	7.95455	0.000152542	TFE3, FOXO3, NFYA, ARNT, CITED2, PLAGL1, TNFRSF1A, MDFIC, GATA6, GATA4, BCL3, MKL1, NR2F2, RARG, TBX3, SMAD5, NR4A1, HOXD9, ATF6, INHBA, MAPK1, PKNOX1, SP1, MAPK14, THRAP3, TGFB1I1, TBL1X, PBX2	2.22385	0.287174	0.00784159	0.265119
Annotation Cluster 6	Enrichment Score: 3.7599843517502345
Category	Term	Count	%	PValue	Genes	Fold Enrichment	Bonferroni	Benjamini	FDR
GOTERM_BP_FAT	GO:0043009~chordate embryonic development	25	7.10227	3.84454e-07	GNA13, NDST1, EDN1, ARNT, CITED2, ACVR1B, HOXA4, GATA6, GATA4, TRAF6, DVL2, TBX3, MYO1E, GABPA, HSPG2, HOXD9, HOXB2, PSEN1, SP1, HOXB6, ROR2, TGFBR3, APAF1, COL1A1, PRDM1	3.38329	0.000852739	0.000142174	0.000669016
GOTERM_BP_FAT	GO:0009792~embryonic development ending in birth or egg hatching	25	7.10227	4.51094e-07	GNA13, NDST1, EDN1, ARNT, CITED2, ACVR1B, HOXA4, GATA6, GATA4, TRAF6, DVL2, TBX3, MYO1E, GABPA, HSPG2, HOXD9, HOXB2, PSEN1, SP1, HOXB6, ROR2, TGFBR3, APAF1, COL1A1, PRDM1	3.3529	0.00100048	0.000142987	0.000784982
GOTERM_BP_FAT	GO:0048598~embryonic morphogenesis	20	5.68182	5.86198e-05	DVL2, RARG, NDST1, TBX3, EDN1, HSPG2, BMPR2, SLIT2, HOXD9, HOXB2, PSEN1, HOXA4, SP1, HOXB6, GATA4, ROR2, APAF1, TGFB1I1, TRAF6, PBX2	2.91822	0.121976	0.00463498	0.10196
GOTERM_BP_FAT	GO:0048568~embryonic organ development	14	3.97727	0.000124424	RARG, NDST1, EDN1, HSPG2, ARNT, CITED2, HOXD9, HOXB2, SP1, HOXA4, GATA4, HOXB6, ROR2, PRDM1	3.64608	0.241274	0.0068791	0.2163
GOTERM_BP_FAT	GO:0007389~pattern specification process	17	4.82955	0.00032254	GNA13, DVL2, TBX3, SMAD5, EDN1, BMPR2, CXCL12, CITED2, HOXD9, HOXB2, PSEN1, HOXA4, HOXB6, GATA4, ROR2, NR2F2, PBX2	2.8521	0.511215	0.0148025	0.559796
GOTERM_BP_FAT	GO:0001701~in utero embryonic development	13	3.69318	0.000577446	GNA13, TBX3, MYO1E, GABPA, EDN1, ARNT, CITED2, ACVR1B, SP1, GATA6, GATA4, TGFBR3, PRDM1	3.3087	0.722441	0.0230346	1.00011
GOTERM_BP_FAT	GO:0048562~embryonic organ morphogenesis	11	3.125	0.00077536	HOXD9, HOXB2, RARG, NDST1, HOXA4, SP1, HOXB6, GATA4, EDN1, HSPG2, ROR2	3.70482	0.821147	0.0287513	1.34072
GOTERM_BP_FAT	GO:0003002~regionalization	13	3.69318	0.00155092	HOXD9, DVL2, HOXB2, PSEN1, HOXA4, TBX3, HOXB6, EDN1, GATA4, BMPR2, ROR2, NR2F2, PBX2	2.956	0.968068	0.0443063	2.66482
GOTERM_BP_FAT	GO:0009952~anterior/posterior pattern formation	10	2.84091	0.00408635	HOXD9, HOXB2, PSEN1, HOXA4, TBX3, HOXB6, GATA4, BMPR2, ROR2, NR2F2	3.19962	0.999887	0.09308	6.87761
GOTERM_BP_FAT	GO:0035282~segmentation	5	1.42045	0.0217057	DVL2, PSEN1, TBX3, HOXB6, ROR2	4.66611	1	0.278782	31.7421
Annotation Cluster 7	Enrichment Score: 3.5763982912921803
Category	Term	Count	%	PValue	Genes	Fold Enrichment	Bonferroni	Benjamini	FDR
GOTERM_BP_FAT	GO:0035295~tube development	19	5.39773	2.0867e-06	B4GALT1, GNA13, DVL2, TBX3, EDN1, BMPR2, MMP14, CXCL12, SLIT2, SPRY1, GPC3, PSEN1, SP1, CRISPLD2, GATA6, GATA4, APAF1, TRAF6, ADAMTS2	3.86863	0.00461968	0.000385791	0.00363116
GOTERM_BP_FAT	GO:0035239~tube morphogenesis	12	3.40909	0.000124132	DVL2, GNA13, B4GALT1, GPC3, PSEN1, TBX3, GATA4, EDN1, APAF1, TRAF6, MMP14, CXCL12	4.23257	0.240781	0.00703833	0.215792
GOTERM_BP_FAT	GO:0048754~branching morphogenesis of a tube	7	1.98864	0.00317053	GNA13, B4GALT1, GPC3, TBX3, EDN1, MMP14, CXCL12	4.82404	0.99913	0.0778018	5.37613
GOTERM_BP_FAT	GO:0001763~morphogenesis of a branching structure	7	1.98864	0.00602468	GNA13, B4GALT1, GPC3, TBX3, EDN1, MMP14, CXCL12	4.23734	0.999998	0.122068	9.9817
Annotation Cluster 8	Enrichment Score: 3.3292199735558916
Category	Term	Count	%	PValue	Genes	Fold Enrichment	Bonferroni	Benjamini	FDR
GOTERM_MF_FAT	GO:0016563~transcription activator activity	24	6.81818	6.6308e-05	TADA3, GMEB1, GABPA, SMAD5, PML, NR4A1, FHL5, FOXO3, NFYA, ARNT, CITED2, HOXD9, ATF6, MEF2D, SP1, GATA6, THRAP3, GATA4, RARA, NFATC4, TGFB1I1, TBL1X, MKL1, NFATC1	2.55886	0.03511	0.00593916	0.0964509
[truncated: 243 more rows]
