# Supplementary material for: TCF21 and the environmental sensor aryl-hydrocarbon receptor cooperate to activate a pro-inflammatory gene expression program in coronary artery smooth muscle cells
Source: PLoS Genet. 2017 May 8;13(5):e1006750. doi: 10.1371/journal.pgen.1006750 (PMC5439967; doi:10.1371/journal.pgen.1006750)
Supplement: S4 Table — (XLSX) [file pgen.1006750.s004.xlsx]

## Sheet: rs10265174 as cis eQTLs
rs10265174 is a cis eQTL for a several tissues from GTEX data base, including Artery Aorta, Artery Coronary, Artery Tibial.
SNP	gene	beta	t-stat	p-value
Adrenal_Gland_Analysis.cis.eqtl:7_17411998_G_T_b37	ENSG00000235837.1	0.576769	2.01849	0.0461146
Adrenal_Gland_Analysis.cis.eqtl:7_17411998_G_T_b37	ENSG00000048052.17	-0.51259	-2.04214	0.0436684
Artery_Aorta_Analysis.cis.eqtl:7_17411998_G_T_b37	ENSG00000048052.17	0.222767	2.0431	0.0426836
Artery_Coronary_Analysis.cis.eqtl:7_17411998_G_T_b37	ENSG00000071189.17	-0.538988	-2.07302	0.0408494
Adipose_Subcutaneous_Analysis.cis.eqtl:7_17411998_G_T_b37	ENSG00000235837.1	-0.23684	-2.07434	0.0390472
Adrenal_Gland_Analysis.cis.eqtl:7_17411998_G_T_b37	ENSG00000214960.5	0.56159	2.15222	0.0336936
Breast_Mammary_Tissue_Analysis.cis.eqtl:7_17411998_G_T_b37	ENSG00000214960.5	-0.409306	-2.17629	0.0311413
Cells_Transformed_fibroblasts_Analysis.cis.eqtl:7_17411998_G_T_b37	ENSG00000136261.10	-0.172528	-2.24477	0.0257344
Colon_Transverse_Analysis.cis.eqtl:7_17411998_G_T_b37	ENSG00000173467.4	-0.359045	-2.45021	0.0155868
Adipose_Subcutaneous_Analysis.cis.eqtl:7_17411998_G_T_b37	ENSG00000136261.10	-0.259778	-2.54521	0.0115086
Esophagus_Mucosa_Analysis.cis.eqtl:7_17411998_G_T_b37	ENSG00000106524.4	-0.495585	-2.62669	0.00927639
Testis_Analysis.cis.eqtl:7_17411998_G_T_b37	ENSG00000236039.1	-0.606205	-2.79117	0.00610471
Artery_Tibial_Analysis.cis.eqtl:7_17411998_G_T_b37	ENSG00000214960.5	0.50362	2.82366	0.00514162
