# Supplementary material for: TCF21 and the environmental sensor aryl-hydrocarbon receptor cooperate to activate a pro-inflammatory gene expression program in coronary artery smooth muscle cells
Source: PLoS Genet. 2017 May 8;13(5):e1006750. doi: 10.1371/journal.pgen.1006750 (PMC5439967; doi:10.1371/journal.pgen.1006750)
Supplement: S5 Table — (XLSX) [file pgen.1006750.s005.xlsx]

## Sheet: TCF AHR PWM high str. in ENCODE
Overlapping TCF and AHR PWM high stringency in ENCODE
chr	start	end	TCFmotif	score	strand	chr	start	end	AHRARNTmotif	score	strand
chr1	4070954	4070965	GACAGCTGCGT	1395	+	chr1	4070960	4070966	TGCGTG	1069	+
chr1	10682142	10682150	GACAGCTGCGT	1395	-	chr1	10682141	10682147	TGCGTG	1069	-
chr1	14078294	14078305	GACAGCTGCTA	1466	+	chr1	14078289	14078295	TGCGTG	1069	+
chr1	18960931	18960942	GACAGCTGCGT	1395	+	chr1	18960937	18960943	TGCGTG	1069	+
chr1	21865516	21865527	AGCAGCTGCAC	1394	+	chr1	21865524	21865530	TGCGTG	1069	-
chr1	30852345	30852356	AACAGCTGCGT	1422	-	chr1	30852344	30852350	TGCGTG	1069	-
chr1	48022108	48022119	AGCAGCTGCTG	1453	-	chr1	48022104	48022110	TGCGTG	1069	-
chr1	49037124	49037135	GACAGCTGCGT	1395	+	chr1	49037130	49037136	TGCGTG	1069	+
chr1	109855052	109855063	AACAGCTGCGT	1422	-	chr1	109855051	109855057	TGCGTG	1069	-
chr1	173641818	173641829	AACAGCTGCGT	1422	+	chr1	173641824	173641830	TGCGTG	1069	+
chr1	197879251	197879262	GACAGCTGCGT	1395	-	chr1	197879250	197879256	TGCGTG	1069	-
chr1	208204072	208204083	GACAGCTGCGT	1395	+	chr1	208204078	208204084	TGCGTG	1069	+
chr1	210534698	210534709	GACAGCTGCAC	1483	-	chr1	210534695	210534701	TGCGTG	1069	+
chr1	211306925	211306936	GACAGCTGCTG	1542	-	chr1	211306935	211306941	TGCGTG	1069	-
chr1	213098509	213098520	AACAGCTGCGT	1422	-	chr1	213098508	213098514	TGCGTG	1069	-
chr1	219026062	219026073	AGCAGCTGCAG	1463	-	chr1	219026072	219026078	TGCGTG	1069	+
chr1	226670122	226670133	GACAGCTGCGT	1395	-	chr1	226670121	226670127	TGCGTG	1069	-
chr1	228297962	228297973	GACAGCTGCTT	1427	-	chr1	228297972	228297978	TGCGTG	1069	-
chr1	245857979	245857990	GACAGCTGCGT	1395	-	chr1	245857978	245857984	TGCGTG	1069	-
chr10	20259942	20259953	AACAGCTGCGT	1422	-	chr10	20259941	20259947	TGCGTG	1069	-
chr10	29991698	29991709	AACAGCTGCGT	1422	-	chr10	29991697	29991703	TGCGTG	1069	-
chr10	44153783	44153794	AGCAGCTGCTG	1453	-	chr10	44153779	44153785	TGCGTG	1069	-
chr10	44153784	44153795	AGCAGCTGCTG	1453	+	chr10	44153779	44153785	TGCGTG	1069	-
chr10	45956130	45956141	GACAGCTGCGT	1395	+	chr10	45956136	45956142	TGCGTG	1069	+
chr10	50819088	50819099	GACAGCTGCGT	1395	+	chr10	50819094	50819100	TGCGTG	1069	+
chr10	73561277	73561288	AACAGCTGCGT	1422	-	chr10	73561276	73561282	TGCGTG	1069	-
chr10	80708560	80708571	GACAGCTGCGT	1395	+	chr10	80708566	80708572	TGCGTG	1069	+
chr10	81250422	81250433	AACAGCTGCGT	1422	+	chr10	81250428	81250434	TGCGTG	1069	+
chr10	88000463	88000474	AGCAGCTGCAC	1394	+	chr10	88000471	88000477	TGCGTG	1069	-
chr10	101890760	101890771	GACAGCTGCGT	1395	-	chr10	101890759	101890765	TGCGTG	1069	-
chr10	125978920	125978931	GACAGCTGCGT	1395	+	chr10	125978926	125978932	TGCGTG	1069	+
chr10	129143941	129143952	AGCAGCTGCAG	1463	+	chr10	129143936	129143942	TGCGTG	1069	-
chr10	131768012	131768023	GACAGCTGGTG	1488	+	chr10	131768021	131768027	TGCGTG	1069	+
chr10	132967175	132967186	GACAGCTGCGT	1395	+	chr10	132967181	132967187	TGCGTG	1069	+
chr10	134440963	134440974	GACAGCTGCAC	1483	-	chr10	134440960	134440966	TGCGTG	1069	+
chr11	11096491	11096502	AACAGCTGCTG	1569	-	chr11	11096487	11096493	TGCGTG	1069	-
chr11	33957411	33957422	AACAGCTGCCA	1433	-	chr11	33957407	33957413	TGCGTG	1069	+
chr11	59328530	59328541	AACAGCTGCGT	1422	-	chr11	59328529	59328535	TGCGTG	1069	-
chr11	67145551	67145562	AACAGCTGCGT	1422	-	chr11	67145550	67145556	TGCGTG	1069	-
chr11	68812063	68812074	GACAGCTGCGT	1395	+	chr11	68812069	68812075	TGCGTG	1069	+
chr11	76838501	76838512	GACAGCTGCGT	1395	+	chr11	76838507	76838513	TGCGTG	1069	+
chr11	81359098	81359109	GACAGCTGCGT	1395	+	chr11	81359104	81359110	TGCGTG	1069	+
chr11	102147399	102147410	GGCAGCTGCTG	1426	-	chr11	102147395	102147401	TGCGTG	1069	-
chr11	109948629	109948640	AACAGCTGCGT	1422	-	chr11	109948628	109948634	TGCGTG	1069	-
chr11	114983609	114983620	AACAGCTGCGT	1422	+	chr11	114983615	114983621	TGCGTG	1069	+
chr11	119564071	119564082	GACAGCTGCAC	1483	+	chr11	119564079	119564085	TGCGTG	1069	-
chr11	133526231	133526242	GACAGCTGCGT	1395	-	chr11	133526230	133526236	TGCGTG	1069	-
chr12	656745	656756	AGCAGCTGGTG	1399	+	chr12	656754	656760	TGCGTG	1069	+
chr12	6106464	6106470	AACAGCTGCGT	1422	-	chr12	6106463	6106469	TGCGTG	1069	-
chr12	10521367	10521378	GACAGCTGCGT	1395	+	chr12	10521373	10521379	TGCGTG	1069	+
chr12	13625851	13625862	AACAGCTGCGT	1422	+	chr12	13625857	13625863	TGCGTG	1069	+
chr12	25937850	25937861	GACAGCTGCGT	1395	-	chr12	25937849	25937855	TGCGTG	1069	-
chr12	47617749	47617760	GACAGCTGCGT	1395	-	chr12	47617748	47617754	TGCGTG	1069	-
chr12	54210602	54210613	AACAGCTGATG	1413	+	chr12	54210597	54210603	TGCGTG	1069	-
chr12	66036016	66036027	GACAGCTGGTG	1488	-	chr12	66036012	66036018	TGCGTG	1069	-
chr12	125010148	125010159	AGCAGCTGCTG	1453	+	chr12	125010157	125010163	TGCGTG	1069	+
chr12	130673329	130673340	AACAGCTGCGT	1422	-	chr12	130673328	130673334	TGCGTG	1069	-
chr12	132884696	132884707	AACAGCTGCGT	1422	+	chr12	132884702	132884708	TGCGTG	1069	+
chr12	133186878	133186889	GACAGCTGCGT	1395	+	chr12	133186884	133186890	TGCGTG	1069	+
chr13	106858282	106858293	GACAGCTGCGT	1395	-	chr13	106858281	106858287	TGCGTG	1069	-
chr13	110521944	110521955	AACAGCTGCTG	1569	+	chr13	110521953	110521959	TGCGTG	1069	+
chr14	38695811	38695822	AACAGCTGCGT	1422	+	chr14	38695817	38695823	TGCGTG	1069	+
chr14	75018444	75018455	GACAGCTGCGT	1395	-	chr14	75018443	75018449	TGCGTG	1069	-
chr15	20456759	20456770	AACAGCTGCAC	1510	-	chr15	20456756	20456762	TGCGTG	1069	+
chr15	20559302	20559313	AACAGCTGCGT	1422	-	chr15	20559301	20559307	TGCGTG	1069	-
chr15	22970810	22970821	AGCAGCTGCAC	1394	-	chr15	22970807	22970813	TGCGTG	1069	+
chr15	38546267	38546278	GACAGCTGCGT	1395	+	chr15	38546273	38546279	TGCGTG	1069	+
chr15	51685794	51685805	GACAGCTGCGT	1395	-	chr15	51685793	51685799	TGCGTG	1069	-
chr15	69167165	69167176	AACAGCTGCGT	1422	+	chr15	69167171	69167177	TGCGTG	1069	+
chr15	72511381	72511392	AGCAGCTGCAC	1394	-	chr15	72511378	72511384	TGCGTG	1069	+
chr15	75091984	75091995	AGCAGCTGCTG	1453	+	chr15	75091993	75091999	TGCGTG	1069	+
chr15	83957528	83957539	GACAGCTGCGT	1395	-	chr15	83957527	83957533	TGCGTG	1069	-
chr15	90598865	90598868	GACAGCTGCGT	1395	+	chr15	90598863	90598869	TGCGTG	1069	+
chr16	1990340	1990351	GACAGCTGCGT	1395	-	chr16	1990339	1990345	TGCGTG	1069	-
chr16	2390685	2390689	GACAGCTGCGT	1395	+	chr16	2390684	2390690	TGCGTG	1069	+
chr16	77417900	77417911	AACAGCTGCGT	1422	-	chr16	77417899	77417905	TGCGTG	1069	-
chr16	77470372	77470383	AACAGCTGCGT	1422	-	chr16	77470371	77470377	TGCGTG	1069	-
chr16	89835741	89835752	GGCAGCTGCAG	1436	+	chr16	89835736	89835742	TGCGTG	1069	+
chr17	1631730	1631741	GACAGCTGCGT	1395	+	chr17	1631736	1631742	TGCGTG	1069	+
chr17	1832460	1832471	GACAGCTGCGT	1395	+	chr17	1832466	1832472	TGCGTG	1069	+
chr17	3684468	3684479	AACAGCTGCGT	1422	-	chr17	3684467	3684473	TGCGTG	1069	-
chr17	4042330	4042341	GACAGCTGCGT	1395	+	chr17	4042336	4042342	TGCGTG	1069	+
chr17	4042572	4042583	GACAGCTGCGT	1395	+	chr17	4042578	4042584	TGCGTG	1069	+
chr17	7136587	7136598	GACAGCTGCGT	1395	-	chr17	7136586	7136592	TGCGTG	1069	-
chr17	10204994	10205005	GACAGCTGCGT	1395	+	chr17	10205000	10205006	TGCGTG	1069	+
chr17	31458615	31458626	AACAGCTGCGT	1422	+	chr17	31458621	31458627	TGCGTG	1069	+
chr17	39777072	39777083	GACAGCTGCAC	1483	+	chr17	39777080	39777086	TGCGTG	1069	-
chr17	39967759	39967770	GGCAGCTGCTG	1426	-	chr17	39967755	39967761	TGCGTG	1069	-
chr17	47296910	47296921	GACAGCTGCGT	1395	-	chr17	47296909	47296915	TGCGTG	1069	-
chr18	2967460	2967463	GGCAGCTGCTG	1426	-	chr18	2967448	2967454	TGCGTG	1069	-
chr18	7234291	7234302	GACAGCTGCGT	1395	-	chr18	7234290	7234296	TGCGTG	1069	-
chr18	20139440	20139451	AACAGCTGCGT	1422	-	chr18	20139439	20139445	TGCGTG	1069	-
chr18	60932264	60932275	AACAGCTGCGT	1422	+	chr18	60932270	60932276	TGCGTG	1069	+
chr19	1765595	1765606	AGCAGCTGCTG	1453	-	chr19	1765591	1765597	TGCGTG	1069	-
chr19	4414644	4414655	AACAGCTGCGT	1422	+	chr19	4414650	4414656	TGCGTG	1069	+
chr19	5993697	5993708	GACAGCTGCGT	1395	-	chr19	5993696	5993702	TGCGTG	1069	-
chr19	6403415	6403426	AACAGCTGCGT	1422	+	chr19	6403421	6403427	TGCGTG	1069	+
chr19	10248725	10248736	GACAGCTGCTG	1542	-	chr19	10248721	10248727	TGCGTG	1069	-
chr19	12868621	12868632	AACAGCTGCGT	1422	+	chr19	12868627	12868633	TGCGTG	1069	+
chr19	13095674	13095685	AACAGCTGCGT	1422	+	chr19	13095680	13095686	TGCGTG	1069	+
chr19	15219018	15219029	AACAGCTGCGT	1422	+	chr19	15219024	15219030	TGCGTG	1069	+
chr19	17001267	17001278	AACAGCTGCGT	1422	+	chr19	17001273	17001279	TGCGTG	1069	+
chr19	17650427	17650435	GACAGCTGCGT	1395	-	chr19	17650426	17650432	TGCGTG	1069	-
chr19	19320310	19320321	AACAGCTGCGT	1422	-	chr19	19320309	19320315	TGCGTG	1069	-
chr19	29218151	29218162	GACAGCTGCGT	1395	+	chr19	29218157	29218163	TGCGTG	1069	+
chr19	29918318	29918329	AACAGCTGCGT	1422	-	chr19	29918317	29918323	TGCGTG	1069	-
chr19	35517056	35517067	AACAGCTGCGT	1422	-	chr19	35517055	35517061	TGCGTG	1069	-
chr19	38534894	38534905	GACAGCTGCGT	1395	+	chr19	38534900	38534906	TGCGTG	1069	+
chr19	40410573	40410584	AACAGCTGCGT	1422	+	chr19	40410579	40410585	TGCGTG	1069	+
chr19	58966281	58966292	AGCAGCTGCTG	1453	-	chr19	58966277	58966283	TGCGTG	1069	-
chr19	58966282	58966293	AGCAGCTGCTG	1453	+	chr19	58966277	58966283	TGCGTG	1069	-
chr2	3689718	3689729	GACAGCTGCGT	1395	+	chr2	3689724	3689730	TGCGTG	1069	+
chr2	10200723	10200734	AACAGCTGCGT	1422	+	chr2	10200729	10200735	TGCGTG	1069	+
chr2	30462341	30462352	AGCAGCTGCAC	1394	+	chr2	30462349	30462355	TGCGTG	1069	-
chr2	43300893	43300904	AACAGCTGCGT	1422	-	chr2	43300892	43300898	TGCGTG	1069	-
chr2	45964321	45964332	GACAGCTGCGT	1395	-	chr2	45964320	45964326	TGCGTG	1069	-
chr2	106385790	106385801	AACAGCTGATG	1413	+	chr2	106385799	106385805	TGCGTG	1069	+
chr2	109788723	109788734	AACAGCTGCGT	1422	+	chr2	109788729	109788735	TGCGTG	1069	+
chr2	114000301	114000312	GACAGCTGCGT	1395	-	chr2	114000300	114000306	TGCGTG	1069	-
chr2	129121848	129121859	GACAGCTGCGT	1395	+	chr2	129121854	129121860	TGCGTG	1069	+
chr2	129351577	129351588	AACAGCTGCGT	1422	+	chr2	129351583	129351589	TGCGTG	1069	+
chr2	220473921	220473932	GACAGCTGCGT	1395	-	chr2	220473920	220473926	TGCGTG	1069	-
chr2	227050056	227050067	AACAGCTGCGT	1422	+	chr2	227050062	227050068	TGCGTG	1069	+
chr2	232414253	232414264	GACAGCTGCGT	1395	-	chr2	232414252	232414258	TGCGTG	1069	-
chr2	238473403	238473414	GACAGCTGCGT	1395	-	chr2	238473402	238473408	TGCGTG	1069	-
chr2	238791932	238791943	AACAGCTGCGT	1422	+	chr2	238791938	238791944	TGCGTG	1069	+
chr2	239798703	239798714	GACAGCTGCGT	1395	+	chr2	239798709	239798715	TGCGTG	1069	+
chr2	241760765	241760776	GACAGCTGCGT	1395	+	chr2	241760771	241760777	TGCGTG	1069	+
chr20	1285546	1285557	GACAGCTGCGT	1395	-	chr20	1285556	1285562	TGCGTG	1069	-
chr20	4202698	4202709	AACAGCTGCGT	1422	-	chr20	4202697	4202703	TGCGTG	1069	-
chr20	4803065	4803076	AACAGCTGCGT	1422	-	chr20	4803064	4803070	TGCGTG	1069	-
chr20	19700375	19700386	GACAGCTGCGT	1395	+	chr20	19700381	19700387	TGCGTG	1069	+
chr20	58156529	58156540	GACAGCTGCGT	1395	-	chr20	58156528	58156534	TGCGTG	1069	-
chr20	62050799	62050810	GACAGCTGCGT	1395	-	chr20	62050798	62050804	TGCGTG	1069	-
chr21	43641846	43641857	GACAGCTGCGT	1395	+	chr21	43641852	43641858	TGCGTG	1069	+
chr21	43851154	43851165	GACAGCTGCGT	1395	-	chr21	43851153	43851159	TGCGTG	1069	-
chr21	44275957	44275968	GACAGCTGCGT	1395	+	chr21	44275963	44275969	TGCGTG	1069	+
chr22	28414569	28414580	GGCAGCTGCTG	1426	-	chr22	28414565	28414571	TGCGTG	1069	-
chr22	36162905	36162916	AACAGCTGCGT	1422	+	chr22	36162911	36162917	TGCGTG	1069	+
chr22	38745197	38745208	GACAGCTGGGG	1456	+	chr22	38745192	38745198	TGCGTG	1069	+
chr22	43668928	43668939	GACAGCTGCGT	1395	-	chr22	43668927	43668933	TGCGTG	1069	-
chr22	45991421	45991432	AACAGCTGCGT	1422	-	chr22	45991420	45991426	TGCGTG	1069	-
chr22	46509010	46509021	AACAGCTGCGT	1422	-	chr22	46509009	46509015	TGCGTG	1069	-
chr22	50682865	50682876	AACAGCTGCGT	1422	+	chr22	50682871	50682877	TGCGTG	1069	+
chr3	9038477	9038488	GACAGCTGCGT	1395	+	chr3	9038483	9038489	TGCGTG	1069	+
chr3	62166324	62166335	AACAGCTGCGT	1422	-	chr3	62166323	62166329	TGCGTG	1069	-
chr3	124859885	124859896	AGCAGCTGCAG	1463	-	chr3	124859895	124859901	TGCGTG	1069	+
chr3	140811740	140811751	AACAGCTGCGT	1422	-	chr3	140811739	140811745	TGCGTG	1069	-
chr3	195490160	195490171	GACAGCTGCGT	1395	+	chr3	195490166	195490172	TGCGTG	1069	+
chr4	1394942	1394953	AGCAGCTGCTG	1453	-	chr4	1394938	1394944	TGCGTG	1069	-
chr4	2195254	2195265	GACAGCTGCGT	1395	-	chr4	2195253	2195259	TGCGTG	1069	-
chr4	2997437	2997448	GACAGCTGCGT	1395	+	chr4	2997443	2997449	TGCGTG	1069	+
chr4	14864748	14864759	GACAGCTGCGT	1395	+	chr4	14864754	14864760	TGCGTG	1069	+
chr4	24769803	24769814	AACAGCTGCGT	1422	+	chr4	24769809	24769815	TGCGTG	1069	+
chr4	85414517	85414528	AACAGCTGCGT	1422	+	chr4	85414523	85414529	TGCGTG	1069	+
chr4	112865219	112865230	GACAGCTGCGT	1395	+	chr4	112865225	112865231	TGCGTG	1069	+
chr4	120221010	120221021	GACAGCTGCGT	1395	+	chr4	120221016	120221022	TGCGTG	1069	+
chr4	160080363	160080374	AACAGCTGCGT	1422	-	chr4	160080362	160080368	TGCGTG	1069	-
chr4	176593070	176593081	AGCAGCTGCTG	1453	-	chr4	176593066	176593072	TGCGTG	1069	-
chr4	176593071	176593082	AGCAGCTGCTG	1453	+	chr4	176593066	176593072	TGCGTG	1069	-
chr4	178936838	178936849	AGCAGCTGGAG	1409	+	chr4	178936833	178936839	TGCGTG	1069	-
chr4	187980393	187980404	GACAGCTGCGT	1395	+	chr4	187980399	187980405	TGCGTG	1069	+
chr4	189582207	189582218	GACAGCTGCGT	1395	+	chr4	189582213	189582219	TGCGTG	1069	+
chr5	5843425	5843430	GACAGCTGCGT	1395	+	chr5	5843425	5843431	TGCGTG	1069	+
chr5	16918349	16918360	GACAGCTGCGT	1395	+	chr5	16918355	16918361	TGCGTG	1069	+
chr5	22249470	22249481	GACAGCTGCGT	1395	+	chr5	22249476	22249482	TGCGTG	1069	+
chr5	31631163	31631174	GACAGCTGCGT	1395	+	chr5	31631169	31631175	TGCGTG	1069	+
chr5	50265126	50265137	AACAGCTGCGT	1422	+	chr5	50265132	50265138	TGCGTG	1069	+
chr5	72112200	72112211	AGCAGCTGCAG	1463	-	chr5	72112210	72112216	TGCGTG	1069	+
chr5	146534581	146534592	AACAGCTGCGT	1422	+	chr5	146534587	146534593	TGCGTG	1069	+
chr5	146549560	146549565	GACAGCTGCGT	1395	-	chr5	146549553	146549559	TGCGTG	1069	-
chr5	148376107	148376118	AACAGCTGCGT	1422	-	chr5	148376106	148376112	TGCGTG	1069	-
chr5	159789050	159789061	AACAGCTGCGT	1422	-	chr5	159789049	159789055	TGCGTG	1069	-
chr5	176827485	176827496	AACAGCTGCGT	1422	-	chr5	176827484	176827490	TGCGTG	1069	-
chr5	177933346	177933357	AGCAGCTGGTG	1399	+	chr5	177933355	177933361	TGCGTG	1069	+
chr6	5972690	5972701	AGCAGCTGCAC	1394	+	chr6	5972698	5972704	TGCGTG	1069	-
chr6	89746782	89746793	AACAGCTGCTG	1569	-	chr6	89746792	89746798	TGCGTG	1069	+
chr6	90095096	90095107	AACAGCTGCTG	1569	+	chr6	90095105	90095111	TGCGTG	1069	+
chr6	111886058	111886069	GACAGCTGGTG	1488	-	chr6	111886054	111886060	TGCGTG	1069	-
chr6	148014491	148014502	GACAGCTGCGT	1395	-	chr6	148014490	148014496	TGCGTG	1069	-
chr6	158982519	158982530	GACAGCTGCGT	1395	+	chr6	158982525	158982531	TGCGTG	1069	+
chr6	161928625	161928636	AACAGCTGCGT	1422	-	chr6	161928624	161928630	TGCGTG	1069	-
chr6	169829379	169829390	GACAGCTGCGT	1395	+	chr6	169829385	169829391	TGCGTG	1069	+
chr6	170229843	170229854	AACAGCTGCGT	1422	+	chr6	170229849	170229855	TGCGTG	1069	+
chr6	170539149	170539160	GACAGCTGCGT	1395	-	chr6	170539148	170539154	TGCGTG	1069	-
chr7	2118922	2118933	AACAGCTGCGT	1422	-	chr7	2118921	2118927	TGCGTG	1069	-
chr7	2291847	2291858	GACAGCTGCGT	1395	-	chr7	2291846	2291852	TGCGTG	1069	-
chr7	43494870	43494881	GACAGCTGCGT	1395	+	chr7	43494876	43494882	TGCGTG	1069	+
chr7	45549648	45549655	AACAGCTGCGT	1422	+	chr7	45549654	45549660	TGCGTG	1069	+
chr7	50602477	50602488	GACAGCTGCGT	1395	-	chr7	50602476	50602482	TGCGTG	1069	-
chr7	65214841	65214852	AACAGCTGCGT	1422	-	chr7	65214840	65214846	TGCGTG	1069	-
chr7	98010328	98010339	GACAGCTGGAC	1429	+	chr7	98010338	98010344	TGCGTG	1069	-
chr7	101692560	101692571	AACAGCTGCGT	1422	+	chr7	101692566	101692572	TGCGTG	1069	+
chr7	129653342	129653353	AACAGCTGCAC	1510	-	chr7	129653339	129653345	TGCGTG	1069	+
chr7	155916238	155916249	AACAGCTGCGT	1422	-	chr7	155916237	155916243	TGCGTG	1069	-
chr7	155916238	155916249	AACAGCTGCGT	1422	-	chr7	155916248	155916254	TGCGTG	1069	+
chr7	157985954	157985965	GACAGCTGCGT	1395	+	chr7	157985960	157985966	TGCGTG	1069	+
chr8	1782231	1782242	GACAGCTGCGT	1395	-	chr8	1782230	1782236	TGCGTG	1069	-
chr8	9853336	9853347	AACAGCTGCGT	1422	+	chr8	9853342	9853348	TGCGTG	1069	+
chr8	97210794	97210805	AACAGCTGCGT	1422	-	chr8	97210793	97210799	TGCGTG	1069	-
chr8	105338655	105338666	GACAGCTGCGT	1395	-	chr8	105338654	105338660	TGCGTG	1069	-
chr8	124289508	124289519	AACAGCTGCGT	1422	+	chr8	124289514	124289520	TGCGTG	1069	+
chr9	6029831	6029842	GACAGCTGCAC	1483	+	chr9	6029839	6029845	TGCGTG	1069	-
chr9	74390083	74390094	AACAGCTGCGT	1422	+	chr9	74390089	74390095	TGCGTG	1069	+
chr9	78911714	78911725	AGCAGCTGCAG	1463	-	chr9	78911724	78911730	TGCGTG	1069	+
chr9	95512168	95512175	GACAGCTGCGT	1395	-	chr9	95512167	95512173	TGCGTG	1069	-
chr9	102578887	102578898	GACAGCTGCGT	1395	-	chr9	102578886	102578892	TGCGTG	1069	-
chr9	113019419	113019430	GACAGCTGCGT	1395	+	chr9	113019425	113019431	TGCGTG	1069	+
chr9	128723057	128723068	GACAGCTGCAC	1483	+	chr9	128723067	128723073	TGCGTG	1069	-
chr9	128816496	128816507	GGCAGCTGCTG	1426	-	chr9	128816492	128816498	TGCGTG	1069	-
chr9	133943029	133943040	GGCAGCTGCTG	1426	-	chr9	133943025	133943031	TGCGTG	1069	-
chr9	138869020	138869031	GACAGCTGCGT	1395	-	chr9	138869019	138869025	TGCGTG	1069	-
chr9	139155609	139155620	AACAGCTGCGT	1422	+	chr9	139155615	139155621	TGCGTG	1069	+
chr9	139735792	139735803	AGCAGCTGCAC	1394	+	chr9	139735800	139735806	TGCGTG	1069	-
chrX	39591194	39591205	AACAGCTGCGT	1422	+	chrX	39591200	39591206	TGCGTG	1069	+
chrX	73756456	73756467	AGCAGCTGCTG	1453	-	chrX	73756466	73756472	TGCGTG	1069	+
chrX	73756457	73756468	AGCAGCTGCTG	1453	+	chrX	73756466	73756472	TGCGTG	1069	+
chrX	149619165	149619174	AACAGCTGCGT	1422	-	chrX	149619162	149619168	TGCGTG	1069	-

## Sheet: TCF AHR PWM high str.
Overlapping TCF and AHR PWM high stringency
chr	start	end	TCFmotif	score	strand	chr	start	end	AHRARNTmotif	score	strand
chr1	3060564	3060575	GACAGCTGCGT	1395	+	chr1	3060570	3060576	TGCGTG	1069	+
chr1	4070954	4070965	GACAGCTGCGT	1395	+	chr1	4070960	4070966	TGCGTG	1069	+
chr1	6529280	6529291	AACAGCTGCGT	1422	-	chr1	6529279	6529285	TGCGTG	1069	-
chr1	10682142	10682153	GACAGCTGCGT	1395	-	chr1	10682141	10682147	TGCGTG	1069	-
chr1	14078294	14078305	GACAGCTGCTA	1466	+	chr1	14078289	14078295	TGCGTG	1069	+
chr1	18960931	18960942	GACAGCTGCGT	1395	+	chr1	18960937	18960943	TGCGTG	1069	+
chr1	21865516	21865527	AGCAGCTGCAC	1394	+	chr1	21865524	21865530	TGCGTG	1069	-
chr1	30852345	30852356	AACAGCTGCGT	1422	-	chr1	30852344	30852350	TGCGTG	1069	-
chr1	34613446	34613457	AACAGCTGCGT	1422	-	chr1	34613445	34613451	TGCGTG	1069	-
chr1	41353773	41353784	AGCAGCTGGTG	1399	+	chr1	41353768	41353774	TGCGTG	1069	-
chr1	44436631	44436642	AGCAGCTGCAG	1463	-	chr1	44436641	44436647	TGCGTG	1069	+
chr1	48022108	48022119	AGCAGCTGCTG	1453	-	chr1	48022104	48022110	TGCGTG	1069	-
chr1	49037124	49037135	GACAGCTGCGT	1395	+	chr1	49037130	49037136	TGCGTG	1069	+
chr1	95233885	95233896	AACAGCTGCGT	1422	+	chr1	95233891	95233897	TGCGTG	1069	+
chr1	109855052	109855063	AACAGCTGCGT	1422	-	chr1	109855051	109855057	TGCGTG	1069	-
chr1	173641818	173641829	AACAGCTGCGT	1422	+	chr1	173641824	173641830	TGCGTG	1069	+
chr1	197879251	197879262	GACAGCTGCGT	1395	-	chr1	197879250	197879256	TGCGTG	1069	-
chr1	201141316	201141327	AACAGCTGCGT	1422	-	chr1	201141315	201141321	TGCGTG	1069	-
chr1	208204072	208204083	GACAGCTGCGT	1395	+	chr1	208204078	208204084	TGCGTG	1069	+
chr1	210534698	210534709	GACAGCTGCAC	1483	-	chr1	210534695	210534701	TGCGTG	1069	+
chr1	211306925	211306936	GACAGCTGCTG	1542	-	chr1	211306935	211306941	TGCGTG	1069	-
chr1	213098509	213098520	AACAGCTGCGT	1422	-	chr1	213098508	213098514	TGCGTG	1069	-
chr1	219026062	219026073	AGCAGCTGCAG	1463	-	chr1	219026072	219026078	TGCGTG	1069	+
chr1	223301610	223301621	GACAGCTGCGT	1395	-	chr1	223301609	223301615	TGCGTG	1069	-
chr1	226670122	226670133	GACAGCTGCGT	1395	-	chr1	226670121	226670127	TGCGTG	1069	-
chr1	228297962	228297973	GACAGCTGCTT	1427	-	chr1	228297972	228297978	TGCGTG	1069	-
chr1	245857979	245857990	GACAGCTGCGT	1395	-	chr1	245857978	245857984	TGCGTG	1069	-
chr10	1552513	1552524	GACAGCTGCGT	1395	+	chr10	1552519	1552525	TGCGTG	1069	+
chr10	20259942	20259953	AACAGCTGCGT	1422	-	chr10	20259941	20259947	TGCGTG	1069	-
chr10	29991698	29991709	AACAGCTGCGT	1422	-	chr10	29991697	29991703	TGCGTG	1069	-
chr10	44153783	44153794	AGCAGCTGCTG	1453	-	chr10	44153779	44153785	TGCGTG	1069	-
chr10	44153784	44153795	AGCAGCTGCTG	1453	+	chr10	44153779	44153785	TGCGTG	1069	-
chr10	45956130	45956141	GACAGCTGCGT	1395	+	chr10	45956136	45956142	TGCGTG	1069	+
chr10	50819088	50819099	GACAGCTGCGT	1395	+	chr10	50819094	50819100	TGCGTG	1069	+
chr10	73561277	73561288	AACAGCTGCGT	1422	-	chr10	73561276	73561282	TGCGTG	1069	-
chr10	80708560	80708571	GACAGCTGCGT	1395	+	chr10	80708566	80708572	TGCGTG	1069	+
chr10	81250422	81250433	AACAGCTGCGT	1422	+	chr10	81250428	81250434	TGCGTG	1069	+
chr10	88000463	88000474	AGCAGCTGCAC	1394	+	chr10	88000471	88000477	TGCGTG	1069	-
chr10	97266917	97266928	AACAGCTGCGT	1422	+	chr10	97266923	97266929	TGCGTG	1069	+
chr10	101890760	101890771	GACAGCTGCGT	1395	-	chr10	101890759	101890765	TGCGTG	1069	-
chr10	125978920	125978931	GACAGCTGCGT	1395	+	chr10	125978926	125978932	TGCGTG	1069	+
chr10	129143941	129143952	AGCAGCTGCAG	1463	+	chr10	129143936	129143942	TGCGTG	1069	-
chr10	131768012	131768023	GACAGCTGGTG	1488	+	chr10	131768021	131768027	TGCGTG	1069	+
chr10	132967175	132967186	GACAGCTGCGT	1395	+	chr10	132967181	132967187	TGCGTG	1069	+
chr10	134440963	134440974	GACAGCTGCAC	1483	-	chr10	134440960	134440966	TGCGTG	1069	+
chr10	134995255	134995266	GACAGCTGGAC	1429	-	chr10	134995250	134995256	TGCGTG	1069	+
chr11	11096491	11096502	AACAGCTGCTG	1569	-	chr11	11096487	11096493	TGCGTG	1069	-
chr11	33957411	33957422	AACAGCTGCCA	1433	-	chr11	33957407	33957413	TGCGTG	1069	+
chr11	59328530	59328541	AACAGCTGCGT	1422	-	chr11	59328529	59328535	TGCGTG	1069	-
chr11	67145551	67145562	AACAGCTGCGT	1422	-	chr11	67145550	67145556	TGCGTG	1069	-
chr11	67526464	67526475	GACAGCTGCGT	1395	+	chr11	67526470	67526476	TGCGTG	1069	+
chr11	68812063	68812074	GACAGCTGCGT	1395	+	chr11	68812069	68812075	TGCGTG	1069	+
chr11	76838501	76838512	GACAGCTGCGT	1395	+	chr11	76838507	76838513	TGCGTG	1069	+
chr11	81359098	81359109	GACAGCTGCGT	1395	+	chr11	81359104	81359110	TGCGTG	1069	+
chr11	102147399	102147410	GGCAGCTGCTG	1426	-	chr11	102147395	102147401	TGCGTG	1069	-
chr11	109948629	109948640	AACAGCTGCGT	1422	-	chr11	109948628	109948634	TGCGTG	1069	-
chr11	114983609	114983620	AACAGCTGCGT	1422	+	chr11	114983615	114983621	TGCGTG	1069	+
chr11	119564071	119564082	GACAGCTGCAC	1483	+	chr11	119564079	119564085	TGCGTG	1069	-
chr11	121600150	121600161	AACAGCTGCGT	1422	-	chr11	121600149	121600155	TGCGTG	1069	-
chr11	127749759	127749770	AACAGCTGCGT	1422	+	chr11	127749765	127749771	TGCGTG	1069	+
chr11	133526231	133526242	GACAGCTGCGT	1395	-	chr11	133526230	133526236	TGCGTG	1069	-
chr12	656745	656756	AGCAGCTGGTG	1399	+	chr12	656754	656760	TGCGTG	1069	+
chr12	1147323	1147334	GACAGCTGCGT	1395	+	chr12	1147329	1147335	TGCGTG	1069	+
chr12	6106464	6106475	AACAGCTGCGT	1422	-	chr12	6106463	6106469	TGCGTG	1069	-
chr12	10521367	10521378	GACAGCTGCGT	1395	+	chr12	10521373	10521379	TGCGTG	1069	+
chr12	13625851	13625862	AACAGCTGCGT	1422	+	chr12	13625857	13625863	TGCGTG	1069	+
chr12	25937850	25937861	GACAGCTGCGT	1395	-	chr12	25937849	25937855	TGCGTG	1069	-
chr12	47617749	47617760	GACAGCTGCGT	1395	-	chr12	47617748	47617754	TGCGTG	1069	-
chr12	54210602	54210613	AACAGCTGATG	1413	+	chr12	54210597	54210603	TGCGTG	1069	-
chr12	66036016	66036027	GACAGCTGGTG	1488	-	chr12	66036012	66036018	TGCGTG	1069	-
chr12	74078180	74078191	GGCAGCTGCTG	1426	+	chr12	74078189	74078195	TGCGTG	1069	+
chr12	119407256	119407267	GACAGCTGCGT	1395	-	chr12	119407255	119407261	TGCGTG	1069	-
chr12	123654827	123654838	GACAGCTGCGT	1395	+	chr12	123654833	123654839	TGCGTG	1069	+
chr12	125010148	125010159	AGCAGCTGCTG	1453	+	chr12	125010157	125010163	TGCGTG	1069	+
chr12	130673329	130673340	AACAGCTGCGT	1422	-	chr12	130673328	130673334	TGCGTG	1069	-
chr12	132884696	132884707	AACAGCTGCGT	1422	+	chr12	132884702	132884708	TGCGTG	1069	+
chr12	133186878	133186889	GACAGCTGCGT	1395	+	chr12	133186884	133186890	TGCGTG	1069	+
chr13	27103502	27103513	AACAGCTGCGT	1422	-	chr13	27103501	27103507	TGCGTG	1069	-
chr13	38499200	38499211	AGCAGCTGCAC	1394	+	chr13	38499208	38499214	TGCGTG	1069	-
chr13	105506866	105506877	GACAGCTGCGT	1395	-	chr13	105506865	105506871	TGCGTG	1069	-
chr13	106858282	106858293	GACAGCTGCGT	1395	-	chr13	106858281	106858287	TGCGTG	1069	-
chr13	110521944	110521955	AACAGCTGCTG	1569	+	chr13	110521953	110521959	TGCGTG	1069	+
chr13	113090259	113090270	GACAGCTGCGT	1395	+	chr13	113090265	113090271	TGCGTG	1069	+
chr13	113565245	113565256	AACAGCTGCGT	1422	+	chr13	113565251	113565257	TGCGTG	1069	+
chr14	23514445	23514456	GACAGCTGCAC	1483	-	chr14	23514442	23514448	TGCGTG	1069	+
chr14	38695811	38695822	AACAGCTGCGT	1422	+	chr14	38695817	38695823	TGCGTG	1069	+
chr14	75018444	75018455	GACAGCTGCGT	1395	-	chr14	75018443	75018449	TGCGTG	1069	-
chr14	95918014	95918025	GACAGCTGCGT	1395	+	chr14	95918020	95918026	TGCGTG	1069	+
chr14	99664122	99664133	GACAGCTGCGT	1395	+	chr14	99664128	99664134	TGCGTG	1069	+
chr15	20456759	20456770	AACAGCTGCAC	1510	-	chr15	20456756	20456762	TGCGTG	1069	+
chr15	20559302	20559313	AACAGCTGCGT	1422	-	chr15	20559301	20559307	TGCGTG	1069	-
chr15	22970810	22970821	AGCAGCTGCAC	1394	-	chr15	22970807	22970813	TGCGTG	1069	+
chr15	38546267	38546278	GACAGCTGCGT	1395	+	chr15	38546273	38546279	TGCGTG	1069	+
chr15	38807262	38807273	AACAGCTGCGT	1422	+	chr15	38807268	38807274	TGCGTG	1069	+
chr15	41348426	41348437	AGCAGCTGCAC	1394	+	chr15	41348434	41348440	TGCGTG	1069	-
chr15	43862161	43862172	GACAGCTGCGT	1395	-	chr15	43862160	43862166	TGCGTG	1069	-
chr15	43961726	43961737	GACAGCTGCGT	1395	-	chr15	43961725	43961731	TGCGTG	1069	-
chr15	44211121	44211132	GACAGCTGCGT	1395	-	chr15	44211120	44211126	TGCGTG	1069	-
chr15	51685794	51685805	GACAGCTGCGT	1395	-	chr15	51685793	51685799	TGCGTG	1069	-
chr15	63594951	63594962	GACAGCTGCGT	1395	+	chr15	63594957	63594963	TGCGTG	1069	+
chr15	64358370	64358381	GACAGCTGCGT	1395	-	chr15	64358369	64358375	TGCGTG	1069	-
chr15	69167165	69167176	AACAGCTGCGT	1422	+	chr15	69167171	69167177	TGCGTG	1069	+
chr15	72511381	72511392	AGCAGCTGCAC	1394	-	chr15	72511378	72511384	TGCGTG	1069	+
chr15	75091984	75091995	AGCAGCTGCTG	1453	+	chr15	75091993	75091999	TGCGTG	1069	+
chr15	83957528	83957539	GACAGCTGCGT	1395	-	chr15	83957527	83957533	TGCGTG	1069	-
chr15	90021605	90021616	AGCAGCTGGTG	1399	-	chr15	90021601	90021607	TGCGTG	1069	-
chr15	90598857	90598868	GACAGCTGCGT	1395	+	chr15	90598863	90598869	TGCGTG	1069	+
chr16	1990340	1990351	GACAGCTGCGT	1395	-	chr16	1990339	1990345	TGCGTG	1069	-
chr16	2390678	2390689	GACAGCTGCGT	1395	+	chr16	2390684	2390690	TGCGTG	1069	+
chr16	33401966	33401977	GACAGCTGCAC	1483	+	chr16	33401974	33401980	TGCGTG	1069	-
chr16	77417900	77417911	AACAGCTGCGT	1422	-	chr16	77417899	77417905	TGCGTG	1069	-
chr16	77470372	77470383	AACAGCTGCGT	1422	-	chr16	77470371	77470377	TGCGTG	1069	-
chr16	89835741	89835752	GGCAGCTGCAG	1436	+	chr16	89835736	89835742	TGCGTG	1069	+
chr17	1631730	1631741	GACAGCTGCGT	1395	+	chr17	1631736	1631742	TGCGTG	1069	+
chr17	1832460	1832471	GACAGCTGCGT	1395	+	chr17	1832466	1832472	TGCGTG	1069	+
chr17	3684468	3684479	AACAGCTGCGT	1422	-	chr17	3684467	3684473	TGCGTG	1069	-
chr17	4042330	4042341	GACAGCTGCGT	1395	+	chr17	4042336	4042342	TGCGTG	1069	+
chr17	4042572	4042583	GACAGCTGCGT	1395	+	chr17	4042578	4042584	TGCGTG	1069	+
chr17	7136587	7136598	GACAGCTGCGT	1395	-	chr17	7136586	7136592	TGCGTG	1069	-
chr17	10204994	10205005	GACAGCTGCGT	1395	+	chr17	10205000	10205006	TGCGTG	1069	+
chr17	17032389	17032400	GACAGCTGCGT	1395	+	chr17	17032395	17032401	TGCGTG	1069	+
chr17	31458615	31458626	AACAGCTGCGT	1422	+	chr17	31458621	31458627	TGCGTG	1069	+
chr17	39407282	39407293	AACAGCTGCGT	1422	+	chr17	39407288	39407294	TGCGTG	1069	+
chr17	39777072	39777083	GACAGCTGCAC	1483	+	chr17	39777080	39777086	TGCGTG	1069	-
chr17	39967759	39967770	GGCAGCTGCTG	1426	-	chr17	39967755	39967761	TGCGTG	1069	-
chr17	47296910	47296921	GACAGCTGCGT	1395	-	chr17	47296909	47296915	TGCGTG	1069	-
chr17	62019695	62019706	AACAGCTGCGT	1422	+	chr17	62019701	62019707	TGCGTG	1069	+
chr17	65036075	65036086	AACAGCTGCGT	1422	+	chr17	65036081	65036087	TGCGTG	1069	+
chr17	66915998	66916009	GACAGCTGCGT	1395	-	chr17	66915997	66916003	TGCGTG	1069	-
chr18	2967452	2967463	GGCAGCTGCTG	1426	-	chr18	2967448	2967454	TGCGTG	1069	-
chr18	7234291	7234302	GACAGCTGCGT	1395	-	chr18	7234290	7234296	TGCGTG	1069	-
chr18	20139440	20139451	AACAGCTGCGT	1422	-	chr18	20139439	20139445	TGCGTG	1069	-
chr18	60932264	60932275	AACAGCTGCGT	1422	+	chr18	60932270	60932276	TGCGTG	1069	+
chr18	60952373	60952384	AGCAGCTGGAG	1409	+	chr18	60952368	60952374	TGCGTG	1069	-
chr18	76551122	76551133	GACAGCTGCCC	1413	-	chr18	76551132	76551138	TGCGTG	1069	-
chr18	76936887	76936898	AACAGCTGCCG	1509	+	chr18	76936882	76936888	TGCGTG	1069	-
chr19	1765595	1765606	AGCAGCTGCTG	1453	-	chr19	1765591	1765597	TGCGTG	1069	-
chr19	4414644	4414655	AACAGCTGCGT	1422	+	chr19	4414650	4414656	TGCGTG	1069	+
chr19	5993697	5993708	GACAGCTGCGT	1395	-	chr19	5993696	5993702	TGCGTG	1069	-
chr19	6403415	6403426	AACAGCTGCGT	1422	+	chr19	6403421	6403427	TGCGTG	1069	+
chr19	10248725	10248736	GACAGCTGCTG	1542	-	chr19	10248721	10248727	TGCGTG	1069	-
chr19	12868621	12868632	AACAGCTGCGT	1422	+	chr19	12868627	12868633	TGCGTG	1069	+
chr19	13095674	13095685	AACAGCTGCGT	1422	+	chr19	13095680	13095686	TGCGTG	1069	+
chr19	15219018	15219029	AACAGCTGCGT	1422	+	chr19	15219024	15219030	TGCGTG	1069	+
chr19	17001267	17001278	AACAGCTGCGT	1422	+	chr19	17001273	17001279	TGCGTG	1069	+
chr19	17650427	17650438	GACAGCTGCGT	1395	-	chr19	17650426	17650432	TGCGTG	1069	-
chr19	17732205	17732216	GACAGCTGCTT	1427	+	chr19	17732215	17732221	TGCGTG	1069	+
chr19	19320310	19320321	AACAGCTGCGT	1422	-	chr19	19320309	19320315	TGCGTG	1069	-
chr19	29218151	29218162	GACAGCTGCGT	1395	+	chr19	29218157	29218163	TGCGTG	1069	+
chr19	29918318	29918329	AACAGCTGCGT	1422	-	chr19	29918317	29918323	TGCGTG	1069	-
chr19	35517056	35517067	AACAGCTGCGT	1422	-	chr19	35517055	35517061	TGCGTG	1069	-
chr19	38534894	38534905	GACAGCTGCGT	1395	+	chr19	38534900	38534906	TGCGTG	1069	+
chr19	40379369	40379380	AACAGCTGCGT	1422	+	chr19	40379375	40379381	TGCGTG	1069	+
chr19	40395053	40395064	AACAGCTGCGT	1422	+	chr19	40395059	40395065	TGCGTG	1069	+
chr19	40410573	40410584	AACAGCTGCGT	1422	+	chr19	40410579	40410585	TGCGTG	1069	+
chr19	53491179	53491190	AACAGCTGCGT	1422	+	chr19	53491185	53491191	TGCGTG	1069	+
chr19	58966281	58966292	AGCAGCTGCTG	1453	-	chr19	58966277	58966283	TGCGTG	1069	-
chr19	58966282	58966293	AGCAGCTGCTG	1453	+	chr19	58966277	58966283	TGCGTG	1069	-
chr2	3117703	3117714	GACAGCTGCGT	1395	+	chr2	3117709	3117715	TGCGTG	1069	+
chr2	3689718	3689729	GACAGCTGCGT	1395	+	chr2	3689724	3689730	TGCGTG	1069	+
chr2	8499793	8499804	AACAGCTGCGT	1422	-	chr2	8499792	8499798	TGCGTG	1069	-
chr2	10200723	10200734	AACAGCTGCGT	1422	+	chr2	10200729	10200735	TGCGTG	1069	+
chr2	30462341	30462352	AGCAGCTGCAC	1394	+	chr2	30462349	30462355	TGCGTG	1069	-
chr2	31287132	31287143	GACAGCTGCGT	1395	-	chr2	31287131	31287137	TGCGTG	1069	-
chr2	43300893	43300904	AACAGCTGCGT	1422	-	chr2	43300892	43300898	TGCGTG	1069	-
chr2	45964321	45964332	GACAGCTGCGT	1395	-	chr2	45964320	45964326	TGCGTG	1069	-
chr2	71922928	71922939	AACAGCTGCGT	1422	-	chr2	71922927	71922933	TGCGTG	1069	-
chr2	106385790	106385801	AACAGCTGATG	1413	+	chr2	106385799	106385805	TGCGTG	1069	+
chr2	109788723	109788734	AACAGCTGCGT	1422	+	chr2	109788729	109788735	TGCGTG	1069	+
chr2	114000301	114000312	GACAGCTGCGT	1395	-	chr2	114000300	114000306	TGCGTG	1069	-
chr2	119962160	119962171	GACAGCTGCAC	1483	+	chr2	119962168	119962174	TGCGTG	1069	-
chr2	129121848	129121859	GACAGCTGCGT	1395	+	chr2	129121854	129121860	TGCGTG	1069	+
chr2	129351577	129351588	AACAGCTGCGT	1422	+	chr2	129351583	129351589	TGCGTG	1069	+
chr2	133703041	133703052	AACAGCTGGAT	1410	+	chr2	133703051	133703057	TGCGTG	1069	+
chr2	138889544	138889555	GACAGCTGCGT	1395	+	chr2	138889550	138889556	TGCGTG	1069	+
chr2	155137266	155137277	GACAGCTGCGT	1395	-	chr2	155137265	155137271	TGCGTG	1069	-
chr2	197183652	197183663	GACAGCTGCGT	1395	+	chr2	197183658	197183664	TGCGTG	1069	+
chr2	220473921	220473932	GACAGCTGCGT	1395	-	chr2	220473920	220473926	TGCGTG	1069	-
chr2	227050056	227050067	AACAGCTGCGT	1422	+	chr2	227050062	227050068	TGCGTG	1069	+
chr2	232414253	232414264	GACAGCTGCGT	1395	-	chr2	232414252	232414258	TGCGTG	1069	-
chr2	238370014	238370025	GACAGCTGCGT	1395	-	chr2	238370013	238370019	TGCGTG	1069	-
chr2	238473403	238473414	GACAGCTGCGT	1395	-	chr2	238473402	238473408	TGCGTG	1069	-
chr2	238791932	238791943	AACAGCTGCGT	1422	+	chr2	238791938	238791944	TGCGTG	1069	+
chr2	239798703	239798714	GACAGCTGCGT	1395	+	chr2	239798709	239798715	TGCGTG	1069	+
chr2	241760765	241760776	GACAGCTGCGT	1395	+	chr2	241760771	241760777	TGCGTG	1069	+
chr20	1285546	1285557	GACAGCTGCGT	1395	-	chr20	1285556	1285562	TGCGTG	1069	-
chr20	1577359	1577370	AACAGCTGCGT	1422	-	chr20	1577358	1577364	TGCGTG	1069	-
chr20	1967070	1967081	AGCAGCTGGAG	1409	+	chr20	1967065	1967071	TGCGTG	1069	-
chr20	4202698	4202709	AACAGCTGCGT	1422	-	chr20	4202697	4202703	TGCGTG	1069	-
chr20	4803065	4803076	AACAGCTGCGT	1422	-	chr20	4803064	4803070	TGCGTG	1069	-
chr20	5940102	5940113	AACAGCTGCGT	1422	-	chr20	5940101	5940107	TGCGTG	1069	-
chr20	19700375	19700386	GACAGCTGCGT	1395	+	chr20	19700381	19700387	TGCGTG	1069	+
chr20	32270605	32270616	GACAGCTGCGT	1395	-	chr20	32270604	32270610	TGCGTG	1069	-
chr20	32911633	32911644	GACAGCTGCGT	1395	+	chr20	32911639	32911645	TGCGTG	1069	+
chr20	41799629	41799640	AACAGCTGCGT	1422	+	chr20	41799635	41799641	TGCGTG	1069	+
chr20	58156529	58156540	GACAGCTGCGT	1395	-	chr20	58156528	58156534	TGCGTG	1069	-
chr20	61001791	61001802	GACAGCTGCAC	1483	+	chr20	61001801	61001807	TGCGTG	1069	-
chr20	62050799	62050810	GACAGCTGCGT	1395	-	chr20	62050798	62050804	TGCGTG	1069	-
chr21	42445684	42445695	AACAGCTGATG	1413	-	chr21	42445680	42445686	TGCGTG	1069	-
chr21	43641846	43641857	GACAGCTGCGT	1395	+	chr21	43641852	43641858	TGCGTG	1069	+
chr21	43851154	43851165	GACAGCTGCGT	1395	-	chr21	43851153	43851159	TGCGTG	1069	-
chr21	43864432	43864443	GGCAGCTGCTG	1426	+	chr21	43864441	43864447	TGCGTG	1069	+
chr21	44275957	44275968	GACAGCTGCGT	1395	+	chr21	44275963	44275969	TGCGTG	1069	+
chr21	47801360	47801371	GACAGCTGCGT	1395	-	chr21	47801359	47801365	TGCGTG	1069	-
chr22	28414569	28414580	GGCAGCTGCTG	1426	-	chr22	28414565	28414571	TGCGTG	1069	-
chr22	30762193	30762204	GACAGCTGCGT	1395	-	chr22	30762192	30762198	TGCGTG	1069	-
chr22	34470934	34470945	AACAGCTGCGT	1422	-	chr22	34470933	34470939	TGCGTG	1069	-
chr22	36162905	36162916	AACAGCTGCGT	1422	+	chr22	36162911	36162917	TGCGTG	1069	+
chr22	38745197	38745208	GACAGCTGGGG	1456	+	chr22	38745192	38745198	TGCGTG	1069	+
chr22	43668928	43668939	GACAGCTGCGT	1395	-	chr22	43668927	43668933	TGCGTG	1069	-
chr22	45374770	45374781	AGCAGCTGCAC	1394	-	chr22	45374767	45374773	TGCGTG	1069	+
chr22	45991421	45991432	AACAGCTGCGT	1422	-	chr22	45991420	45991426	TGCGTG	1069	-
chr22	46509010	46509021	AACAGCTGCGT	1422	-	chr22	46509009	46509015	TGCGTG	1069	-
chr22	50682865	50682876	AACAGCTGCGT	1422	+	chr22	50682871	50682877	TGCGTG	1069	+
chr3	7099204	7099215	AACAGCTGCCT	1394	+	chr3	7099199	7099205	TGCGTG	1069	-
chr3	9038477	9038488	GACAGCTGCGT	1395	+	chr3	9038483	9038489	TGCGTG	1069	+
chr3	61460829	61460840	AGCAGCTGCTG	1453	-	chr3	61460825	61460831	TGCGTG	1069	-
chr3	62166324	62166335	AACAGCTGCGT	1422	-	chr3	62166323	62166329	TGCGTG	1069	-
chr3	124859885	124859896	AGCAGCTGCAG	1463	-	chr3	124859895	124859901	TGCGTG	1069	+
chr3	129057165	129057176	AACAGCTGCGT	1422	+	chr3	129057171	129057177	TGCGTG	1069	+
chr3	140811740	140811751	AACAGCTGCGT	1422	-	chr3	140811739	140811745	TGCGTG	1069	-
chr3	148334700	148334711	AACAGCTGATG	1413	-	chr3	148334696	148334702	TGCGTG	1069	-
chr3	188812413	188812424	AACAGCTGCGT	1422	-	chr3	188812412	188812418	TGCGTG	1069	-
chr3	195490160	195490171	GACAGCTGCGT	1395	+	chr3	195490166	195490172	TGCGTG	1069	+
chr4	1394942	1394953	AGCAGCTGCTG	1453	-	chr4	1394938	1394944	TGCGTG	1069	-
chr4	2087268	2087279	GACAGCTGCGT	1395	-	chr4	2087267	2087273	TGCGTG	1069	-
chr4	2195254	2195265	GACAGCTGCGT	1395	-	chr4	2195253	2195259	TGCGTG	1069	-
chr4	2997437	2997448	GACAGCTGCGT	1395	+	chr4	2997443	2997449	TGCGTG	1069	+
chr4	12509610	12509621	AACAGCTGCCC	1440	+	chr4	12509605	12509611	TGCGTG	1069	-
chr4	14864748	14864759	GACAGCTGCGT	1395	+	chr4	14864754	14864760	TGCGTG	1069	+
chr4	24769803	24769814	AACAGCTGCGT	1422	+	chr4	24769809	24769815	TGCGTG	1069	+
chr4	44666098	44666109	AGCAGCTGCTG	1453	-	chr4	44666108	44666114	TGCGTG	1069	+
chr4	44666099	44666110	AGCAGCTGCTG	1453	+	chr4	44666108	44666114	TGCGTG	1069	+
chr4	74702066	74702077	GACAGCTGCGT	1395	+	chr4	74702072	74702078	TGCGTG	1069	+
chr4	85414517	85414528	AACAGCTGCGT	1422	+	chr4	85414523	85414529	TGCGTG	1069	+
chr4	112865219	112865230	GACAGCTGCGT	1395	+	chr4	112865225	112865231	TGCGTG	1069	+
chr4	120221010	120221021	GACAGCTGCGT	1395	+	chr4	120221016	120221022	TGCGTG	1069	+
chr4	153958716	153958727	GACAGCTGCGT	1395	-	chr4	153958715	153958721	TGCGTG	1069	-
chr4	160080363	160080374	AACAGCTGCGT	1422	-	chr4	160080362	160080368	TGCGTG	1069	-
chr4	176593070	176593081	AGCAGCTGCTG	1453	-	chr4	176593066	176593072	TGCGTG	1069	-
chr4	176593071	176593082	AGCAGCTGCTG	1453	+	chr4	176593066	176593072	TGCGTG	1069	-
chr4	178936838	178936849	AGCAGCTGGAG	1409	+	chr4	178936833	178936839	TGCGTG	1069	-
chr4	187980393	187980404	GACAGCTGCGT	1395	+	chr4	187980399	187980405	TGCGTG	1069	+
chr4	189582207	189582218	GACAGCTGCGT	1395	+	chr4	189582213	189582219	TGCGTG	1069	+
chr4	189609663	189609674	AACAGCTGCAC	1510	+	chr4	189609671	189609677	TGCGTG	1069	-
chr4	190066631	190066642	GACAGCTGCGT	1395	-	chr4	190066630	190066636	TGCGTG	1069	-
chr5	5843419	5843430	GACAGCTGCGT	1395	+	chr5	5843425	5843431	TGCGTG	1069	+
chr5	16918349	16918360	GACAGCTGCGT	1395	+	chr5	16918355	16918361	TGCGTG	1069	+
chr5	17502305	17502316	AACAGCTGCGT	1422	+	chr5	17502311	17502317	TGCGTG	1069	+
chr5	17932022	17932033	GACAGCTGGAA	1422	-	chr5	17932032	17932038	TGCGTG	1069	-
chr5	22249470	22249481	GACAGCTGCGT	1395	+	chr5	22249476	22249482	TGCGTG	1069	+
chr5	31631163	31631174	GACAGCTGCGT	1395	+	chr5	31631169	31631175	TGCGTG	1069	+
chr5	50265126	50265137	AACAGCTGCGT	1422	+	chr5	50265132	50265138	TGCGTG	1069	+
chr5	72112200	72112211	AGCAGCTGCAG	1463	-	chr5	72112210	72112216	TGCGTG	1069	+
chr5	146534581	146534592	AACAGCTGCGT	1422	+	chr5	146534587	146534593	TGCGTG	1069	+
chr5	146549554	146549565	GACAGCTGCGT	1395	-	chr5	146549553	146549559	TGCGTG	1069	-
chr5	148376107	148376118	AACAGCTGCGT	1422	-	chr5	148376106	148376112	TGCGTG	1069	-
chr5	156774590	156774601	AACAGCTGCGT	1422	-	chr5	156774589	156774595	TGCGTG	1069	-
chr5	159789050	159789061	AACAGCTGCGT	1422	-	chr5	159789049	159789055	TGCGTG	1069	-
chr5	172930730	172930741	AACAGCTGCTC	1500	-	chr5	172930740	172930746	TGCGTG	1069	+
chr5	176827485	176827496	AACAGCTGCGT	1422	-	chr5	176827484	176827490	TGCGTG	1069	-
chr5	177933346	177933357	AGCAGCTGGTG	1399	+	chr5	177933355	177933361	TGCGTG	1069	+
chr6	5972690	5972701	AGCAGCTGCAC	1394	+	chr6	5972698	5972704	TGCGTG	1069	-
chr6	5989974	5989985	AACAGCTGCGT	1422	+	chr6	5989980	5989986	TGCGTG	1069	+
chr6	39253519	39253530	GACAGCTGCGT	1395	+	chr6	39253525	39253531	TGCGTG	1069	+
chr6	53206763	53206774	AACAGCTGCGT	1422	-	chr6	53206762	53206768	TGCGTG	1069	-
chr6	89746782	89746793	AACAGCTGCTG	1569	-	chr6	89746792	89746798	TGCGTG	1069	+
chr6	90095096	90095107	AACAGCTGCTG	1569	+	chr6	90095105	90095111	TGCGTG	1069	+
chr6	111886058	111886069	GACAGCTGGTG	1488	-	chr6	111886054	111886060	TGCGTG	1069	-
chr6	148014491	148014502	GACAGCTGCGT	1395	-	chr6	148014490	148014496	TGCGTG	1069	-
chr6	152137902	152137913	AGCAGCTGCAC	1394	-	chr6	152137899	152137905	TGCGTG	1069	+
chr6	158982519	158982530	GACAGCTGCGT	1395	+	chr6	158982525	158982531	TGCGTG	1069	+
chr6	161928625	161928636	AACAGCTGCGT	1422	-	chr6	161928624	161928630	TGCGTG	1069	-
chr6	169829379	169829390	GACAGCTGCGT	1395	+	chr6	169829385	169829391	TGCGTG	1069	+
chr6	170229843	170229854	AACAGCTGCGT	1422	+	chr6	170229849	170229855	TGCGTG	1069	+
chr6	170539149	170539160	GACAGCTGCGT	1395	-	chr6	170539148	170539154	TGCGTG	1069	-
chr7	1476912	1476923	AACAGCTGCGT	1422	+	chr7	1476918	1476924	TGCGTG	1069	+
chr7	2118922	2118933	AACAGCTGCGT	1422	-	chr7	2118921	2118927	TGCGTG	1069	-
chr7	2291847	2291858	GACAGCTGCGT	1395	-	chr7	2291846	2291852	TGCGTG	1069	-
chr7	13941717	13941728	GGCAGCTGCAG	1436	-	chr7	13941727	13941733	TGCGTG	1069	-
chr7	29355694	29355705	GACAGCTGCGT	1395	-	chr7	29355693	29355699	TGCGTG	1069	-
chr7	31053503	31053514	GACAGCTGCGT	1395	-	chr7	31053502	31053508	TGCGTG	1069	-
chr7	31053503	31053514	GACAGCTGCGT	1395	-	chr7	31053513	31053519	TGCGTG	1069	-
chr7	33845324	33845335	AACAGCTGCGT	1422	+	chr7	33845330	33845336	TGCGTG	1069	+
chr7	43494870	43494881	GACAGCTGCGT	1395	+	chr7	43494876	43494882	TGCGTG	1069	+
chr7	45549648	45549659	AACAGCTGCGT	1422	+	chr7	45549654	45549660	TGCGTG	1069	+
chr7	50602477	50602488	GACAGCTGCGT	1395	-	chr7	50602476	50602482	TGCGTG	1069	-
chr7	65214841	65214852	AACAGCTGCGT	1422	-	chr7	65214840	65214846	TGCGTG	1069	-
chr7	98010328	98010339	GACAGCTGGAC	1429	+	chr7	98010338	98010344	TGCGTG	1069	-
chr7	101692560	101692571	AACAGCTGCGT	1422	+	chr7	101692566	101692572	TGCGTG	1069	+
chr7	129653342	129653353	AACAGCTGCAC	1510	-	chr7	129653339	129653345	TGCGTG	1069	+
chr7	155916238	155916249	AACAGCTGCGT	1422	-	chr7	155916237	155916243	TGCGTG	1069	-
chr7	155916238	155916249	AACAGCTGCGT	1422	-	chr7	155916248	155916254	TGCGTG	1069	+
chr7	157985954	157985965	GACAGCTGCGT	1395	+	chr7	157985960	157985966	TGCGTG	1069	+
chr8	1782231	1782242	GACAGCTGCGT	1395	-	chr8	1782230	1782236	TGCGTG	1069	-
chr8	9853336	9853347	AACAGCTGCGT	1422	+	chr8	9853342	9853348	TGCGTG	1069	+
chr8	17291819	17291830	AACAGCTGGTT	1400	+	chr8	17291814	17291820	TGCGTG	1069	-
chr8	39916709	39916720	AACAGCTGGTG	1515	-	chr8	39916705	39916711	TGCGTG	1069	-
chr8	41599940	41599951	AACAGCTGCGT	1422	-	chr8	41599939	41599945	TGCGTG	1069	-
chr8	54444338	54444349	AACAGCTGGTG	1515	+	chr8	54444333	54444339	TGCGTG	1069	-
chr8	92639845	92639856	AACAGCTGCGT	1422	-	chr8	92639844	92639850	TGCGTG	1069	-
chr8	96882824	96882835	GACAGCTGCGT	1395	+	chr8	96882830	96882836	TGCGTG	1069	+
chr8	97210794	97210805	AACAGCTGCGT	1422	-	chr8	97210793	97210799	TGCGTG	1069	-
chr8	97514664	97514675	AACAGCTGCGT	1422	+	chr8	97514670	97514676	TGCGTG	1069	+
chr8	105338655	105338666	GACAGCTGCGT	1395	-	chr8	105338654	105338660	TGCGTG	1069	-
chr8	124289508	124289519	AACAGCTGCGT	1422	+	chr8	124289514	124289520	TGCGTG	1069	+
chr8	125189412	125189423	AACAGCTGCGT	1422	+	chr8	125189418	125189424	TGCGTG	1069	+
chr8	131636830	131636841	AACAGCTGCGT	1422	-	chr8	131636829	131636835	TGCGTG	1069	-
chr8	134012851	134012862	GACAGCTGCGT	1395	+	chr8	134012857	134012863	TGCGTG	1069	+
chr9	4587981	4587992	AACAGCTGCAC	1510	+	chr9	4587989	4587995	TGCGTG	1069	-
chr9	6029831	6029842	GACAGCTGCAC	1483	+	chr9	6029839	6029845	TGCGTG	1069	-
chr9	74390083	74390094	AACAGCTGCGT	1422	+	chr9	74390089	74390095	TGCGTG	1069	+
chr9	78911714	78911725	AGCAGCTGCAG	1463	-	chr9	78911724	78911730	TGCGTG	1069	+
chr9	95512168	95512179	GACAGCTGCGT	1395	-	chr9	95512167	95512173	TGCGTG	1069	-
chr9	102578887	102578898	GACAGCTGCGT	1395	-	chr9	102578886	102578892	TGCGTG	1069	-
chr9	113019419	113019430	GACAGCTGCGT	1395	+	chr9	113019425	113019431	TGCGTG	1069	+
chr9	128723057	128723068	GACAGCTGCAC	1483	+	chr9	128723067	128723073	TGCGTG	1069	-
chr9	128816496	128816507	GGCAGCTGCTG	1426	-	chr9	128816492	128816498	TGCGTG	1069	-
chr9	132339825	132339836	AGCAGCTGGTG	1399	-	chr9	132339835	132339841	TGCGTG	1069	+
chr9	133943029	133943040	GGCAGCTGCTG	1426	-	chr9	133943025	133943031	TGCGTG	1069	-
chr9	136341022	136341033	AGCAGCTGCAC	1394	+	chr9	136341030	136341036	TGCGTG	1069	-
chr9	137243700	137243711	AGCAGCTGCGG	1421	+	chr9	137243695	137243701	TGCGTG	1069	-
chr9	138869020	138869031	GACAGCTGCGT	1395	-	chr9	138869019	138869025	TGCGTG	1069	-
chr9	139155609	139155620	AACAGCTGCGT	1422	+	chr9	139155615	139155621	TGCGTG	1069	+
chr9	139735792	139735803	AGCAGCTGCAC	1394	+	chr9	139735800	139735806	TGCGTG	1069	-
chrX	1551328	1551339	GACAGCTGCGT	1395	+	chrX	1551334	1551340	TGCGTG	1069	+
chrX	1554872	1554883	GACAGCTGCGT	1395	-	chrX	1554871	1554877	TGCGTG	1069	-
chrX	39591194	39591205	AACAGCTGCGT	1422	+	chrX	39591200	39591206	TGCGTG	1069	+
chrX	51361086	51361097	GACAGCTGCGT	1395	+	chrX	51361092	51361098	TGCGTG	1069	+
chrX	51425125	51425136	GACAGCTGCGT	1395	+	chrX	51425131	51425137	TGCGTG	1069	+
chrX	51454235	51454246	GACAGCTGCGT	1395	-	chrX	51454234	51454240	TGCGTG	1069	-
chrX	73756456	73756467	AGCAGCTGCTG	1453	-	chrX	73756466	73756472	TGCGTG	1069	+
chrX	73756457	73756468	AGCAGCTGCTG	1453	+	chrX	73756466	73756472	TGCGTG	1069	+
chrX	123237011	123237022	AACAGCTGCGT	1422	+	chrX	123237017	123237023	TGCGTG	1069	+
chrX	127665839	127665850	GACAGCTGCGT	1395	-	chrX	127665838	127665844	TGCGTG	1069	-
chrX	149619163	149619174	AACAGCTGCGT	1422	-	chrX	149619162	149619168	TGCGTG	1069	-
chrY	1501328	1501339	GACAGCTGCGT	1395	+	chrY	1501334	1501340	TGCGTG	1069	+
chrY	1504872	1504883	GACAGCTGCGT	1395	-	chrY	1504871	1504877	TGCGTG	1069	-
chrY	8487717	8487728	GACAGCTGCGT	1395	+	chrY	8487723	8487729	TGCGTG	1069	+

## Sheet: TCF AHR PWM low str. in ENCODE
Overlapping TCF and AHR PWM low stringency in ENCODE
chr	start	end	TCFmotif	score	strand	chr	start	end	AHRARNTmotif	score	strand
chr1	846823	846834	CGCAGCTGGCA	1067	+	chr1	846821	846827	TGCGTG	1069	-
chr1	891038	891049	GGCAGCTGCAC	1367	+	chr1	891048	891054	GGCGTG	824	-
chr1	995221	995232	GACAGGTGGGC	1135	+	chr1	995229	995235	GGCGTG	824	+
chr1	1004732	1004743	AGCAGGTGGGG	1115	+	chr1	1004742	1004748	GGCGTG	824	+
chr1	1173485	1173496	GACAGGTGGGG	1204	-	chr1	1173495	1173501	AGCGTG	882	-
chr1	1211384	1211395	CGCAGCTGAAG	1111	+	chr1	1211382	1211388	TGCGTG	1069	-
chr1	1247672	1247683	GGCAGGTGAAG	1028	+	chr1	1247667	1247673	CGCGTG	1024	-
chr1	1266346	1266357	CGCAGCTGAGA	993	+	chr1	1266344	1266350	TGCGTG	1069	-
chr1	1398262	1398273	AGCAGGTGCAC	1142	-	chr1	1398259	1398265	AGCGTG	882	+
chr1	1874759	1874770	CGCAGCTGGCT	1028	+	chr1	1874757	1874763	TGCGTG	1069	-
chr1	1905885	1905896	GGCAGGTGGCA	984	-	chr1	1905881	1905887	CGCGTG	1024	+
chr1	1920729	1920740	CACAGCTGCGT	1226	-	chr1	1920728	1920734	TGCGTG	1069	-
chr1	1920730	1920741	CGCAGCTGTGT	938	+	chr1	1920728	1920734	TGCGTG	1069	-
chr1	2131907	2131918	AGCAGCTGCAC	1394	+	chr1	2131915	2131921	GGCGTG	824	-
chr1	2239646	2239657	GGCAGCTGCAC	1367	+	chr1	2239654	2239660	CGCGTG	1024	-
chr1	2241657	2241668	CACAGCTGTCC	1072	-	chr1	2241666	2241672	TGCGTG	1069	+
chr1	2241658	2241669	GACAGCTGTGC	1269	+	chr1	2241666	2241672	TGCGTG	1069	+
chr1	2282774	2282785	AGCAGGTGGCG	1087	-	chr1	2282772	2282778	GGCGTG	824	-
chr1	2405729	2405740	CGCAGCTGCAG	1267	-	chr1	2405725	2405731	AGCGTG	882	-
chr1	2427775	2427786	GGCAGGTGTGG	970	-	chr1	2427785	2427791	AGCGTG	882	-
chr1	2457386	2457397	CACAGCTGGCC	1190	+	chr1	2457396	2457402	GGCGTG	824	-
chr1	2543629	2543640	AGCAGCTGCCA	1317	-	chr1	2543625	2543631	GGCGTG	824	+
chr1	2543630	2543641	GGCAGCTGCTT	1311	+	chr1	2543625	2543631	GGCGTG	824	+
chr1	2562429	2562440	CACAGGTGCAC	1062	-	chr1	2562438	2562444	TGCGTG	1069	+
chr1	2717280	2717291	GGCAGCTGAAT	1165	+	chr1	2717275	2717281	GGCGTG	824	+
chr1	2738754	2738765	CACAGCTGGGC	1218	+	chr1	2738750	2738756	TGCGTG	1069	-
chr1	2764822	2764833	GGCAGCTGCGT	1279	-	chr1	2764821	2764827	TGCGTG	1069	-
chr1	2764823	2764834	CGCAGCTGCCT	1082	+	chr1	2764821	2764827	TGCGTG	1069	-
chr1	2783859	2783870	CGCAGCTGGGG	1171	-	chr1	2783866	2783872	TGCGTG	1069	+
chr1	2810240	2810251	GGCAGGTGCGT	1027	-	chr1	2810239	2810245	TGCGTG	1069	-
chr1	2816805	2816816	CGCAGCTGAGG	1069	-	chr1	2816812	2816818	TGCGTG	1069	+
chr1	3169308	3169319	CGCAGCTGTGG	1053	-	chr1	3169315	3169321	TGCGTG	1069	+
chr1	3169309	3169320	CACAGCTGCGT	1226	+	chr1	3169315	3169321	TGCGTG	1069	+
chr1	3344495	3344506	CGCAGCTGCAG	1267	-	chr1	3344502	3344508	TGCGTG	1069	+
chr1	3353782	3353793	GACAGCTGCAC	1483	-	chr1	3353777	3353783	CGCGTG	1024	-
chr1	3353782	3353793	GACAGCTGCAC	1483	-	chr1	3353779	3353785	CGCGTG	1024	+
chr1	3408609	3408620	CACAGGTGCCT	946	+	chr1	3408605	3408611	TGCGTG	1069	-
chr1	3408656	3408667	CACAGGTGCCT	946	+	chr1	3408652	3408658	TGCGTG	1069	-
chr1	3427078	3427089	AGCAGGTGCTC	1132	+	chr1	3427073	3427079	TGCGTG	1069	-
chr1	3540456	3540467	GGCAGCTGGGG	1340	-	chr1	3540466	3540472	CGCGTG	1024	+
chr1	3593410	3593421	GACAGCTGGGC	1387	+	chr1	3593418	3593424	GGCGTG	824	+
chr1	3660589	3660600	CACAGGTGCGT	974	+	chr1	3660595	3660601	TGCGTG	1069	+
chr1	4011921	4011932	CGCAGCTGAAA	1035	-	chr1	4011928	4011934	TGCGTG	1069	+
chr1	4070953	4070964	CGCAGCTGTCG	1025	-	chr1	4070960	4070966	TGCGTG	1069	+
chr1	4070954	4070965	GACAGCTGCGT	1395	+	chr1	4070960	4070966	TGCGTG	1069	+
chr1	4227940	4227950	GGCAGGTGCAC	1115	+	chr1	4227948	4227954	GGCGTG	824	-
chr1	4413679	4413690	CACAGGTGCAC	1062	-	chr1	4413676	4413682	TGCGTG	1069	+
chr1	5917435	5917446	AGCAGCTGGTG	1399	-	chr1	5917430	5917436	GGCGTG	824	-
chr1	6035791	6035802	GGCAGCTGCGT	1279	-	chr1	6035790	6035796	TGCGTG	1069	-
chr1	6035792	6035803	CGCAGCTGCCA	1121	+	chr1	6035790	6035796	TGCGTG	1069	-
chr1	6295553	6295564	AGCAGGTGCGC	1100	-	chr1	6295550	6295556	CGCGTG	1024	-
chr1	6478613	6478624	CGCAGCTGCGT	1110	-	chr1	6478612	6478618	TGCGTG	1069	-
chr1	6478614	6478625	CGCAGCTGCGG	1225	+	chr1	6478612	6478618	TGCGTG	1069	-
chr1	6570119	6570130	CGCAGCTGGCT	1028	-	chr1	6570126	6570132	TGCGTG	1069	+
chr1	6647687	6647698	CACAGGTGCGT	974	+	chr1	6647693	6647699	TGCGTG	1069	+
chr1	7743710	7743721	AGCAGCTGGCG	1339	+	chr1	7743717	7743723	GGCGTG	824	+
chr1	8069788	8069799	CGCAGCTGATT	986	+	chr1	8069786	8069792	TGCGTG	1069	-
chr1	8418228	8418239	GGCAGGTGGGA	1012	-	chr1	8418238	8418244	AGCGTG	882	-
chr1	9034222	9034233	CGCAGCTGGGT	1056	-	chr1	9034229	9034235	TGCGTG	1069	+
chr1	9299968	9299979	GACAGCTGCAC	1483	+	chr1	9299976	9299982	GGCGTG	824	-
chr1	9324391	9324402	CACAGGTGCGT	974	-	chr1	9324390	9324396	TGCGTG	1069	-
chr1	9327330	9327341	CACAGCTGGCC	1190	+	chr1	9327340	9327346	CGCGTG	1024	+
chr1	9664806	9664817	GGCAGGTGCGG	1142	-	chr1	9664802	9664808	GGCGTG	824	-
chr1	10682142	10682150	GACAGCTGCGT	1395	-	chr1	10682141	10682147	TGCGTG	1069	-
chr1	10682143	10682150	CGCAGCTGTCC	956	+	chr1	10682141	10682147	TGCGTG	1069	-
chr1	10892843	10892854	GACAGGTGCGT	1143	-	chr1	10892842	10892848	TGCGTG	1069	-
chr1	10997655	10997666	CGCAGCTGCAG	1267	+	chr1	10997653	10997659	TGCGTG	1069	-
chr1	11543105	11543116	GGCAGCTGCAG	1436	-	chr1	11543101	11543107	AGCGTG	882	-
chr1	11730956	11730967	CGCAGCTGGAG	1213	-	chr1	11730963	11730969	TGCGTG	1069	+
chr1	14078293	14078304	AGCAGCTGTCA	1145	-	chr1	14078289	14078295	TGCGTG	1069	+
chr1	14078294	14078305	GACAGCTGCTA	1466	+	chr1	14078289	14078295	TGCGTG	1069	+
chr1	14625495	14625506	GGCAGGTGGCG	1060	+	chr1	14625502	14625508	GGCGTG	824	+
chr1	15127869	15127880	CACAGGTGAAG	975	+	chr1	15127865	15127871	TGCGTG	1069	-
chr1	16320381	16320392	CACAGGTGCCA	985	-	chr1	16320377	16320383	AGCGTG	882	+
chr1	16471845	16471856	GGCAGGTGGGC	1019	-	chr1	16471840	16471846	AGCGTG	882	+
chr1	17046195	17046206	CGCAGCTGGAC	1144	-	chr1	17046202	17046208	TGCGTG	1069	+
chr1	17411595	17411606	AACAGCTGAGC	1312	+	chr1	17411590	17411596	TGCGTG	1069	-
chr1	17680795	17680806	AGCAGCTGGCA	1263	+	chr1	17680804	17680810	AGCGTG	882	-
chr1	17694341	17694352	AGCAGCTGGGG	1367	+	chr1	17694351	17694357	GGCGTG	824	+
chr1	17867322	17867333	GGCAGGTGGGG	1088	-	chr1	17867318	17867324	GGCGTG	824	-
chr1	18122794	18122805	CACAGGTGCAC	1062	-	chr1	18122791	18122797	TGCGTG	1069	+
chr1	18960930	18960941	CGCAGCTGTCG	1025	-	chr1	18960937	18960943	TGCGTG	1069	+
chr1	18960931	18960942	GACAGCTGCGT	1395	+	chr1	18960937	18960943	TGCGTG	1069	+
chr1	19196134	19196145	CGCAGCTGGTT	1088	-	chr1	19196141	19196147	TGCGTG	1069	+
chr1	19282322	19282333	CGCAGGTGCGG	973	-	chr1	19282329	19282335	TGCGTG	1069	+
chr1	20127828	20127839	CACAGGTGCGT	974	-	chr1	20127827	20127833	TGCGTG	1069	-
chr1	20158179	20158190	CACAGCTGCGT	1226	-	chr1	20158178	20158184	TGCGTG	1069	-
chr1	20158180	20158191	CGCAGCTGTGA	977	+	chr1	20158178	20158184	TGCGTG	1069	-
chr1	20503896	20503907	CACAGGTGAAG	975	-	chr1	20503891	20503897	GGCGTG	824	-
chr1	20799814	20799825	AGCAGCTGCAA	1387	+	chr1	20799809	20799815	TGCGTG	1069	-
chr1	21057771	21057782	GGCAGGTGGAC	1061	-	chr1	21057766	21057772	CGCGTG	1024	-
chr1	21628703	21628714	AACAGGTGGCG	1203	-	chr1	21628701	21628707	GGCGTG	824	-
chr1	21865516	21865527	AGCAGCTGCAC	1394	+	chr1	21865524	21865530	TGCGTG	1069	-
chr1	21914909	21914920	GACAGCTGGGC	1387	+	chr1	21914917	21914923	GGCGTG	824	+
chr1	22207933	22207944	CGCAGCTGCAG	1267	-	chr1	22207940	22207946	TGCGTG	1069	+
chr1	22260337	22260348	AGCAGCTGGCT	1224	+	chr1	22260347	22260353	TGCGTG	1069	+
chr1	22264245	22264256	GGCAGCTGCGT	1279	-	chr1	22264240	22264246	TGCGTG	1069	-
chr1	22264245	22264256	GGCAGCTGCGT	1279	-	chr1	22264244	22264250	TGCGTG	1069	-
chr1	22264246	22264257	CGCAGCTGCCG	1197	+	chr1	22264244	22264250	TGCGTG	1069	-
chr1	22466491	22466502	AACAGCTGCAC	1510	+	chr1	22466499	22466505	CGCGTG	1024	-
chr1	22566228	22566239	CGCAGCTGGGA	1095	-	chr1	22566235	22566241	TGCGTG	1069	+
chr1	22776876	22776887	AACAGCTGTAG	1407	+	chr1	22776886	22776892	GGCGTG	824	+
chr1	23204175	23204186	GGCAGGTGGAT	1015	+	chr1	23204170	23204176	CGCGTG	1024	+
chr1	24581529	24581540	CGCAGCTGAGC	1000	-	chr1	24581536	24581542	TGCGTG	1069	+
chr1	24689294	24689305	AGCAGCTGGCG	1339	+	chr1	24689301	24689307	GGCGTG	824	+
chr1	24768752	24768763	CGCAGCTGGGA	1095	-	chr1	24768759	24768765	TGCGTG	1069	+
chr1	25262511	25262515	AGCAGGTGCGT	1054	+	chr1	25262517	25262523	TGCGTG	1069	+
chr1	25843263	25843274	GGCAGCTGCGT	1279	-	chr1	25843262	25843268	TGCGTG	1069	-
chr1	25843264	25843275	CGCAGCTGCCC	1128	+	chr1	25843262	25843268	TGCGTG	1069	-
chr1	26208110	26208121	CGCAGCTGACA	965	+	chr1	26208108	26208114	TGCGTG	1069	-
chr1	26685468	26685479	CACAGCTGGGG	1287	-	chr1	26685464	26685470	GGCGTG	824	-
chr1	27297449	27297460	GGCAGCTGGCC	1243	+	chr1	27297444	27297450	AGCGTG	882	+
chr1	27653437	27653448	CACAGCTGTGC	1100	-	chr1	27653447	27653453	GGCGTG	824	+
chr1	27653438	27653449	CACAGCTGTGG	1169	+	chr1	27653447	27653453	GGCGTG	824	+
chr1	27874308	27874319	CGCAGCTGCAG	1267	-	chr1	27874315	27874321	TGCGTG	1069	+
chr1	27923770	27923781	CACAGGTGCGT	974	+	chr1	27923776	27923782	TGCGTG	1069	+
chr1	27973432	27973443	CGCAGCTGGGG	1171	-	chr1	27973428	27973434	GGCGTG	824	-
chr1	29529636	29529647	GACAGGTGCGT	1143	-	chr1	29529635	29529641	TGCGTG	1069	-
chr1	29587144	29587155	AGCAGCTGTGG	1249	-	chr1	29587154	29587160	TGCGTG	1069	+
chr1	29587145	29587156	CACAGCTGCTG	1373	+	chr1	29587154	29587160	TGCGTG	1069	+
chr1	29827166	29827177	CACAGGTGCAG	1131	+	chr1	29827162	29827168	TGCGTG	1069	-
chr1	30053582	30053593	CACAGCTGGGC	1218	-	chr1	30053579	30053585	GGCGTG	824	-
chr1	30123028	30123039	GGCAGGTGCGT	1027	-	chr1	30123027	30123033	TGCGTG	1069	-
chr1	30154015	30154026	CACAGCTGCAG	1383	+	chr1	30154011	30154017	TGCGTG	1069	-
chr1	30407073	30407084	CGCAGCTGGTG	1203	+	chr1	30407071	30407077	TGCGTG	1069	-
chr1	30481486	30481497	CGCAGCTGGCA	1067	-	chr1	30481493	30481499	TGCGTG	1069	+
chr1	30541818	30541829	CACAGGTGCGT	974	-	chr1	30541817	30541823	TGCGTG	1069	-
chr1	30852345	30852356	AACAGCTGCGT	1422	-	chr1	30852344	30852350	TGCGTG	1069	-
chr1	30852346	30852357	CGCAGCTGTTT	970	+	chr1	30852344	30852350	TGCGTG	1069	-
chr1	30966889	30966900	CGCAGCTGGAG	1213	+	chr1	30966887	30966893	TGCGTG	1069	-
chr1	30990671	30990682	CACAGCTGCAG	1383	-	chr1	30990680	30990686	TGCGTG	1069	+
chr1	31158988	31158999	CGCAGCTGGCA	1067	-	chr1	31158995	31159001	TGCGTG	1069	+
chr1	31202944	31202955	AGCAGGTGCTG	1201	-	chr1	31202954	31202960	TGCGTG	1069	+
chr1	31260845	31260856	CGCAGCTGAGT	954	+	chr1	31260843	31260849	TGCGTG	1069	-
chr1	31886141	31886152	CGCAGCTGAGC	1000	-	chr1	31886148	31886154	TGCGTG	1069	+
chr1	32014217	32014228	CGCAGCTGCAT	1152	-	chr1	32014224	32014230	TGCGTG	1069	+
chr1	32444969	32444980	AACAGGTGTCT	970	-	chr1	32444964	32444970	TGCGTG	1069	-
chr1	33240972	33240983	CGCAGCTGATT	986	+	chr1	33240970	33240976	TGCGTG	1069	-
chr1	33642356	33642367	CGCAGCTGGTA	1127	-	chr1	33642363	33642369	TGCGTG	1069	+
chr1	35321368	35321379	CGCAGGTGGTG	951	-	chr1	35321375	35321381	TGCGTG	1069	+
chr1	35442760	35442771	CACAGCTGCAG	1383	+	chr1	35442769	35442775	AGCGTG	882	+
chr1	36946249	36946260	CGCAGGTGGTG	951	+	chr1	36946247	36946253	TGCGTG	1069	-
chr1	37118544	37118555	GGCAGGTGAAG	1028	+	chr1	37118553	37118559	AGCGTG	882	+
chr1	37175886	37175890	GGCAGCTGGTG	1372	-	chr1	37175896	37175902	CGCGTG	1024	-
chr1	37939877	37939888	GGCAGGTGCGT	1027	+	chr1	37939883	37939889	TGCGTG	1069	+
chr1	38117621	38117632	GACAGGTGTAG	1128	+	chr1	38117631	38117637	GGCGTG	824	+
chr1	38910947	38910958	GGCAGCTGTGG	1222	-	chr1	38910957	38910963	GGCGTG	824	-
chr1	38910948	38910959	CACAGCTGCCA	1237	+	chr1	38910957	38910963	GGCGTG	824	-
chr1	40119352	40119363	CGCAGCTGCTG	1257	-	chr1	40119359	40119365	TGCGTG	1069	+
chr1	40119353	40119364	AGCAGCTGCGT	1306	+	chr1	40119359	40119365	TGCGTG	1069	+
chr1	40548834	40548845	CGCAGCTGGGC	1102	+	chr1	40548832	40548838	TGCGTG	1069	-
chr1	41828193	41828204	AGCAGCTGTGT	1134	+	chr1	41828203	41828209	TGCGTG	1069	+
chr1	42880149	42880160	CACAGGTGGCG	1007	+	chr1	42880156	42880162	GGCGTG	824	+
chr1	43531914	43531925	CACAGGTGCAC	1062	-	chr1	43531911	43531917	TGCGTG	1069	+
chr1	43531914	43531925	CACAGGTGCAC	1062	-	chr1	43531923	43531929	TGCGTG	1069	+
chr1	44055769	44055780	GACAGCTGGCG	1428	-	chr1	44055765	44055771	CGCGTG	1024	-
chr1	44059146	44059157	AGCAGCTGACT	1122	-	chr1	44059156	44059162	TGCGTG	1069	+
chr1	44379942	44379950	CACAGCTGGTG	1319	-	chr1	44379951	44379957	TGCGTG	1069	+
chr1	44569332	44569343	GGCAGCTGCGT	1279	-	chr1	44569331	44569337	TGCGTG	1069	-
chr1	44569333	44569344	CGCAGCTGCCG	1197	+	chr1	44569331	44569337	TGCGTG	1069	-
chr1	45268965	45268976	CGCAGCTGCTG	1257	-	chr1	45268972	45268978	TGCGTG	1069	+
chr1	45268966	45268977	AGCAGCTGCGT	1306	+	chr1	45268972	45268978	TGCGTG	1069	+
chr1	45731909	45731920	CGCAGCTGTGT	938	-	chr1	45731916	45731922	TGCGTG	1069	+
chr1	45731910	45731921	CACAGCTGCGT	1226	+	chr1	45731916	45731922	TGCGTG	1069	+
chr1	47658582	47658593	GACAGCTGGGC	1387	-	chr1	47658592	47658598	TGCGTG	1069	-
chr1	48022108	48022119	AGCAGCTGCTG	1453	-	chr1	48022104	48022110	TGCGTG	1069	-
chr1	48022109	48022120	AGCAGCTGCTT	1338	+	chr1	48022104	48022110	TGCGTG	1069	-
chr1	49037124	49037135	GACAGCTGCGT	1395	+	chr1	49037130	49037136	TGCGTG	1069	+
chr1	50944948	50944959	GGCAGCTGGCG	1312	-	chr1	50944946	50944952	GGCGTG	824	-
chr1	51775035	51775046	GGCAGCTGCAG	1436	+	chr1	51775045	51775051	GGCGTG	824	+
chr1	53544604	53544615	CGCAGCTGAGC	1000	-	chr1	53544611	53544617	TGCGTG	1069	+
chr1	53742184	53742195	CGCAGCTGCCG	1197	-	chr1	53742191	53742197	TGCGTG	1069	+
chr1	53742185	53742196	GGCAGCTGCGT	1279	+	chr1	53742191	53742197	TGCGTG	1069	+
chr1	54344443	54344454	CGCAGCTGGAA	1137	-	chr1	54344450	54344456	TGCGTG	1069	+
chr1	54485544	54485555	AGCAGCTGCAC	1394	+	chr1	54485552	54485558	AGCGTG	882	-
chr1	54757501	54757512	GACAGCTGGGC	1387	-	chr1	54757498	54757504	GGCGTG	824	-
chr1	56247986	56247997	CGCAGCTGTGC	984	-	chr1	56247993	56247999	TGCGTG	1069	+
chr1	56247987	56247998	CACAGCTGCGT	1226	+	chr1	56247993	56247999	TGCGTG	1069	+
chr1	58316477	58316488	CACAGCTGTTT	1086	-	chr1	58316486	58316492	TGCGTG	1069	+
chr1	58316478	58316489	AACAGCTGTGC	1296	+	chr1	58316486	58316492	TGCGTG	1069	+
chr1	58803886	58803897	CGCAGCTGAGA	993	-	chr1	58803893	58803899	TGCGTG	1069	+
chr1	61391176	61391187	CGCAGCTGCCT	1082	-	chr1	61391183	61391189	TGCGTG	1069	+
chr1	61391177	61391188	GGCAGCTGCGT	1279	+	chr1	61391183	61391189	TGCGTG	1069	+
chr1	62594636	62594647	CACAGCTGCGT	1226	-	chr1	62594635	62594641	TGCGTG	1069	-
chr1	62594637	62594648	CGCAGCTGTGC	984	+	chr1	62594635	62594641	TGCGTG	1069	-
chr1	62650975	62650986	AACAGCTGGGC	1414	+	chr1	62650983	62650989	GGCGTG	824	+
chr1	65531854	65531865	GGCAGCTGGCG	1312	+	chr1	65531861	65531867	GGCGTG	824	+
chr1	65883566	65883577	GACAGCTGGCG	1428	+	chr1	65883573	65883579	GGCGTG	824	+
chr1	66971319	66971330	CGCAGCTGAAA	1035	-	chr1	66971326	66971332	TGCGTG	1069	+
chr1	66998975	66998986	GACAGCTGTGC	1269	-	chr1	66998970	66998976	GGCGTG	824	+
chr1	68403515	68403526	CGCAGCTGTGT	938	-	chr1	68403522	68403528	TGCGTG	1069	+
chr1	68403516	68403527	CACAGCTGCGT	1226	+	chr1	68403522	68403528	TGCGTG	1069	+
chr1	68982010	68982021	CGCAGCTGAGG	1069	+	chr1	68982008	68982014	TGCGTG	1069	-
chr1	75842159	75842170	CGCAGCTGGAG	1213	+	chr1	75842157	75842163	TGCGTG	1069	-
chr1	78511914	78511925	CGCAGCTGGCG	1143	+	chr1	78511910	78511916	CGCGTG	1024	-
chr1	85796656	85796667	CGCAGCTGTAG	1095	+	chr1	85796654	85796660	TGCGTG	1069	-
chr1	86571053	86571064	AACAGCTGACC	1284	-	chr1	86571063	86571069	TGCGTG	1069	+
chr1	87258633	87258644	GGCAGGTGCGT	1027	-	chr1	87258632	87258638	TGCGTG	1069	-
chr1	87519289	87519300	CGCAGCTGGAC	1144	-	chr1	87519296	87519302	TGCGTG	1069	+
chr1	87621649	87621660	AACAGCTGCAG	1579	+	chr1	87621658	87621664	AGCGTG	882	+
chr1	88085635	88085646	CACAGGTGCCA	985	+	chr1	88085630	88085636	GGCGTG	824	-
chr1	89594280	89594291	GACAGGTGACA	998	-	chr1	89594275	89594281	AGCGTG	882	-
chr1	90824133	90824144	GACAGATGCTG	954	+	chr1	90824142	90824148	TGCGTG	1069	+
chr1	93877449	93877460	CGCAGCTGTGT	938	-	chr1	93877456	93877462	TGCGTG	1069	+
chr1	93877450	93877461	CACAGCTGCGT	1226	+	chr1	93877456	93877462	TGCGTG	1069	+
chr1	94168435	94168446	GGCAGCTGCCC	1297	+	chr1	94168445	94168451	TGCGTG	1069	-
chr1	100087136	100087147	AGCAGCTGATC	1228	+	chr1	100087146	100087152	AGCGTG	882	-
chr1	100151470	100151481	CGCAGCTGTAC	1026	+	chr1	100151468	100151474	TGCGTG	1069	-
chr1	100679354	100679365	CGCAGCTGGCG	1143	-	chr1	100679352	100679358	GGCGTG	824	-
chr1	101730375	101730386	CACAGCTGATC	1148	+	chr1	101730385	101730391	GGCGTG	824	-
chr1	108160608	108160619	GGCAGGTGGTT	1005	+	chr1	108160603	108160609	GGCGTG	824	+
chr1	109855052	109855063	AACAGCTGCGT	1422	-	chr1	109855051	109855057	TGCGTG	1069	-
chr1	109855053	109855064	CGCAGCTGTTA	1009	+	chr1	109855051	109855057	TGCGTG	1069	-
chr1	110162503	110162514	AACAGGTGAGA	1053	-	chr1	110162513	110162519	TGCGTG	1069	+
chr1	110350441	110350452	GACAGGTGTGT	971	-	chr1	110350436	110350442	TGCGTG	1069	-
chr1	110693500	110693511	GACAGGTGAGT	987	+	chr1	110693495	110693501	CGCGTG	1024	+
chr1	112280909	112280920	GGCAGGTGGCG	1060	+	chr1	112280916	112280922	GGCGTG	824	+
chr1	112585743	112585754	CGCAGGTGCAC	946	-	chr1	112585750	112585756	TGCGTG	1069	+
chr1	113392173	113392184	GGCAGCTGCGT	1279	-	chr1	113392172	113392178	TGCGTG	1069	-
chr1	113392174	113392185	CGCAGCTGCCT	1082	+	chr1	113392172	113392178	TGCGTG	1069	-
chr1	113525987	113525998	AGCAGCTGCGT	1306	-	chr1	113525986	113525992	TGCGTG	1069	-
chr1	113525988	113525999	CGCAGCTGCTT	1142	+	chr1	113525986	113525992	TGCGTG	1069	-
chr1	113762105	113762116	AGCAGGTGGGC	1046	+	chr1	113762113	113762119	GGCGTG	824	+
chr1	114566848	114566859	AGCAGCTGGCG	1339	-	chr1	114566846	114566852	GGCGTG	824	-
chr1	114775460	114775471	CACAGCTGAGC	1116	+	chr1	114775468	114775474	AGCGTG	882	+
chr1	116022193	116022204	CACAGGTGCGT	974	+	chr1	116022199	116022205	TGCGTG	1069	+
chr1	116022193	116022204	CACAGGTGCGT	974	+	chr1	116022203	116022209	TGCGTG	1069	+
chr1	116914950	116914961	GACAGGTGGAG	1246	+	chr1	116914960	116914966	GGCGTG	824	+
chr1	117135009	117135020	GGCAGCTGCTG	1426	-	chr1	117135004	117135010	GGCGTG	824	-
chr1	117266152	117266163	CACAGCTGCAG	1383	+	chr1	117266161	117266167	AGCGTG	882	+
chr1	119522873	119522884	CACAGCTGGGA	1211	-	chr1	119522868	119522874	AGCGTG	882	-
chr1	119900630	119900641	CGCAGCTGAAG	1111	+	chr1	119900628	119900634	TGCGTG	1069	-
chr1	143912257	143912268	GACAGGTGCGT	1143	-	chr1	143912256	143912262	TGCGTG	1069	-
chr1	144907010	144907021	CACAGGTGGTG	1067	-	chr1	144907005	144907011	GGCGTG	824	-
chr1	146798878	146798889	CGCAGCTGGAG	1213	-	chr1	146798885	146798891	TGCGTG	1069	+
chr1	147760351	147760362	GGCAGGTGCGT	1027	-	chr1	147760350	147760356	TGCGTG	1069	-
chr1	152658993	152659004	CGCAGCTGGTC	1134	+	chr1	152658991	152658997	TGCGTG	1069	-
chr1	152939864	152939875	AGCAGGTGCGT	1054	-	chr1	152939863	152939869	TGCGTG	1069	-
chr1	153661674	153661685	AGCAGCTGAAG	1307	+	chr1	153661683	153661689	AGCGTG	882	+
chr1	153666136	153666147	AGCAGGTGCGT	1054	-	chr1	153666135	153666141	TGCGTG	1069	-
chr1	154378975	154378986	CGCAGCTGGGC	1102	-	chr1	154378982	154378988	TGCGTG	1069	+
chr1	154475473	154475484	CGCAGGTGCAC	946	+	chr1	154475481	154475487	CGCGTG	1024	-
chr1	154868299	154868310	CGCAGCTGCCT	1082	-	chr1	154868306	154868312	TGCGTG	1069	+
chr1	154868300	154868311	GGCAGCTGCGT	1279	+	chr1	154868306	154868312	TGCGTG	1069	+
chr1	155098067	155098078	AGCAGCTGCAG	1463	+	chr1	155098076	155098082	AGCGTG	882	+
chr1	155275727	155275738	CACAGCTGGGC	1218	-	chr1	155275724	155275730	GGCGTG	824	-
chr1	155917336	155917347	CGCAGCTGCTG	1257	-	chr1	155917343	155917349	TGCGTG	1069	+
chr1	155917337	155917348	AGCAGCTGCGT	1306	+	chr1	155917343	155917349	TGCGTG	1069	+
chr1	156186226	156186237	AGCAGCTGACA	1161	+	chr1	156186235	156186241	AGCGTG	882	-
chr1	156505052	156505063	AACAGGTGCGC	1216	+	chr1	156505060	156505066	CGCGTG	1024	+
chr1	156786696	156786707	CGCAGCTGTAG	1095	+	chr1	156786694	156786700	TGCGTG	1069	-
chr1	157044148	157044159	CGCAGCTGCCG	1197	-	chr1	157044155	157044161	TGCGTG	1069	+
chr1	157044149	157044160	GGCAGCTGCGT	1279	+	chr1	157044155	157044161	TGCGTG	1069	+
chr1	159182700	159182711	GGCAGCTGCAC	1367	-	chr1	159182710	159182716	AGCGTG	882	-
chr1	159899569	159899580	CGCAGCTGCCG	1197	-	chr1	159899576	159899582	TGCGTG	1069	+
chr1	159899570	159899581	GGCAGCTGCGT	1279	+	chr1	159899576	159899582	TGCGTG	1069	+
chr1	160962184	160962190	AACAGCTGGGC	1414	-	chr1	160962181	160962187	GGCGTG	824	-
chr1	161007722	161007733	CGCAGCTGGCC	1074	-	chr1	161007729	161007735	TGCGTG	1069	+
chr1	162209850	162209861	GGCAGGTGGGT	973	-	chr1	162209860	162209866	AGCGTG	882	-
chr1	163699823	163699834	CGCAGCTGGCT	1028	-	chr1	163699830	163699836	TGCGTG	1069	+
chr1	167430304	167430315	GGCAGCTGCAG	1436	-	chr1	167430314	167430320	AGCGTG	882	-
chr1	170063679	170063690	CGCAGCTGGAG	1213	-	chr1	170063686	170063692	TGCGTG	1069	+
chr1	170824077	170824088	CGCAGCTGGCC	1074	+	chr1	170824075	170824081	TGCGTG	1069	-
chr1	171360479	171360490	CGCAGCTGCAG	1267	+	chr1	171360477	171360483	TGCGTG	1069	-
chr1	173641817	173641828	CGCAGCTGTTT	970	-	chr1	173641824	173641830	TGCGTG	1069	+
chr1	173641818	173641829	AACAGCTGCGT	1422	+	chr1	173641824	173641830	TGCGTG	1069	+
chr1	178470534	178470545	CGCAGCTGATG	1101	-	chr1	178470541	178470547	TGCGTG	1069	+
chr1	178910548	178910559	CACAGGTGCCA	985	+	chr1	178910557	178910563	GGCGTG	824	-
chr1	179069966	179069977	AGCAGCTGGCG	1339	-	chr1	179069964	179069970	GGCGTG	824	-
chr1	180203792	180203803	CGCAGGTGCAG	1015	+	chr1	180203790	180203796	TGCGTG	1069	-
chr1	181018060	181018071	GGCAGCTGGGG	1340	+	chr1	181018069	181018075	GGCGTG	824	+
chr1	181385893	181385904	CACAGCTGGCA	1183	-	chr1	181385903	181385909	GGCGTG	824	+
chr1	184614152	184614163	CGCAGGTGCTG	1005	-	chr1	184614159	184614165	TGCGTG	1069	+
chr1	184723800	184723811	AGCAGCTGCGC	1352	-	chr1	184723797	184723803	CGCGTG	1024	-
chr1	184723801	184723812	CGCAGCTGCTA	1181	+	chr1	184723797	184723803	CGCGTG	1024	-
chr1	185264723	185264734	CGCAGCTGCTT	1142	-	chr1	185264730	185264736	TGCGTG	1069	+
chr1	185264724	185264735	AGCAGCTGCGT	1306	+	chr1	185264730	185264736	TGCGTG	1069	+
chr1	186390844	186390855	CGCAGCTGATT	986	-	chr1	186390851	186390857	TGCGTG	1069	+
chr1	195732560	195732563	AGCAGCTGGCG	1339	+	chr1	195732559	195732565	GGCGTG	824	+
chr1	196755423	196755430	CGCAGCTGGAG	1213	-	chr1	196755430	196755436	TGCGTG	1069	+
chr1	197879251	197879262	GACAGCTGCGT	1395	-	chr1	197879250	197879256	TGCGTG	1069	-
chr1	197882468	197882479	CGCAGCTGGAG	1213	+	chr1	197882477	197882483	AGCGTG	882	+
chr1	197907198	197907209	AGCAGGTGCGT	1054	-	chr1	197907197	197907203	TGCGTG	1069	-
chr1	200882209	200882220	CGCAGCTGGGT	1056	-	chr1	200882216	200882222	TGCGTG	1069	+
chr1	201033442	201033453	CGCAGCTGGCA	1067	+	chr1	201033440	201033446	TGCGTG	1069	-
chr1	201280546	201280557	CACAGCTGGGC	1218	+	chr1	201280554	201280560	GGCGTG	824	+
chr1	201314262	201314273	CACAGGTGCAC	1062	-	chr1	201314259	201314265	TGCGTG	1069	+
chr1	201707062	201707073	CGCAGCTGTGC	984	-	chr1	201707069	201707075	TGCGTG	1069	+
chr1	201707063	201707074	CACAGCTGCGT	1226	+	chr1	201707069	201707075	TGCGTG	1069	+
chr1	201903117	201903128	GACAGCTGGCG	1428	-	chr1	201903115	201903121	GGCGTG	824	-
chr1	203045257	203045268	GGCAGGTGCGT	1027	-	chr1	203045256	203045262	TGCGTG	1069	-
chr1	203130447	203130458	CACAGGTGGGC	966	+	chr1	203130455	203130461	GGCGTG	824	+
chr1	203524885	203524890	GGCAGCTGCCA	1290	-	chr1	203524875	203524881	GGCGTG	824	+
chr1	203524885	203524891	GGCAGCTGCCC	1297	+	chr1	203524875	203524881	GGCGTG	824	+
chr1	203755982	203755993	GGCAGCTGGCG	1312	-	chr1	203755980	203755986	GGCGTG	824	-
chr1	204263232	204263243	AGCAGCTGTCA	1145	-	chr1	204263228	204263234	AGCGTG	882	+
chr1	204263233	204263244	GACAGCTGCTT	1427	+	chr1	204263228	204263234	AGCGTG	882	+
chr1	204593285	204593296	GGCAGGTGCGT	1027	-	chr1	204593284	204593290	TGCGTG	1069	-
chr1	206681632	206681643	GACAGGTGCGT	1143	+	chr1	206681638	206681644	TGCGTG	1069	+
chr1	206952641	206952652	AACAGGTGAGG	1129	-	chr1	206952636	206952642	GGCGTG	824	-
chr1	207001188	207001199	CGCAGCTGTAC	1026	+	chr1	207001186	207001192	TGCGTG	1069	-
chr1	207174434	207174445	AGCAGCTGCAA	1387	+	chr1	207174429	207174435	TGCGTG	1069	-
chr1	207818434	207818445	GACAGGTGGGC	1135	-	chr1	207818431	207818437	GGCGTG	824	-
chr1	207819018	207819029	CACAGGTGCGT	974	+	chr1	207819024	207819030	TGCGTG	1069	+
chr1	207865274	207865285	CGCAGCTGGGC	1102	-	chr1	207865281	207865287	TGCGTG	1069	+
chr1	207925412	207925423	GACAGGTGGGC	1135	-	chr1	207925409	207925415	GGCGTG	824	-
chr1	207925991	207926002	CACAGGTGCGT	974	+	chr1	207925997	207926003	TGCGTG	1069	+
chr1	208098644	208098655	GGCAGCTGGAT	1267	-	chr1	208098654	208098660	CGCGTG	1024	+
chr1	208204072	208204083	GACAGCTGCGT	1395	+	chr1	208204078	208204084	TGCGTG	1069	+
chr1	208359369	208359380	CACAGGTGGGG	1035	+	chr1	208359365	208359371	TGCGTG	1069	-
chr1	209296834	209296845	CGCAGGTGCAA	939	-	chr1	209296841	209296847	TGCGTG	1069	+
chr1	210534698	210534709	GACAGCTGCAC	1483	-	chr1	210534695	210534701	TGCGTG	1069	+
chr1	210807233	210807244	AGCAGCTGGCA	1263	-	chr1	210807229	210807235	AGCGTG	882	+
chr1	211169992	211170003	CGCAGCTGGAG	1213	+	chr1	211169990	211169996	TGCGTG	1069	-
chr1	211306925	211306936	GACAGCTGCTG	1542	-	chr1	211306935	211306941	TGCGTG	1069	-
chr1	211306926	211306937	AGCAGCTGTCA	1145	+	chr1	211306935	211306941	TGCGTG	1069	-
chr1	212082833	212082844	AGCAGGTGCAC	1142	-	chr1	212082830	212082836	TGCGTG	1069	+
chr1	212606096	212606107	CGCAGCTGGAA	1137	-	chr1	212606103	212606109	TGCGTG	1069	+
chr1	213098509	213098520	AACAGCTGCGT	1422	-	chr1	213098508	213098514	TGCGTG	1069	-
chr1	213098510	213098521	CGCAGCTGTTA	1009	+	chr1	213098508	213098514	TGCGTG	1069	-
chr1	214224014	214224025	GGCAGGTGTGG	970	-	chr1	214224009	214224015	GGCGTG	824	-
chr1	214316534	214316545	AGCAGCTGGAA	1333	+	chr1	214316544	214316550	AGCGTG	882	+
chr1	216375322	216375333	CACAGCTGCAC	1314	-	chr1	216375319	216375325	AGCGTG	882	+
chr1	218731305	218731316	GGCAGGTGCAC	1115	-	chr1	218731302	218731308	CGCGTG	1024	+
chr1	219026062	219026073	AGCAGCTGCAG	1463	-	chr1	219026072	219026078	TGCGTG	1069	+
chr1	223574239	223574250	CGCAGCTGGAG	1213	-	chr1	223574246	223574252	TGCGTG	1069	+
chr1	224927211	224927222	AGCAGCTGGGA	1291	+	chr1	224927206	224927212	TGCGTG	1069	-
chr1	225334276	225334287	CGCAGCTGCTG	1257	-	chr1	225334283	225334289	TGCGTG	1069	+
chr1	225334277	225334288	AGCAGCTGCGT	1306	+	chr1	225334283	225334289	TGCGTG	1069	+
chr1	225979380	225979385	AACAGGTGAGG	1129	+	chr1	225979384	225979390	GGCGTG	824	+
chr1	226670122	226670133	GACAGCTGCGT	1395	-	chr1	226670121	226670127	TGCGTG	1069	-
chr1	226670123	226670134	CGCAGCTGTCA	949	+	chr1	226670121	226670127	TGCGTG	1069	-
chr1	226722078	226722089	CGCAGCTGGGT	1056	+	chr1	226722076	226722082	TGCGTG	1069	-
chr1	226738439	226738450	AGCAGCTGCCC	1324	+	chr1	226738449	226738455	TGCGTG	1069	-
chr1	226900613	226900624	CGCAGCTGCAC	1198	+	chr1	226900611	226900617	TGCGTG	1069	-
chr1	227148766	227148777	GACAGGTGGCG	1176	-	chr1	227148764	227148770	GGCGTG	824	-
chr1	227150219	227150230	CACAGGTGCAC	1062	-	chr1	227150214	227150220	CGCGTG	1024	+
chr1	228226284	228226295	CACAGCTGCTG	1373	-	chr1	228226294	228226300	GGCGTG	824	+
chr1	228226285	228226296	AGCAGCTGTGG	1249	+	chr1	228226294	228226300	GGCGTG	824	+
chr1	228297962	228297973	GACAGCTGCTT	1427	-	chr1	228297972	228297978	TGCGTG	1069	-
chr1	228297963	228297974	AGCAGCTGTCA	1145	+	chr1	228297972	228297978	TGCGTG	1069	-
chr1	228412183	228412194	AGCAGCTGGCA	1263	+	chr1	228412192	228412198	TGCGTG	1069	-
chr1	228476727	228476738	AGCAGGTGTGG	997	-	chr1	228476737	228476743	TGCGTG	1069	+
chr1	228478414	228478425	AGCAGGTGCCC	1072	-	chr1	228478424	228478430	TGCGTG	1069	+
chr1	229917330	229917341	CGCAGCTGCAA	1191	-	chr1	229917337	229917343	TGCGTG	1069	+
chr1	230428716	230428727	CACAGGTGGCG	1007	-	chr1	230428714	230428720	GGCGTG	824	-
chr1	230885208	230885219	GGCAGCTGCCC	1297	-	chr1	230885203	230885209	CGCGTG	1024	+
chr1	233083321	233083332	AGCAGCTGGGC	1298	+	chr1	233083329	233083335	GGCGTG	824	+
chr1	233121761	233121772	GGCAGGTGCCA	1038	+	chr1	233121770	233121776	AGCGTG	882	-
chr1	233141103	233141114	CGCAGCTGGGC	1102	-	chr1	233141110	233141116	TGCGTG	1069	+
chr1	233276426	233276437	AGCAGCTGGCG	1339	+	chr1	233276433	233276439	GGCGTG	824	+
chr1	235444870	235444881	AACAGCTGAGC	1312	+	chr1	235444878	235444884	AGCGTG	882	+
chr1	235812813	235812824	AGCAGCTGGCG	1339	+	chr1	235812823	235812829	GGCGTG	824	+
chr1	236047021	236047032	GGCAGGTGGCC	991	+	chr1	236047031	236047037	AGCGTG	882	-
chr1	236107895	236107906	CGCAGCTGGAG	1213	+	chr1	236107893	236107899	TGCGTG	1069	-
chr1	236113757	236113768	AGCAGCTGGAC	1340	-	chr1	236113767	236113773	TGCGTG	1069	+
chr1	241839539	241839550	CACAGCTGTAA	1135	-	chr1	241839548	241839554	TGCGTG	1069	+
chr1	243601863	243601874	GGCAGGTGCAC	1115	-	chr1	243601860	243601866	CGCGTG	1024	+
chr1	243637926	243637937	AGCAGGTGCTG	1201	+	chr1	243637936	243637942	GGCGTG	824	+
chr1	244391336	244391347	CGCAGCTGAGC	1000	-	chr1	244391343	244391349	TGCGTG	1069	+
chr1	244459761	244459772	AACAGGTGACT	986	-	chr1	244459756	244459762	TGCGTG	1069	-
chr1	245215733	245215744	CGCAGCTGTGC	984	-	chr1	245215740	245215746	TGCGTG	1069	+
chr1	245215734	245215745	CACAGCTGCGT	1226	+	chr1	245215740	245215746	TGCGTG	1069	+
chr1	245464744	245464755	CGCAGCTGAAG	1111	-	chr1	245464751	245464757	TGCGTG	1069	+
chr1	245857979	245857990	GACAGCTGCGT	1395	-	chr1	245857978	245857984	TGCGTG	1069	-
chr1	245857980	245857991	CGCAGCTGTCA	949	+	chr1	245857978	245857984	TGCGTG	1069	-
chr1	246339962	246339973	CACAGGTGCGT	974	+	chr1	246339968	246339974	TGCGTG	1069	+
chr1	246912194	246912205	AGCAGGTGCGT	1054	-	chr1	246912193	246912199	TGCGTG	1069	-
chr1	248100658	248100669	GGCAGCTGGGC	1271	+	chr1	248100668	248100674	GGCGTG	824	-
chr1	248597520	248597531	CGCAGCTGATC	1032	+	chr1	248597518	248597524	TGCGTG	1069	-
chr10	330026	330037	CACAGCTGCGT	1226	-	chr10	330025	330031	TGCGTG	1069	-
chr10	330027	330038	CGCAGCTGTGC	984	+	chr10	330025	330031	TGCGTG	1069	-
chr10	459976	459987	AGCAGCTGGGC	1298	-	chr10	459973	459979	GGCGTG	824	-
chr10	557149	557160	AGCAGGTGCCA	1065	+	chr10	557159	557165	AGCGTG	882	+
chr10	614010	614021	CGCAGCTGTGG	1053	-	chr10	614017	614023	TGCGTG	1069	+
chr10	614011	614022	CACAGCTGCGT	1226	+	chr10	614017	614023	TGCGTG	1069	+
chr10	679425	679436	CACAGGTGGCC	938	+	chr10	679435	679441	GGCGTG	824	-
chr10	1000518	1000529	AGCAGCTGTGT	1134	-	chr10	1000528	1000534	TGCGTG	1069	+
chr10	1000519	1000530	CACAGCTGCTG	1373	+	chr10	1000528	1000534	TGCGTG	1069	+
chr10	1201588	1201599	CGCAGCTGCTG	1257	-	chr10	1201595	1201601	TGCGTG	1069	+
chr10	1201589	1201600	AGCAGCTGCGT	1306	+	chr10	1201595	1201601	TGCGTG	1069	+
chr10	1219427	1219438	CACAGGTGGTG	1067	+	chr10	1219423	1219429	TGCGTG	1069	-
chr10	1284204	1284215	CGCAGCTGGAG	1213	-	chr10	1284211	1284217	TGCGTG	1069	+
chr10	1758178	1758189	AGCAGCTGGGC	1298	-	chr10	1758175	1758181	GGCGTG	824	-
chr10	1825262	1825273	CACAGCTGGCG	1259	-	chr10	1825260	1825266	GGCGTG	824	-
chr10	2415282	2415293	GGCAGCTGCAA	1360	+	chr10	2415277	2415283	AGCGTG	882	+
chr10	2809631	2809642	CGCAGGTGCAA	939	+	chr10	2809629	2809635	TGCGTG	1069	-
chr10	3152699	3152710	AACAGCTGGGC	1414	-	chr10	3152696	3152702	GGCGTG	824	-
chr10	3448949	3448960	CGCAGCTGGTG	1203	-	chr10	3448956	3448962	TGCGTG	1069	+
chr10	3612245	3612256	CACAGCTGGCG	1259	-	chr10	3612243	3612249	GGCGTG	824	-
chr10	4060942	4060953	CGCAGGTGGAG	961	+	chr10	4060940	4060946	TGCGTG	1069	-
chr10	4272268	4272279	CACAGGTGCAC	1062	+	chr10	4272276	4272282	TGCGTG	1069	-
chr10	4326339	4326350	CGCAGCTGGTC	1134	+	chr10	4326337	4326343	TGCGTG	1069	-
chr10	4599979	4599990	CACAGCTGCCA	1237	-	chr10	4599988	4599994	TGCGTG	1069	+
chr10	4599980	4599991	GGCAGCTGTGC	1153	+	chr10	4599988	4599994	TGCGTG	1069	+
chr10	5918341	5918352	AGCAGCTGCGT	1306	-	chr10	5918340	5918346	TGCGTG	1069	-
chr10	5918342	5918353	CGCAGCTGCTG	1257	+	chr10	5918340	5918346	TGCGTG	1069	-
chr10	6176133	6176144	AACAGCTGAGC	1312	+	chr10	6176141	6176147	AGCGTG	882	+
chr10	6268310	6268321	GGCAGCTGCGT	1279	-	chr10	6268309	6268315	TGCGTG	1069	-
chr10	6268311	6268322	CGCAGCTGCCT	1082	+	chr10	6268309	6268315	TGCGTG	1069	-
chr10	6822140	6822151	AACAGGTGCAT	1212	+	chr10	6822135	6822141	TGCGTG	1069	-
chr10	8038226	8038237	GACAGCTGTGC	1269	-	chr10	8038223	8038229	TGCGTG	1069	-
chr10	8038227	8038238	CACAGCTGTCG	1141	+	chr10	8038223	8038229	TGCGTG	1069	-
chr10	8095948	8095959	AACAGCTGAAG	1423	+	chr10	8095957	8095963	AGCGTG	882	+
chr10	9189622	9189633	AGCAGCTGGGC	1298	-	chr10	9189619	9189625	GGCGTG	824	-
chr10	10337284	10337295	CGCAGGTGCAG	1015	-	chr10	10337291	10337297	TGCGTG	1069	+
chr10	10592952	10592963	GGCAGCTGGGC	1271	-	chr10	10592949	10592955	GGCGTG	824	-
chr10	11055157	11055168	CGCAGCTGGAG	1213	+	chr10	11055155	11055161	TGCGTG	1069	-
chr10	11296308	11296315	CACAGGTGCGC	1020	+	chr10	11296304	11296310	TGCGTG	1069	-
chr10	11300787	11300798	GACAGGTGCAC	1231	+	chr10	11300795	11300801	AGCGTG	882	-
chr10	11490356	11490367	GGCAGCTGCAC	1367	-	chr10	11490353	11490359	AGCGTG	882	+
chr10	11505518	11505529	CGCAGCTGCCA	1121	-	chr10	11505525	11505531	TGCGTG	1069	+
chr10	11505519	11505530	GGCAGCTGCGT	1279	+	chr10	11505525	11505531	TGCGTG	1069	+
chr10	11847162	11847173	GGCAGGTGATC	949	-	chr10	11847157	11847163	CGCGTG	1024	-
chr10	11903461	11903472	AGCAGGTGCGT	1054	+	chr10	11903467	11903473	TGCGTG	1069	+
chr10	12170161	12170172	GGCAGCTGGGG	1340	-	chr10	12170171	12170177	AGCGTG	882	-
chr10	12475054	12475065	AGCAGGTGGGG	1115	+	chr10	12475063	12475069	GGCGTG	824	+
chr10	12591518	12591529	AACAGGTGCGT	1170	-	chr10	12591517	12591523	TGCGTG	1069	-
chr10	12680263	12680274	AGCAGCTGGGC	1298	+	chr10	12680271	12680277	GGCGTG	824	+
chr10	13628875	13628886	AGCAGCTGTGC	1180	-	chr10	13628872	13628878	TGCGTG	1069	-
chr10	13628876	13628887	CACAGCTGCTT	1258	+	chr10	13628872	13628878	TGCGTG	1069	-
chr10	13742715	13742726	CGCAGCTGCGT	1110	-	chr10	13742722	13742728	TGCGTG	1069	+
chr10	13742716	13742727	CGCAGCTGCGT	1110	+	chr10	13742722	13742728	TGCGTG	1069	+
chr10	15490849	15490860	CGCAGCTGGCA	1067	+	chr10	15490847	15490853	TGCGTG	1069	-
chr10	15520583	15520594	CACAGCTGATC	1148	+	chr10	15520578	15520584	GGCGTG	824	-
chr10	16091965	16091976	CGCAGCTGACG	1041	-	chr10	16091972	16091978	TGCGTG	1069	+
chr10	20259942	20259953	AACAGCTGCGT	1422	-	chr10	20259941	20259947	TGCGTG	1069	-
chr10	20259943	20259954	CGCAGCTGTTC	1016	+	chr10	20259941	20259947	TGCGTG	1069	-
chr10	25809667	25809678	CGCAGCTGCAG	1267	-	chr10	25809674	25809680	TGCGTG	1069	+
chr10	26843368	26843379	CGCAGCTGCAA	1191	-	chr10	26843375	26843381	TGCGTG	1069	+
chr10	27208238	27208249	CACAGCTGTTG	1201	-	chr10	27208247	27208253	TGCGTG	1069	+
chr10	27208239	27208250	AACAGCTGTGC	1296	+	chr10	27208247	27208253	TGCGTG	1069	+
chr10	28880645	28880656	CGCAGCTGTAA	1019	+	chr10	28880643	28880649	TGCGTG	1069	-
chr10	29991698	29991709	AACAGCTGCGT	1422	-	chr10	29991697	29991703	TGCGTG	1069	-
chr10	29991699	29991710	CGCAGCTGTTC	1016	+	chr10	29991697	29991703	TGCGTG	1069	-
chr10	30327804	30327815	CGCAGCTGGCG	1143	-	chr10	30327811	30327817	TGCGTG	1069	+
chr10	30461885	30461896	CGCAGCTGATA	1025	+	chr10	30461883	30461889	TGCGTG	1069	-
chr10	30653805	30653815	GGCAGCTGAGC	1169	-	chr10	30653815	30653821	AGCGTG	882	-
chr10	31303570	31303581	CGCAGCTGATT	986	-	chr10	31303577	31303583	TGCGTG	1069	+
chr10	31908225	31908236	GACAGGTGCGT	1143	-	chr10	31908224	31908230	TGCGTG	1069	-
chr10	32063392	32063403	CGCAGCTGCGT	1110	-	chr10	32063391	32063397	TGCGTG	1069	-
chr10	32063393	32063404	CGCAGCTGCGC	1156	+	chr10	32063391	32063397	TGCGTG	1069	-
chr10	34066704	34066715	GGCAGGTGCCA	1038	-	chr10	34066700	34066706	TGCGTG	1069	+
chr10	34142159	34142170	CGCAGCTGGAG	1213	-	chr10	34142166	34142172	TGCGTG	1069	+
chr10	34489945	34489956	GGCAGGTGCGT	1027	-	chr10	34489944	34489950	TGCGTG	1069	-
chr10	34817399	34817410	CGCAGCTGGTG	1203	-	chr10	34817406	34817412	TGCGTG	1069	+
chr10	35503985	35503996	CACAGGTGCGC	1020	-	chr10	35503994	35504000	TGCGTG	1069	+
chr10	37990350	37990361	AGCAGGTGGGC	1046	+	chr10	37990358	37990364	GGCGTG	824	+
chr10	43323525	43323532	GGCAGCTGGTG	1372	-	chr10	43323531	43323537	GGCGTG	824	-
chr10	43564489	43564500	AGCAGGTGAGC	944	+	chr10	43564497	43564503	AGCGTG	882	+
chr10	43567808	43567819	CACAGGTGCGT	974	+	chr10	43567814	43567820	TGCGTG	1069	+
chr10	44153783	44153794	AGCAGCTGCTG	1453	-	chr10	44153779	44153785	TGCGTG	1069	-
chr10	44153784	44153795	AGCAGCTGCTG	1453	+	chr10	44153779	44153785	TGCGTG	1069	-
chr10	45956130	45956141	GACAGCTGCGT	1395	+	chr10	45956136	45956142	TGCGTG	1069	+
chr10	46526987	46526998	AGCAGCTGAGC	1196	+	chr10	46526995	46527001	AGCGTG	882	+
chr10	48424584	48424595	GGCAGCTGCTC	1357	+	chr10	48424594	48424600	TGCGTG	1069	-
chr10	48429367	48429378	AGCAGGTGCTG	1201	+	chr10	48429377	48429383	GGCGTG	824	+
chr10	48714332	48714343	AGCAGCTGAGC	1196	+	chr10	48714340	48714346	AGCGTG	882	+
chr10	49647998	49648009	CGCAGCTGATC	1032	-	chr10	49648005	49648011	TGCGTG	1069	+
chr10	49648010	49648021	GGCAGCTGAGC	1169	+	chr10	49648005	49648011	TGCGTG	1069	+
chr10	50386323	50386334	GACAGGTGGCG	1176	-	chr10	50386321	50386327	GGCGTG	824	-
chr10	50507472	50507483	AGCAGCTGGAC	1340	+	chr10	50507482	50507488	TGCGTG	1069	-
chr10	50819087	50819098	CGCAGCTGTCG	1025	-	chr10	50819094	50819100	TGCGTG	1069	+
chr10	50819088	50819099	GACAGCTGCGT	1395	+	chr10	50819094	50819100	TGCGTG	1069	+
chr10	50945921	50945932	GGCAGCTGGGC	1271	-	chr10	50945918	50945924	GGCGTG	824	-
chr10	54125435	54125446	CGCAGCTGATC	1032	-	chr10	54125442	54125448	TGCGTG	1069	+
chr10	62692701	62692710	AGCAGGTGGTC	1078	-	chr10	62692696	62692702	AGCGTG	882	+
chr10	65284517	65284528	CGCAGCTGTAA	1019	-	chr10	65284524	65284530	TGCGTG	1069	+
chr10	68203081	68203092	CGCAGCTGGAG	1213	+	chr10	68203079	68203085	TGCGTG	1069	-
chr10	69460043	69460054	CGCAGCTGCAG	1267	+	chr10	69460041	69460047	TGCGTG	1069	-
chr10	71616374	71616385	CGCAGCTGGCT	1028	-	chr10	71616381	71616387	TGCGTG	1069	+
chr10	71779240	71779244	CGCAGCTGGAA	1137	-	chr10	71779240	71779246	TGCGTG	1069	+
chr10	71877572	71877583	AGCAGCTGCAC	1394	+	chr10	71877580	71877586	GGCGTG	824	-
chr10	71904630	71904641	CGCAGCTGTAC	1026	-	chr10	71904637	71904643	TGCGTG	1069	+
chr10	72222376	72222387	CACAGCTGGGA	1211	-	chr10	72222386	72222392	GGCGTG	824	+
chr10	72259704	72259715	CACAGCTGGAG	1329	-	chr10	72259700	72259706	AGCGTG	882	-
chr10	72983089	72983100	CACAGCTGGGA	1211	-	chr10	72983098	72983104	TGCGTG	1069	+
chr10	73086344	73086355	GGCAGGTGCAC	1115	-	chr10	73086339	73086345	TGCGTG	1069	+
chr10	73189657	73189668	CGCAGCTGAGA	993	+	chr10	73189655	73189661	TGCGTG	1069	-
chr10	73243817	73243828	CACAGCTGCAC	1314	-	chr10	73243814	73243820	AGCGTG	882	+
chr10	73307783	73307794	CGCAGCTGACA	965	-	chr10	73307790	73307796	TGCGTG	1069	+
chr10	73446085	73446093	CGCAGCTGGGG	1171	+	chr10	73446080	73446086	TGCGTG	1069	-
chr10	73490030	73490041	GGCAGGTGCTC	1105	-	chr10	73490040	73490046	CGCGTG	1024	-
chr10	73561277	73561288	AACAGCTGCGT	1422	-	chr10	73561276	73561282	TGCGTG	1069	-
chr10	73561278	73561289	CGCAGCTGTTC	1016	+	chr10	73561276	73561282	TGCGTG	1069	-
chr10	73601002	73601010	CGCAGCTGGTC	1134	-	chr10	73601009	73601015	TGCGTG	1069	+
chr10	73660565	73660576	AACAGGTGGTC	1194	+	chr10	73660575	73660581	AGCGTG	882	-
chr10	73732016	73732027	CACAGGTGGTA	991	-	chr10	73732025	73732031	TGCGTG	1069	+
chr10	73744890	73744901	CGCAGCTGGCG	1143	+	chr10	73744897	73744903	GGCGTG	824	+
chr10	74008845	74008856	CGCAGGTGCAG	1015	-	chr10	74008852	74008858	TGCGTG	1069	+
chr10	75508792	75508803	GACAGCTGGGC	1387	-	chr10	75508789	75508795	GGCGTG	824	-
chr10	76995124	76995135	CGCAGCTGACC	972	-	chr10	76995131	76995137	TGCGTG	1069	+
chr10	77544844	77544855	CGCAGCTGCAT	1152	-	chr10	77544851	77544857	TGCGTG	1069	+
chr10	77569514	77569525	GACAGGTGGTG	1236	+	chr10	77569523	77569529	TGCGTG	1069	+
chr10	78057804	78057815	CGCAGCTGTGT	938	-	chr10	78057811	78057817	TGCGTG	1069	+
chr10	78057805	78057816	CACAGCTGCGT	1226	+	chr10	78057811	78057817	TGCGTG	1069	+
chr10	79059204	79059215	CGCAGCTGCAG	1267	-	chr10	79059199	79059205	GGCGTG	824	-
chr10	79396649	79396660	GGCAGCTGGGT	1225	-	chr10	79396644	79396650	TGCGTG	1069	-
chr10	79813175	79813186	CGCAGCTGGGA	1095	+	chr10	79813173	79813179	TGCGTG	1069	-
chr10	80336242	80336253	CGCAGCTGCCA	1121	-	chr10	80336249	80336255	TGCGTG	1069	+
chr10	80336243	80336254	GGCAGCTGCGT	1279	+	chr10	80336249	80336255	TGCGTG	1069	+
chr10	80395895	80395906	GACAGGTGCGT	1143	-	chr10	80395894	80395900	TGCGTG	1069	-
chr10	80708560	80708571	GACAGCTGCGT	1395	+	chr10	80708566	80708572	TGCGTG	1069	+
chr10	80787282	80787293	GACAGGTGCGT	1143	-	chr10	80787281	80787287	TGCGTG	1069	-
chr10	81022956	81022967	CACAGCTGGCG	1259	+	chr10	81022963	81022969	GGCGTG	824	+
chr10	81046229	81046240	AGCAGGTGCGT	1054	+	chr10	81046235	81046241	TGCGTG	1069	+
chr10	81250421	81250432	CGCAGCTGTTC	1016	-	chr10	81250428	81250434	TGCGTG	1069	+
chr10	81250422	81250433	AACAGCTGCGT	1422	+	chr10	81250428	81250434	TGCGTG	1069	+
chr10	85951377	85951388	AACAGCTGACA	1277	+	chr10	85951386	85951392	GGCGTG	824	-
chr10	86087952	86087963	GGCAGGTGCGT	1027	+	chr10	86087958	86087964	TGCGTG	1069	+
chr10	87736363	87736374	CACAGGTGGAT	962	-	chr10	87736372	87736378	TGCGTG	1069	+
chr10	88000463	88000474	AGCAGCTGCAC	1394	+	chr10	88000471	88000477	TGCGTG	1069	-
chr10	88659164	88659175	GGCAGCTGAGC	1169	-	chr10	88659161	88659167	AGCGTG	882	-
chr10	89338173	89338184	GACAGCTGGCG	1428	-	chr10	89338171	89338177	GGCGTG	824	-
chr10	90569588	90569599	GGCAGGTGCAC	1115	-	chr10	90569585	90569591	AGCGTG	882	+
chr10	94985820	94985831	CGCAGCTGACC	972	-	chr10	94985827	94985833	TGCGTG	1069	+
chr10	95849029	95849040	GACAGCTGAGA	1278	-	chr10	95849024	95849030	AGCGTG	882	-
chr10	95863875	95863886	CGCAGCTGAGA	993	-	chr10	95863882	95863888	TGCGTG	1069	+
chr10	95924878	95924889	CGCAGCTGGAG	1213	-	chr10	95924885	95924891	TGCGTG	1069	+
chr10	96839622	96839630	CGCAGCTGGAG	1213	+	chr10	96839620	96839626	TGCGTG	1069	-
chr10	97198728	97198739	CACAGGTGGGG	1035	-	chr10	97198724	97198730	GGCGTG	824	-
chr10	98045229	98045240	AACAGGTGCGT	1170	+	chr10	98045235	98045241	TGCGTG	1069	+
chr10	98446500	98446511	CACAGCTGCAC	1314	-	chr10	98446495	98446501	TGCGTG	1069	+
chr10	98762984	98762995	AGCAGCTGGCC	1270	-	chr10	98762994	98763000	TGCGTG	1069	+
chr10	98810809	98810820	GGCAGCTGCGT	1279	-	chr10	98810808	98810814	TGCGTG	1069	-
chr10	98810810	98810821	CGCAGCTGCCT	1082	+	chr10	98810808	98810814	TGCGTG	1069	-
chr10	99168641	99168652	CGCAGCTGGGA	1095	-	chr10	99168648	99168654	TGCGTG	1069	+
chr10	99300724	99300735	CGCAGCTGACA	965	-	chr10	99300731	99300737	TGCGTG	1069	+
chr10	99305507	99305518	CGCAGGTGCTG	1005	-	chr10	99305514	99305520	TGCGTG	1069	+
chr10	99330122	99330133	GGCAGCTGCAC	1367	+	chr10	99330130	99330136	GGCGTG	824	-
chr10	99516960	99516971	AGCAGGTGAGC	944	+	chr10	99516968	99516974	AGCGTG	882	+
chr10	99675607	99675618	GGCAGCTGGCG	1312	-	chr10	99675605	99675611	GGCGTG	824	-
chr10	100165364	100165375	CGCAGCTGGTG	1203	+	chr10	100165362	100165368	TGCGTG	1069	-
chr10	100193809	100193820	CACAGCTGGAC	1260	+	chr10	100193819	100193825	AGCGTG	882	-
chr10	101890760	101890771	GACAGCTGCGT	1395	-	chr10	101890759	101890765	TGCGTG	1069	-
chr10	101890761	101890772	CGCAGCTGTCC	956	+	chr10	101890759	101890765	TGCGTG	1069	-
chr10	102610696	102610707	GGCAGCTGCGT	1279	-	chr10	102610695	102610701	TGCGTG	1069	-
chr10	102610697	102610708	CGCAGCTGCCC	1128	+	chr10	102610695	102610701	TGCGTG	1069	-
chr10	102634513	102634524	AGCAGGTGCGT	1054	+	chr10	102634519	102634525	TGCGTG	1069	+
chr10	102641891	102641902	GGCAGCTGCGT	1279	-	chr10	102641890	102641896	TGCGTG	1069	-
chr10	102641892	102641903	CGCAGCTGCCT	1082	+	chr10	102641890	102641896	TGCGTG	1069	-
chr10	103602966	103602977	GACAGGTGCTC	1221	+	chr10	103602976	103602982	TGCGTG	1069	-
chr10	103866542	103866553	CGCAGCTGGTC	1134	-	chr10	103866549	103866555	TGCGTG	1069	+
chr10	104000278	104000289	AGCAGCTGGGC	1298	+	chr10	104000273	104000279	TGCGTG	1069	-
chr10	104231097	104231108	GGCAGCTGGCA	1236	+	chr10	104231106	104231112	GGCGTG	824	-
chr10	104474127	104474138	CACAGCTGAGG	1185	+	chr10	104474123	104474129	TGCGTG	1069	-
chr10	105041701	105041712	CGCAGCTGCTG	1257	-	chr10	105041708	105041714	TGCGTG	1069	+
chr10	105041702	105041713	AGCAGCTGCGT	1306	+	chr10	105041708	105041714	TGCGTG	1069	+
chr10	105344905	105344911	CACAGCTGCAT	1268	-	chr10	105344909	105344915	TGCGTG	1069	+
chr10	105606642	105606653	CGCAGCTGATG	1101	-	chr10	105606649	105606655	TGCGTG	1069	+
chr10	108850919	108850930	AGCAGCTGCGT	1306	-	chr10	108850918	108850924	TGCGTG	1069	-
chr10	108850920	108850931	CGCAGCTGCTG	1257	+	chr10	108850918	108850924	TGCGTG	1069	-
chr10	114922845	114922856	GGCAGCTGGCA	1236	-	chr10	114922841	114922847	TGCGTG	1069	+
chr10	115318577	115318588	CACAGCTGAGC	1116	-	chr10	115318574	115318580	AGCGTG	882	-
chr10	115749970	115749981	CGCAGCTGATC	1032	-	chr10	115749977	115749983	TGCGTG	1069	+
chr10	115753880	115753891	CACAGCTGGCG	1259	-	chr10	115753878	115753884	GGCGTG	824	-
chr10	116761352	116761363	CGCAGCTGGGG	1171	-	chr10	116761359	116761365	TGCGTG	1069	+
chr10	118033051	118033062	CGCAGCTGCAC	1198	+	chr10	118033061	118033067	GGCGTG	824	-
chr10	119392317	119392328	GGCAGGTGCGT	1027	-	chr10	119392316	119392322	TGCGTG	1069	-
chr10	122287285	122287288	CGCAGCTGGTA	1127	-	chr10	122287284	122287290	TGCGTG	1069	+
chr10	123002897	123002908	AGCAGCTGAGA	1189	+	chr10	123002907	123002913	AGCGTG	882	+
chr10	124894688	124894699	CGCAGCTGGAG	1213	-	chr10	124894695	124894701	TGCGTG	1069	+
chr10	125761364	125761375	GACAGGTGGCG	1176	-	chr10	125761374	125761380	TGCGTG	1069	-
chr10	125799062	125799073	CGCAGCTGGCG	1143	+	chr10	125799060	125799066	TGCGTG	1069	-
chr10	125978919	125978930	CGCAGCTGTCA	949	-	chr10	125978926	125978932	TGCGTG	1069	+
chr10	125978920	125978931	GACAGCTGCGT	1395	+	chr10	125978926	125978932	TGCGTG	1069	+
chr10	126000709	126000720	GACAGCTGGGC	1387	-	chr10	126000706	126000712	GGCGTG	824	-
chr10	126218854	126218865	AGCAGGTGGCG	1087	-	chr10	126218852	126218858	GGCGTG	824	-
chr10	126321356	126321367	CGCAGCTGTGC	984	-	chr10	126321363	126321369	TGCGTG	1069	+
chr10	126321357	126321368	CACAGCTGCGT	1226	+	chr10	126321363	126321369	TGCGTG	1069	+
chr10	126748716	126748727	CGCAGCTGATG	1101	+	chr10	126748714	126748720	TGCGTG	1069	-
chr10	127569413	127569424	CGCAGCTGACA	965	+	chr10	127569411	127569417	TGCGTG	1069	-
chr10	127931719	127931730	AGCAGCTGCAC	1394	-	chr10	127931716	127931722	GGCGTG	824	+
chr10	127942794	127942805	CGCAGCTGATA	1025	-	chr10	127942801	127942807	TGCGTG	1069	+
chr10	129076279	129076290	CACAGCTGTGT	1054	-	chr10	129076274	129076280	TGCGTG	1069	-
chr10	129143941	129143952	AGCAGCTGCAG	1463	+	chr10	129143936	129143942	TGCGTG	1069	-
chr10	129214325	129214330	CGCAGCTGGGC	1102	-	chr10	129214326	129214332	TGCGTG	1069	+
chr10	129856740	129856746	GGCAGCTGCGT	1279	-	chr10	129856734	129856740	TGCGTG	1069	-
chr10	129856740	129856747	CGCAGCTGCCC	1128	+	chr10	129856734	129856740	TGCGTG	1069	-
chr10	129879962	129879973	CGCAGCTGATC	1032	-	chr10	129879969	129879975	TGCGTG	1069	+
chr10	129884950	129884961	CACAGCTGCCA	1237	-	chr10	129884946	129884952	GGCGTG	824	+
chr10	129884951	129884962	GGCAGCTGTGT	1107	+	chr10	129884946	129884952	GGCGTG	824	+
chr10	130084470	130084481	CGCAGCTGAAA	1035	+	chr10	130084468	130084474	TGCGTG	1069	-
chr10	131087473	131087484	CGCAGCTGAGC	1000	+	chr10	131087471	131087477	TGCGTG	1069	-
chr10	131089641	131089652	CGCAGCTGGAG	1213	+	chr10	131089639	131089645	TGCGTG	1069	-
chr10	131527671	131527682	CGCAGGTGCCG	945	-	chr10	131527678	131527684	TGCGTG	1069	+
chr10	131562804	131562815	AGCAGCTGGGG	1367	-	chr10	131562799	131562805	GGCGTG	824	-
chr10	131586489	131586500	CACAGCTGCTG	1373	-	chr10	131586498	131586504	TGCGTG	1069	+
chr10	131586490	131586501	AGCAGCTGTGC	1180	+	chr10	131586498	131586504	TGCGTG	1069	+
chr10	131768012	131768023	GACAGCTGGTG	1488	+	chr10	131768021	131768027	TGCGTG	1069	+
chr10	132368928	132368939	CGCAGCTGGTC	1134	+	chr10	132368926	132368932	TGCGTG	1069	-
chr10	132686756	132686767	CGCAGCTGCAA	1191	-	chr10	132686763	132686769	TGCGTG	1069	+
chr10	132687164	132687175	GACAGGTGCGT	1143	+	chr10	132687170	132687176	TGCGTG	1069	+
chr10	132953131	132953142	GGCAGGTGCCT	999	-	chr10	132953141	132953147	CGCGTG	1024	+
chr10	132967174	132967185	CGCAGCTGTCA	949	-	chr10	132967181	132967187	TGCGTG	1069	+
chr10	132967175	132967186	GACAGCTGCGT	1395	+	chr10	132967181	132967187	TGCGTG	1069	+
chr10	133024892	133024903	AGCAGCTGGCG	1339	+	chr10	133024899	133024905	GGCGTG	824	+
chr10	133069585	133069596	CGCAGCTGGGC	1102	+	chr10	133069583	133069589	TGCGTG	1069	-
chr10	133077348	133077355	CGCAGCTGTGA	977	-	chr10	133077355	133077361	TGCGTG	1069	+
chr10	133077349	133077355	CACAGCTGCGT	1226	+	chr10	133077355	133077361	TGCGTG	1069	+
chr10	133469127	133469138	AGCAGGTGGAC	1088	+	chr10	133469122	133469128	TGCGTG	1069	-
chr10	133513696	133513707	CGCAGCTGAGC	1000	+	chr10	133513694	133513700	TGCGTG	1069	-
chr10	133872063	133872074	CGCAGGTGGTG	951	+	chr10	133872061	133872067	TGCGTG	1069	-
chr10	134068433	134068444	CACAGCTGCAG	1383	+	chr10	134068443	134068449	GGCGTG	824	+
chr10	134121579	134121590	GGCAGGTGCGG	1142	+	chr10	134121574	134121580	GGCGTG	824	+
chr10	134275097	134275108	GGCAGCTGAGC	1169	+	chr10	134275092	134275098	GGCGTG	824	+
chr10	134322973	134322984	CGCAGCTGGCG	1143	-	chr10	134322980	134322986	TGCGTG	1069	+
chr10	134363158	134363169	GACAGGTGCGT	1143	+	chr10	134363164	134363170	TGCGTG	1069	+
chr10	134419641	134419652	CGCAGCTGCAG	1267	+	chr10	134419639	134419645	TGCGTG	1069	-
chr10	134440963	134440974	GACAGCTGCAC	1483	-	chr10	134440960	134440966	TGCGTG	1069	+
chr10	134504424	134504435	GGCAGGTGCGT	1027	+	chr10	134504430	134504436	TGCGTG	1069	+
chr10	134625145	134625156	CGCAGCTGGAC	1144	-	chr10	134625152	134625158	TGCGTG	1069	+
chr10	134677312	134677323	GACAGGTGCGT	1143	-	chr10	134677311	134677317	TGCGTG	1069	-
chr10	134808149	134808160	CGCAGCTGGAA	1137	-	chr10	134808156	134808162	TGCGTG	1069	+
chr10	134874698	134874709	CGCAGCTGCCC	1128	-	chr10	134874705	134874711	TGCGTG	1069	+
chr10	134874699	134874710	GGCAGCTGCGT	1279	+	chr10	134874705	134874711	TGCGTG	1069	+
chr10	134923989	134924000	GGCAGGTGCCT	999	-	chr10	134923999	134924005	GGCGTG	824	-
chr10	135132048	135132059	CACAGGTGGAG	1077	+	chr10	135132044	135132050	TGCGTG	1069	-
chr11	471648	471659	GACAGGTGCGT	1143	-	chr11	471647	471653	TGCGTG	1069	-
chr11	767429	767440	CGCAGCTGAGG	1069	+	chr11	767427	767433	TGCGTG	1069	-
chr11	830872	830883	AGCAGCTGCAC	1394	+	chr11	830880	830886	GGCGTG	824	-
chr11	848124	848135	CGCAGGTGCAA	939	-	chr11	848131	848137	TGCGTG	1069	+
chr11	1103229	1103240	CGCAGCTGAAG	1111	-	chr11	1103236	1103242	TGCGTG	1069	+
chr11	1125456	1125467	CGCAGCTGGGG	1171	-	chr11	1125463	1125469	TGCGTG	1069	+
chr11	1252213	1252224	GGCAGCTGCGT	1279	-	chr11	1252212	1252218	TGCGTG	1069	-
chr11	1252214	1252225	CGCAGCTGCCC	1128	+	chr11	1252212	1252218	TGCGTG	1069	-
chr11	1307225	1307236	CACAGGTGCGT	974	-	chr11	1307224	1307230	TGCGTG	1069	-
chr11	1371786	1371797	CGCAGCTGGAA	1137	-	chr11	1371793	1371799	TGCGTG	1069	+
chr11	1411600	1411611	GACAGGTGCGT	1143	+	chr11	1411606	1411612	TGCGTG	1069	+
chr11	1426595	1426606	CACAGGTGGGC	966	-	chr11	1426590	1426596	TGCGTG	1069	+
chr11	1432858	1432869	AGCAGGTGCGT	1054	+	chr11	1432864	1432870	TGCGTG	1069	+
chr11	1755022	1755033	GGCAGCTGTGC	1153	-	chr11	1755032	1755038	TGCGTG	1069	-
chr11	1755023	1755034	CACAGCTGCCA	1237	+	chr11	1755032	1755038	TGCGTG	1069	-
chr11	1776276	1776287	GGCAGCTGACT	1095	-	chr11	1776286	1776292	GGCGTG	824	-
chr11	1778547	1778558	AGCAGGTGGGC	1046	-	chr11	1778544	1778550	GGCGTG	824	-
chr11	1847348	1847359	GGCAGGTGCGT	1027	+	chr11	1847354	1847360	TGCGTG	1069	+
chr11	1862058	1862069	AACAGCTGCAC	1510	+	chr11	1862066	1862072	GGCGTG	824	-
chr11	1899029	1899040	CGCAGGTGCAC	946	-	chr11	1899036	1899042	TGCGTG	1069	+
chr11	1979482	1979493	GGCAGCTGGCT	1197	+	chr11	1979477	1979483	GGCGTG	824	+
chr11	1982418	1982429	GGCAGGTGGCG	1060	+	chr11	1982425	1982431	GGCGTG	824	+
chr11	2381376	2381387	AGCAGCTGGCG	1339	+	chr11	2381383	2381389	GGCGTG	824	+
chr11	2612782	2612793	GGCAGGTGGGC	1019	+	chr11	2612790	2612796	GGCGTG	824	+
chr11	2836292	2836303	AGCAGGTGCCT	1026	-	chr11	2836302	2836308	TGCGTG	1069	+
chr11	3028782	3028793	CGCAGCTGTAA	1019	+	chr11	3028780	3028786	TGCGTG	1069	-
chr11	3109456	3109467	AACAGCTGACA	1277	+	chr11	3109465	3109471	GGCGTG	824	-
chr11	3121577	3121588	AACAGCTGAAC	1354	+	chr11	3121587	3121593	AGCGTG	882	-
chr11	3188351	3188362	GGCAGGTGGCG	1060	-	chr11	3188349	3188355	GGCGTG	824	-
chr11	4205830	4205841	CGCAGCTGCCT	1082	-	chr11	4205837	4205843	TGCGTG	1069	+
chr11	4205831	4205842	GGCAGCTGCGT	1279	+	chr11	4205837	4205843	TGCGTG	1069	+
chr11	6502980	6502991	CGCAGCTGAGA	993	-	chr11	6502987	6502993	TGCGTG	1069	+
chr11	6588217	6588228	CGCAGCTGGCA	1067	-	chr11	6588224	6588230	TGCGTG	1069	+
chr11	7756653	7756664	CGCAGCTGGAG	1213	+	chr11	7756651	7756657	TGCGTG	1069	-
chr11	8373250	8373261	GACAGGTGCAC	1231	+	chr11	8373258	8373264	AGCGTG	882	-
chr11	9039430	9039441	CGCAGCTGGCA	1067	+	chr11	9039428	9039434	TGCGTG	1069	-
chr11	9719468	9719479	CGCAGCTGTAG	1095	-	chr11	9719475	9719481	TGCGTG	1069	+
chr11	10329734	10329745	GGCAGCTGCAC	1367	-	chr11	10329731	10329737	TGCGTG	1069	+
chr11	10565579	10565590	CACAGCTGGCG	1259	-	chr11	10565577	10565583	GGCGTG	824	-
chr11	11096491	11096502	AACAGCTGCTG	1569	-	chr11	11096487	11096493	TGCGTG	1069	-
chr11	11096492	11096503	AGCAGCTGTTA	1205	+	chr11	11096487	11096493	TGCGTG	1069	-
chr11	11506735	11506746	CGCAGGTGGTG	951	-	chr11	11506742	11506748	TGCGTG	1069	+
chr11	11540986	11540997	CACAGGTGGGC	966	-	chr11	11540983	11540989	GGCGTG	824	-
chr11	12074453	12074464	GGCAGGTGCGT	1027	+	chr11	12074459	12074465	TGCGTG	1069	+
chr11	14666502	14666513	CGCAGCTGGAC	1144	-	chr11	14666509	14666515	TGCGTG	1069	+
chr11	15048846	15048850	CGCAGCTGGAG	1213	-	chr11	15048853	15048859	TGCGTG	1069	+
chr11	15772386	15772397	AACAGGTGGTT	1148	-	chr11	15772381	15772387	TGCGTG	1069	-
chr11	17098361	17098372	CGCAGCTGAGA	993	+	chr11	17098359	17098365	TGCGTG	1069	-
chr11	17373050	17373061	AGCAGGTGCAC	1142	-	chr11	17373047	17373053	CGCGTG	1024	+
chr11	17456511	17456522	CGCAGCTGATG	1101	-	chr11	17456518	17456524	TGCGTG	1069	+
chr11	18033852	18033863	GGCAGGTGGCC	991	-	chr11	18033862	18033868	AGCGTG	882	-
chr11	18727377	18727388	AGCAGCTGCAC	1394	-	chr11	18727374	18727380	AGCGTG	882	+
chr11	18814035	18814046	AACAGGTGCGT	1170	-	chr11	18814034	18814040	TGCGTG	1069	-
chr11	19240889	19240900	CACAGCTGCAC	1314	+	chr11	19240897	19240903	TGCGTG	1069	-
chr11	19961251	19961262	AACAGGTGTGA	1037	+	chr11	19961261	19961267	AGCGTG	882	+
chr11	25447329	25447340	CGCAGCTGGAG	1213	+	chr11	25447327	25447333	TGCGTG	1069	-
chr11	26003648	26003659	CGCAGCTGTAC	1026	+	chr11	26003646	26003652	TGCGTG	1069	-
chr11	29883789	29883800	CACAGCTGTCA	1065	-	chr11	29883785	29883791	TGCGTG	1069	+
chr11	29883790	29883801	GACAGCTGTGG	1338	+	chr11	29883785	29883791	TGCGTG	1069	+
chr11	31887597	31887608	GACAGGTGCTG	1290	+	chr11	31887592	31887598	TGCGTG	1069	+
chr11	33499041	33499050	CGCAGGTGCAC	946	+	chr11	33499039	33499045	TGCGTG	1069	-
chr11	33499041	33499050	CGCAGGTGCAC	946	+	chr11	33499049	33499055	TGCGTG	1069	-
chr11	33672297	33672308	GGCAGGTGCGT	1027	-	chr11	33672296	33672302	TGCGTG	1069	-
chr11	33957411	33957422	AACAGCTGCCA	1433	-	chr11	33957407	33957413	TGCGTG	1069	+
chr11	33957412	33957423	GGCAGCTGTTC	1185	+	chr11	33957407	33957413	TGCGTG	1069	+
chr11	34349415	34349426	CGCAGCTGCCG	1197	-	chr11	34349422	34349428	TGCGTG	1069	+
chr11	34349416	34349427	GGCAGCTGCGT	1279	+	chr11	34349422	34349428	TGCGTG	1069	+
chr11	35641411	35641422	AGCAGCTGAGC	1196	-	chr11	35641408	35641414	AGCGTG	882	-
chr11	36412911	36412922	CACAGCTGCCA	1237	-	chr11	36412907	36412913	GGCGTG	824	+
chr11	36412912	36412923	GGCAGCTGTGA	1146	+	chr11	36412907	36412913	GGCGTG	824	+
chr11	36706671	36706682	CACAGGTGGGC	966	+	chr11	36706679	36706685	GGCGTG	824	+
chr11	39808056	39808067	GACAGGTGCGT	1143	-	chr11	39808055	39808061	TGCGTG	1069	-
chr11	44543392	44543395	AACAGCTGGGC	1414	+	chr11	44543400	44543406	GGCGTG	824	+
chr11	44558185	44558196	CGCAGCTGGGA	1095	+	chr11	44558183	44558189	TGCGTG	1069	-
chr11	44587472	44587483	CGCAGCTGTGC	984	-	chr11	44587479	44587485	TGCGTG	1069	+
chr11	44587473	44587484	CACAGCTGCGT	1226	+	chr11	44587479	44587485	TGCGTG	1069	+
chr11	44748507	44748518	GGCAGCTGCAC	1367	-	chr11	44748504	44748510	GGCGTG	824	+
chr11	44816759	44816770	AGCAGCTGGCG	1339	-	chr11	44816757	44816763	GGCGTG	824	-
chr11	44903220	44903231	AGCAGGTGGAG	1157	-	chr11	44903216	44903222	AGCGTG	882	-
chr11	45118478	45118489	CGCAGCTGCCT	1082	-	chr11	45118485	45118491	TGCGTG	1069	+
chr11	45118479	45118490	GGCAGCTGCGT	1279	+	chr11	45118485	45118491	TGCGTG	1069	+
chr11	45235114	45235125	AGCAGCTGAGC	1196	-	chr11	45235109	45235115	CGCGTG	1024	+
chr11	45745863	45745874	GGCAGCTGGGG	1340	-	chr11	45745859	45745865	GGCGTG	824	-
chr11	46702970	46702975	GACAGGTGCCA	1154	+	chr11	46702979	46702985	AGCGTG	882	-
chr11	46925449	46925460	CGCAGCTGGGC	1102	+	chr11	46925447	46925453	TGCGTG	1069	-
chr11	47594756	47594767	CGCAGCTGTGC	984	-	chr11	47594763	47594769	TGCGTG	1069	+
chr11	47594757	47594768	CACAGCTGCGT	1226	+	chr11	47594763	47594769	TGCGTG	1069	+
chr11	59328530	59328541	AACAGCTGCGT	1422	-	chr11	59328529	59328535	TGCGTG	1069	-
chr11	59328531	59328542	CGCAGCTGTTT	970	+	chr11	59328529	59328535	TGCGTG	1069	-
chr11	60702100	60702106	AGCAGGTGCGT	1054	-	chr11	60702094	60702100	TGCGTG	1069	-
chr11	60779208	60779219	CGCAGCTGGTG	1203	-	chr11	60779215	60779221	TGCGTG	1069	+
chr11	61213899	61213910	CACAGCTGGCT	1144	-	chr11	61213908	61213914	TGCGTG	1069	+
chr11	61448095	61448106	GGCAGCTGCAA	1360	-	chr11	61448105	61448111	CGCGTG	1024	-
chr11	61612698	61612709	CGCAGCTGGAG	1213	-	chr11	61612705	61612711	TGCGTG	1069	+
chr11	61659324	61659335	AACAGGTGCGT	1170	-	chr11	61659323	61659329	TGCGTG	1069	-
chr11	61677605	61677610	CGCAGCTGGTC	1134	+	chr11	61677597	61677603	TGCGTG	1069	-
chr11	63011107	63011118	GACAGCTGCCA	1406	-	chr11	63011117	63011123	GGCGTG	824	-
chr11	63011108	63011119	GGCAGCTGTCA	1118	+	chr11	63011117	63011123	GGCGTG	824	-
chr11	63203426	63203437	CGCAGCTGGAG	1213	+	chr11	63203424	63203430	TGCGTG	1069	-
chr11	63288560	63288561	CGCAGCTGATA	1025	-	chr11	63288557	63288563	TGCGTG	1069	+
chr11	63824998	63825009	GGCAGCTGTTT	1139	-	chr11	63825008	63825014	GGCGTG	824	-
chr11	63824999	63825010	AACAGCTGCCA	1433	+	chr11	63825008	63825014	GGCGTG	824	-
chr11	64427335	64427346	CGCAGCTGCCC	1128	-	chr11	64427342	64427348	TGCGTG	1069	+
chr11	64427336	64427347	GGCAGCTGCGT	1279	+	chr11	64427342	64427348	TGCGTG	1069	+
chr11	65142624	65142635	GGCAGCTGGCG	1312	+	chr11	65142631	65142637	GGCGTG	824	+
chr11	65416946	65416957	CGCAGGTGCAC	946	+	chr11	65416944	65416950	TGCGTG	1069	-
chr11	65462169	65462180	CGCAGCTGTAA	1019	+	chr11	65462167	65462173	TGCGTG	1069	-
chr11	65487262	65487273	CACAGGTGCCC	992	-	chr11	65487271	65487277	TGCGTG	1069	+
chr11	65755072	65755083	AGCAGGTGGCG	1087	-	chr11	65755070	65755076	GGCGTG	824	-
chr11	65838295	65838306	CGCAGCTGGAC	1144	-	chr11	65838302	65838308	TGCGTG	1069	+
chr11	66048039	66048050	GACAGCTGACA	1250	-	chr11	66048035	66048041	CGCGTG	1024	+
chr11	66245489	66245500	CACAGGTGGGC	966	+	chr11	66245497	66245503	GGCGTG	824	+
chr11	66257256	66257267	CGCAGGTGCTG	1005	+	chr11	66257254	66257260	TGCGTG	1069	-
chr11	66701369	66701380	CGCAGCTGGGG	1171	+	chr11	66701367	66701373	TGCGTG	1069	-
chr11	67145551	67145562	AACAGCTGCGT	1422	-	chr11	67145550	67145556	TGCGTG	1069	-
chr11	67145552	67145563	CGCAGCTGTTC	1016	+	chr11	67145550	67145556	TGCGTG	1069	-
chr11	68142232	68142243	CACAGCTGCGT	1226	-	chr11	68142231	68142237	TGCGTG	1069	-
chr11	68142233	68142244	CGCAGCTGTGC	984	+	chr11	68142231	68142237	TGCGTG	1069	-
chr11	68569285	68569290	CGCAGCTGCAC	1198	-	chr11	68569286	68569292	TGCGTG	1069	+
chr11	68812063	68812074	GACAGCTGCGT	1395	+	chr11	68812069	68812075	TGCGTG	1069	+
chr11	68977348	68977359	CGCAGCTGGGA	1095	-	chr11	68977355	68977361	TGCGTG	1069	+
chr11	69017582	69017593	CGCAGCTGACG	1041	+	chr11	69017580	69017586	TGCGTG	1069	-
chr11	69191974	69191985	CACAGGTGGGC	966	-	chr11	69191971	69191977	GGCGTG	824	-
chr11	69299460	69299471	AGCAGCTGCGT	1306	-	chr11	69299459	69299465	TGCGTG	1069	-
chr11	69299461	69299472	CGCAGCTGCTG	1257	+	chr11	69299459	69299465	TGCGTG	1069	-
chr11	69314388	69314399	AGCAGGTGCCC	1072	+	chr11	69314383	69314389	TGCGTG	1069	-
chr11	69316532	69316543	GACAGGTGCGT	1143	+	chr11	69316538	69316544	TGCGTG	1069	+
chr11	69327318	69327329	CACAGGTGCAC	1062	+	chr11	69327326	69327332	TGCGTG	1069	-
chr11	69482656	69482667	AACAGGTGCGT	1170	-	chr11	69482655	69482661	TGCGTG	1069	-
chr11	69536676	69536687	GGCAGGTGCTG	1174	+	chr11	69536671	69536677	CGCGTG	1024	-
chr11	69623537	69623548	CGCAGCTGAGC	1000	-	chr11	69623544	69623550	TGCGTG	1069	+
chr11	69818590	69818601	AGCAGGTGCGT	1054	-	chr11	69818589	69818595	TGCGTG	1069	-
chr11	69881411	69881422	AGCAGCTGAGC	1196	+	chr11	69881419	69881425	AGCGTG	882	+
chr11	69896116	69896127	AGCAGCTGGGC	1298	-	chr11	69896113	69896119	GGCGTG	824	-
chr11	70280668	70280679	CACAGGTGCCG	1061	-	chr11	70280677	70280683	TGCGTG	1069	+
chr11	70678899	70678910	GGCAGCTGGTA	1296	-	chr11	70678894	70678900	AGCGTG	882	-
chr11	70711631	70711642	CGCAGCTGCAT	1152	-	chr11	70711640	70711646	CGCGTG	1024	+
chr11	71229405	71229415	GGCAGGTGCAA	1108	+	chr11	71229414	71229420	AGCGTG	882	+
chr11	71230764	71230775	CGCAGCTGCCT	1082	-	chr11	71230771	71230777	TGCGTG	1069	+
chr11	71230765	71230776	GGCAGCTGCGT	1279	+	chr11	71230771	71230777	TGCGTG	1069	+
chr11	71291367	71291378	AACAGGTGCGT	1170	-	chr11	71291366	71291372	TGCGTG	1069	-
chr11	71343045	71343056	CGCAGCTGCAT	1152	-	chr11	71343052	71343058	TGCGTG	1069	+
chr11	71945644	71945655	GGCAGCTGGCG	1312	-	chr11	71945642	71945648	GGCGTG	824	-
chr11	72313450	72313461	AGCAGGTGTGG	997	-	chr11	72313446	72313452	GGCGTG	824	-
chr11	73018596	73018607	GGCAGCTGGAA	1306	+	chr11	73018591	73018597	GGCGTG	824	+
chr11	73054956	73054967	CGCAGCTGAGA	993	-	chr11	73054963	73054969	TGCGTG	1069	+
chr11	73096003	73096014	AGCAGGTGCAG	1211	+	chr11	73096012	73096018	AGCGTG	882	+
chr11	73669822	73669833	GACAGGTGGGC	1135	-	chr11	73669817	73669823	GGCGTG	824	+
chr11	74911282	74911293	CGCAGCTGCAG	1267	-	chr11	74911289	74911295	TGCGTG	1069	+
chr11	75752405	75752416	AGCAGCTGGAT	1294	-	chr11	75752415	75752421	TGCGTG	1069	+
chr11	75873569	75873580	GGCAGCTGGGC	1271	+	chr11	75873577	75873583	GGCGTG	824	+
chr11	76383909	76383920	AGCAGGTGGGC	1046	-	chr11	76383904	76383910	AGCGTG	882	+
chr11	76397765	76397776	GGCAGGTGGCG	1060	-	chr11	76397763	76397769	GGCGTG	824	-
chr11	76752292	76752303	CGCAGCTGAGG	1069	+	chr11	76752290	76752296	TGCGTG	1069	-
chr11	76814180	76814184	AGCAGCTGGCG	1339	-	chr11	76814171	76814177	GGCGTG	824	-
chr11	76838500	76838511	CGCAGCTGTCG	1025	-	chr11	76838507	76838513	TGCGTG	1069	+
chr11	76838501	76838512	GACAGCTGCGT	1395	+	chr11	76838507	76838513	TGCGTG	1069	+
chr11	76885810	76885821	CACAGGTGCCG	1061	-	chr11	76885819	76885825	TGCGTG	1069	+
chr11	76888684	76888695	GACAGGTGCGT	1143	+	chr11	76888690	76888696	TGCGTG	1069	+
chr11	78848628	78848639	GGCAGCTGGTC	1303	-	chr11	78848623	78848629	CGCGTG	1024	+
chr11	79150533	79150544	CGCAGCTGAAT	996	+	chr11	79150531	79150537	TGCGTG	1069	-
chr11	80338534	80338545	GGCAGGTGGCG	1060	+	chr11	80338541	80338547	GGCGTG	824	+
chr11	81359097	81359108	CGCAGCTGTCA	949	-	chr11	81359104	81359110	TGCGTG	1069	+
chr11	81359098	81359109	GACAGCTGCGT	1395	+	chr11	81359104	81359110	TGCGTG	1069	+
chr11	81831650	81831661	CGCAGCTGGAG	1213	+	chr11	81831648	81831654	TGCGTG	1069	-
chr11	84633558	84633569	CGCAGCTGAAG	1111	+	chr11	84633556	84633562	TGCGTG	1069	-
chr11	85862010	85862021	GGCAGCTGCGC	1325	-	chr11	85862007	85862013	CGCGTG	1024	-
chr11	85862011	85862022	CGCAGCTGCCA	1121	+	chr11	85862007	85862013	CGCGTG	1024	-
chr11	87204680	87204685	CGCAGCTGGAT	1098	+	chr11	87204672	87204678	TGCGTG	1069	-
chr11	87368945	87368956	CGCAGCTGGAG	1213	-	chr11	87368952	87368958	TGCGTG	1069	+
chr11	87748889	87748900	AACAGCTGATA	1337	-	chr11	87748899	87748905	TGCGTG	1069	+
chr11	89973882	89973893	CGCAGCTGGAG	1213	+	chr11	89973880	89973886	TGCGTG	1069	-
chr11	93971041	93971052	CGCAGCTGGAG	1213	-	chr11	93971048	93971054	TGCGTG	1069	+
chr11	94885308	94885319	AGCAGCTGGCG	1339	-	chr11	94885306	94885312	GGCGTG	824	-
chr11	98635053	98635064	GACAGGTGAGC	1033	+	chr11	98635061	98635067	AGCGTG	882	+
chr11	100423446	100423457	AGCAGGTGGCC	1018	-	chr11	100423456	100423462	TGCGTG	1069	+
chr11	102147399	102147410	GGCAGCTGCTG	1426	-	chr11	102147395	102147401	TGCGTG	1069	-
chr11	102147400	102147411	AGCAGCTGCCA	1317	+	chr11	102147395	102147401	TGCGTG	1069	-
chr11	102617534	102617545	CGCAGCTGGAG	1213	-	chr11	102617541	102617547	TGCGTG	1069	+
chr11	106286459	106286470	CGCAGCTGTGT	938	-	chr11	106286466	106286472	TGCGTG	1069	+
chr11	106286460	106286471	CACAGCTGCGT	1226	+	chr11	106286466	106286472	TGCGTG	1069	+
chr11	106327619	106327630	CACAGGTGGGC	966	-	chr11	106327616	106327622	GGCGTG	824	-
chr11	107244134	107244145	CGCAGCTGAAG	1111	+	chr11	107244132	107244138	TGCGTG	1069	-
chr11	109948629	109948640	AACAGCTGCGT	1422	-	chr11	109948628	109948634	TGCGTG	1069	-
chr11	109948630	109948641	CGCAGCTGTTT	970	+	chr11	109948628	109948634	TGCGTG	1069	-
chr11	111327868	111327879	GGCAGGTGCGT	1027	-	chr11	111327867	111327873	TGCGTG	1069	-
chr11	112484539	112484550	GACAGGTGCGT	1143	-	chr11	112484538	112484544	TGCGTG	1069	-
chr11	113127223	113127234	CGCAGCTGGGT	1056	+	chr11	113127221	113127227	TGCGTG	1069	-
chr11	113375451	113375462	CGCAGCTGAGG	1069	+	chr11	113375449	113375455	TGCGTG	1069	-
chr11	113437883	113437894	GGCAGGTGGCA	984	-	chr11	113437879	113437885	TGCGTG	1069	+
chr11	114950868	114950879	AACAGGTGAGA	1053	+	chr11	114950863	114950869	TGCGTG	1069	-
chr11	114983608	114983619	CGCAGCTGTTA	1009	-	chr11	114983615	114983621	TGCGTG	1069	+
chr11	114983609	114983620	AACAGCTGCGT	1422	+	chr11	114983615	114983621	TGCGTG	1069	+
chr11	116704686	116704697	CGCAGCTGACC	972	-	chr11	116704693	116704699	TGCGTG	1069	+
chr11	116744314	116744325	AACAGCTGTAG	1407	+	chr11	116744323	116744329	AGCGTG	882	+
chr11	117541287	117541298	AGCAGCTGGAA	1333	-	chr11	117541297	117541303	TGCGTG	1069	+
chr11	117544478	117544489	CACAGCTGGGG	1287	-	chr11	117544487	117544493	TGCGTG	1069	+
chr11	117572658	117572669	CACAGCTGCCA	1237	-	chr11	117572654	117572660	CGCGTG	1024	+
chr11	117572659	117572670	GGCAGCTGTGG	1222	+	chr11	117572654	117572660	CGCGTG	1024	+
chr11	117587245	117587256	AACAGGTGGGC	1162	+	chr11	117587253	117587259	GGCGTG	824	+
chr11	117649090	117649101	CACAGGTGGCG	1007	-	chr11	117649088	117649094	GGCGTG	824	-
chr11	118402940	118402951	GGCAGGTGAAG	1028	-	chr11	118402935	118402941	GGCGTG	824	-
chr11	119564071	119564082	GACAGCTGCAC	1483	+	chr11	119564079	119564085	TGCGTG	1069	-
chr11	119592150	119592161	CACAGCTGCGG	1341	-	chr11	119592145	119592151	GGCGTG	824	-
chr11	119660018	119660029	GGCAGGTGCGT	1027	-	chr11	119660017	119660023	TGCGTG	1069	-
chr11	119970936	119970947	CGCAGGTGCAG	1015	-	chr11	119970943	119970949	TGCGTG	1069	+
chr11	120382294	120382305	GGCAGCTGCAC	1367	-	chr11	120382291	120382297	CGCGTG	1024	+
chr11	120569845	120569856	CGCAGCTGTGA	977	-	chr11	120569852	120569858	TGCGTG	1069	+
chr11	120569846	120569857	CACAGCTGCGT	1226	+	chr11	120569852	120569858	TGCGTG	1069	+
chr11	120617795	120617806	AACAGGTGCGT	1170	+	chr11	120617801	120617807	TGCGTG	1069	+
chr11	120996447	120996458	CGCAGCTGTGC	984	-	chr11	120996454	120996460	TGCGTG	1069	+
chr11	120996448	120996459	CACAGCTGCGT	1226	+	chr11	120996454	120996460	TGCGTG	1069	+
chr11	121034788	121034799	GGCAGCTGAGT	1123	+	chr11	121034783	121034789	GGCGTG	824	+
chr11	123376426	123376437	GGCAGCTGAGC	1169	-	chr11	123376423	123376429	AGCGTG	882	-
chr11	124633256	124633267	AACAGGTGCGT	1170	-	chr11	124633255	124633261	TGCGTG	1069	-
chr11	124735228	124735239	AGCAGGTGCCA	1065	-	chr11	124735224	124735230	GGCGTG	824	+
chr11	124746011	124746022	CGCAGCTGCAC	1198	-	chr11	124746018	124746024	TGCGTG	1069	+
chr11	125818139	125818150	CACAGCTGGGC	1218	+	chr11	125818147	125818153	GGCGTG	824	+
chr11	126030318	126030329	AGCAGGTGGGG	1115	-	chr11	126030314	126030320	GGCGTG	824	-
chr11	126239018	126239029	CACAGGTGATG	965	+	chr11	126239027	126239033	TGCGTG	1069	+
chr11	126322826	126322837	CGCAGCTGGCC	1074	+	chr11	126322824	126322830	TGCGTG	1069	-
chr11	126339052	126339063	CGCAGCTGGAA	1137	+	chr11	126339050	126339056	TGCGTG	1069	-
chr11	126343283	126343294	GGCAGGTGAGG	986	+	chr11	126343278	126343284	TGCGTG	1069	+
chr11	126688076	126688087	CGCAGCTGGCT	1028	-	chr11	126688083	126688089	TGCGTG	1069	+
chr11	128484914	128484925	CGCAGCTGACA	965	+	chr11	128484912	128484918	TGCGTG	1069	-
chr11	128524946	128524957	CACAGCTGCAC	1314	+	chr11	128524954	128524960	AGCGTG	882	-
chr11	128598090	128598101	CGCAGGTGGAG	961	+	chr11	128598088	128598094	TGCGTG	1069	-
chr11	128646128	128646139	CACAGCTGACA	1081	-	chr11	128646124	128646130	GGCGTG	824	+
chr11	129287507	129287518	AACAGCTGTAG	1407	-	chr11	129287503	129287509	AGCGTG	882	-
chr11	129564514	129564525	CACAGCTGCCC	1244	+	chr11	129564524	129564530	CGCGTG	1024	-
chr11	129583092	129583103	CGCAGCTGGAG	1213	+	chr11	129583090	129583096	TGCGTG	1069	-
chr11	129833799	129833810	GACAGCTGAGC	1285	-	chr11	129833796	129833802	AGCGTG	882	-
chr11	130107701	130107712	CGCAGCTGAAA	1035	+	chr11	130107699	130107705	TGCGTG	1069	-
chr11	130272414	130272425	AGCAGCTGCGT	1306	-	chr11	130272413	130272419	TGCGTG	1069	-
chr11	130272415	130272426	CGCAGCTGCTC	1188	+	chr11	130272413	130272419	TGCGTG	1069	-
chr11	131085350	131085361	GACAGCTGGGG	1456	-	chr11	131085360	131085366	AGCGTG	882	-
chr11	131335988	131335999	AGCAGGTGCGT	1054	+	chr11	131335994	131336000	TGCGTG	1069	+
chr11	132521393	132521404	GGCAGCTGCAT	1321	+	chr11	132521388	132521394	CGCGTG	1024	-
chr11	133526231	133526242	GACAGCTGCGT	1395	-	chr11	133526230	133526236	TGCGTG	1069	-
chr11	133526232	133526243	CGCAGCTGTCC	956	+	chr11	133526230	133526236	TGCGTG	1069	-
chr11	133812650	133812661	AACAGCTGGCA	1379	+	chr11	133812645	133812651	TGCGTG	1069	-
chr11	133893565	133893576	CACAGCTGTCA	1065	-	chr11	133893574	133893580	TGCGTG	1069	+
chr11	133893566	133893577	GACAGCTGTGC	1269	+	chr11	133893574	133893580	TGCGTG	1069	+
chr11	133896194	133896205	GGCAGGTGGCG	1060	-	chr11	133896192	133896198	GGCGTG	824	-
chr11	133939554	133939565	CGCAGCTGCCG	1197	-	chr11	133939564	133939570	GGCGTG	824	+
chr11	133939555	133939566	GGCAGCTGCGG	1394	+	chr11	133939564	133939570	GGCGTG	824	+
chr11	134251610	134251621	CGCAGCTGGGT	1056	-	chr11	134251617	134251623	TGCGTG	1069	+
chr11	134632610	134632621	CACAGCTGGTG	1319	+	chr11	134632619	134632625	TGCGTG	1069	+
chr12	266184	266195	CGCAGCTGAGG	1069	-	chr12	266191	266197	TGCGTG	1069	+
chr12	656704	656715	GGCAGCTGGCA	1236	-	chr12	656700	656706	CGCGTG	1024	+
chr12	656745	656756	AGCAGCTGGTG	1399	+	chr12	656754	656760	TGCGTG	1069	+
chr12	1702089	1702100	CGCAGCTGCCG	1197	-	chr12	1702096	1702102	TGCGTG	1069	+
chr12	1702090	1702101	GGCAGCTGCGT	1279	+	chr12	1702096	1702102	TGCGTG	1069	+
chr12	2017060	2017071	GGCAGCTGCAC	1367	+	chr12	2017068	2017074	AGCGTG	882	-
chr12	2226720	2226731	CGCAGCTGGCA	1067	+	chr12	2226718	2226724	TGCGTG	1069	-
chr12	3211260	3211271	AGCAGGTGCGT	1054	-	chr12	3211259	3211265	TGCGTG	1069	-
chr12	3292508	3292519	CGCAGCTGGCG	1143	+	chr12	3292515	3292521	GGCGTG	824	+
chr12	3364301	3364312	CGCAGCTGAGC	1000	+	chr12	3364299	3364305	TGCGTG	1069	-
chr12	3707767	3707778	CACAGCTGTAT	1096	+	chr12	3707777	3707783	TGCGTG	1069	+
chr12	3794077	3794088	CACAGCTGCGT	1226	-	chr12	3794076	3794082	TGCGTG	1069	-
chr12	3794078	3794089	CGCAGCTGTGT	938	+	chr12	3794076	3794082	TGCGTG	1069	-
chr12	4371563	4371574	CGCAGCTGGGA	1095	+	chr12	4371561	4371567	TGCGTG	1069	-
chr12	6032748	6032759	AGCAGGTGCGT	1054	-	chr12	6032747	6032753	TGCGTG	1069	-
chr12	6106464	6106470	AACAGCTGCGT	1422	-	chr12	6106463	6106469	TGCGTG	1069	-
chr12	6106465	6106470	CGCAGCTGTTG	1085	+	chr12	6106463	6106469	TGCGTG	1069	-
chr12	6445066	6445077	CGCAGGTGGAG	961	+	chr12	6445076	6445082	GGCGTG	824	+
chr12	6552129	6552140	GACAGGTGCGT	1143	-	chr12	6552128	6552134	TGCGTG	1069	-
chr12	6649176	6649187	CGCAGCTGGAG	1213	-	chr12	6649183	6649189	TGCGTG	1069	+
chr12	6660332	6660343	GACAGCTGCAG	1552	-	chr12	6660342	6660348	CGCGTG	1024	-
chr12	6693677	6693688	CGCAGCTGGGA	1095	+	chr12	6693675	6693681	TGCGTG	1069	-
chr12	7282418	7282429	GACAGGTGCGT	1143	+	chr12	7282424	7282430	TGCGTG	1069	+
chr12	7308497	7308508	GGCAGCTGAGT	1123	+	chr12	7308492	7308498	TGCGTG	1069	+
chr12	7946710	7946721	CGCAGCTGGAG	1213	+	chr12	7946708	7946714	TGCGTG	1069	-
chr12	8188198	8188209	GGCAGGTGCAC	1115	-	chr12	8188195	8188201	GGCGTG	824	+
chr12	9588401	9588412	AGCAGGTGCGT	1054	+	chr12	9588407	9588413	TGCGTG	1069	+
chr12	10521367	10521378	GACAGCTGCGT	1395	+	chr12	10521373	10521379	TGCGTG	1069	+
chr12	13625850	13625861	CGCAGCTGTTT	970	-	chr12	13625857	13625863	TGCGTG	1069	+
chr12	13625851	13625862	AACAGCTGCGT	1422	+	chr12	13625857	13625863	TGCGTG	1069	+
chr12	14931227	14931238	CGCAGCTGAGT	954	-	chr12	14931234	14931240	TGCGTG	1069	+
chr12	18433914	18433925	CGCAGCTGCTC	1188	-	chr12	18433921	18433927	TGCGTG	1069	+
chr12	18433915	18433926	AGCAGCTGCGT	1306	+	chr12	18433921	18433927	TGCGTG	1069	+
chr12	20801661	20801672	AGCAGCTGCGT	1306	-	chr12	20801660	20801666	TGCGTG	1069	-
chr12	20801662	20801673	CGCAGCTGCTG	1257	+	chr12	20801660	20801666	TGCGTG	1069	-
chr12	25937850	25937861	GACAGCTGCGT	1395	-	chr12	25937849	25937855	TGCGTG	1069	-
chr12	25937851	25937862	CGCAGCTGTCA	949	+	chr12	25937849	25937855	TGCGTG	1069	-
chr12	26584279	26584290	GACAGCTGCCA	1406	-	chr12	26584275	26584281	GGCGTG	824	+
chr12	26584280	26584291	GGCAGCTGTCA	1118	+	chr12	26584275	26584281	GGCGTG	824	+
chr12	27486582	27486593	GGCAGGTGCGC	1073	+	chr12	27486590	27486596	CGCGTG	1024	+
chr12	30976871	30976882	AGCAGGTGCGT	1054	-	chr12	30976870	30976876	TGCGTG	1069	-
chr12	31257860	31257866	CGCAGCTGGGG	1171	-	chr12	31257862	31257868	TGCGTG	1069	+
chr12	32908188	32908199	CGCAGCTGCAC	1198	+	chr12	32908196	32908202	AGCGTG	882	-
chr12	32909500	32909501	GACAGGTGCTC	1221	+	chr12	32909485	32909491	AGCGTG	882	+
chr12	33153215	33153226	CACAGCTGGCC	1190	-	chr12	33153224	33153230	TGCGTG	1069	+
chr12	34260865	34260871	AGCAGGTGCAC	1142	-	chr12	34260855	34260861	CGCGTG	1024	+
chr12	34488771	34488782	GGCAGGTGGGG	1088	-	chr12	34488767	34488773	GGCGTG	824	-
chr12	34496682	34496693	GGCAGGTGGGG	1088	-	chr12	34496692	34496698	TGCGTG	1069	-
chr12	40063340	40063351	CGCAGCTGGAG	1213	-	chr12	40063347	40063353	TGCGTG	1069	+
chr12	42878165	42878176	CGCAGGTGCAC	946	+	chr12	42878173	42878179	CGCGTG	1024	-
chr12	43552071	43552082	AGCAGCTGGGC	1298	+	chr12	43552079	43552085	GGCGTG	824	+
chr12	47617749	47617760	GACAGCTGCGT	1395	-	chr12	47617748	47617754	TGCGTG	1069	-
chr12	47617750	47617761	CGCAGCTGTCC	956	+	chr12	47617748	47617754	TGCGTG	1069	-
chr12	48357747	48357758	GGCAGGTGCGT	1027	+	chr12	48357753	48357759	TGCGTG	1069	+
chr12	48551584	48551595	CGCAGGTGCAA	939	-	chr12	48551591	48551597	TGCGTG	1069	+
chr12	49374033	49374044	AGCAGGTGCGT	1054	-	chr12	49374032	49374038	TGCGTG	1069	-
chr12	49979556	49979567	AGCAGGTGGAT	1042	+	chr12	49979551	49979557	TGCGTG	1069	-
chr12	50063757	50063768	CGCAGCTGCGA	1149	-	chr12	50063764	50063770	TGCGTG	1069	+
chr12	50063758	50063769	CGCAGCTGCGT	1110	+	chr12	50063764	50063770	TGCGTG	1069	+
chr12	50318259	50318270	CGCAGCTGATG	1101	+	chr12	50318257	50318263	TGCGTG	1069	-
chr12	50795450	50795461	CGCAGCTGCTG	1257	-	chr12	50795457	50795463	TGCGTG	1069	+
chr12	50795451	50795462	AGCAGCTGCGT	1306	+	chr12	50795457	50795463	TGCGTG	1069	+
chr12	51596540	51596547	AGCAGGTGCGT	1054	+	chr12	51596542	51596548	TGCGTG	1069	+
chr12	51964920	51964931	CGCAGCTGAGA	993	-	chr12	51964927	51964933	TGCGTG	1069	+
chr12	52214847	52214858	CGCAGCTGGGC	1102	-	chr12	52214854	52214860	TGCGTG	1069	+
chr12	52309046	52309057	CACAGCTGCGT	1226	-	chr12	52309045	52309051	TGCGTG	1069	-
chr12	52309047	52309058	CGCAGCTGTGG	1053	+	chr12	52309045	52309051	TGCGTG	1069	-
chr12	52639318	52639329	CGCAGCTGCCG	1197	-	chr12	52639325	52639331	TGCGTG	1069	+
chr12	52639319	52639330	GGCAGCTGCGT	1279	+	chr12	52639325	52639331	TGCGTG	1069	+
chr12	53170852	53170863	GGCAGCTGGCA	1236	-	chr12	53170862	53170868	AGCGTG	882	-
chr12	53189606	53189617	GGCAGCTGGCG	1312	-	chr12	53189616	53189622	AGCGTG	882	-
chr12	53195654	53195665	CGCAGCTGTAA	1019	-	chr12	53195661	53195667	TGCGTG	1069	+
chr12	53292548	53292559	GGCAGCTGCGT	1279	-	chr12	53292547	53292553	TGCGTG	1069	-
chr12	53292549	53292560	CGCAGCTGCCG	1197	+	chr12	53292547	53292553	TGCGTG	1069	-
chr12	53300298	53300309	CACAGGTGCGT	974	-	chr12	53300297	53300303	TGCGTG	1069	-
chr12	53345424	53345435	AGCAGGTGCGT	1054	+	chr12	53345430	53345436	TGCGTG	1069	+
chr12	53600982	53600993	CACAGGTGCGT	974	+	chr12	53600988	53600994	TGCGTG	1069	+
chr12	54210602	54210613	AACAGCTGATG	1413	+	chr12	54210597	54210603	TGCGTG	1069	-
chr12	54431678	54431689	AGCAGCTGCGT	1306	-	chr12	54431677	54431683	TGCGTG	1069	-
chr12	54431679	54431690	CGCAGCTGCTG	1257	+	chr12	54431677	54431683	TGCGTG	1069	-
chr12	56326025	56326036	GACAGCTGGAG	1498	+	chr12	56326020	56326026	AGCGTG	882	+
chr12	57395313	57395324	CGCAGCTGGTT	1088	-	chr12	57395320	57395326	TGCGTG	1069	+
chr12	57977455	57977466	CACAGGTGCAG	1131	-	chr12	57977450	57977456	GGCGTG	824	-
chr12	62626585	62626596	CGCAGCTGAGT	954	+	chr12	62626583	62626589	TGCGTG	1069	-
chr12	65089544	65089555	CGCAGCTGGAT	1098	+	chr12	65089542	65089548	TGCGTG	1069	-
chr12	66036016	66036027	GACAGCTGGTG	1488	-	chr12	66036012	66036018	TGCGTG	1069	-
chr12	76593774	76593785	CACAGCTGGCT	1144	-	chr12	76593784	76593790	GGCGTG	824	+
chr12	85711580	85711587	CGCAGCTGGAG	1213	-	chr12	85711583	85711589	TGCGTG	1069	+
chr12	87565531	87565542	GGCAGGTGCCA	1038	+	chr12	87565540	87565546	GGCGTG	824	-
chr12	90547100	90547111	CGCAGCTGCAG	1267	-	chr12	90547107	90547113	TGCGTG	1069	+
chr12	92757619	92757630	GGCAGCTGAGG	1238	+	chr12	92757614	92757620	CGCGTG	1024	-
chr12	93476438	93476449	AGCAGCTGACC	1168	+	chr12	93476448	93476454	AGCGTG	882	-
chr12	95574306	95574317	AACAGGTGCGT	1170	+	chr12	95574312	95574318	TGCGTG	1069	+
chr12	103353487	103353498	CACAGCTGAAA	1151	+	chr12	103353483	103353489	TGCGTG	1069	-
chr12	104067840	104067843	CACAGGTGGCG	1007	-	chr12	104067830	104067836	GGCGTG	824	-
chr12	105113243	105113254	CACAGGTGCAC	1062	+	chr12	105113251	105113257	TGCGTG	1069	-
chr12	107725832	107725843	GGCAGCTGGGA	1264	+	chr12	107725842	107725848	AGCGTG	882	+
chr12	107766390	107766401	CGCAGCTGAGC	1000	-	chr12	107766397	107766403	TGCGTG	1069	+
chr12	109032294	109032305	GGCAGCTGGGC	1271	-	chr12	109032291	109032297	GGCGTG	824	-
chr12	109654684	109654695	CACAGGTGGCC	938	+	chr12	109654680	109654686	TGCGTG	1069	-
chr12	109665240	109665251	CGCAGGTGCCG	945	-	chr12	109665247	109665253	TGCGTG	1069	+
chr12	109967160	109967171	CGCAGCTGGGC	1102	-	chr12	109967167	109967173	TGCGTG	1069	+
chr12	110020631	110020642	AACAGGTGGCA	1127	-	chr12	110020626	110020632	AGCGTG	882	-
chr12	110278696	110278707	GGCAGCTGGGC	1271	+	chr12	110278704	110278710	GGCGTG	824	+
chr12	110971691	110971702	CGCAGCTGATA	1025	+	chr12	110971689	110971695	TGCGTG	1069	-
chr12	111851770	111851781	GGCAGCTGGCG	1312	+	chr12	111851777	111851783	GGCGTG	824	+
chr12	112083662	112083673	CACAGGTGCAC	1062	-	chr12	112083659	112083665	GGCGTG	824	+
chr12	112197275	112197286	GACAGGTGTCA	982	-	chr12	112197271	112197277	GGCGTG	824	+
chr12	113725925	113725936	CACAGGTGCAC	1062	-	chr12	113725922	113725928	GGCGTG	824	+
chr12	114012996	114013007	GGCAGCTGGCG	1312	+	chr12	114013003	114013009	GGCGTG	824	+
chr12	115018351	115018362	AACAGGTGAGC	1060	-	chr12	115018348	115018354	AGCGTG	882	-
chr12	116842311	116842322	CACAGCTGCAC	1314	-	chr12	116842308	116842314	AGCGTG	882	+
chr12	117111580	117111591	CACAGGTGGGC	966	+	chr12	117111588	117111594	GGCGTG	824	+
chr12	117670225	117670236	CACAGCTGGGG	1287	-	chr12	117670234	117670240	TGCGTG	1069	+
chr12	117956424	117956435	GGCAGCTGCCC	1297	-	chr12	117956419	117956425	AGCGTG	882	+
chr12	118156623	118156634	CGCAGCTGAAA	1035	-	chr12	118156630	118156636	TGCGTG	1069	+
chr12	118814473	118814484	CGCAGCTGAGC	1000	-	chr12	118814470	118814476	AGCGTG	882	-
chr12	119600940	119600951	AGCAGGTGCTA	1125	-	chr12	119600950	119600956	TGCGTG	1069	+
chr12	120131940	120131951	CGCAGCTGGTG	1203	+	chr12	120131938	120131944	TGCGTG	1069	-
chr12	121198288	121198299	GACAGGTGGCG	1176	+	chr12	121198295	121198301	GGCGTG	824	+
chr12	121339941	121339952	GACAGCTGCCT	1367	-	chr12	121339951	121339957	TGCGTG	1069	-
chr12	121339942	121339953	GGCAGCTGTCA	1118	+	chr12	121339951	121339957	TGCGTG	1069	-
chr12	121341550	121341561	AACAGGTGCGT	1170	-	chr12	121341549	121341555	TGCGTG	1069	-
chr12	121459850	121459861	CACAGGTGCGT	974	+	chr12	121459856	121459862	TGCGTG	1069	+
chr12	121679349	121679360	GACAGGTGCGA	1182	+	chr12	121679344	121679350	GGCGTG	824	+
chr12	122276188	122276199	CGCAGCTGCAC	1198	-	chr12	122276195	122276201	TGCGTG	1069	+
chr12	122418242	122418253	AGCAGGTGGCG	1087	+	chr12	122418249	122418255	GGCGTG	824	+
chr12	122442320	122442331	CGCAGGTGCAG	1015	-	chr12	122442316	122442322	AGCGTG	882	-
chr12	122451798	122451809	CGCAGCTGGTG	1203	-	chr12	122451805	122451811	TGCGTG	1069	+
chr12	123214971	123214982	AGCAGCTGGGT	1252	-	chr12	123214981	123214987	TGCGTG	1069	+
chr12	123346805	123346816	CGCAGCTGGAG	1213	-	chr12	123346812	123346818	TGCGTG	1069	+
chr12	123471100	123471111	CGCAGGTGCAG	1015	+	chr12	123471096	123471102	CGCGTG	1024	-
chr12	123475493	123475504	GGCAGCTGGGC	1271	+	chr12	123475488	123475494	GGCGTG	824	+
chr12	124584015	124584026	CGCAGCTGGGA	1095	-	chr12	124584022	124584028	TGCGTG	1069	+
chr12	124600655	124600666	AGCAGCTGACT	1122	+	chr12	124600665	124600671	TGCGTG	1069	+
chr12	124913684	124913695	GACAGCTGGCG	1428	+	chr12	124913691	124913697	GGCGTG	824	+
chr12	124975239	124975250	GGCAGGTGGGC	1019	-	chr12	124975234	124975240	CGCGTG	1024	-
chr12	124980825	124980836	AGCAGGTGGCG	1087	-	chr12	124980823	124980829	GGCGTG	824	-
chr12	125010147	125010158	AGCAGCTGCTC	1384	-	chr12	125010157	125010163	TGCGTG	1069	+
chr12	125010148	125010159	AGCAGCTGCTG	1453	+	chr12	125010157	125010163	TGCGTG	1069	+
chr12	125033802	125033813	CGCAGCTGAGG	1069	+	chr12	125033800	125033806	TGCGTG	1069	-
chr12	125353747	125353758	GGCAGCTGCGT	1279	-	chr12	125353746	125353752	TGCGTG	1069	-
chr12	125353748	125353759	CGCAGCTGCCT	1082	+	chr12	125353746	125353752	TGCGTG	1069	-
chr12	125404157	125404168	CGCAGCTGGAG	1213	+	chr12	125404155	125404161	TGCGTG	1069	-
chr12	125667700	125667711	AGCAGCTGCCT	1278	+	chr12	125667710	125667716	TGCGTG	1069	+
chr12	128751102	128751113	CACAGGTGCAC	1062	+	chr12	128751098	128751104	TGCGTG	1069	-
chr12	129209463	129209474	CACAGGTGCAC	1062	+	chr12	129209471	129209477	GGCGTG	824	-
chr12	130514621	130514632	CGCAGCTGGCC	1074	-	chr12	130514628	130514634	TGCGTG	1069	+
chr12	130673329	130673340	AACAGCTGCGT	1422	-	chr12	130673328	130673334	TGCGTG	1069	-
chr12	130673330	130673341	CGCAGCTGTTA	1009	+	chr12	130673328	130673334	TGCGTG	1069	-
chr12	131145370	131145381	CACAGCTGGCG	1259	+	chr12	131145377	131145383	GGCGTG	824	+
chr12	131302877	131302888	CGCAGCTGCAC	1198	+	chr12	131302875	131302881	TGCGTG	1069	-
chr12	131519465	131519468	AGCAGCTGTAG	1291	-	chr12	131519452	131519458	GGCGTG	824	-
chr12	131568963	131568974	GGCAGGTGTGG	970	+	chr12	131568958	131568964	GGCGTG	824	+
chr12	131604702	131604713	GGCAGGTGCGT	1027	-	chr12	131604701	131604707	TGCGTG	1069	-
chr12	131832981	131832992	CGCAGCTGGTG	1203	+	chr12	131832979	131832985	TGCGTG	1069	-
chr12	131923699	131923710	AACAGGTGACG	1101	-	chr12	131923695	131923701	CGCGTG	1024	-
chr12	131967849	131967860	AGCAGCTGAGA	1189	-	chr12	131967859	131967865	TGCGTG	1069	+
chr12	132103761	132103772	CGCAGCTGGTG	1203	-	chr12	132103768	132103774	TGCGTG	1069	+
chr12	132166554	132166565	AGCAGGTGCCG	1141	-	chr12	132166550	132166556	CGCGTG	1024	-
chr12	132271152	132271163	CGCAGGTGCTG	1005	+	chr12	132271150	132271156	TGCGTG	1069	-
chr12	132398955	132398966	CGCAGGTGCAG	1015	+	chr12	132398953	132398959	TGCGTG	1069	-
chr12	132502925	132502927	AGCAGGTGCGT	1054	+	chr12	132502922	132502928	TGCGTG	1069	+
chr12	132639460	132639471	CGCAGGTGCCG	945	-	chr12	132639467	132639473	TGCGTG	1069	+
chr12	132699597	132699608	GGCAGGTGAGG	986	-	chr12	132699607	132699613	AGCGTG	882	-
chr12	132884695	132884706	CGCAGCTGTTT	970	-	chr12	132884702	132884708	TGCGTG	1069	+
chr12	132884696	132884707	AACAGCTGCGT	1422	+	chr12	132884702	132884708	TGCGTG	1069	+
chr12	132901176	132901187	CACAGCTGAGA	1109	-	chr12	132901171	132901177	AGCGTG	882	-
chr12	132924458	132924469	AGCAGCTGCGT	1306	-	chr12	132924457	132924463	TGCGTG	1069	-
chr12	132924459	132924470	CGCAGCTGCTT	1142	+	chr12	132924457	132924463	TGCGTG	1069	-
chr12	132930727	132930738	GGCAGCTGCAC	1367	+	chr12	132930735	132930741	TGCGTG	1069	-
chr12	133099259	133099270	AGCAGGTGGGG	1115	-	chr12	133099255	133099261	GGCGTG	824	-
chr12	133186877	133186888	CGCAGCTGTCA	949	-	chr12	133186884	133186890	TGCGTG	1069	+
chr12	133186878	133186889	GACAGCTGCGT	1395	+	chr12	133186884	133186890	TGCGTG	1069	+
chr12	133215543	133215554	CGCAGCTGCTG	1257	-	chr12	133215550	133215556	TGCGTG	1069	+
chr12	133215544	133215555	AGCAGCTGCGT	1306	+	chr12	133215550	133215556	TGCGTG	1069	+
chr12	133248708	133248719	AGCAGGTGCAC	1142	+	chr12	133248703	133248709	TGCGTG	1069	-
chr12	133357377	133357388	AGCAGGTGCGT	1054	-	chr12	133357376	133357382	TGCGTG	1069	-
chr12	133543299	133543310	CGCAGCTGCAA	1191	+	chr12	133543297	133543303	TGCGTG	1069	-
chr13	19202551	19202562	GACAGGTGGTC	1167	-	chr13	19202546	19202552	GGCGTG	824	+
chr13	19960276	19960287	CGCAGCTGACC	972	-	chr13	19960283	19960289	TGCGTG	1069	+
chr13	21048459	21048470	GGCAGGTGGGC	1019	-	chr13	21048456	21048462	GGCGTG	824	-
chr13	21292514	21292525	GGCAGGTGCGT	1027	-	chr13	21292513	21292519	TGCGTG	1069	-
chr13	21293377	21293388	GGCAGGTGCGT	1027	-	chr13	21293376	21293382	TGCGTG	1069	-
chr13	21811430	21811441	CGCAGGTGGTG	951	+	chr13	21811428	21811434	TGCGTG	1069	-
chr13	21817807	21817818	CACAGCTGGTG	1319	-	chr13	21817802	21817808	GGCGTG	824	-
chr13	22237441	22237452	GGCAGGTGCGT	1027	+	chr13	22237447	22237453	TGCGTG	1069	+
chr13	22683519	22683530	AACAGGTGAGC	1060	-	chr13	22683516	22683522	AGCGTG	882	-
chr13	22797776	22797787	CACAGCTGCGT	1226	-	chr13	22797775	22797781	TGCGTG	1069	-
chr13	22797777	22797788	CGCAGCTGTGC	984	+	chr13	22797775	22797781	TGCGTG	1069	-
chr13	23540147	23540158	GACAGGTGTGG	1086	+	chr13	23540142	23540148	CGCGTG	1024	+
chr13	23543680	23543691	AGCAGCTGCGT	1306	-	chr13	23543679	23543685	TGCGTG	1069	-
chr13	23543681	23543692	CGCAGCTGCTG	1257	+	chr13	23543679	23543685	TGCGTG	1069	-
chr13	24598720	24598731	AGCAGCTGGCA	1263	+	chr13	24598729	24598735	AGCGTG	882	-
chr13	25017693	25017704	CGCAGCTGACC	972	+	chr13	25017691	25017697	TGCGTG	1069	-
chr13	25086837	25086848	GGCAGGTGCGT	1027	-	chr13	25086836	25086842	TGCGTG	1069	-
chr13	25518446	25518457	CGCAGCTGCAT	1152	-	chr13	25518453	25518459	TGCGTG	1069	+
chr13	25600786	25600797	CGCAGCTGAAA	1035	+	chr13	25600784	25600790	TGCGTG	1069	-
chr13	25738585	25738596	CGCAGCTGAAA	1035	-	chr13	25738592	25738598	TGCGTG	1069	+
chr13	26490583	26490590	CGCAGCTGAAC	1042	-	chr13	26490590	26490596	TGCGTG	1069	+
chr13	27136464	27136475	AGCAGCTGAGC	1196	-	chr13	27136459	27136465	GGCGTG	824	+
chr13	27597717	27597728	AACAGGTGCAT	1212	-	chr13	27597727	27597733	TGCGTG	1069	+
chr13	28367758	28367769	AGCAGCTGCGT	1306	-	chr13	28367757	28367763	TGCGTG	1069	-
chr13	28367759	28367770	CGCAGCTGCTA	1181	+	chr13	28367757	28367763	TGCGTG	1069	-
chr13	28913099	28913110	AACAGGTGCTG	1317	+	chr13	28913108	28913114	TGCGTG	1069	+
chr13	30022453	30022464	GACAGGTGTTT	1003	-	chr13	30022463	30022469	AGCGTG	882	-
chr13	30081684	30081695	GGCAGGTGCTC	1105	-	chr13	30081694	30081700	TGCGTG	1069	-
chr13	30081695	30081706	AGCAGCTGCGT	1306	-	chr13	30081694	30081700	TGCGTG	1069	-
chr13	30081696	30081707	CGCAGCTGCTG	1257	+	chr13	30081694	30081700	TGCGTG	1069	-
chr13	30834147	30834158	CGCAGCTGGAG	1213	+	chr13	30834145	30834151	TGCGTG	1069	-
chr13	32666892	32666903	AGCAGGTGAGG	1013	+	chr13	32666887	32666893	TGCGTG	1069	-
chr13	33370212	33370223	CGCAGCTGAAG	1111	-	chr13	33370219	33370225	TGCGTG	1069	+
chr13	34264568	34264579	CACAGCTGCGT	1226	-	chr13	34264567	34264573	TGCGTG	1069	-
chr13	34264569	34264580	CGCAGCTGTGG	1053	+	chr13	34264567	34264573	TGCGTG	1069	-
chr13	36301999	36302010	CGCAGCTGATT	986	+	chr13	36301997	36302003	TGCGTG	1069	-
chr13	38443891	38443902	CGCAGCTGGCA	1067	+	chr13	38443889	38443895	TGCGTG	1069	-
chr13	42938559	42938570	CGCAGCTGCTG	1257	-	chr13	42938566	42938572	TGCGTG	1069	+
chr13	42938560	42938571	AGCAGCTGCGT	1306	+	chr13	42938566	42938572	TGCGTG	1069	+
chr13	43049302	43049313	CGCAGCTGGCG	1143	+	chr13	43049300	43049306	TGCGTG	1069	-
chr13	43707149	43707160	GGCAGGTGCGT	1027	-	chr13	43707148	43707154	TGCGTG	1069	-
chr13	45625205	45625215	CGCAGCTGAGA	993	-	chr13	45625211	45625217	TGCGTG	1069	+
chr13	46243692	46243703	CGCAGCTGGAG	1213	-	chr13	46243699	46243705	TGCGTG	1069	+
chr13	46244004	46244015	GGCAGGTGCGT	1027	+	chr13	46244010	46244016	TGCGTG	1069	+
chr13	46785865	46785876	CGCAGCTGCTG	1257	-	chr13	46785874	46785880	CGCGTG	1024	+
chr13	46785866	46785877	AGCAGCTGCGC	1352	+	chr13	46785874	46785880	CGCGTG	1024	+
chr13	47125791	47125802	AGCAGGTGGCG	1087	+	chr13	47125800	47125806	CGCGTG	1024	+
chr13	47130626	47130637	CGCAGGTGCAG	1015	+	chr13	47130624	47130630	TGCGTG	1069	-
chr13	47525850	47525861	CACAGCTGGGC	1218	+	chr13	47525858	47525864	GGCGTG	824	+
chr13	49085106	49085117	GGCAGGTGCTC	1105	-	chr13	49085101	49085107	GGCGTG	824	+
chr13	51385225	51385236	GGCAGCTGGAA	1306	+	chr13	51385220	51385226	TGCGTG	1069	+
chr13	73353547	73353558	AGCAGCTGGGC	1298	-	chr13	73353544	73353550	GGCGTG	824	-
chr13	75905054	75905065	GGCAGGTGGGC	1019	-	chr13	75905051	75905057	GGCGTG	824	-
chr13	78504987	78504998	CACAGCTGGGT	1172	+	chr13	78504983	78504989	TGCGTG	1069	-
chr13	83211557	83211568	CGCAGCTGGAG	1213	-	chr13	83211564	83211570	TGCGTG	1069	+
chr13	91000672	91000675	GACAGGTGACA	998	+	chr13	91000682	91000688	AGCGTG	882	+
chr13	91596413	91596424	GGCAGCTGGGC	1271	-	chr13	91596410	91596416	GGCGTG	824	-
chr13	93067306	93067317	AACAGGTGCAC	1258	-	chr13	93067303	93067309	AGCGTG	882	+
chr13	94007040	94007051	CACAGCTGGAC	1260	-	chr13	94007049	94007055	TGCGTG	1069	+
chr13	95365990	95366001	GGCAGCTGCAC	1367	-	chr13	95365987	95365993	GGCGTG	824	+
chr13	98868727	98868738	CGCAGCTGAGC	1000	+	chr13	98868725	98868731	TGCGTG	1069	-
chr13	98875378	98875389	GGCAGCTGATG	1270	+	chr13	98875373	98875379	GGCGTG	824	+
chr13	99313702	99313713	GGCAGCTGGCA	1236	+	chr13	99313711	99313717	GGCGTG	824	-
chr13	99657367	99657378	GGCAGCTGCAT	1321	-	chr13	99657377	99657383	AGCGTG	882	-
chr13	102970737	102970748	CGCAGCTGATG	1101	-	chr13	102970744	102970750	TGCGTG	1069	+
chr13	103256408	103256419	AACAGCTGGGC	1414	+	chr13	103256416	103256422	GGCGTG	824	+
chr13	106000936	106000947	CGCAGCTGGAA	1137	-	chr13	106000943	106000949	TGCGTG	1069	+
chr13	106644171	106644182	GACAGCTGGAA	1422	-	chr13	106644181	106644187	AGCGTG	882	-
chr13	106858282	106858293	GACAGCTGCGT	1395	-	chr13	106858281	106858287	TGCGTG	1069	-
chr13	106858283	106858294	CGCAGCTGTCA	949	+	chr13	106858281	106858287	TGCGTG	1069	-
chr13	107173859	107173870	CGCAGCTGTAT	980	-	chr13	107173866	107173872	TGCGTG	1069	+
chr13	108418651	108418662	CGCAGCTGCTA	1181	-	chr13	108418658	108418664	TGCGTG	1069	+
chr13	108418652	108418663	AGCAGCTGCGT	1306	+	chr13	108418658	108418664	TGCGTG	1069	+
chr13	108520922	108520933	AGCAGGTGGCG	1087	+	chr13	108520929	108520935	GGCGTG	824	+
chr13	109793775	109793786	CACAGGTGCAC	1062	-	chr13	109793772	109793778	TGCGTG	1069	+
chr13	109809410	109809421	CACAGCTGGGG	1287	-	chr13	109809406	109809412	GGCGTG	824	-
chr13	110359594	110359605	ACCAGCTGCAG	964	-	chr13	110359590	110359596	AGCGTG	882	-
chr13	110521943	110521954	AGCAGCTGTTT	1166	-	chr13	110521953	110521959	TGCGTG	1069	+
chr13	110521944	110521955	AACAGCTGCTG	1569	+	chr13	110521953	110521959	TGCGTG	1069	+
chr13	110629706	110629717	CGCAGGTGCAC	946	-	chr13	110629713	110629719	TGCGTG	1069	+
chr13	110852565	110852572	CACAGGTGCAC	1062	+	chr13	110852571	110852577	TGCGTG	1069	-
chr13	110981746	110981757	CACAGGTGGGC	966	+	chr13	110981754	110981760	GGCGTG	824	+
chr13	111005771	111005782	AGCAGGTGCGT	1054	+	chr13	111005777	111005783	TGCGTG	1069	+
chr13	111106905	111106916	CGCAGCTGACC	972	+	chr13	111106903	111106909	TGCGTG	1069	-
chr13	111128101	111128112	CGCAGGTGCAC	946	+	chr13	111128099	111128105	TGCGTG	1069	-
chr13	111371749	111371760	GGCAGGTGGAC	1061	+	chr13	111371744	111371750	CGCGTG	1024	-
chr13	111464745	111464756	GGCAGGTGCTT	1059	-	chr13	111464740	111464746	TGCGTG	1069	-
chr13	111521712	111521723	CACAGCTGGGG	1287	+	chr13	111521721	111521727	GGCGTG	824	+
chr13	111606401	111606412	GGCAGGTGGCA	984	-	chr13	111606397	111606403	TGCGTG	1069	+
chr13	111728817	111728828	AGCAGCTGGGC	1298	+	chr13	111728825	111728831	GGCGTG	824	+
chr13	112250229	112250235	CGCAGCTGACA	965	-	chr13	112250236	112250242	TGCGTG	1069	+
chr13	112506858	112506869	CGCAGCTGCCC	1128	-	chr13	112506865	112506871	TGCGTG	1069	+
chr13	112506859	112506870	GGCAGCTGCGT	1279	+	chr13	112506865	112506871	TGCGTG	1069	+
chr13	112836810	112836821	CGCAGCTGGGA	1095	-	chr13	112836817	112836823	TGCGTG	1069	+
chr13	112926839	112926850	CGCAGCTGCAG	1267	-	chr13	112926846	112926852	TGCGTG	1069	+
chr13	112985174	112985185	GGCAGGTGGGG	1088	-	chr13	112985184	112985190	CGCGTG	1024	+
chr13	112987393	112987404	CACAGCTGGGC	1218	+	chr13	112987388	112987394	GGCGTG	824	-
chr13	113051079	113051090	GGCAGGTGGCA	984	+	chr13	113051088	113051094	TGCGTG	1069	-
chr13	113207985	113207996	CGCAGCTGGGA	1095	+	chr13	113207983	113207989	TGCGTG	1069	-
chr13	113398371	113398382	CGCAGCTGGAC	1144	-	chr13	113398366	113398372	TGCGTG	1069	+
chr13	113407507	113407518	CGCAGCTGTGC	984	-	chr13	113407514	113407520	TGCGTG	1069	+
chr13	113407508	113407519	CACAGCTGCGT	1226	+	chr13	113407514	113407520	TGCGTG	1069	+
chr13	113508722	113508733	AGCAGCTGCGT	1306	-	chr13	113508721	113508727	TGCGTG	1069	-
chr13	113508723	113508734	CGCAGCTGCTG	1257	+	chr13	113508721	113508727	TGCGTG	1069	-
chr13	113529403	113529414	CGCAGCTGCTG	1257	-	chr13	113529410	113529416	TGCGTG	1069	+
chr13	113529404	113529415	AGCAGCTGCGT	1306	+	chr13	113529410	113529416	TGCGTG	1069	+
chr13	113628242	113628253	CACAGGTGCAG	1131	-	chr13	113628238	113628244	AGCGTG	882	-
chr13	113672390	113672401	CACAGGTGCCA	985	+	chr13	113672399	113672405	TGCGTG	1069	-
chr13	113868192	113868203	CACAGGTGGGC	966	+	chr13	113868188	113868194	TGCGTG	1069	-
chr13	113946774	113946785	CGCAGCTGCAA	1191	+	chr13	113946772	113946778	TGCGTG	1069	-
chr13	114086947	114086958	AGCAGGTGCGT	1054	-	chr13	114086946	114086952	TGCGTG	1069	-
chr13	114159785	114159786	CGCAGCTGAAC	1042	-	chr13	114159785	114159791	GGCGTG	824	+
chr13	114307025	114307036	GACAGGTGCGT	1143	+	chr13	114307031	114307037	TGCGTG	1069	+
chr13	114323123	114323134	CACAGCTGCGT	1226	-	chr13	114323122	114323128	TGCGTG	1069	-
chr13	114323124	114323135	CGCAGCTGTGT	938	+	chr13	114323122	114323128	TGCGTG	1069	-
chr13	114504929	114504940	GACAGCTGGCG	1428	+	chr13	114504936	114504942	GGCGTG	824	+
chr13	114637201	114637212	AGCAGGTGCGT	1054	-	chr13	114637200	114637206	TGCGTG	1069	-
chr13	114780850	114780861	CACAGGTGCGT	974	+	chr13	114780856	114780862	TGCGTG	1069	+
chr13	114867959	114867970	CGCAGCTGCAC	1198	-	chr13	114867966	114867972	TGCGTG	1069	+
chr13	114883441	114883452	CACAGGTGCGT	974	-	chr13	114883440	114883446	TGCGTG	1069	-
chr14	21660500	21660511	GGCAGCTGCGT	1279	-	chr14	21660499	21660505	TGCGTG	1069	-
chr14	21660501	21660512	CGCAGCTGCCG	1197	+	chr14	21660499	21660505	TGCGTG	1069	-
chr14	22627143	22627154	AGCAGGTGCCA	1065	+	chr14	22627153	22627159	AGCGTG	882	+
chr14	23293980	23293991	CGCAGCTGCAC	1198	+	chr14	23293978	23293984	TGCGTG	1069	-
chr14	23357308	23357319	CACAGCTGATG	1217	-	chr14	23357318	23357324	GGCGTG	824	+
chr14	24007136	24007147	CACAGGTGCGT	974	+	chr14	24007142	24007148	TGCGTG	1069	+
chr14	24539588	24539599	GACAGGTGCAA	1224	-	chr14	24539598	24539604	AGCGTG	882	-
chr14	30599294	30599305	CGCAGCTGAGG	1069	+	chr14	30599292	30599298	TGCGTG	1069	-
chr14	30760657	30760668	CGCAGCTGATT	986	-	chr14	30760664	30760670	TGCGTG	1069	+
chr14	31221395	31221406	GACAGCTGGCA	1352	-	chr14	31221391	31221397	TGCGTG	1069	+
chr14	34570130	34570141	CGCAGCTGGAC	1144	+	chr14	34570128	34570134	TGCGTG	1069	-
chr14	37126061	37126072	CGCAGCTGCAC	1198	+	chr14	37126059	37126065	TGCGTG	1069	-
chr14	38677685	38677696	CACAGGTGCCC	992	-	chr14	38677680	38677686	TGCGTG	1069	+
chr14	38695810	38695821	CGCAGCTGTTA	1009	-	chr14	38695817	38695823	TGCGTG	1069	+
chr14	38695811	38695822	AACAGCTGCGT	1422	+	chr14	38695817	38695823	TGCGTG	1069	+
chr14	39306766	39306777	GGCAGCTGAGC	1169	-	chr14	39306763	39306769	AGCGTG	882	-
chr14	39867849	39867860	GGCAGCTGACA	1134	+	chr14	39867858	39867864	CGCGTG	1024	-
chr14	41818816	41818827	GACAGGTGTGC	1017	+	chr14	41818826	41818832	TGCGTG	1069	-
chr14	50470220	50470231	GGCAGCTGATA	1194	-	chr14	50470230	50470236	GGCGTG	824	-
chr14	51258511	51258522	CACAGGTGCAC	1062	+	chr14	51258519	51258525	CGCGTG	1024	-
chr14	52266689	52266700	CGCAGCTGGAG	1213	-	chr14	52266696	52266702	TGCGTG	1069	+
chr14	53740448	53740459	CACAGCTGCAC	1314	+	chr14	53740444	53740450	TGCGTG	1069	-
chr14	54416089	54416100	CACAGCTGAGC	1116	-	chr14	54416086	54416092	AGCGTG	882	-
chr14	55274374	55274385	CACAGCTGCAC	1314	+	chr14	55274370	55274376	TGCGTG	1069	-
chr14	55578248	55578255	CACAGGTGCAT	1016	-	chr14	55578257	55578263	TGCGTG	1069	+
chr14	57200236	57200247	CGCAGCTGCTC	1188	-	chr14	57200243	57200249	TGCGTG	1069	+
chr14	57200237	57200248	AGCAGCTGCGT	1306	+	chr14	57200243	57200249	TGCGTG	1069	+
chr14	57348105	57348116	GGCAGGTGCGT	1027	-	chr14	57348104	57348110	TGCGTG	1069	-
chr14	58760607	58760618	CACAGGTGCAC	1062	+	chr14	58760615	58760621	GGCGTG	824	-
chr14	58863054	58863065	CGCAGGTGCAG	1015	+	chr14	58863052	58863058	TGCGTG	1069	-
chr14	60671014	60671025	CACAGCTGGCG	1259	+	chr14	60671021	60671027	GGCGTG	824	+
chr14	60678000	60678003	AGCAGCTGAGC	1196	+	chr14	60678000	60678006	AGCGTG	882	+
chr14	60976533	60976544	AGCAGGTGCCG	1141	-	chr14	60976529	60976535	CGCGTG	1024	-
chr14	61104574	61104585	GGCAGCTGCCC	1297	+	chr14	61104584	61104590	AGCGTG	882	-
chr14	61380530	61380541	CGCAGCTGGAG	1213	-	chr14	61380537	61380543	TGCGTG	1069	+
chr14	62145933	62145944	AGCAGCTGCGT	1306	-	chr14	62145932	62145938	TGCGTG	1069	-
chr14	62145934	62145945	CGCAGCTGCTG	1257	+	chr14	62145932	62145938	TGCGTG	1069	-
chr14	64943924	64943935	CACAGCTGTGC	1100	-	chr14	64943921	64943927	TGCGTG	1069	-
chr14	64943925	64943936	CACAGCTGTGC	1100	+	chr14	64943921	64943927	TGCGTG	1069	-
chr14	65328836	65328847	AGCAGCTGCAG	1463	-	chr14	65328832	65328838	AGCGTG	882	-
chr14	65346794	65346805	GGCAGGTGCGT	1027	-	chr14	65346793	65346799	TGCGTG	1069	-
chr14	65412663	65412674	AGCAGGTGGCG	1087	+	chr14	65412670	65412676	GGCGTG	824	+
chr14	67995551	67995562	GACAGGTGCGT	1143	+	chr14	67995557	67995563	TGCGTG	1069	+
chr14	69214243	69214254	GACAGGTGCGT	1143	-	chr14	69214242	69214248	TGCGTG	1069	-
chr14	69706610	69706621	GGCAGCTGGGC	1271	-	chr14	69706607	69706613	GGCGTG	824	-
chr14	69767915	69767926	CGCAGCTGCAG	1267	-	chr14	69767922	69767928	TGCGTG	1069	+
chr14	70316881	70316892	CGCAGCTGCCG	1197	-	chr14	70316888	70316894	TGCGTG	1069	+
chr14	70316882	70316893	GGCAGCTGCGT	1279	+	chr14	70316888	70316894	TGCGTG	1069	+
chr14	70398809	70398820	AACAGGTGCGT	1170	+	chr14	70398815	70398821	TGCGTG	1069	+
chr14	70485171	70485182	GGCAGGTGCGT	1027	+	chr14	70485177	70485183	TGCGTG	1069	+
chr14	71109638	71109649	GACAGGTGCGT	1143	-	chr14	71109637	71109643	TGCGTG	1069	-
chr14	72399798	72399809	GACAGGTGCCC	1161	+	chr14	72399793	72399799	TGCGTG	1069	+
chr14	72833491	72833502	GGCAGGTGGGG	1088	-	chr14	72833487	72833493	GGCGTG	824	-
chr14	73250677	73250688	AGCAGGTGCGT	1054	-	chr14	73250676	73250682	TGCGTG	1069	-
chr14	73528412	73528423	CACAGGTGCAC	1062	+	chr14	73528420	73528426	GGCGTG	824	-
chr14	73712355	73712366	CGCAGCTGGAG	1213	-	chr14	73712362	73712368	TGCGTG	1069	+
chr14	74069859	74069870	CACAGCTGGGG	1287	+	chr14	74069869	74069875	GGCGTG	824	+
chr14	74226202	74226213	CGCAGCTGCGT	1110	-	chr14	74226201	74226207	TGCGTG	1069	-
chr14	74226203	74226214	CGCAGCTGCGG	1225	+	chr14	74226201	74226207	TGCGTG	1069	-
chr14	75018444	75018455	GACAGCTGCGT	1395	-	chr14	75018443	75018449	TGCGTG	1069	-
chr14	75018445	75018456	CGCAGCTGTCC	956	+	chr14	75018443	75018449	TGCGTG	1069	-
chr14	76043619	76043630	CACAGGTGCCC	992	+	chr14	76043629	76043635	AGCGTG	882	-
chr14	76299371	76299382	GGCAGGTGGCC	991	-	chr14	76299366	76299372	AGCGTG	882	+
chr14	76565436	76565447	CGCAGCTGCAC	1198	+	chr14	76565444	76565450	CGCGTG	1024	-
chr14	76577903	76577914	CGCAGCTGGGT	1056	-	chr14	76577910	76577916	TGCGTG	1069	+
chr14	76933384	76933395	AGCAGGTGGGC	1046	-	chr14	76933381	76933387	GGCGTG	824	-
chr14	76943303	76943314	CACAGGTGCGT	974	-	chr14	76943302	76943308	TGCGTG	1069	-
chr14	77250632	77250643	GGCAGGTGCGT	1027	-	chr14	77250631	77250637	TGCGTG	1069	-
chr14	78564911	78564922	CGCAGGTGCAA	939	-	chr14	78564918	78564924	TGCGTG	1069	+
chr14	85707559	85707570	AGCAGGTGCTG	1201	+	chr14	85707554	85707560	TGCGTG	1069	-
chr14	86787436	86787447	CGCAGCTGAGG	1069	-	chr14	86787443	86787449	TGCGTG	1069	+
chr14	88718085	88718096	CGCAGGTGCTG	1005	-	chr14	88718092	88718098	TGCGTG	1069	+
chr14	88945875	88945886	CGCAGCTGCAC	1198	-	chr14	88945884	88945890	CGCGTG	1024	+
chr14	91001339	91001350	CACAGGTGGGC	966	-	chr14	91001336	91001342	GGCGTG	824	-
chr14	91280849	91280860	CACAGGTGGGC	966	+	chr14	91280859	91280865	TGCGTG	1069	-
chr14	91375092	91375103	GGCAGGTGGGT	973	+	chr14	91375087	91375093	GGCGTG	824	+
chr14	91779957	91779968	AGCAGCTGGAG	1409	-	chr14	91779953	91779959	AGCGTG	882	-
chr14	92858269	92858280	CGCAGCTGCAG	1267	-	chr14	92858276	92858282	TGCGTG	1069	+
chr14	93035398	93035409	GGCAGCTGGCG	1312	-	chr14	93035396	93035402	GGCGTG	824	-
chr14	93158668	93158679	CACAGCTGGGC	1218	+	chr14	93158676	93158682	GGCGTG	824	+
chr14	93473578	93473589	AGCAGGTGCGT	1054	-	chr14	93473577	93473583	TGCGTG	1069	-
chr14	93649993	93650004	GGCAGGTGCCA	1038	-	chr14	93650003	93650009	GGCGTG	824	-
chr14	94423704	94423715	GGCAGGTGGGC	1019	-	chr14	94423701	94423707	GGCGTG	824	-
chr14	94437514	94437525	CACAGCTGTCA	1065	-	chr14	94437510	94437516	CGCGTG	1024	+
chr14	94437515	94437526	GACAGCTGTGG	1338	+	chr14	94437510	94437516	CGCGTG	1024	+
chr14	94483232	94483243	AACAGGTGCGT	1170	+	chr14	94483238	94483244	TGCGTG	1069	+
chr14	95011916	95011927	CACAGCTGAAA	1151	-	chr14	95011925	95011931	TGCGTG	1069	+
chr14	95127473	95127475	GGCAGCTGGAC	1313	-	chr14	95127483	95127489	TGCGTG	1069	-
chr14	95352298	95352309	CGCAGCTGCAG	1267	-	chr14	95352305	95352311	TGCGTG	1069	+
chr14	95977455	95977466	AGCAGGTGAAG	1055	-	chr14	95977465	95977471	TGCGTG	1069	+
chr14	95982745	95982756	GACAGCTGCGG	1510	-	chr14	95982755	95982761	GGCGTG	824	-
chr14	95982746	95982757	CGCAGCTGTCA	949	+	chr14	95982755	95982761	GGCGTG	824	-
chr14	96004976	96004987	CGCAGCTGGGT	1056	-	chr14	96004983	96004989	TGCGTG	1069	+
chr14	96164243	96164254	CGCAGGTGCAG	1015	+	chr14	96164241	96164247	TGCGTG	1069	-
chr14	96562343	96562354	AGCAGCTGGCG	1339	-	chr14	96562341	96562347	GGCGTG	824	-
chr14	96593504	96593515	CACAGCTGCAC	1314	-	chr14	96593501	96593507	AGCGTG	882	+
chr14	96603942	96603953	GGCAGCTGGCT	1197	+	chr14	96603937	96603943	AGCGTG	882	+
chr14	96631971	96631982	GGCAGCTGGTC	1303	-	chr14	96631981	96631987	AGCGTG	882	-
chr14	96728351	96728362	CGCAGCTGACC	972	-	chr14	96728358	96728364	TGCGTG	1069	+
chr14	97084145	97084156	GGCAGGTGCGT	1027	+	chr14	97084151	97084157	TGCGTG	1069	+
chr14	97264212	97264223	CGCAGCTGCGT	1110	-	chr14	97264211	97264217	TGCGTG	1069	-
chr14	97264213	97264224	CGCAGCTGCGA	1149	+	chr14	97264211	97264217	TGCGTG	1069	-
chr14	99714137	99714148	AACAGGTGCGT	1170	-	chr14	99714136	99714142	TGCGTG	1069	-
chr14	100036731	100036742	CGCAGGTGCTG	1005	-	chr14	100036738	100036744	TGCGTG	1069	+
chr14	100039454	100039465	GGCAGCTGCAC	1367	-	chr14	100039451	100039457	GGCGTG	824	+
chr14	101303918	101303929	CACAGCTGCAC	1314	+	chr14	101303926	101303932	AGCGTG	882	-
chr14	101507076	101507087	CACAGGTGCAC	1062	+	chr14	101507084	101507090	AGCGTG	882	-
chr14	101586775	101586786	GGCAGGTGCGT	1027	+	chr14	101586781	101586787	TGCGTG	1069	+
chr14	101591488	101591499	GGCAGCTGCGT	1279	-	chr14	101591487	101591493	TGCGTG	1069	-
chr14	101591489	101591500	CGCAGCTGCCC	1128	+	chr14	101591487	101591493	TGCGTG	1069	-
chr14	101661866	101661877	AGCAGGTGGTC	1078	-	chr14	101661861	101661867	AGCGTG	882	+
chr14	102007934	102007945	GGCAGGTGAGG	986	+	chr14	102007944	102007950	GGCGTG	824	+
chr14	102348291	102348302	GACAGGTGCGC	1189	-	chr14	102348286	102348292	TGCGTG	1069	+
chr14	102523353	102523364	CACAGGTGCAC	1062	+	chr14	102523349	102523355	TGCGTG	1069	-
chr14	102523353	102523364	CACAGGTGCAC	1062	+	chr14	102523363	102523369	CGCGTG	1024	-
chr14	102685228	102685239	CACAGGTGAAG	975	+	chr14	102685237	102685243	AGCGTG	882	+
chr14	102692962	102692973	CGCAGCTGAAG	1111	+	chr14	102692960	102692966	TGCGTG	1069	-
chr14	102975790	102975801	CGCAGGTGCAG	1015	-	chr14	102975797	102975803	TGCGTG	1069	+
chr14	103219275	103219286	AGCAGGTGGAC	1088	-	chr14	103219285	103219291	TGCGTG	1069	+
chr14	103236657	103236668	CGCAGCTGTGG	1053	-	chr14	103236664	103236670	TGCGTG	1069	+
chr14	103236658	103236669	CACAGCTGCGT	1226	+	chr14	103236664	103236670	TGCGTG	1069	+
chr14	103467149	103467160	GGCAGGTGGGA	1012	-	chr14	103467144	103467150	AGCGTG	882	-
chr14	103572457	103572468	CACAGGTGCAG	1131	+	chr14	103572453	103572459	TGCGTG	1069	-
chr14	103577327	103577338	CGCAGGTGCAC	946	-	chr14	103577324	103577330	AGCGTG	882	+
chr14	103662700	103662703	CGCAGCTGGGA	1095	-	chr14	103662699	103662705	TGCGTG	1069	+
chr14	104013339	104013350	GGCAGGTGCGT	1027	+	chr14	104013345	104013351	TGCGTG	1069	+
chr14	104577444	104577455	GGCAGGTGGGC	1019	+	chr14	104577452	104577458	GGCGTG	824	+
chr14	104609572	104609583	CGCAGCTGAAC	1042	+	chr14	104609570	104609576	TGCGTG	1069	-
chr14	104650081	104650092	AGCAGCTGCGT	1306	-	chr14	104650080	104650086	TGCGTG	1069	-
chr14	104650082	104650093	CGCAGCTGCTG	1257	+	chr14	104650080	104650086	TGCGTG	1069	-
chr14	104760826	104760837	CGCAGCTGCTT	1142	-	chr14	104760833	104760839	TGCGTG	1069	+
chr14	104760827	104760838	AGCAGCTGCGT	1306	+	chr14	104760833	104760839	TGCGTG	1069	+
chr14	104842364	104842375	CGCAGCTGCCA	1121	-	chr14	104842371	104842377	TGCGTG	1069	+
chr14	104842365	104842376	GGCAGCTGCGT	1279	+	chr14	104842371	104842377	TGCGTG	1069	+
chr14	104977749	104977760	CGCAGCTGGGG	1171	+	chr14	104977747	104977753	TGCGTG	1069	-
chr14	105154719	105154730	CGCAGCTGGCC	1074	+	chr14	105154717	105154723	TGCGTG	1069	-
chr14	105168004	105168015	CGCAGCTGACG	1041	-	chr14	105168011	105168017	TGCGTG	1069	+
chr14	105631691	105631702	CGCAGCTGGGA	1095	+	chr14	105631689	105631695	TGCGTG	1069	-
chr14	105643102	105643113	CGCAGCTGTGT	938	-	chr14	105643109	105643115	TGCGTG	1069	+
chr14	105643103	105643114	CACAGCTGCGT	1226	+	chr14	105643109	105643115	TGCGTG	1069	+
chr14	105757025	105757036	GGCAGGTGGAG	1130	-	chr14	105757021	105757027	AGCGTG	882	-
chr14	105781356	105781367	CGCAGCTGGGG	1171	-	chr14	105781363	105781369	TGCGTG	1069	+
chr14	105800242	105800253	GGCAGGTGCGT	1027	-	chr14	105800241	105800247	TGCGTG	1069	-
chr14	105929661	105929672	AGCAGGTGGGC	1046	+	chr14	105929669	105929675	GGCGTG	824	+
chr14	105940217	105940228	CGCAGCTGGTC	1134	+	chr14	105940215	105940221	TGCGTG	1069	-
chr14	105970132	105970143	CGCAGCTGGGT	1056	+	chr14	105970130	105970136	TGCGTG	1069	-
chr14	106004099	106004110	CACAGGTGCGT	974	+	chr14	106004105	106004111	TGCGTG	1069	+
chr14	106039981	106039992	AGCAGGTGAGC	944	-	chr14	106039978	106039984	AGCGTG	882	-
chr14	106114724	106114735	AGCAGCTGACG	1237	-	chr14	106114719	106114725	GGCGTG	824	-
chr14	106164535	106164546	AGCAGGTGAGC	944	+	chr14	106164543	106164549	AGCGTG	882	+
chr14	106321641	106321652	GGCAGGTGAAC	959	+	chr14	106321636	106321642	CGCGTG	1024	-
chr15	20456759	20456770	AACAGCTGCAC	1510	-	chr15	20456756	20456762	TGCGTG	1069	+
chr15	20559302	20559313	AACAGCTGCGT	1422	-	chr15	20559301	20559307	TGCGTG	1069	-
chr15	20559303	20559314	CGCAGCTGTTT	970	+	chr15	20559301	20559307	TGCGTG	1069	-
chr15	21968218	21968229	GACAGGTGGTC	1167	+	chr15	21968228	21968234	GGCGTG	824	-
chr15	22096590	22096601	CACAGCTGCAC	1314	-	chr15	22096587	22096593	TGCGTG	1069	+
chr15	22859326	22859337	CGCAGCTGCCT	1082	-	chr15	22859333	22859339	TGCGTG	1069	+
chr15	22859327	22859338	GGCAGCTGCGT	1279	+	chr15	22859333	22859339	TGCGTG	1069	+
chr15	22928201	22928212	CACAGGTGCCA	985	+	chr15	22928210	22928216	AGCGTG	882	-
chr15	22970810	22970821	AGCAGCTGCAC	1394	-	chr15	22970807	22970813	TGCGTG	1069	+
chr15	23096823	23096834	GGCAGCTGCGT	1279	-	chr15	23096822	23096828	TGCGTG	1069	-
chr15	23096824	23096835	CGCAGCTGCCT	1082	+	chr15	23096822	23096828	TGCGTG	1069	-
chr15	25235881	25235892	GGCAGGTGCAT	1069	+	chr15	25235876	25235882	AGCGTG	882	+
chr15	25304962	25304973	CACAGCTGCCA	1237	-	chr15	25304958	25304964	GGCGTG	824	+
chr15	25304963	25304974	GGCAGCTGTGG	1222	+	chr15	25304958	25304964	GGCGTG	824	+
chr15	25881085	25881095	CACAGGTGCCA	985	-	chr15	25881094	25881100	TGCGTG	1069	+
chr15	26056977	26056988	GACAGGTGCGT	1143	-	chr15	26056976	26056982	TGCGTG	1069	-
chr15	27274380	27274391	AGCAGCTGGCA	1263	+	chr15	27274389	27274395	TGCGTG	1069	-
chr15	27495151	27495162	CACAGGTGGGA	959	+	chr15	27495147	27495153	TGCGTG	1069	-
chr15	27917074	27917085	AGCAGCTGAAG	1307	-	chr15	27917069	27917075	GGCGTG	824	-
chr15	28500075	28500086	GGCAGGTGCGT	1027	-	chr15	28500074	28500080	TGCGTG	1069	-
chr15	29725004	29725015	CACAGCTGCGT	1226	-	chr15	29725003	29725009	TGCGTG	1069	-
chr15	29725005	29725016	CGCAGCTGTGA	977	+	chr15	29725003	29725009	TGCGTG	1069	-
chr15	29967478	29967489	AGCAGCTGCCA	1317	-	chr15	29967474	29967480	AGCGTG	882	+
chr15	29967479	29967490	GGCAGCTGCTG	1426	+	chr15	29967474	29967480	AGCGTG	882	+
chr15	31548699	31548710	GGCAGCTGGCA	1236	-	chr15	31548695	31548701	GGCGTG	824	+
chr15	31604131	31604142	CGCAGCTGCAG	1267	-	chr15	31604138	31604144	TGCGTG	1069	+
chr15	31604892	31604903	GGCAGCTGGGC	1271	-	chr15	31604889	31604895	GGCGTG	824	-
chr15	31674167	31674178	CACAGCTGCGT	1226	-	chr15	31674166	31674172	TGCGTG	1069	-
chr15	31674168	31674179	CGCAGCTGTGG	1053	+	chr15	31674166	31674172	TGCGTG	1069	-
chr15	31776123	31776134	CGCAGCTGGTG	1203	-	chr15	31776130	31776136	TGCGTG	1069	+
chr15	35280976	35280987	CGCAGCTGGCA	1067	-	chr15	35280972	35280978	GGCGTG	824	+
chr15	37176104	37176115	CGCAGCTGCAA	1191	+	chr15	37176102	37176108	TGCGTG	1069	-
chr15	37396918	37396929	CGCAGCTGGAC	1144	-	chr15	37396925	37396931	TGCGTG	1069	+
chr15	38197885	38197896	CACAGGTGCAC	1062	-	chr15	38197894	38197900	TGCGTG	1069	+
chr15	38546266	38546277	CGCAGCTGTCA	949	-	chr15	38546273	38546279	TGCGTG	1069	+
chr15	38546267	38546278	GACAGCTGCGT	1395	+	chr15	38546273	38546279	TGCGTG	1069	+
chr15	39132630	39132641	CGCAGCTGGAG	1213	-	chr15	39132637	39132643	TGCGTG	1069	+
chr15	39383890	39383901	AGCAGCTGGCG	1339	-	chr15	39383888	39383894	GGCGTG	824	-
chr15	40646001	40646012	AGCAGCTGCGT	1306	-	chr15	40646000	40646006	TGCGTG	1069	-
chr15	40646002	40646013	CGCAGCTGCTC	1188	+	chr15	40646000	40646006	TGCGTG	1069	-
chr15	40719591	40719602	AGCAGCTGCGT	1306	-	chr15	40719590	40719596	TGCGTG	1069	-
chr15	40719592	40719603	CGCAGCTGCTT	1142	+	chr15	40719590	40719596	TGCGTG	1069	-
chr15	40721706	40721717	GACAGGTGGGC	1135	-	chr15	40721703	40721709	GGCGTG	824	-
chr15	41198486	41198497	CGCAGCTGCTC	1188	-	chr15	41198493	41198499	TGCGTG	1069	+
chr15	41198487	41198498	AGCAGCTGCGT	1306	+	chr15	41198493	41198499	TGCGTG	1069	+
chr15	41204759	41204770	GGCAGCTGCAG	1436	+	chr15	41204754	41204760	GGCGTG	824	+
chr15	41278348	41278359	CGCAGCTGTAA	1019	-	chr15	41278355	41278361	TGCGTG	1069	+
chr15	41447306	41447317	GACAGGTGGGG	1204	-	chr15	41447302	41447308	GGCGTG	824	-
chr15	41804931	41804942	CACAGCTGCAC	1314	+	chr15	41804939	41804945	GGCGTG	824	-
chr15	42193240	42193243	CGCAGCTGGTG	1203	-	chr15	42193239	42193245	TGCGTG	1069	+
chr15	42211632	42211643	AGCAGCTGATG	1297	-	chr15	42211642	42211648	TGCGTG	1069	+
chr15	43093496	43093507	GGCAGCTGCGT	1279	-	chr15	43093495	43093501	TGCGTG	1069	-
chr15	43093497	43093508	CGCAGCTGCCG	1197	+	chr15	43093495	43093501	TGCGTG	1069	-
chr15	43566660	43566671	CGCAGCTGCTT	1142	-	chr15	43566667	43566673	TGCGTG	1069	+
chr15	43566661	43566672	AGCAGCTGCGT	1306	+	chr15	43566667	43566673	TGCGTG	1069	+
chr15	44064119	44064130	CGCAGCTGAGC	1000	+	chr15	44064117	44064123	TGCGTG	1069	-
chr15	44544871	44544882	CGCAGCTGGAG	1213	+	chr15	44544869	44544875	TGCGTG	1069	-
chr15	45147118	45147129	CGCAGCTGGTG	1203	-	chr15	45147125	45147131	TGCGTG	1069	+
chr15	45175326	45175337	CGCAGCTGGAG	1213	-	chr15	45175333	45175339	TGCGTG	1069	+
chr15	45326450	45326461	CGCAGCTGGTG	1203	+	chr15	45326448	45326454	TGCGTG	1069	-
chr15	46658035	46658046	GGCAGCTGAAG	1280	-	chr15	46658030	46658036	GGCGTG	824	-
chr15	47875974	47875985	CACAGCTGTCA	1065	-	chr15	47875970	47875976	AGCGTG	882	+
chr15	47875975	47875986	GACAGCTGTGA	1262	+	chr15	47875970	47875976	AGCGTG	882	+
chr15	50428973	50428975	AGCAGCTGAAC	1238	+	chr15	50428968	50428974	TGCGTG	1069	-
chr15	51058569	51058580	GACAGGTGCGT	1143	-	chr15	51058568	51058574	TGCGTG	1069	-
chr15	51685794	51685805	GACAGCTGCGT	1395	-	chr15	51685793	51685799	TGCGTG	1069	-
chr15	52403105	52403116	CGCAGCTGAAG	1111	+	chr15	52403103	52403109	TGCGTG	1069	-
chr15	55132987	55132998	CACAGCTGTGT	1054	-	chr15	55132996	55133002	TGCGTG	1069	+
chr15	55132988	55132999	CACAGCTGTGC	1100	+	chr15	55132996	55133002	TGCGTG	1069	+
chr15	56312165	56312176	GGCAGGTGCAA	1108	+	chr15	56312175	56312181	AGCGTG	882	+
chr15	57233084	57233095	AACAGGTGTGC	1044	+	chr15	57233092	57233098	TGCGTG	1069	+
chr15	57801506	57801517	AACAGCTGAGG	1381	-	chr15	57801502	57801508	GGCGTG	824	-
chr15	57846753	57846764	AGCAGGTGGCA	1011	-	chr15	57846763	57846769	TGCGTG	1069	+
chr15	58741384	58741395	AGCAGCTGAGC	1196	-	chr15	58741381	58741387	AGCGTG	882	-
chr15	58833544	58833555	GGCAGCTGCAC	1367	+	chr15	58833552	58833558	TGCGTG	1069	-
chr15	59499028	59499039	GGCAGGTGCGC	1073	-	chr15	59499025	59499031	CGCGTG	1024	-
chr15	59499570	59499581	AGCAGGTGCAC	1142	+	chr15	59499578	59499584	GGCGTG	824	-
chr15	60297594	60297605	GGCAGGTGCGT	1027	-	chr15	60297593	60297599	TGCGTG	1069	-
chr15	61901673	61901684	CGCAGCTGAAA	1035	-	chr15	61901680	61901686	TGCGTG	1069	+
chr15	62535393	62535404	GGCAGCTGAGC	1169	-	chr15	62535403	62535409	GGCGTG	824	-
chr15	62547317	62547328	GGCAGGTGCAC	1115	-	chr15	62547314	62547320	CGCGTG	1024	+
chr15	62749939	62749950	CGCAGGTGCAG	1015	-	chr15	62749946	62749952	TGCGTG	1069	+
chr15	62934000	62934002	CGCAGCTGGTA	1127	+	chr15	62933989	62933995	TGCGTG	1069	-
chr15	63193425	63193436	AGCAGGTGCGT	1054	+	chr15	63193431	63193437	TGCGTG	1069	+
chr15	63637747	63637758	CGCAGCTGCAC	1198	-	chr15	63637754	63637760	TGCGTG	1069	+
chr15	63731969	63731980	CGCAGCTGGTT	1088	-	chr15	63731976	63731982	TGCGTG	1069	+
chr15	63797315	63797326	CGCAGCTGGCC	1074	-	chr15	63797322	63797328	TGCGTG	1069	+
chr15	64469490	64469501	CGCAGCTGTGA	977	-	chr15	64469497	64469503	TGCGTG	1069	+
chr15	64469491	64469502	CACAGCTGCGT	1226	+	chr15	64469497	64469503	TGCGTG	1069	+
chr15	65380890	65380901	GGCAGCTGGCT	1197	-	chr15	65380900	65380906	TGCGTG	1069	-
chr15	66209243	66209250	GGCAGCTGCAT	1321	+	chr15	66209253	66209259	TGCGTG	1069	+
chr15	66274446	66274457	CGCAGCTGCAC	1198	-	chr15	66274443	66274449	GGCGTG	824	+
chr15	67397269	67397280	CGCAGCTGCAC	1198	-	chr15	67397276	67397282	TGCGTG	1069	+
chr15	67468480	67468491	CACAGCTGGCG	1259	+	chr15	67468487	67468493	GGCGTG	824	+
chr15	68489506	68489517	GGCAGCTGGAG	1382	-	chr15	68489502	68489508	AGCGTG	882	-
chr15	68703354	68703365	CGCAGCTGCCC	1128	-	chr15	68703361	68703367	TGCGTG	1069	+
chr15	68703355	68703366	GGCAGCTGCGT	1279	+	chr15	68703361	68703367	TGCGTG	1069	+
chr15	68999456	68999467	GGCAGCTGGGC	1271	-	chr15	68999453	68999459	GGCGTG	824	-
chr15	69167164	69167175	CGCAGCTGTTC	1016	-	chr15	69167171	69167177	TGCGTG	1069	+
chr15	69167165	69167176	AACAGCTGCGT	1422	+	chr15	69167171	69167177	TGCGTG	1069	+
chr15	69677102	69677113	CGCAGCTGGTG	1203	-	chr15	69677109	69677115	TGCGTG	1069	+
chr15	70162774	70162785	GGCAGCTGAAC	1211	+	chr15	70162784	70162790	TGCGTG	1069	-
chr15	70327202	70327213	GGCAGCTGGCA	1236	-	chr15	70327197	70327203	AGCGTG	882	-
chr15	70542113	70542124	CGCAGCTGGTC	1134	-	chr15	70542120	70542126	TGCGTG	1069	+
chr15	70647477	70647488	GGCAGCTGATG	1270	+	chr15	70647472	70647478	TGCGTG	1069	+
chr15	70707858	70707869	GGCAGCTGGCG	1312	-	chr15	70707856	70707862	GGCGTG	824	-
chr15	70727522	70727533	CGCAGCTGGGC	1102	-	chr15	70727529	70727535	TGCGTG	1069	+
chr15	70852425	70852436	GGCAGGTGAGG	986	+	chr15	70852420	70852426	GGCGTG	824	+
chr15	72045124	72045135	CGCAGCTGAAG	1111	-	chr15	72045131	72045137	TGCGTG	1069	+
chr15	72486287	72486298	CGCAGGTGCAC	946	+	chr15	72486285	72486291	TGCGTG	1069	-
chr15	72511381	72511392	AGCAGCTGCAC	1394	-	chr15	72511378	72511384	TGCGTG	1069	+
chr15	72523516	72523527	AGCAGCTGCAC	1394	-	chr15	72523513	72523519	CGCGTG	1024	+
chr15	72597908	72597919	AGCAGGTGAGC	944	-	chr15	72597905	72597911	AGCGTG	882	-
chr15	73733425	73733432	CGCAGCTGGCA	1067	+	chr15	73733419	73733425	TGCGTG	1069	-
chr15	74477186	74477197	CACAGGTGGGC	966	+	chr15	74477182	74477188	TGCGTG	1069	-
chr15	74693345	74693356	GGCAGGTGCGT	1027	+	chr15	74693351	74693357	TGCGTG	1069	+
chr15	75091983	75091994	AGCAGCTGCTC	1384	-	chr15	75091993	75091999	TGCGTG	1069	+
chr15	75091984	75091995	AGCAGCTGCTG	1453	+	chr15	75091993	75091999	TGCGTG	1069	+
chr15	76634479	76634490	CACAGGTGGGG	1035	-	chr15	76634475	76634481	GGCGTG	824	-
chr15	77116402	77116413	CGCAGCTGTAA	1019	+	chr15	77116400	77116406	TGCGTG	1069	-
chr15	77842117	77842128	CGCAGCTGGGT	1056	+	chr15	77842115	77842121	TGCGTG	1069	-
chr15	78012703	78012714	GGCAGGTGCGT	1027	-	chr15	78012702	78012708	TGCGTG	1069	-
chr15	78252017	78252028	CACAGCTGCGT	1226	-	chr15	78252016	78252022	TGCGTG	1069	-
chr15	78252018	78252029	CGCAGCTGTGG	1053	+	chr15	78252016	78252022	TGCGTG	1069	-
chr15	78535536	78535547	CGCAGCTGAGG	1069	+	chr15	78535534	78535540	TGCGTG	1069	-
chr15	78544583	78544594	AGCAGGTGCGT	1054	-	chr15	78544582	78544588	TGCGTG	1069	-
chr15	78918581	78918592	GACAGGTGCAG	1300	-	chr15	78918576	78918582	GGCGTG	824	-
chr15	78975405	78975416	CGCAGCTGCTG	1257	-	chr15	78975412	78975418	TGCGTG	1069	+
chr15	78975406	78975417	AGCAGCTGCGT	1306	+	chr15	78975412	78975418	TGCGTG	1069	+
chr15	79229975	79229986	CGCAGCTGCAT	1152	-	chr15	79229982	79229988	TGCGTG	1069	+
chr15	79588566	79588577	CGCAGCTGGTA	1127	-	chr15	79588573	79588579	TGCGTG	1069	+
chr15	79711790	79711801	CGCAGCTGGCC	1074	-	chr15	79711797	79711803	TGCGTG	1069	+
chr15	83350193	83350204	AACAGCTGCCC	1440	-	chr15	83350188	83350194	GGCGTG	824	+
chr15	83520938	83520949	CGCAGCTGAAG	1111	-	chr15	83520945	83520951	TGCGTG	1069	+
chr15	83957528	83957539	GACAGCTGCGT	1395	-	chr15	83957527	83957533	TGCGTG	1069	-
chr15	85454333	85454344	AGCAGCTGCGT	1306	-	chr15	85454332	85454338	TGCGTG	1069	-
chr15	85454334	85454345	CGCAGCTGCTG	1257	+	chr15	85454332	85454338	TGCGTG	1069	-
chr15	85470246	85470257	AACAGCTGGCC	1386	-	chr15	85470256	85470262	TGCGTG	1069	+
chr15	88748027	88748038	AGCAGGTGGCA	1011	-	chr15	88748023	88748029	GGCGTG	824	+
chr15	89424715	89424726	CGCAGGTGCAC	946	+	chr15	89424723	89424729	CGCGTG	1024	-
chr15	89974397	89974408	GACAGGTGTGC	1017	-	chr15	89974394	89974400	TGCGTG	1069	-
chr15	89987779	89987790	GGCAGCTGGTG	1372	-	chr15	89987789	89987795	GGCGTG	824	-
chr15	90598865	90598867	CGCAGCTGTCC	956	-	chr15	90598863	90598869	TGCGTG	1069	+
chr15	90598865	90598868	GACAGCTGCGT	1395	+	chr15	90598863	90598869	TGCGTG	1069	+
chr15	91361279	91361290	CGCAGCTGGGA	1095	+	chr15	91361277	91361283	TGCGTG	1069	-
chr15	91493009	91493020	GGCAGCTGCTG	1426	-	chr15	91493019	91493025	GGCGTG	824	-
chr15	91493010	91493021	AGCAGCTGCCA	1317	+	chr15	91493019	91493025	GGCGTG	824	-
chr15	92313288	92313299	AACAGCTGGCG	1455	-	chr15	92313286	92313292	GGCGTG	824	-
chr15	92397588	92397595	GGCAGGTGGGC	1019	+	chr15	92397596	92397602	GGCGTG	824	+
chr15	92487696	92487707	AGCAGCTGCAG	1463	+	chr15	92487705	92487711	AGCGTG	882	+
chr15	93152547	93152558	CGCAGCTGAAC	1042	+	chr15	93152545	93152551	TGCGTG	1069	-
chr15	93198445	93198456	CACAGGTGCCC	992	-	chr15	93198454	93198460	TGCGTG	1069	+
chr15	98549600	98549611	CGCAGCTGGGT	1056	+	chr15	98549598	98549604	TGCGTG	1069	-
chr15	98987815	98987826	GACAGGTGAGC	1033	-	chr15	98987812	98987818	AGCGTG	882	-
chr15	99465799	99465810	GGCAGGTGGCG	1060	+	chr15	99465806	99465812	GGCGTG	824	+
chr15	99548669	99548680	CGCAGCTGGGC	1102	+	chr15	99548667	99548673	TGCGTG	1069	-
chr15	99572577	99572588	CGCAGCTGCAT	1152	-	chr15	99572584	99572590	TGCGTG	1069	+
chr15	99988069	99988080	CGCAGCTGCAG	1267	-	chr15	99988076	99988082	TGCGTG	1069	+
chr15	100293824	100293835	CGCAGCTGATG	1101	+	chr15	100293822	100293828	TGCGTG	1069	-
chr15	100855379	100855390	GGCAGGTGGGC	1019	+	chr15	100855374	100855380	AGCGTG	882	+
chr15	100875779	100875790	GGCAGGTGCGT	1027	+	chr15	100875785	100875791	TGCGTG	1069	+
chr15	101257936	101257947	CGCAGCTGGAG	1213	+	chr15	101257934	101257940	TGCGTG	1069	-
chr15	101562616	101562627	CGCAGCTGAGC	1000	-	chr15	101562611	101562617	TGCGTG	1069	+
chr15	101694025	101694036	CACAGGTGCGT	974	-	chr15	101694024	101694030	TGCGTG	1069	-
chr15	101720605	101720606	GGCAGGTGCAC	1115	+	chr15	101720603	101720609	TGCGTG	1069	-
chr15	101855230	101855241	AGCAGGTGAGG	1013	-	chr15	101855226	101855232	GGCGTG	824	-
chr15	101991836	101991847	CGCAGCTGCAG	1267	+	chr15	101991845	101991851	AGCGTG	882	+
chr15	102184178	102184189	CGCAGCTGGAA	1137	+	chr15	102184176	102184182	TGCGTG	1069	-
chr16	230836	230847	CGCAGCTGGCA	1067	-	chr16	230832	230838	CGCGTG	1024	+
chr16	462125	462136	CGCAGGTGGTG	951	+	chr16	462123	462129	TGCGTG	1069	-
chr16	650930	650941	CGCAGCTGCCA	1121	-	chr16	650937	650943	TGCGTG	1069	+
chr16	650931	650942	GGCAGCTGCGT	1279	+	chr16	650937	650943	TGCGTG	1069	+
chr16	672894	672905	CGCAGCTGAGG	1069	+	chr16	672892	672898	TGCGTG	1069	-
chr16	678018	678029	CGCAGCTGGCG	1143	-	chr16	678016	678022	GGCGTG	824	-
chr16	682625	682636	CGCAGCTGTGC	984	-	chr16	682632	682638	TGCGTG	1069	+
chr16	682626	682637	CACAGCTGCGT	1226	+	chr16	682632	682638	TGCGTG	1069	+
chr16	756336	756347	AGCAGGTGCGC	1100	-	chr16	756346	756352	TGCGTG	1069	+
chr16	929880	929891	GGCAGGTGGGC	1019	-	chr16	929890	929896	AGCGTG	882	-
chr16	938561	938572	CGCAGCTGCTT	1142	-	chr16	938568	938574	TGCGTG	1069	+
chr16	938562	938573	AGCAGCTGCGT	1306	+	chr16	938568	938574	TGCGTG	1069	+
chr16	963090	963101	CGCAGCTGCAC	1198	+	chr16	963098	963104	CGCGTG	1024	-
chr16	1026771	1026782	GACAGGTGCAC	1231	-	chr16	1026768	1026774	GGCGTG	824	+
chr16	1059499	1059510	AGCAGGTGCTC	1132	+	chr16	1059494	1059500	TGCGTG	1069	-
chr16	1113935	1113946	CACAGGTGGGG	1035	-	chr16	1113931	1113937	GGCGTG	824	-
chr16	1116448	1116459	CGCAGCTGCAG	1267	-	chr16	1116455	1116461	TGCGTG	1069	+
chr16	1124047	1124058	GACAGGTGGCG	1176	+	chr16	1124054	1124060	GGCGTG	824	+
chr16	1257855	1257866	CACAGGTGCGT	974	+	chr16	1257861	1257867	TGCGTG	1069	+
chr16	1258093	1258104	GGCAGCTGTGC	1153	-	chr16	1258103	1258109	GGCGTG	824	-
chr16	1258094	1258105	CACAGCTGCCA	1237	+	chr16	1258103	1258109	GGCGTG	824	-
chr16	1321488	1321499	AGCAGGTGGCG	1087	+	chr16	1321495	1321501	GGCGTG	824	+
chr16	1351290	1351301	GGCAGGTGCGT	1027	-	chr16	1351289	1351295	TGCGTG	1069	-
chr16	1369301	1369312	AGCAGCTGCGT	1306	-	chr16	1369300	1369306	TGCGTG	1069	-
chr16	1369302	1369313	CGCAGCTGCTG	1257	+	chr16	1369300	1369306	TGCGTG	1069	-
chr16	1496293	1496304	CGCAGGTGCCG	945	+	chr16	1496291	1496297	TGCGTG	1069	-
chr16	1532079	1532090	CGCAGCTGAAT	996	+	chr16	1532077	1532083	TGCGTG	1069	-
chr16	1575953	1575964	CGCAGGTGCAC	946	+	chr16	1575961	1575967	CGCGTG	1024	-
chr16	1581717	1581728	GACAGCTGAGG	1354	+	chr16	1581712	1581718	GGCGTG	824	+
chr16	1591436	1591447	GGCAGCTGAGC	1169	+	chr16	1591446	1591452	TGCGTG	1069	-
chr16	1804391	1804402	CGCAGCTGATC	1032	+	chr16	1804389	1804395	TGCGTG	1069	-
chr16	1813989	1814000	GGCAGGTGGGG	1088	-	chr16	1813984	1813990	GGCGTG	824	-
chr16	1816479	1816490	GGCAGGTGCGT	1027	+	chr16	1816485	1816491	TGCGTG	1069	+
chr16	1869109	1869120	CACAGGTGCGT	974	-	chr16	1869108	1869114	TGCGTG	1069	-
chr16	1871269	1871280	CGCAGCTGGAC	1144	-	chr16	1871276	1871282	TGCGTG	1069	+
chr16	1979458	1979469	GGCAGCTGCGT	1279	-	chr16	1979457	1979463	TGCGTG	1069	-
chr16	1979459	1979470	CGCAGCTGCCC	1128	+	chr16	1979457	1979463	TGCGTG	1069	-
chr16	1990340	1990351	GACAGCTGCGT	1395	-	chr16	1990339	1990345	TGCGTG	1069	-
chr16	1990341	1990352	CGCAGCTGTCC	956	+	chr16	1990339	1990345	TGCGTG	1069	-
chr16	2077582	2077593	CACAGCTGGGC	1218	+	chr16	2077590	2077596	GGCGTG	824	+
chr16	2083374	2083385	GGCAGGTGGCG	1060	-	chr16	2083372	2083378	GGCGTG	824	-
chr16	2353864	2353875	CGCAGGTGCTG	1005	+	chr16	2353862	2353868	TGCGTG	1069	-
chr16	2369750	2369761	AACAGCTGGCG	1455	+	chr16	2369757	2369763	GGCGTG	824	+
chr16	2376380	2376391	CGCAGCTGACC	972	+	chr16	2376378	2376384	TGCGTG	1069	-
chr16	2390685	2390688	CGCAGCTGTCA	949	-	chr16	2390684	2390690	TGCGTG	1069	+
chr16	2390685	2390689	GACAGCTGCGT	1395	+	chr16	2390684	2390690	TGCGTG	1069	+
chr16	2582598	2582609	CACAGGTGGAT	962	+	chr16	2582594	2582600	TGCGTG	1069	-
chr16	2775723	2775734	GGCAGGTGGAG	1130	-	chr16	2775733	2775739	AGCGTG	882	-
chr16	3627240	3627244	CGCAGCTGGAG	1213	-	chr16	3627240	3627246	TGCGTG	1069	+
chr16	3765024	3765035	GGCAGGTGCCC	1045	-	chr16	3765034	3765040	TGCGTG	1069	-
chr16	4040712	4040723	CGCAGCTGCAG	1267	+	chr16	4040710	4040716	TGCGTG	1069	-
chr16	4136455	4136466	CGCAGCTGGCA	1067	+	chr16	4136451	4136457	CGCGTG	1024	-
chr16	4239098	4239109	CGCAGCTGCCT	1082	-	chr16	4239105	4239111	TGCGTG	1069	+
chr16	4239099	4239110	GGCAGCTGCGT	1279	+	chr16	4239105	4239111	TGCGTG	1069	+
chr16	4659456	4659467	CGCAGCTGCCC	1128	-	chr16	4659463	4659469	TGCGTG	1069	+
chr16	4659457	4659468	GGCAGCTGCGT	1279	+	chr16	4659463	4659469	TGCGTG	1069	+
chr16	4701280	4701291	AGCAGGTGCCA	1065	-	chr16	4701290	4701296	TGCGTG	1069	+
chr16	4704733	4704744	GACAGGTGCTC	1221	+	chr16	4704728	4704734	CGCGTG	1024	+
chr16	4744183	4744194	AGCAGCTGCAC	1394	+	chr16	4744191	4744197	GGCGTG	824	-
chr16	4757132	4757143	CGCAGCTGCCG	1197	-	chr16	4757139	4757145	TGCGTG	1069	+
chr16	4757133	4757144	GGCAGCTGCGT	1279	+	chr16	4757139	4757145	TGCGTG	1069	+
chr16	4862066	4862077	GACAGGTGCAG	1300	+	chr16	4862076	4862082	GGCGTG	824	+
chr16	4935719	4935730	CGCAGCTGCAG	1267	+	chr16	4935717	4935723	TGCGTG	1069	-
chr16	4981638	4981649	AGCAGCTGCAC	1394	+	chr16	4981646	4981652	AGCGTG	882	-
chr16	5286130	5286141	CACAGCTGACA	1081	+	chr16	5286126	5286132	TGCGTG	1069	-
chr16	6649757	6649768	AGCAGGTGCGT	1054	+	chr16	6649763	6649769	TGCGTG	1069	+
chr16	8986801	8986812	CGCAGCTGGCA	1067	+	chr16	8986799	8986805	TGCGTG	1069	-
chr16	10134621	10134632	CGCAGCTGCGT	1110	-	chr16	10134620	10134626	TGCGTG	1069	-
chr16	10134622	10134633	CGCAGCTGCGC	1156	+	chr16	10134620	10134626	TGCGTG	1069	-
chr16	10335281	10335292	CACAGGTGGCG	1007	+	chr16	10335288	10335294	GGCGTG	824	+
chr16	10721569	10721580	AGCAGCTGCAG	1463	+	chr16	10721578	10721584	AGCGTG	882	+
chr16	10778550	10778561	GGCAGCTGGAC	1313	-	chr16	10778545	10778551	AGCGTG	882	+
chr16	10873429	10873435	CGCAGCTGGTG	1203	-	chr16	10873436	10873442	TGCGTG	1069	+
chr16	11259945	11259956	CACAGCTGGCA	1183	+	chr16	11259954	11259960	AGCGTG	882	-
chr16	11427717	11427728	CGCAGGTGCTG	1005	+	chr16	11427715	11427721	TGCGTG	1069	-
chr16	11593299	11593310	AGCAGGTGGCA	1011	-	chr16	11593295	11593301	AGCGTG	882	+
chr16	12169512	12169523	CGCAGCTGGAA	1137	-	chr16	12169519	12169525	TGCGTG	1069	+
chr16	12303491	12303502	CGCAGCTGGTG	1203	-	chr16	12303498	12303504	TGCGTG	1069	+
chr16	12484685	12484696	CGCAGCTGAGT	954	+	chr16	12484683	12484689	TGCGTG	1069	-
chr16	12647570	12647581	CGCAGCTGGGA	1095	+	chr16	12647568	12647574	TGCGTG	1069	-
chr16	12766944	12766955	GACAGATGCAG	964	+	chr16	12766939	12766945	GGCGTG	824	+
chr16	12781864	12781875	AGCAGGTGCCA	1065	+	chr16	12781873	12781879	TGCGTG	1069	-
chr16	14520048	14520059	CACAGGTGCGT	974	-	chr16	14520047	14520053	TGCGTG	1069	-
chr16	15814689	15814700	GACAGGTGCGT	1143	-	chr16	15814688	15814694	TGCGTG	1069	-
chr16	15835531	15835542	CGCAGGTGGTG	951	+	chr16	15835529	15835535	TGCGTG	1069	-
chr16	15951569	15951580	CGCAGCTGGCG	1143	-	chr16	15951576	15951582	TGCGTG	1069	+
chr16	19135066	19135077	CGCAGCTGCAG	1267	+	chr16	19135064	19135070	TGCGTG	1069	-
chr16	19188640	19188651	CACAGCTGTTC	1132	-	chr16	19188649	19188655	TGCGTG	1069	+
chr16	19188641	19188652	AACAGCTGTGC	1296	+	chr16	19188649	19188655	TGCGTG	1069	+
chr16	19910526	19910537	GGCAGCTGCAG	1436	+	chr16	19910535	19910541	AGCGTG	882	+
chr16	20186967	20186978	CGCAGCTGCAT	1152	+	chr16	20186965	20186971	TGCGTG	1069	-
chr16	22262638	22262649	AGCAGGTGCGT	1054	+	chr16	22262644	22262650	TGCGTG	1069	+
chr16	22277040	22277051	GGCAGCTGTGC	1153	-	chr16	22277037	22277043	TGCGTG	1069	-
chr16	22277041	22277052	CACAGCTGCCT	1198	+	chr16	22277037	22277043	TGCGTG	1069	-
chr16	22284702	22284713	CACAGGTGGGC	966	+	chr16	22284710	22284716	GGCGTG	824	+
chr16	22694648	22694659	CACAGGTGCAC	1062	+	chr16	22694656	22694662	GGCGTG	824	-
chr16	22924164	22924175	CACAGGTGGGC	966	+	chr16	22924172	22924178	GGCGTG	824	+
chr16	24682075	24682086	AGCAGCTGATG	1297	-	chr16	24682071	24682077	TGCGTG	1069	-
chr16	25074658	25074669	AGCAGCTGCGT	1306	-	chr16	25074657	25074663	TGCGTG	1069	-
chr16	25074659	25074670	CGCAGCTGCTG	1257	+	chr16	25074657	25074663	TGCGTG	1069	-
chr16	26499920	26499922	CGCAGCTGAGT	954	-	chr16	26499918	26499924	TGCGTG	1069	+
chr16	27225502	27225513	GGCAGCTGGAG	1382	+	chr16	27225511	27225517	AGCGTG	882	+
chr16	27225843	27225854	GGCAGGTGGCA	984	-	chr16	27225853	27225859	AGCGTG	882	-
chr16	27413620	27413631	CACAGCTGCGT	1226	-	chr16	27413619	27413625	TGCGTG	1069	-
chr16	27413621	27413632	CGCAGCTGTGT	938	+	chr16	27413619	27413625	TGCGTG	1069	-
chr16	28085181	28085192	GGCAGGTGCGT	1027	-	chr16	28085180	28085186	TGCGTG	1069	-
chr16	28329597	28329608	CACAGCTGCAC	1314	+	chr16	28329605	28329611	CGCGTG	1024	-
chr16	29165555	29165566	GGCAGGTGCTC	1105	+	chr16	29165550	29165556	GGCGTG	824	+
chr16	29205974	29205985	AGCAGGTGCCA	1065	-	chr16	29205970	29205976	GGCGTG	824	+
chr16	29874469	29874480	CGCAGCTGGAG	1213	-	chr16	29874478	29874484	CGCGTG	1024	+
chr16	30429223	30429234	CGCAGGTGCTG	1005	-	chr16	30429232	30429238	CGCGTG	1024	+
chr16	30579849	30579860	GGCAGCTGCGT	1279	-	chr16	30579848	30579854	TGCGTG	1069	-
chr16	30579850	30579861	CGCAGCTGCCC	1128	+	chr16	30579848	30579854	TGCGTG	1069	-
chr16	30583727	30583738	AGCAGGTGCGT	1054	+	chr16	30583733	30583739	TGCGTG	1069	+
chr16	30675304	30675315	CGCAGCTGCCT	1082	-	chr16	30675311	30675317	TGCGTG	1069	+
chr16	30675305	30675316	GGCAGCTGCGT	1279	+	chr16	30675311	30675317	TGCGTG	1069	+
chr16	30982947	30982958	CACAGGTGCTG	1121	-	chr16	30982942	30982948	GGCGTG	824	-
chr16	31045710	31045721	CGCAGGTGGTG	951	+	chr16	31045708	31045714	TGCGTG	1069	-
chr16	31194875	31194886	CACAGCTGCAT	1268	+	chr16	31194871	31194877	TGCGTG	1069	-
chr16	33734837	33734848	GGCAGGTGGGC	1019	-	chr16	33734834	33734840	GGCGTG	824	-
chr16	46824115	46824126	GGCAGCTGAGG	1238	+	chr16	46824110	46824116	AGCGTG	882	+
chr16	48045949	48045960	AGCAGCTGCGT	1306	-	chr16	48045948	48045954	TGCGTG	1069	-
chr16	48045950	48045961	CGCAGCTGCTG	1257	+	chr16	48045948	48045954	TGCGTG	1069	-
chr16	49248269	49248280	GGCAGGTGCGT	1027	+	chr16	49248275	49248281	TGCGTG	1069	+
chr16	50328579	50328590	CGCAGCTGGCC	1074	+	chr16	50328577	50328583	TGCGTG	1069	-
chr16	50338865	50338876	GACAGGTGCGT	1143	+	chr16	50338871	50338877	TGCGTG	1069	+
chr16	50712334	50712345	CGCAGCTGGTG	1203	+	chr16	50712332	50712338	TGCGTG	1069	-
chr16	54500952	54500963	CACAGCTGTCG	1141	+	chr16	54500962	54500968	GGCGTG	824	+
chr16	55702453	55702464	CACAGCTGGAG	1329	-	chr16	55702462	55702468	TGCGTG	1069	+
chr16	56189071	56189082	CGCAGCTGGAG	1213	+	chr16	56189069	56189075	TGCGTG	1069	-
chr16	57005165	57005173	CGCAGCTGGAA	1137	+	chr16	57005160	57005166	TGCGTG	1069	-
chr16	57148367	57148378	AGCAGGTGGCG	1087	-	chr16	57148365	57148371	GGCGTG	824	-
chr16	57447490	57447501	CACAGCTGGGT	1172	-	chr16	57447499	57447505	TGCGTG	1069	+
chr16	58050529	58050540	GGCAGGTGATG	1018	+	chr16	58050524	58050530	TGCGTG	1069	+
chr16	58787919	58787930	GACAGGTGGTG	1236	+	chr16	58787929	58787935	GGCGTG	824	+
chr16	59397758	59397769	CGCAGCTGGAA	1137	+	chr16	59397756	59397762	TGCGTG	1069	-
chr16	66957504	66957515	CGCAGCTGGAC	1144	+	chr16	66957499	66957505	GGCGTG	824	-
chr16	66997135	66997146	GGCAGGTGGGC	1019	+	chr16	66997143	66997149	GGCGTG	824	+
chr16	67190406	67190417	GGCAGGTGCGT	1027	-	chr16	67190405	67190411	TGCGTG	1069	-
chr16	67553367	67553378	AGCAGCTGGAT	1294	-	chr16	67553377	67553383	TGCGTG	1069	+
chr16	67697208	67697219	AGCAGCTGGCT	1224	+	chr16	67697203	67697209	TGCGTG	1069	-
chr16	67907203	67907214	CGCAGGTGCTG	1005	-	chr16	67907199	67907205	TGCGTG	1069	-
chr16	68779258	68779269	CACAGGTGCAC	1062	-	chr16	68779255	68779261	GGCGTG	824	+
chr16	69791433	69791444	AGCAGCTGCGT	1306	-	chr16	69791432	69791438	TGCGTG	1069	-
chr16	69791434	69791445	CGCAGCTGCTT	1142	+	chr16	69791432	69791438	TGCGTG	1069	-
chr16	70636214	70636225	CGCAGCTGGCA	1067	-	chr16	70636221	70636227	TGCGTG	1069	+
chr16	70795403	70795414	CGCAGCTGCAA	1191	+	chr16	70795399	70795405	CGCGTG	1024	-
chr16	70804769	70804780	CGCAGGTGCAG	1015	-	chr16	70804776	70804782	TGCGTG	1069	+
chr16	72059516	72059527	GACAGCTGGGC	1387	+	chr16	72059511	72059517	GGCGTG	824	+
chr16	72152667	72152675	GGCAGGTGGCG	1060	+	chr16	72152674	72152680	GGCGTG	824	+
chr16	72872246	72872257	CGCAGCTGCAG	1267	-	chr16	72872253	72872259	TGCGTG	1069	+
chr16	75018466	75018477	CGCAGCTGAGA	993	+	chr16	75018464	75018470	TGCGTG	1069	-
chr16	75240339	75240350	CACAGGTGGAG	1077	+	chr16	75240348	75240354	AGCGTG	882	+
chr16	77413796	77413807	CGCAGCTGCAT	1152	+	chr16	77413794	77413800	TGCGTG	1069	-
chr16	77417900	77417911	AACAGCTGCGT	1422	-	chr16	77417899	77417905	TGCGTG	1069	-
chr16	77417901	77417912	CGCAGCTGTTT	970	+	chr16	77417899	77417905	TGCGTG	1069	-
chr16	77470372	77470383	AACAGCTGCGT	1422	-	chr16	77470371	77470377	TGCGTG	1069	-
chr16	77470373	77470384	CGCAGCTGTTG	1085	+	chr16	77470371	77470377	TGCGTG	1069	-
chr16	78718332	78718343	CACAGCTGTCA	1065	-	chr16	78718342	78718348	GGCGTG	824	+
chr16	78718333	78718344	GACAGCTGTGG	1338	+	chr16	78718342	78718348	GGCGTG	824	+
chr16	79501254	79501265	AGCAGCTGCGT	1306	-	chr16	79501253	79501259	TGCGTG	1069	-
chr16	79501255	79501266	CGCAGCTGCTT	1142	+	chr16	79501253	79501259	TGCGTG	1069	-
chr16	79623993	79624004	CGCAGCTGCAG	1267	+	chr16	79623991	79623997	TGCGTG	1069	-
chr16	80625382	80625393	GGCAGGTGCGT	1027	-	chr16	80625381	80625387	TGCGTG	1069	-
chr16	81442910	81442921	AGCAGGTGCGT	1054	+	chr16	81442916	81442922	TGCGTG	1069	+
chr16	81484594	81484605	GGCAGCTGCAC	1367	-	chr16	81484589	81484595	TGCGTG	1069	+
chr16	81989939	81989950	AGCAGCTGCAC	1394	-	chr16	81989936	81989942	AGCGTG	882	+
chr16	82203843	82203854	CGCAGCTGCGC	1156	-	chr16	82203838	82203844	CGCGTG	1024	+
chr16	82737693	82737704	GGCAGGTGGCG	1060	+	chr16	82737700	82737706	GGCGTG	824	+
chr16	83867116	83867127	AGCAGCTGCGT	1306	-	chr16	83867115	83867121	TGCGTG	1069	-
chr16	83867117	83867128	CGCAGCTGCTG	1257	+	chr16	83867115	83867121	TGCGTG	1069	-
chr16	83890088	83890099	GACAGGTGTGC	1017	+	chr16	83890096	83890102	TGCGTG	1069	+
chr16	84213832	84213843	CGCAGCTGGGC	1102	+	chr16	84213830	84213836	TGCGTG	1069	-
chr16	84675756	84675767	CGCAGCTGCTT	1142	-	chr16	84675763	84675769	TGCGTG	1069	+
chr16	84675757	84675768	AGCAGCTGCGT	1306	+	chr16	84675763	84675769	TGCGTG	1069	+
chr16	84733515	84733526	GACAGGTGGGC	1135	-	chr16	84733512	84733518	GGCGTG	824	-
chr16	84785084	84785095	AACAGGTGCCA	1181	-	chr16	84785080	84785086	GGCGTG	824	+
chr16	84829164	84829175	GGCAGCTGTCC	1125	-	chr16	84829159	84829165	TGCGTG	1069	+
chr16	84926629	84926640	CACAGGTGCGT	974	-	chr16	84926628	84926634	TGCGTG	1069	-
chr16	84998584	84998595	GACAGGTGCGT	1143	-	chr16	84998583	84998589	TGCGTG	1069	-
chr16	85068304	85068315	CACAGCTGGGC	1218	-	chr16	85068301	85068307	GGCGTG	824	-
chr16	85119367	85119378	AGCAGGTGAAC	986	+	chr16	85119362	85119368	TGCGTG	1069	-
chr16	85283375	85283386	CGCAGCTGTGA	977	-	chr16	85283382	85283388	TGCGTG	1069	+
chr16	85283376	85283387	CACAGCTGCGT	1226	+	chr16	85283382	85283388	TGCGTG	1069	+
chr16	85328006	85328017	CGCAGCTGGGA	1095	-	chr16	85328013	85328019	TGCGTG	1069	+
chr16	85558983	85558994	AGCAGCTGTCG	1221	+	chr16	85558993	85558999	GGCGTG	824	+
chr16	85618714	85618725	AGCAGCTGATC	1228	-	chr16	85618709	85618715	GGCGTG	824	+
chr16	85651537	85651548	GACAGGTGCCA	1154	-	chr16	85651533	85651539	GGCGTG	824	+
chr16	85752537	85752548	CGCAGCTGGAG	1213	+	chr16	85752535	85752541	TGCGTG	1069	-
chr16	85846842	85846853	GGCAGCTGATC	1201	+	chr16	85846852	85846858	GGCGTG	824	-
chr16	86355306	86355317	GGCAGCTGCGT	1279	-	chr16	86355305	86355311	TGCGTG	1069	-
chr16	86355307	86355318	CGCAGCTGCCT	1082	+	chr16	86355305	86355311	TGCGTG	1069	-
chr16	86561925	86561936	AACAGGTGGAG	1273	-	chr16	86561920	86561926	GGCGTG	824	-
chr16	86734176	86734187	CGCAGCTGGGC	1102	-	chr16	86734173	86734179	GGCGTG	824	-
chr16	86767246	86767257	CACAGGTGCGT	974	+	chr16	86767252	86767258	TGCGTG	1069	+
chr16	86789246	86789257	CACAGCTGCGT	1226	-	chr16	86789245	86789251	TGCGTG	1069	-
chr16	86789247	86789258	CGCAGCTGTGA	977	+	chr16	86789245	86789251	TGCGTG	1069	-
chr16	87403086	87403097	CGCAGCTGAAG	1111	-	chr16	87403093	87403099	TGCGTG	1069	+
chr16	87552612	87552623	GGCAGCTGGCG	1312	-	chr16	87552610	87552616	GGCGTG	824	-
chr16	87686217	87686228	CGCAGCTGGGC	1102	+	chr16	87686215	87686221	TGCGTG	1069	-
chr16	87769422	87769433	CGCAGCTGCTG	1257	-	chr16	87769429	87769435	TGCGTG	1069	+
chr16	87769423	87769434	AGCAGCTGCGT	1306	+	chr16	87769429	87769435	TGCGTG	1069	+
chr16	87840800	87840811	GGCAGGTGCGT	1027	-	chr16	87840799	87840805	TGCGTG	1069	-
chr16	87882655	87882666	AACAGGTGCGT	1170	+	chr16	87882661	87882667	TGCGTG	1069	+
chr16	87993824	87993835	GGCAGGTGCCC	1045	+	chr16	87993834	87993840	TGCGTG	1069	-
chr16	88194340	88194351	AGCAGGTGCCA	1065	-	chr16	88194336	88194342	GGCGTG	824	+
chr16	88228167	88228178	CGCAGCTGTGA	977	-	chr16	88228174	88228180	TGCGTG	1069	+
chr16	88228168	88228179	CACAGCTGCGT	1226	+	chr16	88228174	88228180	TGCGTG	1069	+
chr16	88231533	88231544	GGCAGCTGCAC	1367	+	chr16	88231541	88231547	AGCGTG	882	-
chr16	88329920	88329931	CGCAGCTGGAG	1213	-	chr16	88329927	88329933	TGCGTG	1069	+
chr16	88374289	88374295	GGCAGGTGCGT	1027	+	chr16	88374295	88374301	TGCGTG	1069	+
chr16	88473703	88473710	CGCAGGTGCTG	1005	-	chr16	88473710	88473716	TGCGTG	1069	+
chr16	88545610	88545621	CGCAGGTGGTG	951	+	chr16	88545608	88545614	TGCGTG	1069	-
chr16	88554562	88554573	CGCAGGTGCCG	945	+	chr16	88554560	88554566	TGCGTG	1069	-
chr16	88575403	88575414	CGCAGCTGACC	972	+	chr16	88575401	88575407	TGCGTG	1069	-
chr16	88619520	88619531	CGCAGCTGTGT	938	-	chr16	88619527	88619533	TGCGTG	1069	+
chr16	88619521	88619532	CACAGCTGCGT	1226	+	chr16	88619527	88619533	TGCGTG	1069	+
chr16	88689500	88689511	CACAGCTGCGC	1272	-	chr16	88689495	88689501	CGCGTG	1024	+
chr16	88706449	88706460	CGCAGGTGCAG	1015	-	chr16	88706456	88706462	TGCGTG	1069	+
chr16	88716469	88716480	GGCAGCTGGAG	1382	-	chr16	88716479	88716485	TGCGTG	1069	-
chr16	88779777	88779788	GACAGCTGCAC	1483	+	chr16	88779787	88779793	AGCGTG	882	-
chr16	88946554	88946565	CGCAGCTGGGG	1171	+	chr16	88946552	88946558	TGCGTG	1069	-
chr16	88970502	88970513	CGCAGGTGGTG	951	-	chr16	88970509	88970515	TGCGTG	1069	+
chr16	88970523	88970534	CGCAGGTGGTG	951	-	chr16	88970530	88970536	TGCGTG	1069	+
chr16	89002325	89002335	AGCAGCTGCGT	1306	-	chr16	89002324	89002330	TGCGTG	1069	-
chr16	89002326	89002335	CGCAGCTGCTG	1257	+	chr16	89002324	89002330	TGCGTG	1069	-
chr16	89036688	89036699	CGCAGGTGCTG	1005	-	chr16	89036695	89036701	TGCGTG	1069	+
chr16	89068300	89068311	GGCAGCTGCGT	1279	-	chr16	89068299	89068305	TGCGTG	1069	-
chr16	89068301	89068312	CGCAGCTGCCT	1082	+	chr16	89068299	89068305	TGCGTG	1069	-
chr16	89211804	89211815	CACAGGTGCGT	974	+	chr16	89211810	89211816	TGCGTG	1069	+
chr16	89260365	89260371	CACAGGTGCAC	1062	+	chr16	89260356	89260362	TGCGTG	1069	-
chr16	89314121	89314132	CGCAGGTGCAC	946	+	chr16	89314129	89314135	TGCGTG	1069	-
chr16	89669138	89669149	GACAGGTGAGG	1102	-	chr16	89669134	89669140	GGCGTG	824	-
chr16	89679681	89679692	CACAGCTGTGC	1100	+	chr16	89679691	89679697	TGCGTG	1069	-
chr16	89688093	89688104	AGCAGGTGCGC	1100	+	chr16	89688101	89688107	CGCGTG	1024	+
chr16	89835741	89835752	GGCAGCTGCAG	1436	+	chr16	89835736	89835742	TGCGTG	1069	+
chr16	89957918	89957929	GACAGGTGGGG	1204	-	chr16	89957914	89957920	GGCGTG	824	-
chr16	90015620	90015631	CGCAGCTGGTG	1203	-	chr16	90015627	90015633	TGCGTG	1069	+
chr17	5980	5991	GGCAGGTGGTC	1051	+	chr17	5990	5996	CGCGTG	1024	-
chr17	800502	800513	CGCAGCTGCCT	1082	-	chr17	800509	800515	TGCGTG	1069	+
chr17	800503	800514	GGCAGCTGCGT	1279	+	chr17	800509	800515	TGCGTG	1069	+
chr17	881762	881773	CGCAGCTGAGC	1000	+	chr17	881760	881766	TGCGTG	1069	-
chr17	953479	953490	GGCAGGTGCGT	1027	+	chr17	953485	953491	TGCGTG	1069	+
chr17	995349	995360	CGCAGCTGAGC	1000	+	chr17	995347	995353	TGCGTG	1069	-
chr17	1027333	1027344	CACAGGTGCAC	1062	+	chr17	1027341	1027347	GGCGTG	824	-
chr17	1373477	1373488	GGCAGGTGGGG	1088	+	chr17	1373487	1373493	GGCGTG	824	+
chr17	1494162	1494173	CGCAGCTGCGG	1225	-	chr17	1494169	1494175	TGCGTG	1069	+
chr17	1494163	1494174	CGCAGCTGCGT	1110	+	chr17	1494169	1494175	TGCGTG	1069	+
chr17	1631729	1631740	CGCAGCTGTCC	956	-	chr17	1631736	1631742	TGCGTG	1069	+
chr17	1631730	1631741	GACAGCTGCGT	1395	+	chr17	1631736	1631742	TGCGTG	1069	+
chr17	1832459	1832470	CGCAGCTGTCA	949	-	chr17	1832466	1832472	TGCGTG	1069	+
chr17	1832460	1832471	GACAGCTGCGT	1395	+	chr17	1832466	1832472	TGCGTG	1069	+
chr17	1881346	1881357	CGCAGCTGCAC	1198	+	chr17	1881354	1881360	TGCGTG	1069	-
chr17	1927324	1927335	GGCAGGTGATC	949	-	chr17	1927319	1927325	GGCGTG	824	+
chr17	2722083	2722094	CACAGCTGCTG	1373	-	chr17	2722079	2722085	TGCGTG	1069	-
chr17	2722084	2722095	AGCAGCTGTGA	1173	+	chr17	2722079	2722085	TGCGTG	1069	-
chr17	3581653	3581664	GGCAGCTGGAG	1382	+	chr17	3581662	3581668	AGCGTG	882	+
chr17	3684468	3684479	AACAGCTGCGT	1422	-	chr17	3684467	3684473	TGCGTG	1069	-
chr17	3684469	3684480	CGCAGCTGTTT	970	+	chr17	3684467	3684473	TGCGTG	1069	-
chr17	3779879	3779890	CGCAGGTGCAG	1015	+	chr17	3779877	3779883	TGCGTG	1069	-
chr17	3806838	3806849	AACAGGTGCGT	1170	-	chr17	3806837	3806843	TGCGTG	1069	-
chr17	4042330	4042341	GACAGCTGCGT	1395	+	chr17	4042336	4042342	TGCGTG	1069	+
chr17	4042572	4042583	GACAGCTGCGT	1395	+	chr17	4042578	4042584	TGCGTG	1069	+
chr17	4447288	4447299	CGCAGCTGGAA	1137	-	chr17	4447295	4447301	TGCGTG	1069	+
chr17	4939317	4939328	AACAGCTGAGC	1312	-	chr17	4939314	4939320	AGCGTG	882	-
chr17	5152457	5152468	CGCAGCTGGAA	1137	-	chr17	5152464	5152470	TGCGTG	1069	+
chr17	5404652	5404663	CGCAGCTGAGA	993	-	chr17	5404659	5404665	TGCGTG	1069	+
chr17	5971469	5971480	GGCAGGTGCAG	1184	+	chr17	5971478	5971484	AGCGTG	882	+
chr17	6901393	6901404	GACAGGTGAAG	1144	+	chr17	6901403	6901409	GGCGTG	824	+
chr17	6901408	6901419	GGCAGGTGAGG	986	+	chr17	6901403	6901409	GGCGTG	824	+
chr17	6947442	6947453	GGCAGGTGCAT	1069	-	chr17	6947437	6947443	TGCGTG	1069	-
chr17	7136587	7136598	GACAGCTGCGT	1395	-	chr17	7136586	7136592	TGCGTG	1069	-
chr17	7327190	7327201	AGCAGCTGTGT	1134	+	chr17	7327200	7327206	TGCGTG	1069	+
chr17	8170819	8170830	CGCAGCTGAGG	1069	-	chr17	8170826	8170832	TGCGTG	1069	+
chr17	8371576	8371587	CACAGCTGCGT	1226	-	chr17	8371575	8371581	TGCGTG	1069	-
chr17	8371577	8371588	CGCAGCTGTGG	1053	+	chr17	8371575	8371581	TGCGTG	1069	-
chr17	8619636	8619647	CGCAGCTGAGC	1000	-	chr17	8619643	8619649	TGCGTG	1069	+
chr17	8742234	8742245	GACAGGTGTAT	1013	+	chr17	8742244	8742250	TGCGTG	1069	+
chr17	9227208	9227215	CGCAGGTGCTG	1005	+	chr17	9227206	9227212	TGCGTG	1069	-
chr17	9236256	9236267	GGCAGCTGAAA	1204	-	chr17	9236266	9236272	GGCGTG	824	-
chr17	9243455	9243466	CGCAGGTGCAC	946	-	chr17	9243462	9243468	TGCGTG	1069	+
chr17	10204993	10205004	CGCAGCTGTCC	956	-	chr17	10205000	10205006	TGCGTG	1069	+
chr17	10204994	10205005	GACAGCTGCGT	1395	+	chr17	10205000	10205006	TGCGTG	1069	+
chr17	12528571	12528582	CGCAGCTGACA	965	+	chr17	12528569	12528575	TGCGTG	1069	-
chr17	14241041	14241052	GGCAGCTGAGC	1169	+	chr17	14241049	14241055	AGCGTG	882	+
chr17	14351158	14351169	CACAGCTGCGT	1226	-	chr17	14351157	14351163	TGCGTG	1069	-
chr17	14351159	14351170	CGCAGCTGTGC	984	+	chr17	14351157	14351163	TGCGTG	1069	-
chr17	15072262	15072273	CGCAGCTGGTT	1088	-	chr17	15072269	15072275	TGCGTG	1069	+
chr17	15428620	15428628	GACAGCTGGAA	1422	+	chr17	15428627	15428633	AGCGTG	882	+
chr17	15761981	15761992	CACAGGTGCGT	974	-	chr17	15761980	15761986	TGCGTG	1069	-
chr17	15870452	15870463	GGCAGGTGGTT	1005	+	chr17	15870447	15870453	GGCGTG	824	+
chr17	16200915	16200926	CGCAGCTGAAG	1111	-	chr17	16200922	16200928	TGCGTG	1069	+
chr17	16311322	16311333	GGCAGGTGGAA	1054	+	chr17	16311332	16311338	AGCGTG	882	+
chr17	16409715	16409726	CACAGCTGCCA	1237	-	chr17	16409711	16409717	GGCGTG	824	+
chr17	16409716	16409727	GGCAGCTGTGG	1222	+	chr17	16409711	16409717	GGCGTG	824	+
chr17	16739665	16739676	GGCAGGTGCGT	1027	-	chr17	16739664	16739670	TGCGTG	1069	-
chr17	16827077	16827088	CGCAGCTGGGC	1102	+	chr17	16827085	16827091	GGCGTG	824	+
chr17	16931599	16931610	GGCAGGTGCAC	1115	+	chr17	16931594	16931600	GGCGTG	824	+
chr17	17032063	17032074	CGCAGCTGAGC	1000	-	chr17	17032070	17032076	TGCGTG	1069	+
chr17	17074142	17074153	AGCAGGTGAGC	944	-	chr17	17074139	17074145	AGCGTG	882	-
chr17	17110014	17110025	AACAGGTGACC	1032	+	chr17	17110024	17110030	GGCGTG	824	-
chr17	17124169	17124180	GGCAGGTGCAG	1184	-	chr17	17124164	17124170	GGCGTG	824	-
chr17	17302813	17302824	CACAGCTGGGC	1218	-	chr17	17302822	17302828	TGCGTG	1069	+
chr17	17528293	17528304	CGCAGCTGGTT	1088	+	chr17	17528291	17528297	TGCGTG	1069	-
chr17	18217884	18217895	CGCAGCTGATC	1032	+	chr17	18217882	18217888	TGCGTG	1069	-
chr17	18630069	18630080	GACAGCTGGGC	1387	-	chr17	18630066	18630072	GGCGTG	824	-
chr17	18855558	18855569	CGCAGCTGAGC	1000	+	chr17	18855566	18855572	AGCGTG	882	+
chr17	18892051	18892062	AGCAGCTGGCG	1339	+	chr17	18892058	18892064	GGCGTG	824	+
chr17	19204407	19204418	GGCAGGTGCTG	1174	+	chr17	19204402	19204408	TGCGTG	1069	+
chr17	19242794	19242805	AGCAGCTGCGT	1306	-	chr17	19242793	19242799	TGCGTG	1069	-
chr17	19242795	19242806	CGCAGCTGCTT	1142	+	chr17	19242793	19242799	TGCGTG	1069	-
chr17	19315386	19315397	GACAGCTGCAC	1483	+	chr17	19315396	19315402	GGCGTG	824	-
chr17	19398829	19398840	GACAGGTGAGC	1033	-	chr17	19398826	19398832	AGCGTG	882	-
chr17	19640248	19640259	CACAGGTGCAC	1062	+	chr17	19640256	19640262	CGCGTG	1024	-
chr17	19734209	19734220	CGCAGCTGTAA	1019	+	chr17	19734207	19734213	TGCGTG	1069	-
chr17	21080907	21080918	GGCAGGTGCTT	1059	+	chr17	21080917	21080923	TGCGTG	1069	+
chr17	21157223	21157234	CGCAGCTGAAG	1111	+	chr17	21157221	21157227	TGCGTG	1069	-
chr17	21279362	21279373	CACAGGTGCAT	1016	-	chr17	21279371	21279377	TGCGTG	1069	+
chr17	21497345	21497356	CGCAGCTGAAG	1111	-	chr17	21497352	21497358	TGCGTG	1069	+
chr17	25547437	25547448	CGCAGCTGGCC	1074	-	chr17	25547444	25547450	TGCGTG	1069	+
chr17	25921565	25921576	AGCAGGTGCAC	1142	-	chr17	25921562	25921568	TGCGTG	1069	+
chr17	26368688	26368699	GACAGGTGGGC	1135	+	chr17	26368696	26368702	GGCGTG	824	+
chr17	27373826	27373835	CACAGCTGAGC	1116	-	chr17	27373823	27373829	AGCGTG	882	-
chr17	27431342	27431353	AGCAGGTGTTA	953	+	chr17	27431337	27431343	TGCGTG	1069	-
chr17	28720764	28720775	GACAGCTGGTT	1373	-	chr17	28720774	28720780	AGCGTG	882	-
chr17	28891674	28891685	AGCAGGTGCGT	1054	-	chr17	28891673	28891679	TGCGTG	1069	-
chr17	29037863	29037874	CGCAGCTGCCA	1121	-	chr17	29037870	29037876	TGCGTG	1069	+
chr17	29037864	29037875	GGCAGCTGCGT	1279	+	chr17	29037870	29037876	TGCGTG	1069	+
chr17	29755274	29755285	GGCAGCTGCAG	1436	-	chr17	29755284	29755290	AGCGTG	882	-
chr17	30827107	30827118	CACAGCTGCAT	1268	+	chr17	30827117	30827123	TGCGTG	1069	+
chr17	31458614	31458625	CGCAGCTGTTA	1009	-	chr17	31458621	31458627	TGCGTG	1069	+
chr17	31458615	31458626	AACAGCTGCGT	1422	+	chr17	31458621	31458627	TGCGTG	1069	+
chr17	31705135	31705146	CGCAGCTGTAA	1019	-	chr17	31705142	31705148	TGCGTG	1069	+
chr17	33163000	33163004	CACAGGTGCGT	974	+	chr17	33162999	33163005	TGCGTG	1069	+
chr17	33435060	33435071	AACAGCTGGGC	1414	-	chr17	33435057	33435063	GGCGTG	824	-
chr17	34209560	34209571	CGCAGCTGATA	1025	+	chr17	34209558	34209564	TGCGTG	1069	-
chr17	35242140	35242151	AGCAGCTGAGC	1196	-	chr17	35242137	35242143	AGCGTG	882	-
chr17	35732935	35732946	CGCAGCTGGAA	1137	-	chr17	35732942	35732948	TGCGTG	1069	+
chr17	35879107	35879118	CACAGCTGGCG	1259	+	chr17	35879114	35879120	GGCGTG	824	+
chr17	36726327	36726338	CACAGCTGAGC	1116	+	chr17	36726323	36726329	TGCGTG	1069	-
chr17	37558299	37558310	GGCAGGTGCGT	1027	-	chr17	37558298	37558304	TGCGTG	1069	-
chr17	38119073	38119084	GGCAGGTGCCA	1038	-	chr17	38119068	38119074	AGCGTG	882	-
chr17	38248087	38248098	AGCAGGTGCGT	1054	-	chr17	38248086	38248092	TGCGTG	1069	-
chr17	38710424	38710435	GGCAGCTGCCA	1290	-	chr17	38710420	38710426	GGCGTG	824	+
chr17	38710425	38710436	GGCAGCTGCCA	1290	+	chr17	38710420	38710426	GGCGTG	824	+
chr17	39150153	39150164	AGCAGGTGGGC	1046	+	chr17	39150163	39150169	TGCGTG	1069	-
chr17	39155909	39155920	AGCAGGTGGGC	1046	+	chr17	39155919	39155925	TGCGTG	1069	-
chr17	39183285	39183296	CGCAGCTGCCA	1121	-	chr17	39183292	39183298	TGCGTG	1069	+
chr17	39183286	39183297	GGCAGCTGCGT	1279	+	chr17	39183292	39183298	TGCGTG	1069	+
chr17	39671884	39671895	CGCAGCTGCAG	1267	-	chr17	39671891	39671897	TGCGTG	1069	+
chr17	39771322	39771330	AGCAGGTGCGT	1054	-	chr17	39771321	39771327	TGCGTG	1069	-
chr17	39777072	39777083	GACAGCTGCAC	1483	+	chr17	39777080	39777086	TGCGTG	1069	-
chr17	39803736	39803747	CGCAGCTGGCG	1143	-	chr17	39803743	39803749	TGCGTG	1069	+
chr17	39889824	39889835	AACAGGTGCAG	1327	-	chr17	39889834	39889840	TGCGTG	1069	+
chr17	39967759	39967770	GGCAGCTGCTG	1426	-	chr17	39967755	39967761	TGCGTG	1069	-
chr17	39967760	39967771	AGCAGCTGCCG	1393	+	chr17	39967755	39967761	TGCGTG	1069	-
chr17	39992943	39992954	AACAGGTGCGT	1170	-	chr17	39992942	39992948	TGCGTG	1069	-
chr17	40111349	40111360	CGCAGCTGGAC	1144	+	chr17	40111347	40111353	TGCGTG	1069	-
chr17	40722286	40722297	AGCAGCTGCCA	1317	-	chr17	40722282	40722288	AGCGTG	882	+
chr17	40722287	40722298	GGCAGCTGCTT	1311	+	chr17	40722282	40722288	AGCGTG	882	+
chr17	40937012	40937023	GGCAGCTGCGC	1325	-	chr17	40937009	40937015	CGCGTG	1024	-
chr17	40937013	40937024	CGCAGCTGCCT	1082	+	chr17	40937009	40937015	CGCGTG	1024	-
chr17	41531086	41531097	CGCAGCTGCAC	1198	-	chr17	41531093	41531099	TGCGTG	1069	+
chr17	41832911	41832922	AGCAGCTGCAC	1394	+	chr17	41832919	41832925	CGCGTG	1024	-
chr17	42433665	42433676	AGCAGGTGCAC	1142	+	chr17	42433673	42433679	AGCGTG	882	-
chr17	42826867	42826878	GACAGCTGCTT	1427	-	chr17	42826877	42826883	AGCGTG	882	-
chr17	42826868	42826879	AGCAGCTGTCA	1145	+	chr17	42826877	42826883	AGCGTG	882	-
chr17	42838792	42838803	CGCAGCTGCAG	1267	-	chr17	42838799	42838805	TGCGTG	1069	+
chr17	42977093	42977104	CACAGCTGCGG	1341	+	chr17	42977103	42977109	GGCGTG	824	+
chr17	43176679	43176690	AGCAGGTGGCG	1087	-	chr17	43176677	43176683	GGCGTG	824	-
chr17	43247018	43247029	AGCAGCTGCAG	1463	+	chr17	43247028	43247034	GGCGTG	824	+
chr17	43297294	43297305	CACAGGTGCGT	974	-	chr17	43297293	43297299	TGCGTG	1069	-
chr17	43379333	43379344	GACAGGTGCGT	1143	+	chr17	43379339	43379345	TGCGTG	1069	+
chr17	43559860	43559869	AGCAGCTGCGT	1306	-	chr17	43559857	43559863	TGCGTG	1069	-
chr17	43559860	43559870	CGCAGCTGCTC	1188	+	chr17	43559857	43559863	TGCGTG	1069	-
chr17	43679194	43679205	CGCAGCTGGAG	1213	-	chr17	43679203	43679209	CGCGTG	1024	+
chr17	43898246	43898257	GGCAGGTGGCA	984	-	chr17	43898256	43898262	CGCGTG	1024	-
chr17	44012791	44012802	CGCAGCTGGGG	1171	+	chr17	44012789	44012795	TGCGTG	1069	-
chr17	44070531	44070542	AGCAGGTGGTG	1147	-	chr17	44070541	44070547	TGCGTG	1069	+
chr17	44899822	44899833	CGCAGGTGCAC	946	+	chr17	44899830	44899836	CGCGTG	1024	-
chr17	45150499	45150510	CGCAGCTGCTC	1188	-	chr17	45150506	45150512	TGCGTG	1069	+
chr17	45150500	45150511	AGCAGCTGCGT	1306	+	chr17	45150506	45150512	TGCGTG	1069	+
chr17	45895937	45895948	CGCAGCTGCGT	1110	-	chr17	45895936	45895942	TGCGTG	1069	-
chr17	45895938	45895949	CGCAGCTGCGC	1156	+	chr17	45895936	45895942	TGCGTG	1069	-
chr17	46023221	46023232	AGCAGGTGCGT	1054	+	chr17	46023227	46023233	TGCGTG	1069	+
chr17	46178437	46178448	CGCAGCTGGCA	1067	+	chr17	46178435	46178441	TGCGTG	1069	-
chr17	46184927	46184938	CGCAGGTGCCG	945	-	chr17	46184934	46184940	TGCGTG	1069	+
chr17	46621032	46621043	CGCAGCTGCTG	1257	-	chr17	46621039	46621045	TGCGTG	1069	+
chr17	46621033	46621044	AGCAGCTGCGT	1306	+	chr17	46621039	46621045	TGCGTG	1069	+
chr17	47246155	47246166	CGCAGCTGGGG	1171	-	chr17	47246162	47246168	TGCGTG	1069	+
chr17	47296910	47296921	GACAGCTGCGT	1395	-	chr17	47296909	47296915	TGCGTG	1069	-
chr17	47296911	47296922	CGCAGCTGTCA	949	+	chr17	47296909	47296915	TGCGTG	1069	-
chr17	47439137	47439148	GGCAGCTGCGT	1279	-	chr17	47439136	47439142	TGCGTG	1069	-
chr17	47439138	47439149	CGCAGCTGCCT	1082	+	chr17	47439136	47439142	TGCGTG	1069	-
chr17	47542760	47542762	AACAGGTGTGT	998	+	chr17	47542761	47542767	TGCGTG	1069	+
chr17	47648007	47648015	GGCAGCTGGAG	1382	-	chr17	47648017	47648023	GGCGTG	824	-
chr17	47996945	47996956	AGCAGGTGGAG	1157	-	chr17	47996941	47996947	AGCGTG	882	-
chr17	48016944	48016955	CGCAGCTGGCC	1074	+	chr17	48016942	48016948	TGCGTG	1069	-
chr17	48364782	48364793	CACAGGTGCGT	974	-	chr17	48364781	48364787	TGCGTG	1069	-
chr17	49409794	49409805	CGCAGCTGGAG	1213	-	chr17	49409801	49409807	TGCGTG	1069	+
chr17	49825315	49825326	GGCAGCTGCCA	1290	-	chr17	49825311	49825317	GGCGTG	824	+
chr17	49825316	49825327	GGCAGCTGCCC	1297	+	chr17	49825311	49825317	GGCGTG	824	+
chr17	52703783	52703794	GACAGCTGGTG	1488	-	chr17	52703793	52703799	AGCGTG	882	-
chr17	53371722	53371733	CACAGCTGATG	1217	-	chr17	53371731	53371737	TGCGTG	1069	+
chr17	53605290	53605301	CGCAGGTGCAG	1015	-	chr17	53605297	53605303	TGCGTG	1069	+
chr17	55361222	55361233	GGCAGGTGCGT	1027	+	chr17	55361228	55361234	TGCGTG	1069	+
chr17	55463506	55463517	CACAGCTGGTG	1319	-	chr17	55463515	55463521	TGCGTG	1069	+
chr17	55696630	55696641	AGCAGGTGCTC	1132	-	chr17	55696640	55696646	TGCGTG	1069	+
chr17	55828004	55828015	GGCAGCTGCCG	1366	-	chr17	55828014	55828020	TGCGTG	1069	-
chr17	55828005	55828016	GGCAGCTGCCA	1290	+	chr17	55828014	55828020	TGCGTG	1069	-
chr17	55932434	55932445	CACAGCTGCTC	1304	+	chr17	55932444	55932450	GGCGTG	824	-
chr17	55952853	55952864	CGCAGCTGTGG	1053	-	chr17	55952860	55952866	TGCGTG	1069	+
chr17	55952854	55952865	CACAGCTGCGT	1226	+	chr17	55952860	55952866	TGCGTG	1069	+
chr17	57297803	57297814	CGCAGCTGGAC	1144	-	chr17	57297812	57297818	CGCGTG	1024	+
chr17	58239098	58239109	CACAGCTGCGT	1226	-	chr17	58239097	58239103	TGCGTG	1069	-
chr17	58239099	58239110	CGCAGCTGTGG	1053	+	chr17	58239097	58239103	TGCGTG	1069	-
chr17	58313448	58313459	CGCAGCTGAAA	1035	+	chr17	58313446	58313452	TGCGTG	1069	-
chr17	58502680	58502691	CACAGGTGCAC	1062	+	chr17	58502688	58502694	GGCGTG	824	-
chr17	59475936	59475947	AGCAGGTGCGT	1054	+	chr17	59475942	59475948	TGCGTG	1069	+
chr17	60214545	60214556	CGCAGCTGATG	1101	-	chr17	60214552	60214558	TGCGTG	1069	+
chr17	60552300	60552310	GACAGGTGCAC	1231	+	chr17	60552307	60552313	GGCGTG	824	-
chr17	60805523	60805534	CACAGGTGCAC	1062	+	chr17	60805531	60805537	GGCGTG	824	-
chr17	62324344	62324355	GGCAGCTGGGC	1271	+	chr17	62324352	62324358	GGCGTG	824	+
chr17	62825334	62825345	AGCAGCTGCGT	1306	-	chr17	62825333	62825339	TGCGTG	1069	-
chr17	62825335	62825346	CGCAGCTGCTC	1188	+	chr17	62825333	62825339	TGCGTG	1069	-
chr17	62834034	62834045	CGCAGCTGGGA	1095	+	chr17	62834032	62834038	TGCGTG	1069	-
chr17	63413790	63413801	CGCAGCTGGTC	1134	+	chr17	63413788	63413794	TGCGTG	1069	-
chr17	63488634	63488635	GACAGGTGATC	1065	-	chr17	63488629	63488635	TGCGTG	1069	+
chr17	63634869	63634880	GGCAGCTGCAC	1367	-	chr17	63634866	63634872	TGCGTG	1069	+
chr17	64188384	64188395	CACAGGTGGCG	1007	+	chr17	64188394	64188400	GGCGTG	824	+
chr17	64273592	64273603	AGCAGCTGAGC	1196	+	chr17	64273600	64273606	AGCGTG	882	+
chr17	64548525	64548536	CGCAGCTGAAC	1042	-	chr17	64548532	64548538	TGCGTG	1069	+
chr17	64592179	64592190	CGCAGCTGTGC	984	-	chr17	64592186	64592192	TGCGTG	1069	+
chr17	64592180	64592191	CACAGCTGCGT	1226	+	chr17	64592186	64592192	TGCGTG	1069	+
chr17	66790979	66790990	CGCAGCTGGGA	1095	-	chr17	66790986	66790992	TGCGTG	1069	+
chr17	68667471	68667482	CACAGCTGCGT	1226	-	chr17	68667470	68667476	TGCGTG	1069	-
chr17	68667472	68667483	CGCAGCTGTGT	938	+	chr17	68667470	68667476	TGCGTG	1069	-
chr17	70072715	70072726	GGCAGCTGCGT	1279	-	chr17	70072714	70072720	TGCGTG	1069	-
chr17	70072716	70072727	CGCAGCTGCCT	1082	+	chr17	70072714	70072720	TGCGTG	1069	-
chr17	70662181	70662192	CGCAGCTGGGA	1095	-	chr17	70662188	70662194	TGCGTG	1069	+
chr17	71162595	71162606	GGCAGGTGCGT	1027	+	chr17	71162601	71162607	TGCGTG	1069	+
chr17	71387131	71387142	GGCAGCTGCGT	1279	-	chr17	71387130	71387136	TGCGTG	1069	-
chr17	71387132	71387143	CGCAGCTGCCG	1197	+	chr17	71387130	71387136	TGCGTG	1069	-
chr17	71468037	71468048	CGCAGCTGTAA	1019	-	chr17	71468044	71468050	TGCGTG	1069	+
chr17	71529401	71529412	CACAGGTGGGC	966	+	chr17	71529409	71529415	GGCGTG	824	+
chr17	72079253	72079264	AGCAGCTGCGT	1306	-	chr17	72079252	72079258	TGCGTG	1069	-
chr17	72079254	72079265	CGCAGCTGCTT	1142	+	chr17	72079252	72079258	TGCGTG	1069	-
chr17	72190649	72190660	AGCAGCTGCGT	1306	-	chr17	72190648	72190654	TGCGTG	1069	-
chr17	72190650	72190661	CGCAGCTGCTG	1257	+	chr17	72190648	72190654	TGCGTG	1069	-
chr17	72276497	72276508	CGCAGCTGGTG	1203	+	chr17	72276495	72276501	TGCGTG	1069	-
chr17	72383929	72383940	AACAGGTGTGC	1044	+	chr17	72383937	72383943	TGCGTG	1069	+
chr17	72838802	72838813	GGCAGGTGGGC	1019	+	chr17	72838810	72838816	GGCGTG	824	+
chr17	72997445	72997456	AGCAGCTGGAC	1340	+	chr17	72997455	72997461	AGCGTG	882	-
chr17	73105902	73105913	GGCAGGTGCAG	1184	-	chr17	73105897	73105903	GGCGTG	824	-
chr17	74018034	74018045	GGCAGCTGAGC	1169	-	chr17	74018044	74018050	CGCGTG	1024	+
chr17	74088807	74088818	CGCAGGTGCAC	946	+	chr17	74088815	74088821	GGCGTG	824	-
chr17	74099707	74099718	AGCAGGTGGGC	1046	-	chr17	74099704	74099710	GGCGTG	824	-
chr17	74174479	74174490	GGCAGCTGGCG	1312	+	chr17	74174486	74174492	GGCGTG	824	+
chr17	74267951	74267962	CGCAGCTGACC	972	-	chr17	74267958	74267964	TGCGTG	1069	+
chr17	74435193	74435204	GGCAGCTGACG	1210	+	chr17	74435203	74435209	GGCGTG	824	+
chr17	74488857	74488868	GACAGGTGCAG	1300	+	chr17	74488852	74488858	AGCGTG	882	+
chr17	74499157	74499168	CACAGGTGCGT	974	-	chr17	74499156	74499162	TGCGTG	1069	-
chr17	74803913	74803924	AACAGGTGCGT	1170	+	chr17	74803919	74803925	TGCGTG	1069	+
chr17	74983778	74983789	GGCAGGTGCGT	1027	+	chr17	74983784	74983790	TGCGTG	1069	+
chr17	75033421	75033432	AGCAGCTGACA	1161	-	chr17	75033417	75033423	GGCGTG	824	+
chr17	75135307	75135318	GGCAGGTGGCG	1060	+	chr17	75135314	75135320	GGCGTG	824	+
chr17	75417867	75417878	GGCAGCTGCCA	1290	-	chr17	75417877	75417883	AGCGTG	882	-
chr17	75417868	75417879	GGCAGCTGCCA	1290	+	chr17	75417877	75417883	AGCGTG	882	-
chr17	75484803	75484814	CGCAGCTGGCA	1067	+	chr17	75484801	75484807	TGCGTG	1069	-
chr17	75731764	75731775	GGCAGGTGCTG	1174	+	chr17	75731773	75731779	TGCGTG	1069	+
chr17	76037141	76037152	GGCAGCTGTGC	1153	+	chr17	76037151	76037157	CGCGTG	1024	-
chr17	76216939	76216950	CACAGGTGCGT	974	+	chr17	76216945	76216951	TGCGTG	1069	+
chr17	76238738	76238749	CACAGCTGACA	1081	-	chr17	76238734	76238740	AGCGTG	882	+
chr17	76429798	76429809	GGCAGGTGGCG	1060	+	chr17	76429805	76429811	GGCGTG	824	+
chr17	76528557	76528568	AGCAGGTGCGT	1054	-	chr17	76528556	76528562	TGCGTG	1069	-
chr17	76819728	76819739	CGCAGCTGGAG	1213	+	chr17	76819726	76819732	TGCGTG	1069	-
chr17	76839570	76839581	AACAGGTGGCG	1203	-	chr17	76839568	76839574	GGCGTG	824	-
chr17	77083445	77083453	CACAGGTGCGT	974	+	chr17	77083448	77083454	TGCGTG	1069	+
chr17	77128533	77128544	CGCAGGTGCAG	1015	+	chr17	77128531	77128537	TGCGTG	1069	-
chr17	77410003	77410014	GGCAGGTGGCG	1060	+	chr17	77410010	77410016	GGCGTG	824	+
chr17	77420321	77420332	CACAGGTGGCG	1007	+	chr17	77420328	77420334	GGCGTG	824	+
chr17	77802117	77802128	AGCAGCTGAGC	1196	+	chr17	77802125	77802131	AGCGTG	882	+
chr17	77810157	77810168	AGCAGGTGGGC	1046	+	chr17	77810165	77810171	GGCGTG	824	+
chr17	77810900	77810911	AGCAGCTGCAG	1463	+	chr17	77810909	77810915	AGCGTG	882	+
chr17	77881746	77881757	CGCAGCTGAGT	954	-	chr17	77881753	77881759	TGCGTG	1069	+
chr17	77895366	77895377	CGCAGCTGGGA	1095	-	chr17	77895373	77895379	TGCGTG	1069	+
chr17	78115696	78115707	CACAGCTGCAC	1314	+	chr17	78115691	78115697	GGCGTG	824	-
chr17	78447268	78447279	CGCAGGTGCAG	1015	-	chr17	78447275	78447281	TGCGTG	1069	+
chr17	78451306	78451317	CACAGGTGGAC	1008	-	chr17	78451315	78451321	TGCGTG	1069	+
chr17	78795531	78795542	CGCAGCTGATA	1025	-	chr17	78795538	78795544	TGCGTG	1069	+
chr17	78878870	78878881	CACAGCTGTCA	1065	-	chr17	78878866	78878872	GGCGTG	824	+
chr17	78878871	78878882	GACAGCTGTGC	1269	+	chr17	78878866	78878872	GGCGTG	824	+
chr17	78942722	78942733	CACAGCTGCGT	1226	-	chr17	78942721	78942727	TGCGTG	1069	-
chr17	78942723	78942734	CGCAGCTGTGC	984	+	chr17	78942721	78942727	TGCGTG	1069	-
chr17	79134747	79134758	CACAGCTGCGT	1226	-	chr17	79134746	79134752	TGCGTG	1069	-
chr17	79134748	79134759	CGCAGCTGTGG	1053	+	chr17	79134746	79134752	TGCGTG	1069	-
chr17	79202914	79202925	AGCAGCTGTGC	1180	-	chr17	79202911	79202917	TGCGTG	1069	-
chr17	79202915	79202926	CACAGCTGCTG	1373	+	chr17	79202911	79202917	TGCGTG	1069	-
chr17	79205194	79205205	CGCAGCTGGTG	1203	-	chr17	79205201	79205207	TGCGTG	1069	+
chr17	79213379	79213390	GGCAGGTGCGT	1027	+	chr17	79213385	79213391	TGCGTG	1069	+
chr17	79434623	79434634	CGCAGCTGAGA	993	+	chr17	79434621	79434627	TGCGTG	1069	-
chr17	79439949	79439960	CGCAGCTGCAC	1198	+	chr17	79439947	79439953	TGCGTG	1069	-
chr17	79500100	79500111	GGCAGCTGCAG	1436	+	chr17	79500109	79500115	AGCGTG	882	+
chr17	79618972	79618983	GGCAGGTGCGT	1027	+	chr17	79618978	79618984	TGCGTG	1069	+
chr17	79682097	79682108	GACAGGTGCGT	1143	+	chr17	79682103	79682109	TGCGTG	1069	+
chr17	79708877	79708888	AGCAGGTGTTC	960	-	chr17	79708887	79708893	TGCGTG	1069	+
chr17	79816657	79816668	GGCAGCTGGCA	1236	+	chr17	79816666	79816672	AGCGTG	882	-
chr17	79824636	79824647	CGCAGCTGGGC	1102	-	chr17	79824643	79824649	TGCGTG	1069	+
chr17	79830984	79830995	AGCAGCTGTGC	1180	-	chr17	79830981	79830987	TGCGTG	1069	-
chr17	79830985	79830996	CACAGCTGCTT	1258	+	chr17	79830981	79830987	TGCGTG	1069	-
chr17	79880764	79880775	GGCAGCTGGCA	1236	+	chr17	79880759	79880765	CGCGTG	1024	-
chr17	79977165	79977176	CGCAGCTGGTG	1203	-	chr17	79977161	79977167	TGCGTG	1069	-
chr17	80261166	80261177	AGCAGCTGGGG	1367	+	chr17	80261176	80261182	GGCGTG	824	+
chr17	80360797	80360808	CACAGGTGCGT	974	-	chr17	80360796	80360802	TGCGTG	1069	-
[truncated: 2,835 more rows]

## Sheet: TCF AHR PWM low str.
Overlapping TCF and AHR PWM low stringency
chr	start	end	TCFmotif	score	strand	chr	start	end	AHRARNTmotif	score	strand
chr1	11404	11415	AGCAGGTGGGC	1046	-	chr1	11401	11407	GGCGTG	824	-
chr1	87246	87257	CGCAGCTGTAG	1095	-	chr1	87253	87259	TGCGTG	1069	+
chr1	801032	801043	GGCAGCTGGGG	1340	-	chr1	801042	801048	TGCGTG	1069	-
chr1	846823	846834	CGCAGCTGGCA	1067	+	chr1	846821	846827	TGCGTG	1069	-
chr1	891038	891049	GGCAGCTGCAC	1367	+	chr1	891048	891054	GGCGTG	824	-
chr1	963760	963771	AACAGCTGGCG	1455	-	chr1	963758	963764	GGCGTG	824	-
chr1	979976	979987	CGCAGCTGCAC	1198	-	chr1	979983	979989	TGCGTG	1069	+
chr1	989898	989909	CGCAGCTGGAC	1144	+	chr1	989896	989902	TGCGTG	1069	-
chr1	995221	995232	GACAGGTGGGC	1135	+	chr1	995229	995235	GGCGTG	824	+
chr1	1004732	1004743	AGCAGGTGGGG	1115	+	chr1	1004742	1004748	GGCGTG	824	+
chr1	1160162	1160173	CACAGGTGCAC	1062	-	chr1	1160159	1160165	GGCGTG	824	+
chr1	1171943	1171954	GACAGGTGCGT	1143	+	chr1	1171949	1171955	TGCGTG	1069	+
chr1	1173485	1173496	GACAGGTGGGG	1204	-	chr1	1173495	1173501	AGCGTG	882	-
chr1	1211384	1211395	CGCAGCTGAAG	1111	+	chr1	1211382	1211388	TGCGTG	1069	-
chr1	1247672	1247683	GGCAGGTGAAG	1028	+	chr1	1247667	1247673	CGCGTG	1024	-
chr1	1266346	1266357	CGCAGCTGAGA	993	+	chr1	1266344	1266350	TGCGTG	1069	-
chr1	1277632	1277643	AGCAGGTGCCA	1065	+	chr1	1277641	1277647	GGCGTG	824	-
chr1	1297045	1297056	GGCAGGTGCGG	1142	-	chr1	1297055	1297061	TGCGTG	1069	-
chr1	1395934	1395945	GACAGCTGGGC	1387	+	chr1	1395942	1395948	GGCGTG	824	+
chr1	1398262	1398273	AGCAGGTGCAC	1142	-	chr1	1398259	1398265	AGCGTG	882	+
chr1	1425441	1425452	GGCAGCTGGGC	1271	+	chr1	1425449	1425455	GGCGTG	824	+
chr1	1426226	1426237	AGCAGGTGCAC	1142	-	chr1	1426223	1426229	AGCGTG	882	+
chr1	1435421	1435432	CACAGGTGGAC	1008	+	chr1	1435431	1435437	GGCGTG	824	-
chr1	1572533	1572544	AGCAGCTGGAT	1294	+	chr1	1572528	1572534	TGCGTG	1069	-
chr1	1583009	1583020	CGCAGCTGCAT	1152	+	chr1	1583007	1583013	TGCGTG	1069	-
chr1	1646242	1646253	CGCAGCTGCAT	1152	+	chr1	1646240	1646246	TGCGTG	1069	-
chr1	1664462	1664473	CGCAGCTGGGA	1095	+	chr1	1664460	1664466	TGCGTG	1069	-
chr1	1729918	1729929	GACAGCTGTGC	1269	+	chr1	1729928	1729934	AGCGTG	882	-
chr1	1874759	1874770	CGCAGCTGGCT	1028	+	chr1	1874757	1874763	TGCGTG	1069	-
chr1	1879452	1879463	GGCAGGTGCGT	1027	-	chr1	1879451	1879457	TGCGTG	1069	-
chr1	1905885	1905896	GGCAGGTGGCA	984	-	chr1	1905881	1905887	CGCGTG	1024	+
chr1	1920729	1920740	CACAGCTGCGT	1226	-	chr1	1920728	1920734	TGCGTG	1069	-
chr1	1920730	1920741	CGCAGCTGTGT	938	+	chr1	1920728	1920734	TGCGTG	1069	-
chr1	2084319	2084330	GGCAGGTGCAC	1115	-	chr1	2084316	2084322	TGCGTG	1069	+
chr1	2117762	2117773	AGCAGGTGAGC	944	+	chr1	2117770	2117776	AGCGTG	882	+
chr1	2131907	2131918	AGCAGCTGCAC	1394	+	chr1	2131915	2131921	GGCGTG	824	-
chr1	2239646	2239657	GGCAGCTGCAC	1367	+	chr1	2239654	2239660	CGCGTG	1024	-
chr1	2241657	2241668	CACAGCTGTCC	1072	-	chr1	2241666	2241672	TGCGTG	1069	+
chr1	2241658	2241669	GACAGCTGTGC	1269	+	chr1	2241666	2241672	TGCGTG	1069	+
chr1	2282774	2282785	AGCAGGTGGCG	1087	-	chr1	2282772	2282778	GGCGTG	824	-
chr1	2405729	2405740	CGCAGCTGCAG	1267	-	chr1	2405725	2405731	AGCGTG	882	-
chr1	2427775	2427786	GGCAGGTGTGG	970	-	chr1	2427785	2427791	AGCGTG	882	-
chr1	2457386	2457397	CACAGCTGGCC	1190	+	chr1	2457396	2457402	GGCGTG	824	-
chr1	2468415	2468426	CACAGGTGCAC	1062	-	chr1	2468424	2468430	TGCGTG	1069	+
chr1	2471786	2471797	AGCAGCTGGCG	1339	-	chr1	2471784	2471790	GGCGTG	824	-
chr1	2543629	2543640	AGCAGCTGCCA	1317	-	chr1	2543625	2543631	GGCGTG	824	+
chr1	2543630	2543641	GGCAGCTGCTT	1311	+	chr1	2543625	2543631	GGCGTG	824	+
chr1	2562429	2562440	CACAGGTGCAC	1062	-	chr1	2562438	2562444	TGCGTG	1069	+
chr1	2717280	2717291	GGCAGCTGAAT	1165	+	chr1	2717275	2717281	GGCGTG	824	+
chr1	2738754	2738765	CACAGCTGGGC	1218	+	chr1	2738750	2738756	TGCGTG	1069	-
chr1	2739379	2739390	CACAGCTGCCA	1237	-	chr1	2739375	2739381	TGCGTG	1069	+
chr1	2739380	2739391	GGCAGCTGTGC	1153	+	chr1	2739375	2739381	TGCGTG	1069	+
chr1	2764822	2764833	GGCAGCTGCGT	1279	-	chr1	2764821	2764827	TGCGTG	1069	-
chr1	2764823	2764834	CGCAGCTGCCT	1082	+	chr1	2764821	2764827	TGCGTG	1069	-
chr1	2783859	2783870	CGCAGCTGGGG	1171	-	chr1	2783866	2783872	TGCGTG	1069	+
chr1	2810240	2810251	GGCAGGTGCGT	1027	-	chr1	2810239	2810245	TGCGTG	1069	-
chr1	2816805	2816816	CGCAGCTGAGG	1069	-	chr1	2816812	2816818	TGCGTG	1069	+
chr1	2866043	2866054	GACAGCTGCAC	1483	+	chr1	2866051	2866057	AGCGTG	882	-
chr1	3060564	3060575	GACAGCTGCGT	1395	+	chr1	3060570	3060576	TGCGTG	1069	+
chr1	3119824	3119835	CACAGGTGGAT	962	+	chr1	3119819	3119825	GGCGTG	824	-
chr1	3169308	3169319	CGCAGCTGTGG	1053	-	chr1	3169315	3169321	TGCGTG	1069	+
chr1	3169309	3169320	CACAGCTGCGT	1226	+	chr1	3169315	3169321	TGCGTG	1069	+
chr1	3259376	3259387	CGCAGCTGACA	965	-	chr1	3259383	3259389	TGCGTG	1069	+
chr1	3344495	3344506	CGCAGCTGCAG	1267	-	chr1	3344502	3344508	TGCGTG	1069	+
chr1	3353782	3353793	GACAGCTGCAC	1483	-	chr1	3353777	3353783	CGCGTG	1024	-
chr1	3353782	3353793	GACAGCTGCAC	1483	-	chr1	3353779	3353785	CGCGTG	1024	+
chr1	3408609	3408620	CACAGGTGCCT	946	+	chr1	3408605	3408611	TGCGTG	1069	-
chr1	3408656	3408667	CACAGGTGCCT	946	+	chr1	3408652	3408658	TGCGTG	1069	-
chr1	3427078	3427089	AGCAGGTGCTC	1132	+	chr1	3427073	3427079	TGCGTG	1069	-
chr1	3499541	3499552	CGCAGGTGCAC	946	+	chr1	3499539	3499545	TGCGTG	1069	-
chr1	3540456	3540467	GGCAGCTGGGG	1340	-	chr1	3540466	3540472	CGCGTG	1024	+
chr1	3593410	3593421	GACAGCTGGGC	1387	+	chr1	3593418	3593424	GGCGTG	824	+
chr1	3602618	3602629	GGCAGGTGCGT	1027	-	chr1	3602617	3602623	TGCGTG	1069	-
chr1	3660589	3660600	CACAGGTGCGT	974	+	chr1	3660595	3660601	TGCGTG	1069	+
chr1	3699698	3699709	CACAGCTGGGC	1218	+	chr1	3699706	3699712	GGCGTG	824	+
chr1	4011921	4011932	CGCAGCTGAAA	1035	-	chr1	4011928	4011934	TGCGTG	1069	+
chr1	4031095	4031106	GACAGCTGGCT	1313	-	chr1	4031105	4031111	AGCGTG	882	-
chr1	4070953	4070964	CGCAGCTGTCG	1025	-	chr1	4070960	4070966	TGCGTG	1069	+
chr1	4070954	4070965	GACAGCTGCGT	1395	+	chr1	4070960	4070966	TGCGTG	1069	+
chr1	4227940	4227951	GGCAGGTGCAC	1115	+	chr1	4227948	4227954	GGCGTG	824	-
chr1	4397413	4397424	CGCAGCTGCCC	1128	-	chr1	4397420	4397426	TGCGTG	1069	+
chr1	4397414	4397425	GGCAGCTGCGT	1279	+	chr1	4397420	4397426	TGCGTG	1069	+
chr1	4413679	4413690	CACAGGTGCAC	1062	-	chr1	4413676	4413682	TGCGTG	1069	+
chr1	4415630	4415641	AGCAGGTGCGT	1054	+	chr1	4415636	4415642	TGCGTG	1069	+
chr1	4477802	4477813	GACAGGTGTGT	971	+	chr1	4477812	4477818	TGCGTG	1069	+
chr1	4876717	4876728	CGCAGCTGGAG	1213	+	chr1	4876715	4876721	TGCGTG	1069	-
chr1	5917435	5917446	AGCAGCTGGTG	1399	-	chr1	5917430	5917436	GGCGTG	824	-
chr1	6035791	6035802	GGCAGCTGCGT	1279	-	chr1	6035790	6035796	TGCGTG	1069	-
chr1	6035792	6035803	CGCAGCTGCCA	1121	+	chr1	6035790	6035796	TGCGTG	1069	-
chr1	6295553	6295564	AGCAGGTGCGC	1100	-	chr1	6295550	6295556	CGCGTG	1024	-
chr1	6303327	6303338	CACAGGTGGTG	1067	-	chr1	6303336	6303342	TGCGTG	1069	+
chr1	6346053	6346064	GACAGGTGCGT	1143	-	chr1	6346052	6346058	TGCGTG	1069	-
chr1	6478613	6478624	CGCAGCTGCGT	1110	-	chr1	6478612	6478618	TGCGTG	1069	-
chr1	6478614	6478625	CGCAGCTGCGG	1225	+	chr1	6478612	6478618	TGCGTG	1069	-
chr1	6529280	6529291	AACAGCTGCGT	1422	-	chr1	6529279	6529285	TGCGTG	1069	-
chr1	6529281	6529292	CGCAGCTGTTG	1085	+	chr1	6529279	6529285	TGCGTG	1069	-
chr1	6570119	6570130	CGCAGCTGGCT	1028	-	chr1	6570126	6570132	TGCGTG	1069	+
chr1	6647687	6647698	CACAGGTGCGT	974	+	chr1	6647693	6647699	TGCGTG	1069	+
chr1	6700218	6700229	CGCAGCTGCAC	1198	-	chr1	6700215	6700221	TGCGTG	1069	+
chr1	7082079	7082090	CGCAGCTGGTC	1134	+	chr1	7082077	7082083	TGCGTG	1069	-
chr1	7101098	7101109	GACAGGTGCGT	1143	+	chr1	7101104	7101110	TGCGTG	1069	+
chr1	7477321	7477332	CGCAGCTGGAG	1213	-	chr1	7477328	7477334	TGCGTG	1069	+
chr1	7743710	7743721	AGCAGCTGGCG	1339	+	chr1	7743717	7743723	GGCGTG	824	+
chr1	7745136	7745147	CACAGGTGGCG	1007	+	chr1	7745143	7745149	GGCGTG	824	+
chr1	8069788	8069799	CGCAGCTGATT	986	+	chr1	8069786	8069792	TGCGTG	1069	-
chr1	8397769	8397780	AGCAGCTGGGC	1298	-	chr1	8397766	8397772	GGCGTG	824	-
chr1	8418228	8418239	GGCAGGTGGGA	1012	-	chr1	8418238	8418244	AGCGTG	882	-
chr1	8693856	8693867	CACAGGTGCAC	1062	-	chr1	8693853	8693859	GGCGTG	824	+
chr1	9002907	9002918	AACAGGTGCGT	1170	-	chr1	9002906	9002912	TGCGTG	1069	-
chr1	9034222	9034233	CGCAGCTGGGT	1056	-	chr1	9034229	9034235	TGCGTG	1069	+
chr1	9276730	9276741	CACAGGTGCGT	974	+	chr1	9276736	9276742	TGCGTG	1069	+
chr1	9299968	9299979	GACAGCTGCAC	1483	+	chr1	9299976	9299982	GGCGTG	824	-
chr1	9324391	9324402	CACAGGTGCGT	974	-	chr1	9324390	9324396	TGCGTG	1069	-
chr1	9327330	9327341	CACAGCTGGCC	1190	+	chr1	9327340	9327346	CGCGTG	1024	+
chr1	9547828	9547839	CACAGGTGCAC	1062	+	chr1	9547836	9547842	GGCGTG	824	-
chr1	9664806	9664817	GGCAGGTGCGG	1142	-	chr1	9664802	9664808	GGCGTG	824	-
chr1	9827232	9827243	CGCAGCTGGCA	1067	+	chr1	9827230	9827236	TGCGTG	1069	-
chr1	10682142	10682153	GACAGCTGCGT	1395	-	chr1	10682141	10682147	TGCGTG	1069	-
chr1	10682143	10682154	CGCAGCTGTCC	956	+	chr1	10682141	10682147	TGCGTG	1069	-
chr1	10892843	10892854	GACAGGTGCGT	1143	-	chr1	10892842	10892848	TGCGTG	1069	-
chr1	10957686	10957697	CACAGGTGCGT	974	-	chr1	10957685	10957691	TGCGTG	1069	-
chr1	10997655	10997666	CGCAGCTGCAG	1267	+	chr1	10997653	10997659	TGCGTG	1069	-
chr1	11316792	11316803	CGCAGCTGATG	1101	+	chr1	11316790	11316796	TGCGTG	1069	-
chr1	11448708	11448719	GACAGCTGGGC	1387	-	chr1	11448705	11448711	GGCGTG	824	-
chr1	11536353	11536364	CGCAGCTGGTA	1127	+	chr1	11536351	11536357	TGCGTG	1069	-
chr1	11543105	11543116	GGCAGCTGCAG	1436	-	chr1	11543101	11543107	AGCGTG	882	-
chr1	11730956	11730967	CGCAGCTGGAG	1213	-	chr1	11730963	11730969	TGCGTG	1069	+
chr1	11974548	11974559	CACAGGTGCAC	1062	+	chr1	11974556	11974562	GGCGTG	824	-
chr1	12303469	12303480	CGCAGCTGTAT	980	-	chr1	12303476	12303482	TGCGTG	1069	+
chr1	12597084	12597095	CACAGGTGCGT	974	+	chr1	12597090	12597096	TGCGTG	1069	+
chr1	12753958	12753969	CACAGGTGCGT	974	+	chr1	12753964	12753970	TGCGTG	1069	+
chr1	12933498	12933509	CGCAGCTGGAG	1213	-	chr1	12933505	12933511	TGCGTG	1069	+
chr1	13916828	13916839	GACAGGTGCGT	1143	+	chr1	13916834	13916840	TGCGTG	1069	+
chr1	14078293	14078304	AGCAGCTGTCA	1145	-	chr1	14078289	14078295	TGCGTG	1069	+
chr1	14078294	14078305	GACAGCTGCTA	1466	+	chr1	14078289	14078295	TGCGTG	1069	+
chr1	14159964	14159975	AGCAGGTGCAG	1211	-	chr1	14159960	14159966	AGCGTG	882	-
chr1	14399195	14399206	CGCAGCTGGAA	1137	-	chr1	14399202	14399208	TGCGTG	1069	+
chr1	14440758	14440769	AGCAGCTGAAA	1231	-	chr1	14440768	14440774	TGCGTG	1069	+
chr1	14625495	14625506	GGCAGGTGGCG	1060	+	chr1	14625502	14625508	GGCGTG	824	+
chr1	14714174	14714185	CGCAGCTGGAG	1213	-	chr1	14714181	14714187	TGCGTG	1069	+
chr1	14905970	14905981	AGCAGCTGGGC	1298	+	chr1	14905978	14905984	GGCGTG	824	+
chr1	15127869	15127880	CACAGGTGAAG	975	+	chr1	15127865	15127871	TGCGTG	1069	-
chr1	15374136	15374147	CGCAGCTGTAA	1019	+	chr1	15374134	15374140	TGCGTG	1069	-
chr1	16156108	16156119	CACAGGTGCAC	1062	+	chr1	16156116	16156122	GGCGTG	824	-
chr1	16320381	16320392	CACAGGTGCCA	985	-	chr1	16320377	16320383	AGCGTG	882	+
chr1	16471845	16471856	GGCAGGTGGGC	1019	-	chr1	16471840	16471846	AGCGTG	882	+
chr1	16745200	16745211	AACAGGTGCAC	1258	+	chr1	16745208	16745214	GGCGTG	824	-
chr1	17046195	17046206	CGCAGCTGGAC	1144	-	chr1	17046202	17046208	TGCGTG	1069	+
chr1	17242003	17242014	CACAGGTGCGT	974	-	chr1	17242002	17242008	TGCGTG	1069	-
chr1	17411595	17411606	AACAGCTGAGC	1312	+	chr1	17411590	17411596	TGCGTG	1069	-
chr1	17680795	17680806	AGCAGCTGGCA	1263	+	chr1	17680804	17680810	AGCGTG	882	-
chr1	17694341	17694352	AGCAGCTGGGG	1367	+	chr1	17694351	17694357	GGCGTG	824	+
chr1	17867322	17867333	GGCAGGTGGGG	1088	-	chr1	17867318	17867324	GGCGTG	824	-
chr1	18122794	18122805	CACAGGTGCAC	1062	-	chr1	18122791	18122797	TGCGTG	1069	+
chr1	18960930	18960941	CGCAGCTGTCG	1025	-	chr1	18960937	18960943	TGCGTG	1069	+
chr1	18960931	18960942	GACAGCTGCGT	1395	+	chr1	18960937	18960943	TGCGTG	1069	+
chr1	19196134	19196145	CGCAGCTGGTT	1088	-	chr1	19196141	19196147	TGCGTG	1069	+
chr1	19282322	19282333	CGCAGGTGCGG	973	-	chr1	19282329	19282335	TGCGTG	1069	+
chr1	19666737	19666748	AGCAGGTGCTT	1086	+	chr1	19666732	19666738	TGCGTG	1069	-
chr1	20127828	20127839	CACAGGTGCGT	974	-	chr1	20127827	20127833	TGCGTG	1069	-
chr1	20158179	20158190	CACAGCTGCGT	1226	-	chr1	20158178	20158184	TGCGTG	1069	-
chr1	20158180	20158191	CGCAGCTGTGA	977	+	chr1	20158178	20158184	TGCGTG	1069	-
chr1	20503896	20503907	CACAGGTGAAG	975	-	chr1	20503891	20503897	GGCGTG	824	-
chr1	20799814	20799825	AGCAGCTGCAA	1387	+	chr1	20799809	20799815	TGCGTG	1069	-
chr1	20863360	20863371	CGCAGCTGAGC	1000	+	chr1	20863358	20863364	TGCGTG	1069	-
chr1	21057771	21057782	GGCAGGTGGAC	1061	-	chr1	21057766	21057772	CGCGTG	1024	-
chr1	21599801	21599812	CGCAGGTGCAC	946	-	chr1	21599808	21599814	TGCGTG	1069	+
chr1	21628703	21628714	AACAGGTGGCG	1203	-	chr1	21628701	21628707	GGCGTG	824	-
chr1	21865516	21865527	AGCAGCTGCAC	1394	+	chr1	21865524	21865530	TGCGTG	1069	-
chr1	21914909	21914920	GACAGCTGGGC	1387	+	chr1	21914917	21914923	GGCGTG	824	+
chr1	22207933	22207944	CGCAGCTGCAG	1267	-	chr1	22207940	22207946	TGCGTG	1069	+
chr1	22260337	22260348	AGCAGCTGGCT	1224	+	chr1	22260347	22260353	TGCGTG	1069	+
chr1	22264245	22264256	GGCAGCTGCGT	1279	-	chr1	22264240	22264246	TGCGTG	1069	-
chr1	22264245	22264256	GGCAGCTGCGT	1279	-	chr1	22264244	22264250	TGCGTG	1069	-
chr1	22264246	22264257	CGCAGCTGCCG	1197	+	chr1	22264244	22264250	TGCGTG	1069	-
chr1	22348756	22348767	AGCAGCTGGGC	1298	-	chr1	22348753	22348759	GGCGTG	824	-
chr1	22466491	22466502	AACAGCTGCAC	1510	+	chr1	22466499	22466505	CGCGTG	1024	-
chr1	22566228	22566239	CGCAGCTGGGA	1095	-	chr1	22566235	22566241	TGCGTG	1069	+
chr1	22706510	22706521	CGCAGGTGCAA	939	-	chr1	22706517	22706523	TGCGTG	1069	+
chr1	22747666	22747677	CACAGCTGGGC	1218	-	chr1	22747663	22747669	GGCGTG	824	-
chr1	22776876	22776887	AACAGCTGTAG	1407	+	chr1	22776886	22776892	GGCGTG	824	+
chr1	23002753	23002764	CACAGGTGCAC	1062	+	chr1	23002761	23002767	GGCGTG	824	-
chr1	23173051	23173062	AACAGGTGCGT	1170	-	chr1	23173050	23173056	TGCGTG	1069	-
chr1	23204175	23204186	GGCAGGTGGAT	1015	+	chr1	23204170	23204176	CGCGTG	1024	+
chr1	23545167	23545178	GGCAGGTGGCA	984	-	chr1	23545163	23545169	AGCGTG	882	+
chr1	23682476	23682487	AACAGCTGGGC	1414	+	chr1	23682484	23682490	GGCGTG	824	+
chr1	23739767	23739778	CACAGGTGCAC	1062	+	chr1	23739775	23739781	GGCGTG	824	-
chr1	24414966	24414977	CGCAGCTGGTA	1127	+	chr1	24414964	24414970	TGCGTG	1069	-
chr1	24557051	24557062	GGCAGCTGCAC	1367	-	chr1	24557048	24557054	AGCGTG	882	+
chr1	24581529	24581540	CGCAGCTGAGC	1000	-	chr1	24581536	24581542	TGCGTG	1069	+
chr1	24689294	24689305	AGCAGCTGGCG	1339	+	chr1	24689301	24689307	GGCGTG	824	+
chr1	24768752	24768763	CGCAGCTGGGA	1095	-	chr1	24768759	24768765	TGCGTG	1069	+
chr1	25007654	25007665	CACAGGTGCAC	1062	+	chr1	25007662	25007668	GGCGTG	824	-
chr1	25262511	25262522	AGCAGGTGCGT	1054	+	chr1	25262517	25262523	TGCGTG	1069	+
chr1	25366904	25366915	CACAGGTGCAT	1016	+	chr1	25366914	25366920	TGCGTG	1069	+
chr1	25843263	25843274	GGCAGCTGCGT	1279	-	chr1	25843262	25843268	TGCGTG	1069	-
chr1	25843264	25843275	CGCAGCTGCCC	1128	+	chr1	25843262	25843268	TGCGTG	1069	-
chr1	25864261	25864272	AGCAGCTGGGC	1298	-	chr1	25864258	25864264	GGCGTG	824	-
chr1	25997505	25997516	CACAGGTGCGT	974	+	chr1	25997511	25997517	TGCGTG	1069	+
chr1	26208110	26208121	CGCAGCTGACA	965	+	chr1	26208108	26208114	TGCGTG	1069	-
chr1	26242658	26242669	CACAGGTGCAC	1062	+	chr1	26242666	26242672	GGCGTG	824	-
chr1	26329712	26329723	AACAGGTGGAG	1273	+	chr1	26329721	26329727	AGCGTG	882	+
chr1	26685468	26685479	CACAGCTGGGG	1287	-	chr1	26685464	26685470	GGCGTG	824	-
chr1	26879115	26879126	GACAGGTGCAC	1231	+	chr1	26879123	26879129	GGCGTG	824	-
chr1	26965584	26965595	AGCAGGTGCAC	1142	-	chr1	26965581	26965587	GGCGTG	824	+
chr1	27297449	27297460	GGCAGCTGGCC	1243	+	chr1	27297444	27297450	AGCGTG	882	+
chr1	27653437	27653448	CACAGCTGTGC	1100	-	chr1	27653447	27653453	GGCGTG	824	+
chr1	27653438	27653449	CACAGCTGTGG	1169	+	chr1	27653447	27653453	GGCGTG	824	+
chr1	27874308	27874319	CGCAGCTGCAG	1267	-	chr1	27874315	27874321	TGCGTG	1069	+
chr1	27923770	27923781	CACAGGTGCGT	974	+	chr1	27923776	27923782	TGCGTG	1069	+
chr1	27973432	27973443	CGCAGCTGGGG	1171	-	chr1	27973428	27973434	GGCGTG	824	-
chr1	27973901	27973912	AACAGCTGGGG	1483	+	chr1	27973910	27973916	GGCGTG	824	+
chr1	28314515	28314526	CGCAGCTGTAG	1095	-	chr1	28314522	28314528	TGCGTG	1069	+
chr1	28423129	28423140	CGCAGCTGATT	986	-	chr1	28423136	28423142	TGCGTG	1069	+
chr1	28569007	28569018	CGCAGCTGGGC	1102	+	chr1	28569015	28569021	GGCGTG	824	+
chr1	29084746	29084757	CACAGGTGCAC	1062	-	chr1	29084743	29084749	GGCGTG	824	+
chr1	29529636	29529647	GACAGGTGCGT	1143	-	chr1	29529635	29529641	TGCGTG	1069	-
chr1	29587144	29587155	AGCAGCTGTGG	1249	-	chr1	29587154	29587160	TGCGTG	1069	+
chr1	29587145	29587156	CACAGCTGCTG	1373	+	chr1	29587154	29587160	TGCGTG	1069	+
chr1	29827166	29827177	CACAGGTGCAG	1131	+	chr1	29827162	29827168	TGCGTG	1069	-
chr1	29840768	29840779	GACAGCTGGTA	1412	+	chr1	29840763	29840769	GGCGTG	824	+
chr1	30053582	30053593	CACAGCTGGGC	1218	-	chr1	30053579	30053585	GGCGTG	824	-
chr1	30123028	30123039	GGCAGGTGCGT	1027	-	chr1	30123027	30123033	TGCGTG	1069	-
chr1	30154015	30154026	CACAGCTGCAG	1383	+	chr1	30154011	30154017	TGCGTG	1069	-
chr1	30316396	30316407	CGCAGCTGGGG	1171	+	chr1	30316394	30316400	TGCGTG	1069	-
chr1	30367966	30367977	AGCAGGTGCTC	1132	-	chr1	30367976	30367982	TGCGTG	1069	+
chr1	30407073	30407084	CGCAGCTGGTG	1203	+	chr1	30407071	30407077	TGCGTG	1069	-
chr1	30481486	30481497	CGCAGCTGGCA	1067	-	chr1	30481493	30481499	TGCGTG	1069	+
chr1	30541818	30541829	CACAGGTGCGT	974	-	chr1	30541817	30541823	TGCGTG	1069	-
chr1	30723315	30723326	CGCAGCTGGGG	1171	-	chr1	30723322	30723328	TGCGTG	1069	+
chr1	30852345	30852356	AACAGCTGCGT	1422	-	chr1	30852344	30852350	TGCGTG	1069	-
chr1	30852346	30852357	CGCAGCTGTTT	970	+	chr1	30852344	30852350	TGCGTG	1069	-
chr1	30911593	30911604	CGCAGCTGGAG	1213	+	chr1	30911591	30911597	TGCGTG	1069	-
chr1	30966889	30966900	CGCAGCTGGAG	1213	+	chr1	30966887	30966893	TGCGTG	1069	-
chr1	30990671	30990682	CACAGCTGCAG	1383	-	chr1	30990680	30990686	TGCGTG	1069	+
chr1	31158988	31158999	CGCAGCTGGCA	1067	-	chr1	31158995	31159001	TGCGTG	1069	+
chr1	31202944	31202955	AGCAGGTGCTG	1201	-	chr1	31202954	31202960	TGCGTG	1069	+
chr1	31260845	31260856	CGCAGCTGAGT	954	+	chr1	31260843	31260849	TGCGTG	1069	-
chr1	31886141	31886152	CGCAGCTGAGC	1000	-	chr1	31886148	31886154	TGCGTG	1069	+
chr1	32014217	32014228	CGCAGCTGCAT	1152	-	chr1	32014224	32014230	TGCGTG	1069	+
chr1	32444969	32444980	AACAGGTGTCT	970	-	chr1	32444964	32444970	TGCGTG	1069	-
chr1	32477268	32477279	AACAGGTGCAC	1258	+	chr1	32477276	32477282	GGCGTG	824	-
chr1	32807493	32807504	CACAGGTGCAC	1062	+	chr1	32807503	32807509	TGCGTG	1069	-
chr1	33240972	33240983	CGCAGCTGATT	986	+	chr1	33240970	33240976	TGCGTG	1069	-
chr1	33642356	33642367	CGCAGCTGGTA	1127	-	chr1	33642363	33642369	TGCGTG	1069	+
chr1	34489917	34489928	CGCAGCTGCCT	1082	-	chr1	34489924	34489930	TGCGTG	1069	+
chr1	34489918	34489929	GGCAGCTGCGT	1279	+	chr1	34489924	34489930	TGCGTG	1069	+
chr1	34613446	34613457	AACAGCTGCGT	1422	-	chr1	34613445	34613451	TGCGTG	1069	-
chr1	34613447	34613458	CGCAGCTGTTT	970	+	chr1	34613445	34613451	TGCGTG	1069	-
chr1	35222908	35222919	AGCAGCTGACG	1237	+	chr1	35222917	35222923	CGCGTG	1024	+
chr1	35238545	35238556	GGCAGCTGGAT	1267	-	chr1	35238540	35238546	TGCGTG	1069	-
chr1	35321368	35321379	CGCAGGTGGTG	951	-	chr1	35321375	35321381	TGCGTG	1069	+
chr1	35442760	35442771	CACAGCTGCAG	1383	+	chr1	35442769	35442775	AGCGTG	882	+
chr1	36633503	36633514	CACAGGTGCTT	1006	+	chr1	36633499	36633505	TGCGTG	1069	-
chr1	36733650	36733661	CGCAGCTGTAA	1019	+	chr1	36733648	36733654	TGCGTG	1069	-
chr1	36756207	36756218	GGCAGGTGCGT	1027	-	chr1	36756206	36756212	TGCGTG	1069	-
chr1	36946249	36946260	CGCAGGTGGTG	951	+	chr1	36946247	36946253	TGCGTG	1069	-
chr1	37118544	37118555	GGCAGGTGAAG	1028	+	chr1	37118553	37118559	AGCGTG	882	+
chr1	37137163	37137174	CGCAGCTGCTA	1181	-	chr1	37137170	37137176	TGCGTG	1069	+
chr1	37137164	37137175	AGCAGCTGCGT	1306	+	chr1	37137170	37137176	TGCGTG	1069	+
chr1	37175886	37175897	GGCAGCTGGTG	1372	-	chr1	37175896	37175902	CGCGTG	1024	-
chr1	37264095	37264106	GGCAGGTGCAT	1069	-	chr1	37264090	37264096	TGCGTG	1069	-
chr1	37337782	37337793	AGCAGGTGCGT	1054	-	chr1	37337781	37337787	TGCGTG	1069	-
chr1	37597225	37597236	AGCAGGTGGGC	1046	-	chr1	37597222	37597228	GGCGTG	824	-
chr1	37673665	37673676	CGCAGCTGGAG	1213	+	chr1	37673663	37673669	TGCGTG	1069	-
chr1	37768737	37768748	AGCAGGTGCAC	1142	+	chr1	37768745	37768751	TGCGTG	1069	-
chr1	37939877	37939888	GGCAGGTGCGT	1027	+	chr1	37939883	37939889	TGCGTG	1069	+
chr1	38117621	38117632	GACAGGTGTAG	1128	+	chr1	38117631	38117637	GGCGTG	824	+
chr1	38910947	38910958	GGCAGCTGTGG	1222	-	chr1	38910957	38910963	GGCGTG	824	-
chr1	38910948	38910959	CACAGCTGCCA	1237	+	chr1	38910957	38910963	GGCGTG	824	-
chr1	39294910	39294921	CGCAGCTGGTA	1127	-	chr1	39294917	39294923	TGCGTG	1069	+
chr1	39523085	39523096	CACAGGTGCGT	974	+	chr1	39523091	39523097	TGCGTG	1069	+
chr1	40119352	40119363	CGCAGCTGCTG	1257	-	chr1	40119359	40119365	TGCGTG	1069	+
chr1	40119353	40119364	AGCAGCTGCGT	1306	+	chr1	40119359	40119365	TGCGTG	1069	+
chr1	40548834	40548845	CGCAGCTGGGC	1102	+	chr1	40548832	40548838	TGCGTG	1069	-
chr1	41353772	41353783	ACCAGCTGCTG	954	-	chr1	41353768	41353774	TGCGTG	1069	-
chr1	41353773	41353784	AGCAGCTGGTG	1399	+	chr1	41353768	41353774	TGCGTG	1069	-
chr1	41732905	41732916	CACAGGTGCGT	974	+	chr1	41732911	41732917	TGCGTG	1069	+
chr1	41828193	41828204	AGCAGCTGTGT	1134	+	chr1	41828203	41828209	TGCGTG	1069	+
chr1	42147809	42147820	CGCAGCTGAGG	1069	+	chr1	42147807	42147813	TGCGTG	1069	-
chr1	42880149	42880160	CACAGGTGGCG	1007	+	chr1	42880156	42880162	GGCGTG	824	+
chr1	43224865	43224876	CACAGGTGCGT	974	-	chr1	43224864	43224870	TGCGTG	1069	-
chr1	43531914	43531925	CACAGGTGCAC	1062	-	chr1	43531911	43531917	TGCGTG	1069	+
chr1	43531914	43531925	CACAGGTGCAC	1062	-	chr1	43531923	43531929	TGCGTG	1069	+
chr1	43585544	43585555	CGCAGCTGGAG	1213	-	chr1	43585551	43585557	TGCGTG	1069	+
chr1	43980012	43980023	AACAGCTGATA	1337	-	chr1	43980007	43980013	AGCGTG	882	-
chr1	44055769	44055780	GACAGCTGGCG	1428	-	chr1	44055765	44055771	CGCGTG	1024	-
chr1	44059146	44059157	AGCAGCTGACT	1122	-	chr1	44059156	44059162	TGCGTG	1069	+
chr1	44316692	44316703	GGCAGCTGGCG	1312	-	chr1	44316690	44316696	GGCGTG	824	-
chr1	44379942	44379953	CACAGCTGGTG	1319	-	chr1	44379951	44379957	TGCGTG	1069	+
chr1	44436631	44436642	AGCAGCTGCAG	1463	-	chr1	44436641	44436647	TGCGTG	1069	+
chr1	44483452	44483463	GACAGCTGACA	1250	-	chr1	44483447	44483453	AGCGTG	882	-
chr1	44569332	44569343	GGCAGCTGCGT	1279	-	chr1	44569331	44569337	TGCGTG	1069	-
chr1	44569333	44569344	CGCAGCTGCCG	1197	+	chr1	44569331	44569337	TGCGTG	1069	-
chr1	45268965	45268976	CGCAGCTGCTG	1257	-	chr1	45268972	45268978	TGCGTG	1069	+
chr1	45268966	45268977	AGCAGCTGCGT	1306	+	chr1	45268972	45268978	TGCGTG	1069	+
chr1	45448591	45448602	GGCAGCTGGGC	1271	-	chr1	45448588	45448594	GGCGTG	824	-
chr1	45646265	45646276	CGCAGCTGGAG	1213	+	chr1	45646263	45646269	TGCGTG	1069	-
chr1	45731909	45731920	CGCAGCTGTGT	938	-	chr1	45731916	45731922	TGCGTG	1069	+
chr1	45731910	45731921	CACAGCTGCGT	1226	+	chr1	45731916	45731922	TGCGTG	1069	+
chr1	46149462	46149473	GACAGGTGCGT	1143	-	chr1	46149461	46149467	TGCGTG	1069	-
chr1	46354996	46355007	CACAGGTGCAC	1062	+	chr1	46355004	46355010	GGCGTG	824	-
chr1	46990670	46990681	CGCAGGTGGTG	951	-	chr1	46990677	46990683	TGCGTG	1069	+
chr1	47436457	47436468	AGCAGCTGCGT	1306	-	chr1	47436456	47436462	TGCGTG	1069	-
chr1	47436458	47436469	CGCAGCTGCTG	1257	+	chr1	47436456	47436462	TGCGTG	1069	-
chr1	47472765	47472776	CGCAGCTGGAG	1213	+	chr1	47472763	47472769	TGCGTG	1069	-
chr1	47632248	47632259	CGCAGCTGGAG	1213	+	chr1	47632246	47632252	TGCGTG	1069	-
chr1	47658582	47658593	GACAGCTGGGC	1387	-	chr1	47658592	47658598	TGCGTG	1069	-
chr1	47727280	47727291	CACAGGTGCAC	1062	-	chr1	47727277	47727283	GGCGTG	824	+
chr1	48022108	48022119	AGCAGCTGCTG	1453	-	chr1	48022104	48022110	TGCGTG	1069	-
chr1	48022109	48022120	AGCAGCTGCTT	1338	+	chr1	48022104	48022110	TGCGTG	1069	-
chr1	48565064	48565075	CACAGCTGTCT	1026	+	chr1	48565074	48565080	TGCGTG	1069	+
chr1	48616448	48616459	CGCAGCTGGAG	1213	+	chr1	48616446	48616452	TGCGTG	1069	-
chr1	48834949	48834960	CGCAGCTGGAG	1213	-	chr1	48834956	48834962	TGCGTG	1069	+
chr1	49037124	49037135	GACAGCTGCGT	1395	+	chr1	49037130	49037136	TGCGTG	1069	+
chr1	49748830	49748841	CGCAGCTGGAG	1213	+	chr1	49748828	49748834	TGCGTG	1069	-
chr1	50064379	50064390	CGCAGCTGGAG	1213	-	chr1	50064386	50064392	TGCGTG	1069	+
chr1	50346196	50346207	CGCAGCTGGAG	1213	-	chr1	50346203	50346209	TGCGTG	1069	+
chr1	50944948	50944959	GGCAGCTGGCG	1312	-	chr1	50944946	50944952	GGCGTG	824	-
chr1	51057112	51057123	GGCAGGTGGAT	1015	+	chr1	51057107	51057113	GGCGTG	824	+
chr1	51775035	51775046	GGCAGCTGCAG	1436	+	chr1	51775045	51775051	GGCGTG	824	+
chr1	52054898	52054909	CACAGGTGCAC	1062	+	chr1	52054906	52054912	GGCGTG	824	-
chr1	53203286	53203297	CACAGCTGATT	1102	-	chr1	53203295	53203301	TGCGTG	1069	+
chr1	53392525	53392536	CGCAGCTGGTG	1203	+	chr1	53392523	53392529	TGCGTG	1069	-
chr1	53544604	53544615	CGCAGCTGAGC	1000	-	chr1	53544611	53544617	TGCGTG	1069	+
chr1	53623577	53623588	CGCAGCTGTAG	1095	+	chr1	53623575	53623581	TGCGTG	1069	-
chr1	53654274	53654285	CACAGGTGCGT	974	-	chr1	53654273	53654279	TGCGTG	1069	-
chr1	53671724	53671735	CACAGGTGCAC	1062	-	chr1	53671721	53671727	GGCGTG	824	+
chr1	53742184	53742195	CGCAGCTGCCG	1197	-	chr1	53742191	53742197	TGCGTG	1069	+
chr1	53742185	53742196	GGCAGCTGCGT	1279	+	chr1	53742191	53742197	TGCGTG	1069	+
chr1	54144922	54144933	CGCAGCTGCTG	1257	-	chr1	54144929	54144935	TGCGTG	1069	+
chr1	54144923	54144934	AGCAGCTGCGT	1306	+	chr1	54144929	54144935	TGCGTG	1069	+
chr1	54189049	54189060	CACAGGTGCGT	974	+	chr1	54189055	54189061	TGCGTG	1069	+
chr1	54344443	54344454	CGCAGCTGGAA	1137	-	chr1	54344450	54344456	TGCGTG	1069	+
chr1	54485544	54485555	AGCAGCTGCAC	1394	+	chr1	54485552	54485558	AGCGTG	882	-
chr1	54757501	54757512	GACAGCTGGGC	1387	-	chr1	54757498	54757504	GGCGTG	824	-
chr1	54815724	54815735	GGCAGGTGAGG	986	-	chr1	54815734	54815740	GGCGTG	824	-
chr1	54973282	54973293	GACAGCTGCCA	1406	-	chr1	54973278	54973284	GGCGTG	824	+
chr1	54973283	54973294	GGCAGCTGTCA	1118	+	chr1	54973278	54973284	GGCGTG	824	+
chr1	56247986	56247997	CGCAGCTGTGC	984	-	chr1	56247993	56247999	TGCGTG	1069	+
chr1	56247987	56247998	CACAGCTGCGT	1226	+	chr1	56247993	56247999	TGCGTG	1069	+
chr1	56259424	56259435	CGCAGCTGGCG	1143	-	chr1	56259422	56259428	GGCGTG	824	-
chr1	57362532	57362543	GGCAGGTGGCA	984	+	chr1	57362541	57362547	AGCGTG	882	-
chr1	57765683	57765694	CGCAGCTGTAT	980	-	chr1	57765690	57765696	TGCGTG	1069	+
chr1	58316477	58316488	CACAGCTGTTT	1086	-	chr1	58316486	58316492	TGCGTG	1069	+
chr1	58316478	58316489	AACAGCTGTGC	1296	+	chr1	58316486	58316492	TGCGTG	1069	+
chr1	58740042	58740053	CGCAGCTGGAG	1213	-	chr1	58740049	58740055	TGCGTG	1069	+
chr1	58803886	58803897	CGCAGCTGAGA	993	-	chr1	58803893	58803899	TGCGTG	1069	+
chr1	58844216	58844227	CGCAGCTGGAG	1213	-	chr1	58844223	58844229	TGCGTG	1069	+
chr1	58856507	58856518	CGCAGGTGGTG	951	+	chr1	58856505	58856511	TGCGTG	1069	-
chr1	59283135	59283146	CACAGGTGCAC	1062	-	chr1	59283132	59283138	GGCGTG	824	+
chr1	59424452	59424463	CGCAGCTGGAG	1213	+	chr1	59424450	59424456	TGCGTG	1069	-
chr1	59835245	59835256	CGCAGCTGGAG	1213	+	chr1	59835243	59835249	TGCGTG	1069	-
chr1	59999306	59999317	CGCAGCTGGAG	1213	+	chr1	59999304	59999310	TGCGTG	1069	-
chr1	60118789	60118800	CGCAGCTGGAG	1213	-	chr1	60118796	60118802	TGCGTG	1069	+
chr1	60539306	60539317	CGCAGCTGCTG	1257	-	chr1	60539313	60539319	TGCGTG	1069	+
chr1	60539307	60539318	AGCAGCTGCGT	1306	+	chr1	60539313	60539319	TGCGTG	1069	+
chr1	60956454	60956465	CGCAGCTGGAG	1213	+	chr1	60956452	60956458	TGCGTG	1069	-
chr1	61391176	61391187	CGCAGCTGCCT	1082	-	chr1	61391183	61391189	TGCGTG	1069	+
chr1	61391177	61391188	GGCAGCTGCGT	1279	+	chr1	61391183	61391189	TGCGTG	1069	+
chr1	61482002	61482013	GGCAGCTGGCG	1312	+	chr1	61482009	61482015	GGCGTG	824	+
chr1	61861328	61861339	AACAGCTGTGA	1289	-	chr1	61861338	61861344	TGCGTG	1069	+
chr1	61861329	61861340	CACAGCTGTTG	1201	+	chr1	61861338	61861344	TGCGTG	1069	+
chr1	62594636	62594647	CACAGCTGCGT	1226	-	chr1	62594635	62594641	TGCGTG	1069	-
chr1	62594637	62594648	CGCAGCTGTGC	984	+	chr1	62594635	62594641	TGCGTG	1069	-
chr1	62649848	62649859	CGCAGCTGGAG	1213	-	chr1	62649855	62649861	TGCGTG	1069	+
chr1	62650975	62650986	AACAGCTGGGC	1414	+	chr1	62650983	62650989	GGCGTG	824	+
chr1	62938069	62938080	AACAGGTGGGG	1231	-	chr1	62938065	62938071	GGCGTG	824	-
chr1	63283154	63283165	CACAGGTGCGT	974	+	chr1	63283160	63283166	TGCGTG	1069	+
chr1	64739762	64739773	CGCAGCTGGAG	1213	+	chr1	64739760	64739766	TGCGTG	1069	-
chr1	64975826	64975837	CGCAGCTGGTC	1134	-	chr1	64975833	64975839	TGCGTG	1069	+
chr1	65144296	65144307	GACAGCTGGCG	1428	-	chr1	65144294	65144300	GGCGTG	824	-
chr1	65325446	65325457	CACAGCTGAGC	1116	-	chr1	65325443	65325449	AGCGTG	882	-
chr1	65513267	65513278	GGCAGGTGCGT	1027	+	chr1	65513273	65513279	TGCGTG	1069	+
chr1	65531854	65531865	GGCAGCTGGCG	1312	+	chr1	65531861	65531867	GGCGTG	824	+
chr1	65767043	65767054	CGCAGCTGGTG	1203	-	chr1	65767050	65767056	TGCGTG	1069	+
chr1	65883566	65883577	GACAGCTGGCG	1428	+	chr1	65883573	65883579	GGCGTG	824	+
chr1	65921329	65921340	CGCAGCTGGAG	1213	-	chr1	65921336	65921342	TGCGTG	1069	+
chr1	66015988	66015999	CGCAGCTGGAG	1213	-	chr1	66015995	66016001	TGCGTG	1069	+
chr1	66029601	66029612	CGCAGCTGGAG	1213	-	chr1	66029608	66029614	TGCGTG	1069	+
chr1	66506710	66506721	AGCAGCTGGGC	1298	+	chr1	66506718	66506724	GGCGTG	824	+
chr1	66656002	66656013	CGCAGCTGGAG	1213	-	chr1	66656009	66656015	TGCGTG	1069	+
chr1	66947256	66947267	CGCAGCTGGAG	1213	+	chr1	66947254	66947260	TGCGTG	1069	-
chr1	66971319	66971330	CGCAGCTGAAA	1035	-	chr1	66971326	66971332	TGCGTG	1069	+
chr1	66998975	66998986	GACAGCTGTGC	1269	-	chr1	66998970	66998976	GGCGTG	824	+
chr1	67061831	67061842	GGCAGCTGGCG	1312	+	chr1	67061838	67061844	GGCGTG	824	+
chr1	67549943	67549954	CGCAGCTGGAG	1213	-	chr1	67549950	67549956	TGCGTG	1069	+
chr1	67883333	67883344	CACAGGTGCAC	1062	+	chr1	67883341	67883347	TGCGTG	1069	-
chr1	67901119	67901130	GACAGGTGCAC	1231	+	chr1	67901127	67901133	AGCGTG	882	-
chr1	68015388	68015399	CGCAGCTGGAG	1213	-	chr1	68015395	68015401	TGCGTG	1069	+
chr1	68346812	68346823	GACAGGTGCGT	1143	-	chr1	68346811	68346817	TGCGTG	1069	-
chr1	68403515	68403526	CGCAGCTGTGT	938	-	chr1	68403522	68403528	TGCGTG	1069	+
chr1	68403516	68403527	CACAGCTGCGT	1226	+	chr1	68403522	68403528	TGCGTG	1069	+
chr1	68982010	68982021	CGCAGCTGAGG	1069	+	chr1	68982008	68982014	TGCGTG	1069	-
chr1	69105492	69105503	CACAGGTGCGT	974	+	chr1	69105498	69105504	TGCGTG	1069	+
chr1	69205157	69205168	CGCAGCTGGAG	1213	-	chr1	69205164	69205170	TGCGTG	1069	+
chr1	69283220	69283231	GACAGGTGACG	1074	+	chr1	69283230	69283236	GGCGTG	824	+
chr1	69346828	69346839	CGCAGCTGGAG	1213	-	chr1	69346835	69346841	TGCGTG	1069	+
chr1	69389821	69389832	CGCAGCTGGAG	1213	+	chr1	69389819	69389825	TGCGTG	1069	-
chr1	69585534	69585545	CGCAGCTGGAG	1213	-	chr1	69585541	69585547	TGCGTG	1069	+
chr1	70353665	70353676	CGCAGCTGGAG	1213	-	chr1	70353672	70353678	TGCGTG	1069	+
chr1	70393979	70393990	CGCAGCTGGAG	1213	-	chr1	70393986	70393992	TGCGTG	1069	+
chr1	71681637	71681648	CGCAGCTGGAG	1213	+	chr1	71681635	71681641	TGCGTG	1069	-
chr1	71980044	71980055	CGCAGCTGGAG	1213	+	chr1	71980042	71980048	TGCGTG	1069	-
chr1	72354537	72354548	CGCAGCTGGAG	1213	+	chr1	72354535	72354541	TGCGTG	1069	-
chr1	73647278	73647289	CGCAGCTGCAG	1267	-	chr1	73647285	73647291	TGCGTG	1069	+
chr1	75842159	75842170	CGCAGCTGGAG	1213	+	chr1	75842157	75842163	TGCGTG	1069	-
chr1	77050939	77050950	GACAGGTGCGT	1143	-	chr1	77050938	77050944	TGCGTG	1069	-
chr1	77388489	77388500	CACAGGTGCGT	974	-	chr1	77388488	77388494	TGCGTG	1069	-
chr1	77470541	77470552	CGCAGCTGGAG	1213	-	chr1	77470548	77470554	TGCGTG	1069	+
chr1	78390482	78390493	CACAGGTGCGT	974	+	chr1	78390488	78390494	TGCGTG	1069	+
chr1	78463609	78463620	CACAGGTGCAC	1062	+	chr1	78463617	78463623	GGCGTG	824	-
chr1	78511914	78511925	CGCAGCTGGCG	1143	+	chr1	78511910	78511916	CGCGTG	1024	-
chr1	79316498	79316509	CGCAGCTGGAG	1213	-	chr1	79316505	79316511	TGCGTG	1069	+
chr1	79905519	79905530	GGCAGGTGCGT	1027	-	chr1	79905518	79905524	TGCGTG	1069	-
chr1	80409443	80409454	CGCAGCTGGAG	1213	-	chr1	80409450	80409456	TGCGTG	1069	+
chr1	80603599	80603610	CGCAGCTGGAG	1213	-	chr1	80603606	80603612	TGCGTG	1069	+
chr1	80689081	80689092	CACAGGTGCGT	974	+	chr1	80689087	80689093	TGCGTG	1069	+
chr1	80865519	80865530	CGCAGCTGGAG	1213	-	chr1	80865526	80865532	TGCGTG	1069	+
chr1	81249784	81249795	CACAGCTGCTC	1304	-	chr1	81249793	81249799	TGCGTG	1069	+
chr1	81249785	81249796	AGCAGCTGTGC	1180	+	chr1	81249793	81249799	TGCGTG	1069	+
chr1	81410288	81410299	CGCAGCTGGAG	1213	-	chr1	81410295	81410301	TGCGTG	1069	+
chr1	81411867	81411878	CGCAGCTGGAG	1213	+	chr1	81411865	81411871	TGCGTG	1069	-
chr1	82074861	82074872	CGCAGCTGTAA	1019	-	chr1	82074868	82074874	TGCGTG	1069	+
chr1	82601967	82601978	CGCAGCTGGAG	1213	-	chr1	82601974	82601980	TGCGTG	1069	+
chr1	82716377	82716388	CGCAGCTGGAG	1213	+	chr1	82716375	82716381	TGCGTG	1069	-
chr1	83633752	83633763	CGCAGCTGGAG	1213	+	chr1	83633750	83633756	TGCGTG	1069	-
chr1	83821485	83821496	CGCAGCTGGAG	1213	-	chr1	83821492	83821498	TGCGTG	1069	+
chr1	84523429	84523440	CGCAGCTGGAG	1213	-	chr1	84523436	84523442	TGCGTG	1069	+
chr1	85163495	85163506	GACAGCTGATG	1386	+	chr1	85163490	85163496	GGCGTG	824	+
chr1	85796656	85796667	CGCAGCTGTAG	1095	+	chr1	85796654	85796660	TGCGTG	1069	-
chr1	86108191	86108202	CGCAGCTGGAG	1213	+	chr1	86108189	86108195	TGCGTG	1069	-
chr1	86214853	86214864	CGCAGCTGGAG	1213	+	chr1	86214851	86214857	TGCGTG	1069	-
chr1	86393402	86393413	CGCAGCTGGAG	1213	+	chr1	86393400	86393406	TGCGTG	1069	-
chr1	86571053	86571064	AACAGCTGACC	1284	-	chr1	86571063	86571069	TGCGTG	1069	+
chr1	87095515	87095526	CGCAGCTGGAG	1213	-	chr1	87095522	87095528	TGCGTG	1069	+
chr1	87150133	87150144	CGCAGCTGGAG	1213	-	chr1	87150140	87150146	TGCGTG	1069	+
chr1	87258633	87258644	GGCAGGTGCGT	1027	-	chr1	87258632	87258638	TGCGTG	1069	-
chr1	87519289	87519300	CGCAGCTGGAC	1144	-	chr1	87519296	87519302	TGCGTG	1069	+
chr1	87621649	87621660	AACAGCTGCAG	1579	+	chr1	87621658	87621664	AGCGTG	882	+
chr1	87943704	87943715	CGCAGCTGTAA	1019	+	chr1	87943702	87943708	TGCGTG	1069	-
chr1	88085635	88085646	CACAGGTGCCA	985	+	chr1	88085630	88085636	GGCGTG	824	-
chr1	88808173	88808184	CGCAGCTGGAG	1213	+	chr1	88808171	88808177	TGCGTG	1069	-
chr1	89268146	89268157	CACAGGTGCGT	974	+	chr1	89268152	89268158	TGCGTG	1069	+
chr1	89544649	89544660	GACAGGTGAGC	1033	-	chr1	89544646	89544652	AGCGTG	882	-
chr1	89594280	89594291	GACAGGTGACA	998	-	chr1	89594275	89594281	AGCGTG	882	-
chr1	89883511	89883522	CGCAGCTGGAG	1213	-	chr1	89883518	89883524	TGCGTG	1069	+
chr1	90217952	90217963	CGCAGCTGGAG	1213	-	chr1	90217959	90217965	TGCGTG	1069	+
chr1	90430209	90430220	GACAGCTGGGC	1387	-	chr1	90430206	90430212	GGCGTG	824	-
chr1	90549627	90549638	CGCAGCTGTGC	984	-	chr1	90549634	90549640	TGCGTG	1069	+
chr1	90549628	90549639	CACAGCTGCGT	1226	+	chr1	90549634	90549640	TGCGTG	1069	+
chr1	90824133	90824144	GACAGATGCTG	954	+	chr1	90824142	90824148	TGCGTG	1069	+
chr1	90900727	90900738	CACAGCTGCGT	1226	-	chr1	90900726	90900732	TGCGTG	1069	-
chr1	90900728	90900739	CGCAGCTGTGG	1053	+	chr1	90900726	90900732	TGCGTG	1069	-
chr1	92584980	92584991	CACAGGTGCAC	1062	+	chr1	92584988	92584994	GGCGTG	824	-
chr1	92703148	92703159	CGCAGCTGGAG	1213	-	chr1	92703155	92703161	TGCGTG	1069	+
chr1	93872998	93873009	CGCAGCTGGAG	1213	-	chr1	93873005	93873011	TGCGTG	1069	+
chr1	93877449	93877460	CGCAGCTGTGT	938	-	chr1	93877456	93877462	TGCGTG	1069	+
chr1	93877450	93877461	CACAGCTGCGT	1226	+	chr1	93877456	93877462	TGCGTG	1069	+
chr1	93963314	93963325	CACAGGTGCGT	974	+	chr1	93963320	93963326	TGCGTG	1069	+
chr1	94039477	94039488	AACAGCTGGGC	1414	-	chr1	94039474	94039480	GGCGTG	824	-
chr1	94063047	94063058	AGCAGGTGCGT	1054	-	chr1	94063046	94063052	TGCGTG	1069	-
chr1	94168435	94168446	GGCAGCTGCCC	1297	+	chr1	94168445	94168451	TGCGTG	1069	-
chr1	94261576	94261587	CGCAGCTGGAG	1213	-	chr1	94261583	94261589	TGCGTG	1069	+
chr1	95233884	95233895	CGCAGCTGTTA	1009	-	chr1	95233891	95233897	TGCGTG	1069	+
chr1	95233885	95233896	AACAGCTGCGT	1422	+	chr1	95233891	95233897	TGCGTG	1069	+
chr1	95547686	95547697	AACAGCTGGGC	1414	+	chr1	95547694	95547700	GGCGTG	824	+
chr1	97070593	97070604	CGCAGCTGGAG	1213	+	chr1	97070591	97070597	TGCGTG	1069	-
chr1	97752974	97752985	CGCAGCTGGAG	1213	-	chr1	97752981	97752987	TGCGTG	1069	+
chr1	97843762	97843773	CGCAGCTGGAG	1213	-	chr1	97843769	97843775	TGCGTG	1069	+
chr1	97876654	97876665	CGCAGCTGGAT	1098	+	chr1	97876652	97876658	TGCGTG	1069	-
chr1	98477194	98477205	AACAGCTGGGC	1414	+	chr1	98477202	98477208	GGCGTG	824	+
chr1	100087136	100087147	AGCAGCTGATC	1228	+	chr1	100087146	100087152	AGCGTG	882	-
chr1	100151470	100151481	CGCAGCTGTAC	1026	+	chr1	100151468	100151474	TGCGTG	1069	-
chr1	100419347	100419358	CACAGGTGCGT	974	-	chr1	100419346	100419352	TGCGTG	1069	-
chr1	100679354	100679365	CGCAGCTGGCG	1143	-	chr1	100679352	100679358	GGCGTG	824	-
chr1	100691977	100691988	CACAGGTGCAC	1062	+	chr1	100691985	100691991	GGCGTG	824	-
chr1	101147975	101147986	CGCAGCTGGAG	1213	-	chr1	101147982	101147988	TGCGTG	1069	+
chr1	101270926	101270937	CACAGCTGATT	1102	+	chr1	101270922	101270928	TGCGTG	1069	-
chr1	101730375	101730386	CACAGCTGATC	1148	+	chr1	101730385	101730391	GGCGTG	824	-
chr1	102495188	102495199	CACAGGTGCAC	1062	-	chr1	102495185	102495191	GGCGTG	824	+
chr1	102777847	102777858	CGCAGCTGGAG	1213	-	chr1	102777854	102777860	TGCGTG	1069	+
chr1	103020739	103020750	CACAGGTGCGT	974	-	chr1	103020738	103020744	TGCGTG	1069	-
chr1	103399012	103399023	CGCAGCTGGAG	1213	-	chr1	103399019	103399025	TGCGTG	1069	+
chr1	104888819	104888830	AGCAGCTGGGC	1298	+	chr1	104888827	104888833	GGCGTG	824	+
chr1	105318238	105318249	CGCAGCTGGAG	1213	-	chr1	105318245	105318251	TGCGTG	1069	+
chr1	105391825	105391836	CGCAGCTGGAG	1213	-	chr1	105391832	105391838	TGCGTG	1069	+
chr1	107136902	107136913	CGCAGCTGCTG	1257	-	chr1	107136909	107136915	TGCGTG	1069	+
chr1	107136903	107136914	AGCAGCTGCGT	1306	+	chr1	107136909	107136915	TGCGTG	1069	+
chr1	108160608	108160619	GGCAGGTGGTT	1005	+	chr1	108160603	108160609	GGCGTG	824	+
chr1	108468769	108468780	GGCAGGTGCGT	1027	+	chr1	108468775	108468781	TGCGTG	1069	+
chr1	108709777	108709788	CGCAGCTGGAG	1213	-	chr1	108709784	108709790	TGCGTG	1069	+
chr1	109855052	109855063	AACAGCTGCGT	1422	-	chr1	109855051	109855057	TGCGTG	1069	-
chr1	109855053	109855064	CGCAGCTGTTA	1009	+	chr1	109855051	109855057	TGCGTG	1069	-
chr1	110053731	110053742	CACAGGTGCGT	974	-	chr1	110053730	110053736	TGCGTG	1069	-
chr1	110162503	110162514	AACAGGTGAGA	1053	-	chr1	110162513	110162519	TGCGTG	1069	+
chr1	110290904	110290915	CGCAGCTGGAG	1213	-	chr1	110290911	110290917	TGCGTG	1069	+
chr1	110350441	110350452	GACAGGTGTGT	971	-	chr1	110350436	110350442	TGCGTG	1069	-
chr1	110693500	110693511	GACAGGTGAGT	987	+	chr1	110693495	110693501	CGCGTG	1024	+
chr1	110918636	110918647	CACAGGTGCGT	974	+	chr1	110918642	110918648	TGCGTG	1069	+
chr1	111878483	111878494	CGCAGCTGGAG	1213	+	chr1	111878481	111878487	TGCGTG	1069	-
chr1	112280909	112280920	GGCAGGTGGCG	1060	+	chr1	112280916	112280922	GGCGTG	824	+
chr1	112585743	112585754	CGCAGGTGCAC	946	-	chr1	112585750	112585756	TGCGTG	1069	+
chr1	112702787	112702798	CGCAGCTGGAG	1213	-	chr1	112702794	112702800	TGCGTG	1069	+
chr1	112747261	112747272	CGCAGCTGGAG	1213	-	chr1	112747268	112747274	TGCGTG	1069	+
chr1	113191450	113191461	GGCAGGTGCGT	1027	+	chr1	113191456	113191462	TGCGTG	1069	+
chr1	113392173	113392184	GGCAGCTGCGT	1279	-	chr1	113392172	113392178	TGCGTG	1069	-
chr1	113392174	113392185	CGCAGCTGCCT	1082	+	chr1	113392172	113392178	TGCGTG	1069	-
chr1	113525987	113525998	AGCAGCTGCGT	1306	-	chr1	113525986	113525992	TGCGTG	1069	-
chr1	113525988	113525999	CGCAGCTGCTT	1142	+	chr1	113525986	113525992	TGCGTG	1069	-
chr1	113762105	113762116	AGCAGGTGGGC	1046	+	chr1	113762113	113762119	GGCGTG	824	+
chr1	114040472	114040483	CGCAGCTGGAG	1213	+	chr1	114040470	114040476	TGCGTG	1069	-
chr1	114181344	114181355	CGCAGCTGGAG	1213	-	chr1	114181351	114181357	TGCGTG	1069	+
chr1	114566848	114566859	AGCAGCTGGCG	1339	-	chr1	114566846	114566852	GGCGTG	824	-
chr1	114775460	114775471	CACAGCTGAGC	1116	+	chr1	114775468	114775474	AGCGTG	882	+
chr1	114779450	114779461	CACAGGTGCAC	1062	-	chr1	114779447	114779453	GGCGTG	824	+
chr1	114879678	114879689	GACAGGTGCGT	1143	-	chr1	114879677	114879683	TGCGTG	1069	-
chr1	114907307	114907318	CACAGCTGAAG	1227	-	chr1	114907316	114907322	TGCGTG	1069	+
chr1	115331975	115331986	AACAGCTGGGC	1414	-	chr1	115331972	115331978	GGCGTG	824	-
chr1	115562149	115562160	CGCAGCTGGAG	1213	-	chr1	115562156	115562162	TGCGTG	1069	+
chr1	115691083	115691094	CGCAGCTGGAG	1213	+	chr1	115691081	115691087	TGCGTG	1069	-
chr1	116022193	116022204	CACAGGTGCGT	974	+	chr1	116022199	116022205	TGCGTG	1069	+
chr1	116022193	116022204	CACAGGTGCGT	974	+	chr1	116022203	116022209	TGCGTG	1069	+
chr1	116589917	116589928	CGCAGCTGTAG	1095	+	chr1	116589915	116589921	TGCGTG	1069	-
chr1	116595187	116595198	CGCAGCTGGAG	1213	+	chr1	116595185	116595191	TGCGTG	1069	-
chr1	116914950	116914961	GACAGGTGGAG	1246	+	chr1	116914960	116914966	GGCGTG	824	+
chr1	117135009	117135020	GGCAGCTGCTG	1426	-	chr1	117135004	117135010	GGCGTG	824	-
chr1	117266152	117266163	CACAGCTGCAG	1383	+	chr1	117266161	117266167	AGCGTG	882	+
chr1	117900685	117900696	CGCAGCTGGAG	1213	-	chr1	117900692	117900698	TGCGTG	1069	+
chr1	117970874	117970885	CACAGGTGCAC	1062	+	chr1	117970882	117970888	GGCGTG	824	-
chr1	118548112	118548123	CGCAGCTGCTC	1188	+	chr1	118548122	118548128	AGCGTG	882	-
chr1	119116212	119116223	CGCAGCTGGAG	1213	-	chr1	119116219	119116225	TGCGTG	1069	+
chr1	119395624	119395635	CGCAGCTGGAG	1213	+	chr1	119395622	119395628	TGCGTG	1069	-
chr1	119522873	119522884	CACAGCTGGGA	1211	-	chr1	119522868	119522874	AGCGTG	882	-
chr1	119563894	119563905	CGCAGCTGGAG	1213	+	chr1	119563892	119563898	TGCGTG	1069	-
chr1	119900630	119900641	CGCAGCTGAAG	1111	+	chr1	119900628	119900634	TGCGTG	1069	-
chr1	120782347	120782358	CACAGGTGCGT	974	-	chr1	120782346	120782352	TGCGTG	1069	-
chr1	120839860	120839871	GACAGGTGCGT	1143	+	chr1	120839866	120839872	TGCGTG	1069	+
chr1	121143958	121143969	CGCAGCTGGAA	1137	+	chr1	121143956	121143962	TGCGTG	1069	-
chr1	121175530	121175541	CGCAGCTGCTG	1257	-	chr1	121175537	121175543	TGCGTG	1069	+
chr1	121175531	121175542	AGCAGCTGCGT	1306	+	chr1	121175537	121175543	TGCGTG	1069	+
chr1	142632198	142632209	CGCAGCTGGAG	1213	-	chr1	142632205	142632211	TGCGTG	1069	+
chr1	143912257	143912268	GACAGGTGCGT	1143	-	chr1	143912256	143912262	TGCGTG	1069	-
chr1	143969752	143969763	CACAGGTGCGT	974	+	chr1	143969758	143969764	TGCGTG	1069	+
chr1	144043818	144043829	CGCAGCTGGAG	1213	-	chr1	144043825	144043831	TGCGTG	1069	+
chr1	144907010	144907021	CACAGGTGGTG	1067	-	chr1	144907005	144907011	GGCGTG	824	-
chr1	145603191	145603202	CACAGGTGCGT	974	+	chr1	145603197	145603203	TGCGTG	1069	+
chr1	146798878	146798889	CGCAGCTGGAG	1213	-	chr1	146798885	146798891	TGCGTG	1069	+
chr1	146895596	146895607	CGCAGCTGGAG	1213	+	chr1	146895594	146895600	TGCGTG	1069	-
chr1	147760351	147760362	GGCAGGTGCGT	1027	-	chr1	147760350	147760356	TGCGTG	1069	-
chr1	148213639	148213650	CGCAGCTGTAG	1095	-	chr1	148213646	148213652	TGCGTG	1069	+
chr1	149058133	149058144	CGCAGCTGGAG	1213	-	chr1	149058140	149058146	TGCGTG	1069	+
chr1	149293812	149293823	AGCAGGTGCAC	1142	+	chr1	149293820	149293826	GGCGTG	824	-
chr1	149679356	149679367	AGCAGGTGCAC	1142	+	chr1	149679364	149679370	GGCGTG	824	-
chr1	151306325	151306336	CACAGGTGCGT	974	+	chr1	151306331	151306337	TGCGTG	1069	+
chr1	151365345	151365356	CACAGGTGCGT	974	-	chr1	151365344	151365350	TGCGTG	1069	-
chr1	151745644	151745655	CGCAGCTGGGA	1095	+	chr1	151745642	151745648	TGCGTG	1069	-
chr1	152216199	152216210	CACAGGTGCAC	1062	+	chr1	152216207	152216213	GGCGTG	824	-
chr1	152658993	152659004	CGCAGCTGGTC	1134	+	chr1	152658991	152658997	TGCGTG	1069	-
chr1	152939864	152939875	AGCAGGTGCGT	1054	-	chr1	152939863	152939869	TGCGTG	1069	-
chr1	153661674	153661685	AGCAGCTGAAG	1307	+	chr1	153661683	153661689	AGCGTG	882	+
chr1	153666136	153666147	AGCAGGTGCGT	1054	-	chr1	153666135	153666141	TGCGTG	1069	-
chr1	153812311	153812322	GGCAGGTGCGT	1027	+	chr1	153812317	153812323	TGCGTG	1069	+
chr1	154066627	154066638	GACAGGTGCAC	1231	-	chr1	154066624	154066630	GGCGTG	824	+
chr1	154279814	154279825	AACAGGTGCAC	1258	-	chr1	154279811	154279817	GGCGTG	824	+
chr1	154378975	154378986	CGCAGCTGGGC	1102	-	chr1	154378982	154378988	TGCGTG	1069	+
chr1	154475473	154475484	CGCAGGTGCAC	946	+	chr1	154475481	154475487	CGCGTG	1024	-
chr1	154868299	154868310	CGCAGCTGCCT	1082	-	chr1	154868306	154868312	TGCGTG	1069	+
chr1	154868300	154868311	GGCAGCTGCGT	1279	+	chr1	154868306	154868312	TGCGTG	1069	+
chr1	154993614	154993625	AACAGGTGCGT	1170	+	chr1	154993620	154993626	TGCGTG	1069	+
chr1	155004606	155004617	CGCAGCTGTAG	1095	-	chr1	155004613	155004619	TGCGTG	1069	+
chr1	155070938	155070949	CGCAGCTGAAG	1111	+	chr1	155070936	155070942	TGCGTG	1069	-
chr1	155079835	155079846	CGCAGCTGATT	986	+	chr1	155079833	155079839	TGCGTG	1069	-
chr1	155098067	155098078	AGCAGCTGCAG	1463	+	chr1	155098076	155098082	AGCGTG	882	+
chr1	155275727	155275738	CACAGCTGGGC	1218	-	chr1	155275724	155275730	GGCGTG	824	-
chr1	155917336	155917347	CGCAGCTGCTG	1257	-	chr1	155917343	155917349	TGCGTG	1069	+
chr1	155917337	155917348	AGCAGCTGCGT	1306	+	chr1	155917343	155917349	TGCGTG	1069	+
chr1	156186226	156186237	AGCAGCTGACA	1161	+	chr1	156186235	156186241	AGCGTG	882	-
chr1	156505052	156505063	AACAGGTGCGC	1216	+	chr1	156505060	156505066	CGCGTG	1024	+
chr1	156786696	156786707	CGCAGCTGTAG	1095	+	chr1	156786694	156786700	TGCGTG	1069	-
chr1	157044148	157044159	CGCAGCTGCCG	1197	-	chr1	157044155	157044161	TGCGTG	1069	+
chr1	157044149	157044160	GGCAGCTGCGT	1279	+	chr1	157044155	157044161	TGCGTG	1069	+
chr1	157594763	157594774	CGCAGCTGAAT	996	+	chr1	157594761	157594767	TGCGTG	1069	-
chr1	158092257	158092268	CACAGGTGCGT	974	-	chr1	158092256	158092262	TGCGTG	1069	-
chr1	158105179	158105190	CGCAGCTGGCA	1067	-	chr1	158105186	158105192	TGCGTG	1069	+
chr1	158207075	158207086	CGCAGCTGGAT	1098	+	chr1	158207073	158207079	TGCGTG	1069	-
chr1	158576769	158576780	CACAGGTGGCG	1007	-	chr1	158576767	158576773	GGCGTG	824	-
chr1	158923178	158923189	CGCAGCTGGAG	1213	+	chr1	158923176	158923182	TGCGTG	1069	-
chr1	159153323	159153334	GGCAGCTGAAG	1280	+	chr1	159153332	159153338	AGCGTG	882	+
chr1	159182700	159182711	GGCAGCTGCAC	1367	-	chr1	159182710	159182716	AGCGTG	882	-
chr1	159544235	159544246	CGCAGCTGGAG	1213	-	chr1	159544242	159544248	TGCGTG	1069	+
chr1	159899569	159899580	CGCAGCTGCCG	1197	-	chr1	159899576	159899582	TGCGTG	1069	+
chr1	159899570	159899581	GGCAGCTGCGT	1279	+	chr1	159899576	159899582	TGCGTG	1069	+
chr1	160753523	160753534	CGCAGCTGGAG	1213	+	chr1	160753521	160753527	TGCGTG	1069	-
chr1	160962184	160962195	AACAGCTGGGC	1414	-	chr1	160962181	160962187	GGCGTG	824	-
chr1	161003161	161003172	AGCAGCTGGGC	1298	+	chr1	161003169	161003175	GGCGTG	824	+
chr1	161007722	161007733	CGCAGCTGGCC	1074	-	chr1	161007729	161007735	TGCGTG	1069	+
chr1	161119641	161119652	CACAGGTGCAC	1062	+	chr1	161119649	161119655	GGCGTG	824	-
chr1	161555435	161555446	CGCAGCTGAGC	1000	+	chr1	161555433	161555439	TGCGTG	1069	-
chr1	161637239	161637250	CGCAGCTGAGC	1000	+	chr1	161637237	161637243	TGCGTG	1069	-
chr1	161704286	161704297	CACAGCTGCGT	1226	-	chr1	161704285	161704291	TGCGTG	1069	-
chr1	161704287	161704298	CGCAGCTGTGC	984	+	chr1	161704285	161704291	TGCGTG	1069	-
chr1	161896246	161896257	AGCAGGTGGCC	1018	+	chr1	161896241	161896247	TGCGTG	1069	-
chr1	162016933	162016944	CGCAGCTGAAT	996	-	chr1	162016940	162016946	TGCGTG	1069	+
chr1	162209850	162209861	GGCAGGTGGGT	973	-	chr1	162209860	162209866	AGCGTG	882	-
chr1	163455970	163455981	CACAGGTGCAC	1062	-	chr1	163455967	163455973	GGCGTG	824	+
chr1	163615111	163615122	CGCAGCTGGAG	1213	-	chr1	163615118	163615124	TGCGTG	1069	+
chr1	163699823	163699834	CGCAGCTGGCT	1028	-	chr1	163699830	163699836	TGCGTG	1069	+
chr1	164405546	164405557	GGCAGCTGGGC	1271	+	chr1	164405554	164405560	GGCGTG	824	+
chr1	167430304	167430315	GGCAGCTGCAG	1436	-	chr1	167430314	167430320	AGCGTG	882	-
chr1	169113999	169114010	GGCAGGTGCAC	1115	-	chr1	169113996	169114002	GGCGTG	824	+
chr1	169139866	169139877	CGCAGCTGAGT	954	-	chr1	169139875	169139881	CGCGTG	1024	+
chr1	170063679	170063690	CGCAGCTGGAG	1213	-	chr1	170063686	170063692	TGCGTG	1069	+
chr1	170824077	170824088	CGCAGCTGGCC	1074	+	chr1	170824075	170824081	TGCGTG	1069	-
chr1	171343341	171343352	CGCAGCTGGAG	1213	+	chr1	171343339	171343345	TGCGTG	1069	-
chr1	171360479	171360490	CGCAGCTGCAG	1267	+	chr1	171360477	171360483	TGCGTG	1069	-
chr1	171423027	171423038	AGCAGCTGTGC	1180	-	chr1	171423024	171423030	TGCGTG	1069	-
chr1	171423028	171423039	CACAGCTGCTT	1258	+	chr1	171423024	171423030	TGCGTG	1069	-
chr1	171615926	171615937	AACAGCTGGGC	1414	-	chr1	171615923	171615929	GGCGTG	824	-
chr1	172284040	172284051	CGCAGCTGGAG	1213	+	chr1	172284038	172284044	TGCGTG	1069	-
chr1	172789450	172789461	GGCAGGTGCGT	1027	+	chr1	172789456	172789462	TGCGTG	1069	+
chr1	172797617	172797628	CGCAGCTGCCA	1121	-	chr1	172797624	172797630	TGCGTG	1069	+
chr1	172797618	172797629	GGCAGCTGCGT	1279	+	chr1	172797624	172797630	TGCGTG	1069	+
chr1	172955784	172955795	CGCAGCTGGAG	1213	-	chr1	172955791	172955797	TGCGTG	1069	+
chr1	173584093	173584104	GACAGGTGCAC	1231	+	chr1	173584101	173584107	GGCGTG	824	-
chr1	173641817	173641828	CGCAGCTGTTT	970	-	chr1	173641824	173641830	TGCGTG	1069	+
chr1	173641818	173641829	AACAGCTGCGT	1422	+	chr1	173641824	173641830	TGCGTG	1069	+
chr1	174123302	174123313	CACAGGTGCGT	974	+	chr1	174123308	174123314	TGCGTG	1069	+
chr1	174207770	174207781	CGCAGCTGGAG	1213	-	chr1	174207777	174207783	TGCGTG	1069	+
chr1	174352292	174352303	CGCAGCTGGAG	1213	-	chr1	174352299	174352305	TGCGTG	1069	+
chr1	174564857	174564868	CGCAGCTGGAG	1213	-	chr1	174564864	174564870	TGCGTG	1069	+
chr1	174587446	174587457	CGCAGCTGGAG	1213	+	chr1	174587444	174587450	TGCGTG	1069	-
chr1	174662310	174662321	CGCAGCTGCTA	1181	-	chr1	174662317	174662323	TGCGTG	1069	+
chr1	174662311	174662322	AGCAGCTGCGT	1306	+	chr1	174662317	174662323	TGCGTG	1069	+
chr1	175976844	175976855	CGCAGCTGGAG	1213	-	chr1	175976851	175976857	TGCGTG	1069	+
chr1	176230590	176230601	CGCAGCTGGAG	1213	-	chr1	176230597	176230603	TGCGTG	1069	+
chr1	176282880	176282891	CGCAGCTGGAG	1213	-	chr1	176282887	176282893	TGCGTG	1069	+
chr1	176900150	176900161	CGCAGGTGGAG	961	+	chr1	176900148	176900154	TGCGTG	1069	-
chr1	177225895	177225906	GGCAGGTGTTG	1002	+	chr1	177225890	177225896	CGCGTG	1024	-
chr1	177603704	177603715	CGCAGCTGGAG	1213	+	chr1	177603702	177603708	TGCGTG	1069	-
chr1	177729190	177729201	CGCAGCTGGAG	1213	+	chr1	177729188	177729194	TGCGTG	1069	-
chr1	178289293	178289304	CGCAGCTGGAG	1213	-	chr1	178289300	178289306	TGCGTG	1069	+
chr1	178353671	178353682	CACAGGTGCGT	974	-	chr1	178353670	178353676	TGCGTG	1069	-
chr1	178470534	178470545	CGCAGCTGATG	1101	-	chr1	178470541	178470547	TGCGTG	1069	+
chr1	178910548	178910559	CACAGGTGCCA	985	+	chr1	178910557	178910563	GGCGTG	824	-
chr1	178962096	178962107	CGCAGCTGGAG	1213	-	chr1	178962103	178962109	TGCGTG	1069	+
chr1	179069966	179069977	AGCAGCTGGCG	1339	-	chr1	179069964	179069970	GGCGTG	824	-
chr1	180193230	180193241	GGCAGGTGCGT	1027	-	chr1	180193229	180193235	TGCGTG	1069	-
chr1	180203792	180203803	CGCAGGTGCAG	1015	+	chr1	180203790	180203796	TGCGTG	1069	-
chr1	180487511	180487522	CACAGGTGCGT	974	-	chr1	180487510	180487516	TGCGTG	1069	-
chr1	180747254	180747265	CACAGGTGCAC	1062	+	chr1	180747262	180747268	AGCGTG	882	-
chr1	180841317	180841328	CGCAGCTGGAG	1213	-	chr1	180841324	180841330	TGCGTG	1069	+
chr1	181018060	181018071	GGCAGCTGGGG	1340	+	chr1	181018069	181018075	GGCGTG	824	+
chr1	181133571	181133582	CACAGGTGCAC	1062	+	chr1	181133579	181133585	GGCGTG	824	-
chr1	181385893	181385904	CACAGCTGGCA	1183	-	chr1	181385903	181385909	GGCGTG	824	+
chr1	182599602	182599613	CACAGGTGCCT	946	-	chr1	182599611	182599617	TGCGTG	1069	+
chr1	182948326	182948337	CGCAGCTGAAA	1035	-	chr1	182948333	182948339	TGCGTG	1069	+
chr1	184105221	184105232	CGCAGCTGGAG	1213	-	chr1	184105228	184105234	TGCGTG	1069	+
chr1	184524360	184524371	CGCAGCTGATA	1025	-	chr1	184524367	184524373	TGCGTG	1069	+
chr1	184614152	184614163	CGCAGGTGCTG	1005	-	chr1	184614159	184614165	TGCGTG	1069	+
chr1	184723800	184723811	AGCAGCTGCGC	1352	-	chr1	184723797	184723803	CGCGTG	1024	-
chr1	184723801	184723812	CGCAGCTGCTA	1181	+	chr1	184723797	184723803	CGCGTG	1024	-
chr1	184815395	184815406	CGCAGCTGGAG	1213	+	chr1	184815393	184815399	TGCGTG	1069	-
chr1	185264723	185264734	CGCAGCTGCTT	1142	-	chr1	185264730	185264736	TGCGTG	1069	+
chr1	185264724	185264735	AGCAGCTGCGT	1306	+	chr1	185264730	185264736	TGCGTG	1069	+
chr1	185275456	185275467	CGCAGGTGGAG	961	-	chr1	185275463	185275469	TGCGTG	1069	+
chr1	185677170	185677181	CGCAGCTGGAG	1213	+	chr1	185677168	185677174	TGCGTG	1069	-
chr1	186132030	186132041	CGCAGCTGGAG	1213	-	chr1	186132037	186132043	TGCGTG	1069	+
chr1	186390844	186390855	CGCAGCTGATT	986	-	chr1	186390851	186390857	TGCGTG	1069	+
chr1	186607113	186607124	CGCAGCTGGAG	1213	+	chr1	186607111	186607117	TGCGTG	1069	-
chr1	187318265	187318276	CGCAGCTGGAG	1213	-	chr1	187318272	187318278	TGCGTG	1069	+
chr1	187425892	187425903	CGCAGCTGTGT	938	-	chr1	187425899	187425905	TGCGTG	1069	+
chr1	187425893	187425904	CACAGCTGCGT	1226	+	chr1	187425899	187425905	TGCGTG	1069	+
chr1	188328693	188328704	CGCAGGTGCAA	939	-	chr1	188328700	188328706	TGCGTG	1069	+
chr1	189299899	189299910	CGCAGCTGGAG	1213	-	chr1	189299906	189299912	TGCGTG	1069	+
chr1	189443233	189443244	CGCAGCTGGAG	1213	-	chr1	189443240	189443246	TGCGTG	1069	+
chr1	190269694	190269705	CGCAGCTGGAG	1213	+	chr1	190269692	190269698	TGCGTG	1069	-
chr1	190382338	190382349	CACAGGTGCAC	1062	-	chr1	190382347	190382353	TGCGTG	1069	+
chr1	190512328	190512339	CGCAGCTGGAG	1213	+	chr1	190512326	190512332	TGCGTG	1069	-
chr1	192470362	192470373	CGCAGCTGGAG	1213	+	chr1	192470360	192470366	TGCGTG	1069	-
chr1	193655466	193655477	CGCAGCTGAGA	993	-	chr1	193655473	193655479	TGCGTG	1069	+
chr1	193692362	193692373	CGCAGCTGGAG	1213	-	chr1	193692369	193692375	TGCGTG	1069	+
chr1	195732552	195732563	AGCAGCTGGCG	1339	+	chr1	195732559	195732565	GGCGTG	824	+
chr1	196193870	196193881	CGCAGCTGGAG	1213	-	chr1	196193877	196193883	TGCGTG	1069	+
chr1	196271161	196271172	CACAGCTGGGC	1218	-	chr1	196271158	196271164	GGCGTG	824	-
chr1	196755423	196755434	CGCAGCTGGAG	1213	-	chr1	196755430	196755436	TGCGTG	1069	+
chr1	197677495	197677506	CGCAGCTGGAG	1213	+	chr1	197677493	197677499	TGCGTG	1069	-
chr1	197772111	197772122	CGCAGCTGGAG	1213	+	chr1	197772109	197772115	TGCGTG	1069	-
chr1	197879251	197879262	GACAGCTGCGT	1395	-	chr1	197879250	197879256	TGCGTG	1069	-
chr1	197882468	197882479	CGCAGCTGGAG	1213	+	chr1	197882477	197882483	AGCGTG	882	+
chr1	197907198	197907209	AGCAGGTGCGT	1054	-	chr1	197907197	197907203	TGCGTG	1069	-
chr1	197908078	197908089	GACAGGTGCGT	1143	-	chr1	197908077	197908083	TGCGTG	1069	-
chr1	199368541	199368552	CACAGCTGGGC	1218	+	chr1	199368549	199368555	GGCGTG	824	+
chr1	199980154	199980165	AGCAGGTGGTG	1147	-	chr1	199980150	199980156	TGCGTG	1069	-
chr1	200882209	200882220	CGCAGCTGGGT	1056	-	chr1	200882216	200882222	TGCGTG	1069	+
chr1	201033442	201033453	CGCAGCTGGCA	1067	+	chr1	201033440	201033446	TGCGTG	1069	-
chr1	201141316	201141327	AACAGCTGCGT	1422	-	chr1	201141315	201141321	TGCGTG	1069	-
chr1	201141317	201141328	CGCAGCTGTTG	1085	+	chr1	201141315	201141321	TGCGTG	1069	-
chr1	201208725	201208736	CGCAGCTGGAG	1213	-	chr1	201208732	201208738	TGCGTG	1069	+
chr1	201280546	201280557	CACAGCTGGGC	1218	+	chr1	201280554	201280560	GGCGTG	824	+
chr1	201314262	201314273	CACAGGTGCAC	1062	-	chr1	201314259	201314265	TGCGTG	1069	+
chr1	201424618	201424629	CACAGGTGCAC	1062	+	chr1	201424626	201424632	TGCGTG	1069	-
chr1	201707062	201707073	CGCAGCTGTGC	984	-	chr1	201707069	201707075	TGCGTG	1069	+
chr1	201707063	201707074	CACAGCTGCGT	1226	+	chr1	201707069	201707075	TGCGTG	1069	+
chr1	201785158	201785169	CGCAGCTGAGA	993	+	chr1	201785156	201785162	TGCGTG	1069	-
chr1	201903117	201903128	GACAGCTGGCG	1428	-	chr1	201903115	201903121	GGCGTG	824	-
chr1	202072456	202072467	CACAGGTGCAC	1062	-	chr1	202072453	202072459	GGCGTG	824	+
chr1	202862146	202862157	CACAGGTGCAC	1062	-	chr1	202862143	202862149	GGCGTG	824	+
chr1	203045257	203045268	GGCAGGTGCGT	1027	-	chr1	203045256	203045262	TGCGTG	1069	-
chr1	203130447	203130458	CACAGGTGGGC	966	+	chr1	203130455	203130461	GGCGTG	824	+
chr1	203284586	203284597	GACAGGTGCGT	1143	-	chr1	203284585	203284591	TGCGTG	1069	-
chr1	203524879	203524890	GGCAGCTGCCA	1290	-	chr1	203524875	203524881	GGCGTG	824	+
chr1	203524880	203524891	GGCAGCTGCCC	1297	+	chr1	203524875	203524881	GGCGTG	824	+
chr1	203755982	203755993	GGCAGCTGGCG	1312	-	chr1	203755980	203755986	GGCGTG	824	-
chr1	203805256	203805267	CGCAGCTGGGA	1095	-	chr1	203805263	203805269	TGCGTG	1069	+
chr1	204263232	204263243	AGCAGCTGTCA	1145	-	chr1	204263228	204263234	AGCGTG	882	+
chr1	204263233	204263244	GACAGCTGCTT	1427	+	chr1	204263228	204263234	AGCGTG	882	+
chr1	204593285	204593296	GGCAGGTGCGT	1027	-	chr1	204593284	204593290	TGCGTG	1069	-
chr1	204618078	204618089	CGCAGCTGCCT	1082	-	chr1	204618085	204618091	TGCGTG	1069	+
chr1	204618079	204618090	GGCAGCTGCGT	1279	+	chr1	204618085	204618091	TGCGTG	1069	+
chr1	204749495	204749506	CACAGGTGCGT	974	+	chr1	204749501	204749507	TGCGTG	1069	+
chr1	205385102	205385113	GACAGCTGGGG	1456	+	chr1	205385097	205385103	GGCGTG	824	+
chr1	205815363	205815374	AACAGCTGGGC	1414	+	chr1	205815371	205815377	GGCGTG	824	+
chr1	206081866	206081877	CACAGGTGCGT	974	-	chr1	206081865	206081871	TGCGTG	1069	-
chr1	206139331	206139342	GACAGGTGCGT	1143	+	chr1	206139337	206139343	TGCGTG	1069	+
chr1	206285025	206285036	CACAGCTGAAG	1227	-	chr1	206285034	206285040	TGCGTG	1069	+
chr1	206506524	206506535	CGCAGCTGGAG	1213	-	chr1	206506531	206506537	TGCGTG	1069	+
chr1	206681632	206681643	GACAGGTGCGT	1143	+	chr1	206681638	206681644	TGCGTG	1069	+
chr1	206905596	206905607	CGCAGCTGGTG	1203	+	chr1	206905594	206905600	TGCGTG	1069	-
chr1	206952641	206952652	AACAGGTGAGG	1129	-	chr1	206952636	206952642	GGCGTG	824	-
chr1	207001188	207001199	CGCAGCTGTAC	1026	+	chr1	207001186	207001192	TGCGTG	1069	-
chr1	207174434	207174445	AGCAGCTGCAA	1387	+	chr1	207174429	207174435	TGCGTG	1069	-
chr1	207818434	207818445	GACAGGTGGGC	1135	-	chr1	207818431	207818437	GGCGTG	824	-
chr1	207819018	207819029	CACAGGTGCGT	974	+	chr1	207819024	207819030	TGCGTG	1069	+
chr1	207865274	207865285	CGCAGCTGGGC	1102	-	chr1	207865281	207865287	TGCGTG	1069	+
chr1	207925412	207925423	GACAGGTGGGC	1135	-	chr1	207925409	207925415	GGCGTG	824	-
chr1	207925991	207926002	CACAGGTGCGT	974	+	chr1	207925997	207926003	TGCGTG	1069	+
chr1	208098644	208098655	GGCAGCTGGAT	1267	-	chr1	208098654	208098660	CGCGTG	1024	+
chr1	208204072	208204083	GACAGCTGCGT	1395	+	chr1	208204078	208204084	TGCGTG	1069	+
chr1	208359369	208359380	CACAGGTGGGG	1035	+	chr1	208359365	208359371	TGCGTG	1069	-
chr1	208551744	208551755	AGCAGCTGAGC	1196	-	chr1	208551741	208551747	AGCGTG	882	-
chr1	208610691	208610702	CGCAGCTGTAC	1026	-	chr1	208610698	208610704	TGCGTG	1069	+
chr1	208995462	208995473	CGCAGCTGAAT	996	+	chr1	208995460	208995466	TGCGTG	1069	-
chr1	209296834	209296845	CGCAGGTGCAA	939	-	chr1	209296841	209296847	TGCGTG	1069	+
chr1	209805262	209805273	GACAGCTGTCC	1241	-	chr1	209805272	209805278	AGCGTG	882	-
chr1	209805263	209805274	GACAGCTGTCA	1234	+	chr1	209805272	209805278	AGCGTG	882	-
chr1	210092507	210092518	CGCAGCTGGAG	1213	-	chr1	210092514	210092520	TGCGTG	1069	+
chr1	210152035	210152046	CGCAGCTGGAG	1213	-	chr1	210152042	210152048	TGCGTG	1069	+
chr1	210534698	210534709	GACAGCTGCAC	1483	-	chr1	210534695	210534701	TGCGTG	1069	+
chr1	210807233	210807244	AGCAGCTGGCA	1263	-	chr1	210807229	210807235	AGCGTG	882	+
chr1	210839969	210839980	CACAGGTGCAC	1062	+	chr1	210839977	210839983	GGCGTG	824	-
chr1	211169992	211170003	CGCAGCTGGAG	1213	+	chr1	211169990	211169996	TGCGTG	1069	-
chr1	211306925	211306936	GACAGCTGCTG	1542	-	chr1	211306935	211306941	TGCGTG	1069	-
chr1	211306926	211306937	AGCAGCTGTCA	1145	+	chr1	211306935	211306941	TGCGTG	1069	-
chr1	212082833	212082844	AGCAGGTGCAC	1142	-	chr1	212082830	212082836	TGCGTG	1069	+
chr1	212114987	212114998	GACAGCTGGGC	1387	-	chr1	212114984	212114990	GGCGTG	824	-
chr1	212119673	212119684	CGCAGCTGATT	986	-	chr1	212119680	212119686	TGCGTG	1069	+
chr1	212408750	212408761	AACAGGTGCGT	1170	-	chr1	212408749	212408755	TGCGTG	1069	-
chr1	212606096	212606107	CGCAGCTGGAA	1137	-	chr1	212606103	212606109	TGCGTG	1069	+
chr1	213098509	213098520	AACAGCTGCGT	1422	-	chr1	213098508	213098514	TGCGTG	1069	-
chr1	213098510	213098521	CGCAGCTGTTA	1009	+	chr1	213098508	213098514	TGCGTG	1069	-
chr1	213275552	213275563	GGCAGCTGCCA	1290	-	chr1	213275548	213275554	AGCGTG	882	+
chr1	213275553	213275564	GGCAGCTGCCC	1297	+	chr1	213275548	213275554	AGCGTG	882	+
chr1	213375668	213375679	AGCAGCTGGGC	1298	+	chr1	213375676	213375682	GGCGTG	824	+
chr1	213424774	213424785	CACAGGTGGCG	1007	-	chr1	213424772	213424778	GGCGTG	824	-
chr1	213692953	213692964	CGCAGCTGCTA	1181	-	chr1	213692960	213692966	TGCGTG	1069	+
chr1	213692954	213692965	AGCAGCTGCGT	1306	+	chr1	213692960	213692966	TGCGTG	1069	+
chr1	213954234	213954245	AACAGGTGCAC	1258	-	chr1	213954231	213954237	GGCGTG	824	+
chr1	214224014	214224025	GGCAGGTGTGG	970	-	chr1	214224009	214224015	GGCGTG	824	-
chr1	214316534	214316545	AGCAGCTGGAA	1333	+	chr1	214316544	214316550	AGCGTG	882	+
chr1	216130994	216131005	CGCAGCTGTAG	1095	-	chr1	216131001	216131007	TGCGTG	1069	+
chr1	216375322	216375333	CACAGCTGCAC	1314	-	chr1	216375319	216375325	AGCGTG	882	+
chr1	216827851	216827862	CGCAGCTGGGA	1095	-	chr1	216827858	216827864	TGCGTG	1069	+
chr1	217807939	217807950	CGCAGCTGGAG	1213	-	chr1	217807946	217807952	TGCGTG	1069	+
chr1	218187934	218187945	CGCAGCTGGAG	1213	-	chr1	218187941	218187947	TGCGTG	1069	+
chr1	218731305	218731316	GGCAGGTGCAC	1115	-	chr1	218731302	218731308	CGCGTG	1024	+
chr1	219026062	219026073	AGCAGCTGCAG	1463	-	chr1	219026072	219026078	TGCGTG	1069	+
chr1	219583735	219583746	AACAGGTGCTG	1317	-	chr1	219583731	219583737	TGCGTG	1069	-
chr1	220013324	220013335	CGCAGCTGGAG	1213	+	chr1	220013322	220013328	TGCGTG	1069	-
chr1	221001455	221001466	GGCAGCTGGGC	1271	-	chr1	221001452	221001458	GGCGTG	824	-
chr1	222918827	222918838	CACAGGTGCGT	974	-	chr1	222918826	222918832	TGCGTG	1069	-
chr1	223301610	223301621	GACAGCTGCGT	1395	-	chr1	223301609	223301615	TGCGTG	1069	-
chr1	223574239	223574250	CGCAGCTGGAG	1213	-	chr1	223574246	223574252	TGCGTG	1069	+
chr1	223635575	223635586	AACAGGTGGGC	1162	-	chr1	223635572	223635578	GGCGTG	824	-
chr1	223740116	223740127	GGCAGGTGGGC	1019	+	chr1	223740124	223740130	GGCGTG	824	+
chr1	224388695	224388706	GACAGGTGCGT	1143	-	chr1	224388694	224388700	TGCGTG	1069	-
chr1	224410331	224410342	CACAGGTGCTC	1052	+	chr1	224410341	224410347	GGCGTG	824	-
chr1	224434611	224434622	CACAGGTGCGT	974	-	chr1	224434610	224434616	TGCGTG	1069	-
chr1	224434623	224434634	CGCAGCTGGGG	1171	-	chr1	224434630	224434636	TGCGTG	1069	+
chr1	224927211	224927222	AGCAGCTGGGA	1291	+	chr1	224927206	224927212	TGCGTG	1069	-
chr1	225334276	225334287	CGCAGCTGCTG	1257	-	chr1	225334283	225334289	TGCGTG	1069	+
chr1	225334277	225334288	AGCAGCTGCGT	1306	+	chr1	225334283	225334289	TGCGTG	1069	+
chr1	225782903	225782914	CACAGGTGCGT	974	-	chr1	225782902	225782908	TGCGTG	1069	-
chr1	225979374	225979385	AACAGGTGAGG	1129	+	chr1	225979384	225979390	GGCGTG	824	+
chr1	225988696	225988707	AACAGGTGAGG	1129	+	chr1	225988706	225988712	GGCGTG	824	+
chr1	226270079	226270090	CACAGGTGCGT	974	+	chr1	226270085	226270091	TGCGTG	1069	+
chr1	226670122	226670133	GACAGCTGCGT	1395	-	chr1	226670121	226670127	TGCGTG	1069	-
chr1	226670123	226670134	CGCAGCTGTCA	949	+	chr1	226670121	226670127	TGCGTG	1069	-
chr1	226722078	226722089	CGCAGCTGGGT	1056	+	chr1	226722076	226722082	TGCGTG	1069	-
chr1	226738439	226738450	AGCAGCTGCCC	1324	+	chr1	226738449	226738455	TGCGTG	1069	-
chr1	226900613	226900624	CGCAGCTGCAC	1198	+	chr1	226900611	226900617	TGCGTG	1069	-
chr1	227148766	227148777	GACAGGTGGCG	1176	-	chr1	227148764	227148770	GGCGTG	824	-
chr1	227150219	227150230	CACAGGTGCAC	1062	-	chr1	227150214	227150220	CGCGTG	1024	+
chr1	228109110	228109121	CGCAGCTGGGC	1102	+	chr1	228109108	228109114	TGCGTG	1069	-
chr1	228226284	228226295	CACAGCTGCTG	1373	-	chr1	228226294	228226300	GGCGTG	824	+
chr1	228226285	228226296	AGCAGCTGTGG	1249	+	chr1	228226294	228226300	GGCGTG	824	+
chr1	228250231	228250242	AGCAGGTGCGT	1054	-	chr1	228250230	228250236	TGCGTG	1069	-
chr1	228297962	228297973	GACAGCTGCTT	1427	-	chr1	228297972	228297978	TGCGTG	1069	-
chr1	228297963	228297974	AGCAGCTGTCA	1145	+	chr1	228297972	228297978	TGCGTG	1069	-
chr1	228317764	228317775	CGCAGCTGGCC	1074	+	chr1	228317762	228317768	TGCGTG	1069	-
chr1	228321141	228321152	CACAGGTGCGT	974	-	chr1	228321140	228321146	TGCGTG	1069	-
chr1	228412183	228412194	AGCAGCTGGCA	1263	+	chr1	228412192	228412198	TGCGTG	1069	-
chr1	228476727	228476738	AGCAGGTGTGG	997	-	chr1	228476737	228476743	TGCGTG	1069	+
chr1	228478414	228478425	AGCAGGTGCCC	1072	-	chr1	228478424	228478430	TGCGTG	1069	+
chr1	228538920	228538931	CACAGCTGGGC	1218	+	chr1	228538928	228538934	GGCGTG	824	+
chr1	228671978	228671989	CACAGGTGCGT	974	+	chr1	228671984	228671990	TGCGTG	1069	+
chr1	228694026	228694037	CGCAGCTGGAG	1213	+	chr1	228694024	228694030	TGCGTG	1069	-
chr1	228843192	228843203	CGCAGCTGGAG	1213	+	chr1	228843190	228843196	TGCGTG	1069	-
chr1	229393464	229393475	CGCAGCTGTAG	1095	-	chr1	229393471	229393477	TGCGTG	1069	+
chr1	229917330	229917341	CGCAGCTGCAA	1191	-	chr1	229917337	229917343	TGCGTG	1069	+
chr1	230428716	230428727	CACAGGTGGCG	1007	-	chr1	230428714	230428720	GGCGTG	824	-
chr1	230885208	230885219	GGCAGCTGCCC	1297	-	chr1	230885203	230885209	CGCGTG	1024	+
chr1	231214449	231214460	CACAGCTGATT	1102	+	chr1	231214445	231214451	TGCGTG	1069	-
chr1	231583565	231583576	CACAGGTGCGT	974	+	chr1	231583571	231583577	TGCGTG	1069	+
chr1	233083321	233083332	AGCAGCTGGGC	1298	+	chr1	233083329	233083335	GGCGTG	824	+
chr1	233121761	233121772	GGCAGGTGCCA	1038	+	chr1	233121770	233121776	AGCGTG	882	-
chr1	233141103	233141114	CGCAGCTGGGC	1102	-	chr1	233141110	233141116	TGCGTG	1069	+
chr1	233180571	233180582	AGCAGCTGGGC	1298	-	chr1	233180568	233180574	GGCGTG	824	-
chr1	233276426	233276437	AGCAGCTGGCG	1339	+	chr1	233276433	233276439	GGCGTG	824	+
chr1	234891141	234891152	CACAGCTGTGT	1054	-	chr1	234891150	234891156	TGCGTG	1069	+
chr1	234891142	234891153	CACAGCTGTGC	1100	+	chr1	234891150	234891156	TGCGTG	1069	+
chr1	235444870	235444881	AACAGCTGAGC	1312	+	chr1	235444878	235444884	AGCGTG	882	+
chr1	235626389	235626400	CGCAGGTGCTG	1005	-	chr1	235626396	235626402	TGCGTG	1069	+
chr1	235812813	235812824	AGCAGCTGGCG	1339	+	chr1	235812823	235812829	GGCGTG	824	+
chr1	235828231	235828242	AACAGGTGCAC	1258	+	chr1	235828239	235828245	GGCGTG	824	-
chr1	236047021	236047032	GGCAGGTGGCC	991	+	chr1	236047031	236047037	AGCGTG	882	-
chr1	236107895	236107906	CGCAGCTGGAG	1213	+	chr1	236107893	236107899	TGCGTG	1069	-
chr1	236113757	236113768	AGCAGCTGGAC	1340	-	chr1	236113767	236113773	TGCGTG	1069	+
chr1	236313225	236313236	CACAGGTGCAC	1062	-	chr1	236313222	236313228	TGCGTG	1069	+
chr1	236342823	236342834	AGCAGGTGAGC	944	-	chr1	236342833	236342839	TGCGTG	1069	+
chr1	236945864	236945875	CACAGGTGCGT	974	+	chr1	236945870	236945876	TGCGTG	1069	+
chr1	236949893	236949904	AGCAGCTGGCG	1339	+	chr1	236949900	236949906	GGCGTG	824	+
chr1	237188135	237188146	CGCAGCTGGAG	1213	-	chr1	237188142	237188148	TGCGTG	1069	+
chr1	237239213	237239224	CGCAGCTGGAG	1213	+	chr1	237239211	237239217	TGCGTG	1069	-
chr1	237566394	237566405	CACAGGTGCGT	974	+	chr1	237566400	237566406	TGCGTG	1069	+
chr1	237622630	237622641	CGCAGCTGGGA	1095	-	chr1	237622637	237622643	TGCGTG	1069	+
chr1	237945804	237945815	GACAGCTGCCT	1367	-	chr1	237945814	237945820	GGCGTG	824	-
chr1	237945805	237945816	GGCAGCTGTCA	1118	+	chr1	237945814	237945820	GGCGTG	824	-
chr1	239980314	239980325	GGCAGCTGGGC	1271	-	chr1	239980311	239980317	GGCGTG	824	-
chr1	240468110	240468121	GGCAGCTGTGC	1153	-	chr1	240468105	240468111	CGCGTG	1024	+
chr1	240747872	240747883	CACAGGTGCAC	1062	-	chr1	240747869	240747875	GGCGTG	824	+
chr1	241839539	241839550	CACAGCTGTAA	1135	-	chr1	241839548	241839554	TGCGTG	1069	+
chr1	242214228	242214239	CGCAGCTGGAG	1213	-	chr1	242214235	242214241	TGCGTG	1069	+
chr1	242496409	242496420	CACAGCTGAGC	1116	+	chr1	242496417	242496423	AGCGTG	882	+
chr1	242499345	242499356	CACAGGTGAAG	975	+	chr1	242499340	242499346	GGCGTG	824	-
chr1	242815605	242815616	GGCAGCTGGGT	1225	-	chr1	242815615	242815621	TGCGTG	1069	-
chr1	243601863	243601874	GGCAGGTGCAC	1115	-	chr1	243601860	243601866	CGCGTG	1024	+
chr1	243637926	243637937	AGCAGGTGCTG	1201	+	chr1	243637936	243637942	GGCGTG	824	+
chr1	244196606	244196617	GACAGATGCTG	954	-	chr1	244196602	244196608	TGCGTG	1069	-
chr1	244313181	244313192	CGCAGCTGTGA	977	-	chr1	244313188	244313194	TGCGTG	1069	+
chr1	244313182	244313193	CACAGCTGCGT	1226	+	chr1	244313188	244313194	TGCGTG	1069	+
chr1	244362166	244362177	GGCAGCTGGCG	1312	+	chr1	244362173	244362179	GGCGTG	824	+
chr1	244391336	244391347	CGCAGCTGAGC	1000	-	chr1	244391343	244391349	TGCGTG	1069	+
chr1	244459761	244459772	AACAGGTGACT	986	-	chr1	244459756	244459762	TGCGTG	1069	-
chr1	245215733	245215744	CGCAGCTGTGC	984	-	chr1	245215740	245215746	TGCGTG	1069	+
chr1	245215734	245215745	CACAGCTGCGT	1226	+	chr1	245215740	245215746	TGCGTG	1069	+
chr1	245464744	245464755	CGCAGCTGAAG	1111	-	chr1	245464751	245464757	TGCGTG	1069	+
chr1	245857979	245857990	GACAGCTGCGT	1395	-	chr1	245857978	245857984	TGCGTG	1069	-
chr1	245857980	245857991	CGCAGCTGTCA	949	+	chr1	245857978	245857984	TGCGTG	1069	-
chr1	245980486	245980497	CGCAGCTGGAG	1213	+	chr1	245980484	245980490	TGCGTG	1069	-
chr1	246339962	246339973	CACAGGTGCGT	974	+	chr1	246339968	246339974	TGCGTG	1069	+
chr1	246878152	246878163	CGCAGCTGGAG	1213	+	chr1	246878150	246878156	TGCGTG	1069	-
chr1	246912194	246912205	AGCAGGTGCGT	1054	-	chr1	246912193	246912199	TGCGTG	1069	-
chr1	246942070	246942081	GGCAGGTGGCG	1060	+	chr1	246942077	246942083	GGCGTG	824	+
chr1	247851125	247851136	CGCAGCTGGAG	1213	+	chr1	247851123	247851129	TGCGTG	1069	-
chr1	248100658	248100669	GGCAGCTGGGC	1271	+	chr1	248100668	248100674	GGCGTG	824	-
chr1	248231459	248231470	CGCAGCTGGAG	1213	+	chr1	248231457	248231463	TGCGTG	1069	-
chr1	248335230	248335241	CGCAGCTGGAG	1213	-	chr1	248335237	248335243	TGCGTG	1069	+
chr1	248416805	248416816	CGCAGCTGGAG	1213	+	chr1	248416803	248416809	TGCGTG	1069	-
chr1	248597520	248597531	CGCAGCTGATC	1032	+	chr1	248597518	248597524	TGCGTG	1069	-
chr1	248691901	248691912	CGCAGCTGGAG	1213	+	chr1	248691899	248691905	TGCGTG	1069	-
chr1	248821143	248821154	CGCAGCTGATC	1032	-	chr1	248821150	248821156	TGCGTG	1069	+
chr10	110956	110967	CACAGGTGCGT	974	-	chr10	110955	110961	TGCGTG	1069	-
chr10	330026	330037	CACAGCTGCGT	1226	-	chr10	330025	330031	TGCGTG	1069	-
chr10	330027	330038	CGCAGCTGTGC	984	+	chr10	330025	330031	TGCGTG	1069	-
chr10	459976	459987	AGCAGCTGGGC	1298	-	chr10	459973	459979	GGCGTG	824	-
chr10	540625	540636	CACAGGTGGCG	1007	-	chr10	540623	540629	GGCGTG	824	-
chr10	557149	557160	AGCAGGTGCCA	1065	+	chr10	557159	557165	AGCGTG	882	+
chr10	614010	614021	CGCAGCTGTGG	1053	-	chr10	614017	614023	TGCGTG	1069	+
chr10	614011	614022	CACAGCTGCGT	1226	+	chr10	614017	614023	TGCGTG	1069	+
chr10	676864	676875	AGCAGGTGGCG	1087	+	chr10	676871	676877	GGCGTG	824	+
chr10	679425	679436	CACAGGTGGCC	938	+	chr10	679435	679441	GGCGTG	824	-
chr10	746108	746119	CACAGGTGCAC	1062	-	chr10	746105	746111	AGCGTG	882	+
chr10	746495	746506	CACAGGTGCAC	1062	-	chr10	746492	746498	AGCGTG	882	+
chr10	746662	746673	CACAGGTGCAC	1062	-	chr10	746659	746665	GGCGTG	824	+
chr10	746662	746673	CACAGGTGCAC	1062	-	chr10	746671	746677	TGCGTG	1069	+
chr10	762166	762177	CACAGGTGCCA	985	-	chr10	762162	762168	TGCGTG	1069	+
chr10	772332	772343	GACAGGTGCGT	1143	-	chr10	772331	772337	TGCGTG	1069	-
chr10	864938	864949	GACAGGTGCCT	1115	+	chr10	864933	864939	CGCGTG	1024	-
chr10	1000518	1000529	AGCAGCTGTGT	1134	-	chr10	1000528	1000534	TGCGTG	1069	+
chr10	1000519	1000530	CACAGCTGCTG	1373	+	chr10	1000528	1000534	TGCGTG	1069	+
chr10	1042101	1042112	AACAGCTGAAG	1423	+	chr10	1042110	1042116	AGCGTG	882	+
chr10	1044177	1044188	CACAGGTGCAC	1062	+	chr10	1044185	1044191	GGCGTG	824	-
chr10	1201588	1201599	CGCAGCTGCTG	1257	-	chr10	1201595	1201601	TGCGTG	1069	+
chr10	1201589	1201600	AGCAGCTGCGT	1306	+	chr10	1201595	1201601	TGCGTG	1069	+
chr10	1219427	1219438	CACAGGTGGTG	1067	+	chr10	1219423	1219429	TGCGTG	1069	-
chr10	1284204	1284215	CGCAGCTGGAG	1213	-	chr10	1284211	1284217	TGCGTG	1069	+
chr10	1463513	1463524	CACAGCTGAGC	1116	-	chr10	1463510	1463516	AGCGTG	882	-
chr10	1552512	1552523	CGCAGCTGTCA	949	-	chr10	1552519	1552525	TGCGTG	1069	+
chr10	1552513	1552524	GACAGCTGCGT	1395	+	chr10	1552519	1552525	TGCGTG	1069	+
chr10	1666297	1666308	CACAGGTGCGT	974	-	chr10	1666296	1666302	TGCGTG	1069	-
chr10	1758178	1758189	AGCAGCTGGGC	1298	-	chr10	1758175	1758181	GGCGTG	824	-
chr10	1825262	1825273	CACAGCTGGCG	1259	-	chr10	1825260	1825266	GGCGTG	824	-
chr10	1898193	1898204	CACAGCTGATT	1102	-	chr10	1898202	1898208	TGCGTG	1069	+
chr10	2009367	2009378	CGCAGCTGCAC	1198	-	chr10	2009364	2009370	CGCGTG	1024	+
chr10	2169101	2169112	AGCAGGTGCGT	1054	-	chr10	2169100	2169106	TGCGTG	1069	-
chr10	2260021	2260032	AGCAGCTGCAC	1394	+	chr10	2260029	2260035	AGCGTG	882	-
chr10	2415282	2415293	GGCAGCTGCAA	1360	+	chr10	2415277	2415283	AGCGTG	882	+
chr10	2445918	2445929	GACAGCTGCAC	1483	-	chr10	2445915	2445921	GGCGTG	824	+
chr10	2809631	2809642	CGCAGGTGCAA	939	+	chr10	2809629	2809635	TGCGTG	1069	-
chr10	2815416	2815427	AACAGGTGAAC	1102	+	chr10	2815426	2815432	TGCGTG	1069	-
chr10	3150902	3150913	CGCAGCTGGGC	1102	+	chr10	3150900	3150906	TGCGTG	1069	-
chr10	3152699	3152710	AACAGCTGGGC	1414	-	chr10	3152696	3152702	GGCGTG	824	-
chr10	3433415	3433426	GACAGGTGATC	1065	+	chr10	3433410	3433416	GGCGTG	824	+
chr10	3448949	3448960	CGCAGCTGGTG	1203	-	chr10	3448956	3448962	TGCGTG	1069	+
chr10	3612245	3612256	CACAGCTGGCG	1259	-	chr10	3612243	3612249	GGCGTG	824	-
chr10	3735588	3735599	AGCAGGTGCAA	1135	-	chr10	3735598	3735604	TGCGTG	1069	+
chr10	3850081	3850092	CGCAGCTGGAA	1137	-	chr10	3850088	3850094	TGCGTG	1069	+
chr10	4060942	4060953	CGCAGGTGGAG	961	+	chr10	4060940	4060946	TGCGTG	1069	-
chr10	4272268	4272279	CACAGGTGCAC	1062	+	chr10	4272276	4272282	TGCGTG	1069	-
chr10	4326339	4326350	CGCAGCTGGTC	1134	+	chr10	4326337	4326343	TGCGTG	1069	-
chr10	4599979	4599990	CACAGCTGCCA	1237	-	chr10	4599988	4599994	TGCGTG	1069	+
chr10	4599980	4599991	GGCAGCTGTGC	1153	+	chr10	4599988	4599994	TGCGTG	1069	+
chr10	4885205	4885216	AACAGGTGGAG	1273	+	chr10	4885214	4885220	AGCGTG	882	+
chr10	4951964	4951975	CACAGGTGCGT	974	+	chr10	4951970	4951976	TGCGTG	1069	+
chr10	5037570	5037581	ACCAGCTGCAG	964	-	chr10	5037566	5037572	AGCGTG	882	-
chr10	5144771	5144782	ACCAGCTGCAG	964	+	chr10	5144780	5144786	AGCGTG	882	+
chr10	5165525	5165536	ACCAGCTGCAG	964	-	chr10	5165521	5165527	AGCGTG	882	-
chr10	5255051	5255062	ACCAGCTGCAG	964	+	chr10	5255060	5255066	AGCGTG	882	+
chr10	5287967	5287978	CGCAGCTGGAG	1213	+	chr10	5287965	5287971	TGCGTG	1069	-
chr10	5459224	5459235	CACAGGTGGGG	1035	+	chr10	5459234	5459240	GGCGTG	824	+
chr10	5575756	5575767	AACAGCTGCCA	1433	-	chr10	5575751	5575757	AGCGTG	882	-
chr10	5677151	5677162	CACAGGTGCGT	974	+	chr10	5677157	5677163	TGCGTG	1069	+
chr10	5896701	5896712	CACAGCTGATT	1102	-	chr10	5896710	5896716	TGCGTG	1069	+
chr10	5918341	5918352	AGCAGCTGCGT	1306	-	chr10	5918340	5918346	TGCGTG	1069	-
chr10	5918342	5918353	CGCAGCTGCTG	1257	+	chr10	5918340	5918346	TGCGTG	1069	-
chr10	6027544	6027555	GACAGGTGCAC	1231	+	chr10	6027552	6027558	GGCGTG	824	-
chr10	6051659	6051670	CGCAGCTGGGA	1095	+	chr10	6051657	6051663	TGCGTG	1069	-
chr10	6176133	6176144	AACAGCTGAGC	1312	+	chr10	6176141	6176147	AGCGTG	882	+
chr10	6268310	6268321	GGCAGCTGCGT	1279	-	chr10	6268309	6268315	TGCGTG	1069	-
chr10	6268311	6268322	CGCAGCTGCCT	1082	+	chr10	6268309	6268315	TGCGTG	1069	-
chr10	6447081	6447092	CACAGGTGCAC	1062	+	chr10	6447089	6447095	GGCGTG	824	-
chr10	6822140	6822151	AACAGGTGCAT	1212	+	chr10	6822135	6822141	TGCGTG	1069	-
chr10	7179539	7179550	CGCAGCTGGAG	1213	+	chr10	7179537	7179543	TGCGTG	1069	-
chr10	7977088	7977099	CACAGCTGATT	1102	-	chr10	7977097	7977103	TGCGTG	1069	+
chr10	8038226	8038237	GACAGCTGTGC	1269	-	chr10	8038223	8038229	TGCGTG	1069	-
chr10	8038227	8038238	CACAGCTGTCG	1141	+	chr10	8038223	8038229	TGCGTG	1069	-
chr10	8095948	8095959	AACAGCTGAAG	1423	+	chr10	8095957	8095963	AGCGTG	882	+
chr10	9189622	9189633	AGCAGCTGGGC	1298	-	chr10	9189619	9189625	GGCGTG	824	-
chr10	9854774	9854785	GACAGGTGCGC	1189	-	chr10	9854771	9854777	CGCGTG	1024	-
chr10	10337284	10337295	CGCAGGTGCAG	1015	-	chr10	10337291	10337297	TGCGTG	1069	+
chr10	10592952	10592963	GGCAGCTGGGC	1271	-	chr10	10592949	10592955	GGCGTG	824	-
chr10	10693471	10693482	CGCAGCTGGAG	1213	+	chr10	10693469	10693475	TGCGTG	1069	-
chr10	11055157	11055168	CGCAGCTGGAG	1213	+	chr10	11055155	11055161	TGCGTG	1069	-
chr10	11296308	11296319	CACAGGTGCGC	1020	+	chr10	11296304	11296310	TGCGTG	1069	-
chr10	11300787	11300798	GACAGGTGCAC	1231	+	chr10	11300795	11300801	AGCGTG	882	-
chr10	11334802	11334813	CGCAGCTGAGC	1000	-	chr10	11334809	11334815	TGCGTG	1069	+
chr10	11368484	11368495	AACAGCTGCAC	1510	-	chr10	11368481	11368487	GGCGTG	824	+
chr10	11490356	11490367	GGCAGCTGCAC	1367	-	chr10	11490353	11490359	AGCGTG	882	+
chr10	11505518	11505529	CGCAGCTGCCA	1121	-	chr10	11505525	11505531	TGCGTG	1069	+
chr10	11505519	11505530	GGCAGCTGCGT	1279	+	chr10	11505525	11505531	TGCGTG	1069	+
chr10	11778805	11778816	CGCAGCTGGAG	1213	-	chr10	11778812	11778818	TGCGTG	1069	+
chr10	11847162	11847173	GGCAGGTGATC	949	-	chr10	11847157	11847163	CGCGTG	1024	-
chr10	11903461	11903472	AGCAGGTGCGT	1054	+	chr10	11903467	11903473	TGCGTG	1069	+
chr10	11942037	11942048	CACAGGTGCAC	1062	+	chr10	11942045	11942051	GGCGTG	824	-
chr10	12170161	12170172	GGCAGCTGGGG	1340	-	chr10	12170171	12170177	AGCGTG	882	-
chr10	12475054	12475065	AGCAGGTGGGG	1115	+	chr10	12475063	12475069	GGCGTG	824	+
chr10	12591518	12591529	AACAGGTGCGT	1170	-	chr10	12591517	12591523	TGCGTG	1069	-
chr10	12633982	12633993	AACAGCTGAGC	1312	-	chr10	12633979	12633985	AGCGTG	882	-
chr10	12680263	12680274	AGCAGCTGGGC	1298	+	chr10	12680271	12680277	GGCGTG	824	+
chr10	12788775	12788786	CACAGCTGGGG	1287	+	chr10	12788770	12788776	GGCGTG	824	-
chr10	13078622	13078633	GACAGGTGCAC	1231	+	chr10	13078630	13078636	GGCGTG	824	-
chr10	13137116	13137127	AACAGGTGCGT	1170	-	chr10	13137115	13137121	TGCGTG	1069	-
chr10	13493326	13493337	AACAGGTGCGT	1170	+	chr10	13493332	13493338	TGCGTG	1069	+
chr10	13628875	13628886	AGCAGCTGTGC	1180	-	chr10	13628872	13628878	TGCGTG	1069	-
chr10	13628876	13628887	CACAGCTGCTT	1258	+	chr10	13628872	13628878	TGCGTG	1069	-
chr10	13742715	13742726	CGCAGCTGCGT	1110	-	chr10	13742722	13742728	TGCGTG	1069	+
chr10	13742716	13742727	CGCAGCTGCGT	1110	+	chr10	13742722	13742728	TGCGTG	1069	+
chr10	13894712	13894723	CACAGCTGGCG	1259	+	chr10	13894719	13894725	GGCGTG	824	+
chr10	13894740	13894751	CACAGCTGGCG	1259	+	chr10	13894747	13894753	GGCGTG	824	+
chr10	14259763	14259774	CGCAGGTGCTG	1005	+	chr10	14259761	14259767	TGCGTG	1069	-
chr10	15490849	15490860	CGCAGCTGGCA	1067	+	chr10	15490847	15490853	TGCGTG	1069	-
chr10	15520583	15520594	CACAGCTGATC	1148	+	chr10	15520578	15520584	GGCGTG	824	-
chr10	15963098	15963109	CGCAGCTGGAG	1213	-	chr10	15963105	15963111	TGCGTG	1069	+
chr10	16091965	16091976	CGCAGCTGACG	1041	-	chr10	16091972	16091978	TGCGTG	1069	+
chr10	16469398	16469409	CGCAGCTGTAA	1019	-	chr10	16469405	16469411	TGCGTG	1069	+
chr10	16470553	16470564	CACAGGTGCGT	974	+	chr10	16470559	16470565	TGCGTG	1069	+
chr10	17140025	17140036	GACAGGTGCTG	1290	-	chr10	17140021	17140027	TGCGTG	1069	-
chr10	17360352	17360363	CACAGGTGCAC	1062	+	chr10	17360360	17360366	GGCGTG	824	-
chr10	17428048	17428059	GACAGGTGCGT	1143	-	chr10	17428047	17428053	TGCGTG	1069	-
chr10	17606139	17606150	AACAGCTGAGC	1312	-	chr10	17606136	17606142	AGCGTG	882	-
chr10	17764312	17764323	CGCAGCTGGAG	1213	-	chr10	17764319	17764325	TGCGTG	1069	+
chr10	18324941	18324952	CGCAGCTGGAG	1213	-	chr10	18324948	18324954	TGCGTG	1069	+
chr10	18916974	18916985	CGCAGCTGGAG	1213	+	chr10	18916972	18916978	TGCGTG	1069	-
chr10	19685203	19685214	CACAGGTGCAC	1062	+	chr10	19685211	19685217	GGCGTG	824	-
chr10	20083163	20083174	CGCAGCTGTAA	1019	+	chr10	20083161	20083167	TGCGTG	1069	-
chr10	20158221	20158232	CACAGGTGCAC	1062	-	chr10	20158218	20158224	GGCGTG	824	+
chr10	20259942	20259953	AACAGCTGCGT	1422	-	chr10	20259941	20259947	TGCGTG	1069	-
chr10	20259943	20259954	CGCAGCTGTTC	1016	+	chr10	20259941	20259947	TGCGTG	1069	-
chr10	20466560	20466571	GGCAGGTGCGT	1027	+	chr10	20466566	20466572	TGCGTG	1069	+
chr10	20585840	20585851	CGCAGCTGGAG	1213	-	chr10	20585847	20585853	TGCGTG	1069	+
chr10	21730261	21730272	CGCAGGTGGTG	951	+	chr10	21730259	21730265	TGCGTG	1069	-
chr10	21737805	21737816	CACAGGTGCGT	974	-	chr10	21737804	21737810	TGCGTG	1069	-
chr10	21742782	21742793	GACAGGTGCGT	1143	-	chr10	21742781	21742787	TGCGTG	1069	-
chr10	21757848	21757859	CGCAGCTGTAA	1019	-	chr10	21757855	21757861	TGCGTG	1069	+
chr10	22165177	22165188	CACAGGTGCGT	974	+	chr10	22165183	22165189	TGCGTG	1069	+
chr10	22294653	22294664	AGCAGCTGGGC	1298	+	chr10	22294661	22294667	GGCGTG	824	+
chr10	22418205	22418216	CGCAGCTGGAG	1213	-	chr10	22418212	22418218	TGCGTG	1069	+
chr10	22697429	22697440	CGCAGCTGGAG	1213	-	chr10	22697436	22697442	TGCGTG	1069	+
chr10	23403582	23403593	GGCAGGTGCCA	1038	+	chr10	23403577	23403583	CGCGTG	1024	-
chr10	23800349	23800360	CGCAGCTGGAG	1213	-	chr10	23800356	23800362	TGCGTG	1069	+
chr10	24145432	24145443	CGCAGCTGGAG	1213	-	chr10	24145439	24145445	TGCGTG	1069	+
chr10	24383652	24383663	CGCAGCTGGAG	1213	-	chr10	24383659	24383665	TGCGTG	1069	+
chr10	24875837	24875848	CACAGGTGCGT	974	-	chr10	24875836	24875842	TGCGTG	1069	-
chr10	24983848	24983859	GACAGGTGCGT	1143	-	chr10	24983847	24983853	TGCGTG	1069	-
chr10	25541607	25541618	CGCAGCTGGAG	1213	-	chr10	25541614	25541620	TGCGTG	1069	+
chr10	25809667	25809678	CGCAGCTGCAG	1267	-	chr10	25809674	25809680	TGCGTG	1069	+
chr10	26177032	26177043	CACAGGTGCAC	1062	-	chr10	26177029	26177035	GGCGTG	824	+
chr10	26338895	26338906	CGCAGCTGAAA	1035	+	chr10	26338893	26338899	TGCGTG	1069	-
chr10	26376803	26376814	CGCAGGTGGAG	961	+	chr10	26376801	26376807	TGCGTG	1069	-
chr10	26534662	26534673	AACAGCTGGGC	1414	-	chr10	26534659	26534665	GGCGTG	824	-
chr10	26569117	26569128	AGCAGGTGAGG	1013	-	chr10	26569112	26569118	GGCGTG	824	-
chr10	26843368	26843379	CGCAGCTGCAA	1191	-	chr10	26843375	26843381	TGCGTG	1069	+
chr10	26880600	26880611	CACAGGTGCAC	1062	-	chr10	26880597	26880603	GGCGTG	824	+
chr10	26939730	26939741	CACAGGTGCAC	1062	-	chr10	26939727	26939733	GGCGTG	824	+
chr10	27002089	27002100	GACAGGTGCGT	1143	-	chr10	27002088	27002094	TGCGTG	1069	-
chr10	27208238	27208249	CACAGCTGTTG	1201	-	chr10	27208247	27208253	TGCGTG	1069	+
chr10	27208239	27208250	AACAGCTGTGC	1296	+	chr10	27208247	27208253	TGCGTG	1069	+
chr10	27222729	27222740	CACAGGTGCAC	1062	+	chr10	27222737	27222743	GGCGTG	824	-
chr10	27373010	27373021	CACAGGTGCGT	974	-	chr10	27373009	27373015	TGCGTG	1069	-
chr10	27765927	27765938	CACAGGTGCAC	1062	+	chr10	27765935	27765941	GGCGTG	824	-
chr10	28276372	28276383	GGCAGCTGTCA	1118	-	chr10	28276368	28276374	AGCGTG	882	+
chr10	28276373	28276384	GACAGCTGCCC	1413	+	chr10	28276368	28276374	AGCGTG	882	+
chr10	28880645	28880656	CGCAGCTGTAA	1019	+	chr10	28880643	28880649	TGCGTG	1069	-
chr10	29365609	29365620	CGCAGCTGCTG	1257	-	chr10	29365616	29365622	TGCGTG	1069	+
chr10	29365610	29365621	AGCAGCTGCGT	1306	+	chr10	29365616	29365622	TGCGTG	1069	+
chr10	29897641	29897652	GGCAGCTGAGC	1169	+	chr10	29897649	29897655	AGCGTG	882	+
chr10	29991698	29991709	AACAGCTGCGT	1422	-	chr10	29991697	29991703	TGCGTG	1069	-
chr10	29991699	29991710	CGCAGCTGTTC	1016	+	chr10	29991697	29991703	TGCGTG	1069	-
chr10	30008986	30008997	AGCAGCTGGGC	1298	+	chr10	30008994	30009000	GGCGTG	824	+
chr10	30026197	30026208	CACAGGTGCGC	1020	-	chr10	30026194	30026200	CGCGTG	1024	-
chr10	30327804	30327815	CGCAGCTGGCG	1143	-	chr10	30327811	30327817	TGCGTG	1069	+
chr10	30348941	30348952	CGCAGGTGCAC	946	+	chr10	30348939	30348945	TGCGTG	1069	-
chr10	30379933	30379944	CACAGGTGCAC	1062	+	chr10	30379943	30379949	AGCGTG	882	-
chr10	30461885	30461896	CGCAGCTGATA	1025	+	chr10	30461883	30461889	TGCGTG	1069	-
chr10	30653805	30653816	GGCAGCTGAGC	1169	-	chr10	30653815	30653821	AGCGTG	882	-
chr10	31303570	31303581	CGCAGCTGATT	986	-	chr10	31303577	31303583	TGCGTG	1069	+
chr10	31349767	31349778	AGCAGCTGGGC	1298	+	chr10	31349775	31349781	GGCGTG	824	+
chr10	31908225	31908236	GACAGGTGCGT	1143	-	chr10	31908224	31908230	TGCGTG	1069	-
chr10	32063392	32063403	CGCAGCTGCGT	1110	-	chr10	32063391	32063397	TGCGTG	1069	-
chr10	32063393	32063404	CGCAGCTGCGC	1156	+	chr10	32063391	32063397	TGCGTG	1069	-
chr10	32295214	32295225	CGCAGCTGATT	986	-	chr10	32295223	32295229	CGCGTG	1024	+
chr10	32776898	32776909	CGCAGCTGGAG	1213	-	chr10	32776905	32776911	TGCGTG	1069	+
chr10	32848261	32848272	CGCAGCTGGAG	1213	+	chr10	32848259	32848265	TGCGTG	1069	-
chr10	33105430	33105441	CGCAGCTGGAG	1213	+	chr10	33105428	33105434	TGCGTG	1069	-
chr10	33473079	33473090	CGCAGCTGTAG	1095	-	chr10	33473086	33473092	TGCGTG	1069	+
chr10	33805143	33805154	CGCAGCTGGAG	1213	-	chr10	33805150	33805156	TGCGTG	1069	+
chr10	34066704	34066715	GGCAGGTGCCA	1038	-	chr10	34066700	34066706	TGCGTG	1069	+
chr10	34142159	34142170	CGCAGCTGGAG	1213	-	chr10	34142166	34142172	TGCGTG	1069	+
chr10	34489945	34489956	GGCAGGTGCGT	1027	-	chr10	34489944	34489950	TGCGTG	1069	-
chr10	34817399	34817410	CGCAGCTGGTG	1203	-	chr10	34817406	34817412	TGCGTG	1069	+
chr10	35503985	35503996	CACAGGTGCGC	1020	-	chr10	35503994	35504000	TGCGTG	1069	+
chr10	35902442	35902453	CACAGGTGCGT	974	-	chr10	35902441	35902447	TGCGTG	1069	-
chr10	35935426	35935437	CACAGGTGCGT	974	-	chr10	35935425	35935431	TGCGTG	1069	-
chr10	36148248	36148259	CGCAGCTGGAG	1213	+	chr10	36148246	36148252	TGCGTG	1069	-
chr10	36689587	36689598	CGCAGCTGAAG	1111	+	chr10	36689585	36689591	TGCGTG	1069	-
chr10	37024098	37024109	GACAGGTGACA	998	-	chr10	37024093	37024099	AGCGTG	882	-
chr10	37426822	37426833	CGCAGCTGGAG	1213	+	chr10	37426820	37426826	TGCGTG	1069	-
chr10	37990350	37990361	AGCAGGTGGGC	1046	+	chr10	37990358	37990364	GGCGTG	824	+
chr10	42931480	42931491	CGCAGCTGGAG	1213	+	chr10	42931478	42931484	TGCGTG	1069	-
chr10	43161226	43161237	CGCAGCTGGAG	1213	+	chr10	43161224	43161230	TGCGTG	1069	-
chr10	43323521	43323532	GGCAGCTGGTG	1372	-	chr10	43323531	43323537	GGCGTG	824	-
chr10	43564489	43564500	AGCAGGTGAGC	944	+	chr10	43564497	43564503	AGCGTG	882	+
chr10	43567808	43567819	CACAGGTGCGT	974	+	chr10	43567814	43567820	TGCGTG	1069	+
chr10	43848353	43848364	CGCAGCTGTAA	1019	-	chr10	43848360	43848366	TGCGTG	1069	+
chr10	44153783	44153794	AGCAGCTGCTG	1453	-	chr10	44153779	44153785	TGCGTG	1069	-
chr10	44153784	44153795	AGCAGCTGCTG	1453	+	chr10	44153779	44153785	TGCGTG	1069	-
chr10	44187421	44187432	CACAGGTGGTG	1067	-	chr10	44187430	44187436	TGCGTG	1069	+
chr10	44501327	44501338	AGCAGCTGCGT	1306	-	chr10	44501326	44501332	TGCGTG	1069	-
chr10	44501328	44501339	CGCAGCTGCTG	1257	+	chr10	44501326	44501332	TGCGTG	1069	-
chr10	44737632	44737643	GGCAGGTGCAC	1115	-	chr10	44737629	44737635	AGCGTG	882	+
chr10	44930477	44930488	AACAGGTGGCG	1203	-	chr10	44930475	44930481	GGCGTG	824	-
chr10	44983629	44983640	CGCAGCTGGAG	1213	-	chr10	44983636	44983642	TGCGTG	1069	+
chr10	45270852	45270863	CACAGCTGTGA	1093	+	chr10	45270862	45270868	AGCGTG	882	+
chr10	45509982	45509993	CGCAGCTGGAG	1213	-	chr10	45509989	45509995	TGCGTG	1069	+
chr10	45858259	45858270	CGCAGCTGGAG	1213	+	chr10	45858257	45858263	TGCGTG	1069	-
chr10	45956130	45956141	GACAGCTGCGT	1395	+	chr10	45956136	45956142	TGCGTG	1069	+
chr10	46526987	46526998	AGCAGCTGAGC	1196	+	chr10	46526995	46527001	AGCGTG	882	+
chr10	46737502	46737513	CACAGGTGCGT	974	+	chr10	46737508	46737514	TGCGTG	1069	+
chr10	46743252	46743263	GACAGGTGGGC	1135	+	chr10	46743260	46743266	GGCGTG	824	+
chr10	47103430	47103441	GGCAGGTGCTG	1174	+	chr10	47103439	47103445	TGCGTG	1069	+
chr10	47217919	47217930	CACAGGTGCGT	974	+	chr10	47217925	47217931	TGCGTG	1069	+
chr10	47660294	47660305	CGCAGCTGGGC	1102	+	chr10	47660292	47660298	TGCGTG	1069	-
chr10	47704011	47704022	CACAGGTGCGT	974	-	chr10	47704010	47704016	TGCGTG	1069	-
chr10	48211419	48211430	CACAGGTGCGT	974	-	chr10	48211418	48211424	TGCGTG	1069	-
chr10	48424584	48424595	GGCAGCTGCTC	1357	+	chr10	48424594	48424600	TGCGTG	1069	-
chr10	48429367	48429378	AGCAGGTGCTG	1201	+	chr10	48429377	48429383	GGCGTG	824	+
chr10	48714332	48714343	AGCAGCTGAGC	1196	+	chr10	48714340	48714346	AGCGTG	882	+
chr10	48927263	48927274	CACAGGTGCGT	974	+	chr10	48927269	48927275	TGCGTG	1069	+
chr10	49244029	49244040	CACAGGTGCGT	974	+	chr10	49244035	49244041	TGCGTG	1069	+
chr10	49592175	49592186	CGCAGCTGGGA	1095	-	chr10	49592182	49592188	TGCGTG	1069	+
chr10	49647998	49648009	CGCAGCTGATC	1032	-	chr10	49648005	49648011	TGCGTG	1069	+
chr10	49648010	49648021	GGCAGCTGAGC	1169	+	chr10	49648005	49648011	TGCGTG	1069	+
chr10	49908652	49908663	CGCAGCTGGTG	1203	-	chr10	49908659	49908665	TGCGTG	1069	+
chr10	50386323	50386334	GACAGGTGGCG	1176	-	chr10	50386321	50386327	GGCGTG	824	-
chr10	50507472	50507483	AGCAGCTGGAC	1340	+	chr10	50507482	50507488	TGCGTG	1069	-
chr10	50693315	50693326	AGCAGCTGCGT	1306	-	chr10	50693314	50693320	TGCGTG	1069	-
chr10	50693316	50693327	CGCAGCTGCTA	1181	+	chr10	50693314	50693320	TGCGTG	1069	-
chr10	50819087	50819098	CGCAGCTGTCG	1025	-	chr10	50819094	50819100	TGCGTG	1069	+
chr10	50819088	50819099	GACAGCTGCGT	1395	+	chr10	50819094	50819100	TGCGTG	1069	+
chr10	50923624	50923635	CGCAGCTGGAG	1213	+	chr10	50923622	50923628	TGCGTG	1069	-
chr10	50945921	50945932	GGCAGCTGGGC	1271	-	chr10	50945918	50945924	GGCGTG	824	-
chr10	52284471	52284482	CGCAGCTGGGG	1171	+	chr10	52284469	52284475	TGCGTG	1069	-
chr10	52777696	52777707	CACAGGTGCGT	974	+	chr10	52777702	52777708	TGCGTG	1069	+
chr10	53993711	53993722	CGCAGCTGGAG	1213	+	chr10	53993709	53993715	TGCGTG	1069	-
chr10	54125435	54125446	CGCAGCTGATC	1032	-	chr10	54125442	54125448	TGCGTG	1069	+
chr10	54495626	54495637	CGCAGCTGGAG	1213	-	chr10	54495633	54495639	TGCGTG	1069	+
chr10	54721378	54721389	CGCAGCTGACC	972	+	chr10	54721376	54721382	TGCGTG	1069	-
chr10	55259128	55259139	CGCAGCTGGAG	1213	-	chr10	55259135	55259141	TGCGTG	1069	+
chr10	55557467	55557478	CGCAGCTGGAG	1213	-	chr10	55557474	55557480	TGCGTG	1069	+
chr10	56275406	56275417	CGCAGCTGGAG	1213	+	chr10	56275404	56275410	TGCGTG	1069	-
chr10	57362285	57362296	CGCAGCTGGAG	1213	+	chr10	57362283	57362289	TGCGTG	1069	-
chr10	57448192	57448203	CGCAGCTGGAG	1213	-	chr10	57448199	57448205	TGCGTG	1069	+
chr10	57607103	57607114	CGCAGCTGTAC	1026	+	chr10	57607101	57607107	TGCGTG	1069	-
chr10	57660051	57660062	CGCAGCTGGAG	1213	+	chr10	57660049	57660055	TGCGTG	1069	-
chr10	60165590	60165601	CACAGGTGCGT	974	+	chr10	60165596	60165602	TGCGTG	1069	+
chr10	60700667	60700678	CGCAGCTGGAG	1213	+	chr10	60700665	60700671	TGCGTG	1069	-
chr10	61028422	61028433	CACAGCTGCAG	1383	+	chr10	61028431	61028437	AGCGTG	882	+
chr10	61187291	61187302	CGCAGCTGGAG	1213	-	chr10	61187298	61187304	TGCGTG	1069	+
chr10	61317958	61317969	CGCAGCTGCTG	1257	-	chr10	61317965	61317971	TGCGTG	1069	+
chr10	61317959	61317970	AGCAGCTGCGT	1306	+	chr10	61317965	61317971	TGCGTG	1069	+
chr10	61526251	61526262	CACAGCTGAAG	1227	-	chr10	61526260	61526266	TGCGTG	1069	+
chr10	62692701	62692712	AGCAGGTGGTC	1078	-	chr10	62692696	62692702	AGCGTG	882	+
chr10	64422037	64422048	GGCAGGTGAAA	952	-	chr10	64422047	64422053	TGCGTG	1069	-
chr10	64437463	64437474	CGCAGCTGGAG	1213	-	chr10	64437470	64437476	TGCGTG	1069	+
chr10	64593044	64593055	AACAGGTGCAC	1258	-	chr10	64593041	64593047	GGCGTG	824	+
chr10	65034193	65034204	CACAGGTGCGT	974	-	chr10	65034192	65034198	TGCGTG	1069	-
chr10	65114488	65114499	CGCAGCTGCTG	1257	-	chr10	65114495	65114501	TGCGTG	1069	+
chr10	65114489	65114500	AGCAGCTGCGT	1306	+	chr10	65114495	65114501	TGCGTG	1069	+
chr10	65284517	65284528	CGCAGCTGTAA	1019	-	chr10	65284524	65284530	TGCGTG	1069	+
chr10	65709890	65709901	CGCAGCTGGAG	1213	-	chr10	65709897	65709903	TGCGTG	1069	+
chr10	65880695	65880706	CGCAGCTGGAG	1213	+	chr10	65880693	65880699	TGCGTG	1069	-
chr10	66201611	66201622	CGCAGCTGGAG	1213	-	chr10	66201618	66201624	TGCGTG	1069	+
chr10	67340247	67340258	CGCAGCTGGAA	1137	-	chr10	67340254	67340260	TGCGTG	1069	+
chr10	67475100	67475111	GACAGGTGGCG	1176	-	chr10	67475098	67475104	GGCGTG	824	-
chr10	68095473	68095484	CGCAGCTGGAG	1213	-	chr10	68095480	68095486	TGCGTG	1069	+
chr10	68203081	68203092	CGCAGCTGGAG	1213	+	chr10	68203079	68203085	TGCGTG	1069	-
chr10	68451379	68451390	CGCAGCTGGAG	1213	+	chr10	68451377	68451383	TGCGTG	1069	-
chr10	68991070	68991081	CGCAGCTGGAG	1213	+	chr10	68991068	68991074	TGCGTG	1069	-
chr10	69147455	69147466	CGCAGCTGGAG	1213	+	chr10	69147453	69147459	TGCGTG	1069	-
chr10	69318907	69318918	CGCAGCTGGAG	1213	+	chr10	69318905	69318911	TGCGTG	1069	-
chr10	69460043	69460054	CGCAGCTGCAG	1267	+	chr10	69460041	69460047	TGCGTG	1069	-
chr10	69931980	69931991	CACAGGTGCGT	974	-	chr10	69931979	69931985	TGCGTG	1069	-
chr10	70113424	70113435	CACAGGTGCGT	974	-	chr10	70113423	70113429	TGCGTG	1069	-
chr10	70184563	70184574	AGCAGGTGCAG	1211	+	chr10	70184572	70184578	AGCGTG	882	+
chr10	70299616	70299627	AGCAGCTGGAC	1340	+	chr10	70299626	70299632	AGCGTG	882	-
chr10	70685650	70685661	CGCAGCTGGGA	1095	-	chr10	70685657	70685663	TGCGTG	1069	+
chr10	70876061	70876072	CACAGGTGCAC	1062	+	chr10	70876069	70876075	GGCGTG	824	-
chr10	71616374	71616385	CGCAGCTGGCT	1028	-	chr10	71616381	71616387	TGCGTG	1069	+
chr10	71687157	71687168	CGCAGCTGTAA	1019	-	chr10	71687164	71687170	TGCGTG	1069	+
chr10	71779233	71779244	CGCAGCTGGAA	1137	-	chr10	71779240	71779246	TGCGTG	1069	+
chr10	71877572	71877583	AGCAGCTGCAC	1394	+	chr10	71877580	71877586	GGCGTG	824	-
chr10	71904630	71904641	CGCAGCTGTAC	1026	-	chr10	71904637	71904643	TGCGTG	1069	+
chr10	72222376	72222387	CACAGCTGGGA	1211	-	chr10	72222386	72222392	GGCGTG	824	+
chr10	72259704	72259715	CACAGCTGGAG	1329	-	chr10	72259700	72259706	AGCGTG	882	-
chr10	72803984	72803995	CGCAGCTGTGA	977	-	chr10	72803991	72803997	TGCGTG	1069	+
chr10	72803985	72803996	CACAGCTGCGT	1226	+	chr10	72803991	72803997	TGCGTG	1069	+
chr10	72942924	72942935	AGCAGGTGGAT	1042	-	chr10	72942934	72942940	TGCGTG	1069	+
chr10	72983089	72983100	CACAGCTGGGA	1211	-	chr10	72983098	72983104	TGCGTG	1069	+
chr10	73078461	73078472	CACAGCTGCCG	1313	-	chr10	73078457	73078463	CGCGTG	1024	-
chr10	73078462	73078473	GGCAGCTGTGT	1107	+	chr10	73078457	73078463	CGCGTG	1024	-
chr10	73086344	73086355	GGCAGGTGCAC	1115	-	chr10	73086339	73086345	TGCGTG	1069	+
chr10	73189657	73189668	CGCAGCTGAGA	993	+	chr10	73189655	73189661	TGCGTG	1069	-
chr10	73243817	73243828	CACAGCTGCAC	1314	-	chr10	73243814	73243820	AGCGTG	882	+
chr10	73307783	73307794	CGCAGCTGACA	965	-	chr10	73307790	73307796	TGCGTG	1069	+
chr10	73446082	73446093	CGCAGCTGGGG	1171	+	chr10	73446080	73446086	TGCGTG	1069	-
chr10	73490030	73490041	GGCAGGTGCTC	1105	-	chr10	73490040	73490046	CGCGTG	1024	-
chr10	73561277	73561288	AACAGCTGCGT	1422	-	chr10	73561276	73561282	TGCGTG	1069	-
chr10	73561278	73561289	CGCAGCTGTTC	1016	+	chr10	73561276	73561282	TGCGTG	1069	-
chr10	73595197	73595208	CACAGGTGCGT	974	-	chr10	73595196	73595202	TGCGTG	1069	-
chr10	73601002	73601013	CGCAGCTGGTC	1134	-	chr10	73601009	73601015	TGCGTG	1069	+
chr10	73613350	73613361	AACAGGTGCAC	1258	+	chr10	73613358	73613364	GGCGTG	824	-
chr10	73660565	73660576	AACAGGTGGTC	1194	+	chr10	73660575	73660581	AGCGTG	882	-
chr10	73732016	73732027	CACAGGTGGTA	991	-	chr10	73732025	73732031	TGCGTG	1069	+
chr10	73744890	73744901	CGCAGCTGGCG	1143	+	chr10	73744897	73744903	GGCGTG	824	+
chr10	74008845	74008856	CGCAGGTGCAG	1015	-	chr10	74008852	74008858	TGCGTG	1069	+
chr10	74403850	74403861	CGCAGCTGGGA	1095	+	chr10	74403848	74403854	TGCGTG	1069	-
chr10	74658607	74658618	GACAGGTGCGT	1143	-	chr10	74658606	74658612	TGCGTG	1069	-
chr10	75083753	75083764	CGCAGCTGGAG	1213	+	chr10	75083751	75083757	TGCGTG	1069	-
chr10	75188677	75188688	AACAGCTGGGC	1414	+	chr10	75188685	75188691	GGCGTG	824	+
chr10	75508792	75508803	GACAGCTGGGC	1387	-	chr10	75508789	75508795	GGCGTG	824	-
chr10	75977289	75977300	CGCAGCTGGAG	1213	+	chr10	75977287	75977293	TGCGTG	1069	-
chr10	76420658	76420669	AGCAGGTGCGT	1054	-	chr10	76420657	76420663	TGCGTG	1069	-
chr10	76497631	76497642	GGCAGGTGCGT	1027	-	chr10	76497630	76497636	TGCGTG	1069	-
chr10	76952641	76952652	CGCAGCTGATT	986	+	chr10	76952639	76952645	TGCGTG	1069	-
chr10	76995124	76995135	CGCAGCTGACC	972	-	chr10	76995131	76995137	TGCGTG	1069	+
chr10	77116115	77116126	GGCAGGTGCGT	1027	-	chr10	77116114	77116120	TGCGTG	1069	-
chr10	77257281	77257292	CACAGGTGCGT	974	-	chr10	77257280	77257286	TGCGTG	1069	-
chr10	77323780	77323791	CGCAGCTGGAG	1213	-	chr10	77323787	77323793	TGCGTG	1069	+
chr10	77544844	77544855	CGCAGCTGCAT	1152	-	chr10	77544851	77544857	TGCGTG	1069	+
chr10	77569514	77569525	GACAGGTGGTG	1236	+	chr10	77569523	77569529	TGCGTG	1069	+
chr10	78057804	78057815	CGCAGCTGTGT	938	-	chr10	78057811	78057817	TGCGTG	1069	+
chr10	78057805	78057816	CACAGCTGCGT	1226	+	chr10	78057811	78057817	TGCGTG	1069	+
chr10	78445887	78445898	CACAGGTGCGT	974	+	chr10	78445893	78445899	TGCGTG	1069	+
chr10	78978582	78978593	CACAGGTGCAC	1062	+	chr10	78978590	78978596	GGCGTG	824	-
chr10	79059204	79059215	CGCAGCTGCAG	1267	-	chr10	79059199	79059205	GGCGTG	824	-
chr10	79396649	79396660	GGCAGCTGGGT	1225	-	chr10	79396644	79396650	TGCGTG	1069	-
chr10	79813175	79813186	CGCAGCTGGGA	1095	+	chr10	79813173	79813179	TGCGTG	1069	-
chr10	80021377	80021388	CGCAGCTGGAA	1137	-	chr10	80021384	80021390	TGCGTG	1069	+
chr10	80120215	80120226	GGCAGCTGCGT	1279	-	chr10	80120214	80120220	TGCGTG	1069	-
chr10	80120216	80120227	CGCAGCTGCCT	1082	+	chr10	80120214	80120220	TGCGTG	1069	-
chr10	80336242	80336253	CGCAGCTGCCA	1121	-	chr10	80336249	80336255	TGCGTG	1069	+
chr10	80336243	80336254	GGCAGCTGCGT	1279	+	chr10	80336249	80336255	TGCGTG	1069	+
chr10	80381113	80381124	CGCAGCTGGTA	1127	+	chr10	80381111	80381117	TGCGTG	1069	-
chr10	80395895	80395906	GACAGGTGCGT	1143	-	chr10	80395894	80395900	TGCGTG	1069	-
chr10	80708560	80708571	GACAGCTGCGT	1395	+	chr10	80708566	80708572	TGCGTG	1069	+
chr10	80787282	80787293	GACAGGTGCGT	1143	-	chr10	80787281	80787287	TGCGTG	1069	-
chr10	81022956	81022967	CACAGCTGGCG	1259	+	chr10	81022963	81022969	GGCGTG	824	+
chr10	81046229	81046240	AGCAGGTGCGT	1054	+	chr10	81046235	81046241	TGCGTG	1069	+
chr10	81050521	81050532	GGCAGGTGGCG	1060	-	chr10	81050519	81050525	GGCGTG	824	-
chr10	81250421	81250432	CGCAGCTGTTC	1016	-	chr10	81250428	81250434	TGCGTG	1069	+
chr10	81250422	81250433	AACAGCTGCGT	1422	+	chr10	81250428	81250434	TGCGTG	1069	+
chr10	81300594	81300605	CGCAGCTGGAG	1213	-	chr10	81300601	81300607	TGCGTG	1069	+
chr10	81683468	81683479	CGCAGCTGACA	965	-	chr10	81683475	81683481	TGCGTG	1069	+
chr10	81716573	81716584	CGCAGCTGGAG	1213	+	chr10	81716571	81716577	TGCGTG	1069	-
chr10	81979097	81979108	CGCAGCTGGAG	1213	+	chr10	81979095	81979101	TGCGTG	1069	-
chr10	83470018	83470029	CGCAGCTGGAG	1213	+	chr10	83470016	83470022	TGCGTG	1069	-
chr10	84239268	84239279	AACAGCTGGGC	1414	+	chr10	84239276	84239282	GGCGTG	824	+
chr10	85896139	85896150	AGCAGGTGCGT	1054	+	chr10	85896145	85896151	TGCGTG	1069	+
chr10	85951377	85951388	AACAGCTGACA	1277	+	chr10	85951386	85951392	GGCGTG	824	-
chr10	86087952	86087963	GGCAGGTGCGT	1027	+	chr10	86087958	86087964	TGCGTG	1069	+
chr10	86354711	86354722	CACAGCTGGCG	1259	+	chr10	86354718	86354724	GGCGTG	824	+
chr10	86521978	86521989	CGCAGCTGGAG	1213	-	chr10	86521985	86521991	TGCGTG	1069	+
chr10	86538355	86538366	CGCAGCTGGAG	1213	-	chr10	86538362	86538368	TGCGTG	1069	+
chr10	86886147	86886158	CGCAGCTGGAG	1213	+	chr10	86886145	86886151	TGCGTG	1069	-
chr10	87115913	87115924	CGCAGCTGGAG	1213	+	chr10	87115911	87115917	TGCGTG	1069	-
chr10	87581139	87581150	GGCAGGTGCGT	1027	+	chr10	87581145	87581151	TGCGTG	1069	+
chr10	87736363	87736374	CACAGGTGGAT	962	-	chr10	87736372	87736378	TGCGTG	1069	+
chr10	87782871	87782882	GGCAGGTGGCA	984	-	chr10	87782866	87782872	AGCGTG	882	-
chr10	87786688	87786699	CGCAGCTGTGA	977	-	chr10	87786695	87786701	TGCGTG	1069	+
chr10	87786689	87786700	CACAGCTGCGT	1226	+	chr10	87786695	87786701	TGCGTG	1069	+
chr10	88000463	88000474	AGCAGCTGCAC	1394	+	chr10	88000471	88000477	TGCGTG	1069	-
chr10	88659164	88659175	GGCAGCTGAGC	1169	-	chr10	88659161	88659167	AGCGTG	882	-
chr10	89338173	89338184	GACAGCTGGCG	1428	-	chr10	89338171	89338177	GGCGTG	824	-
chr10	90569588	90569599	GGCAGGTGCAC	1115	-	chr10	90569585	90569591	AGCGTG	882	+
chr10	90699449	90699460	GACAGCTGAGC	1285	-	chr10	90699446	90699452	AGCGTG	882	-
chr10	91386112	91386123	CGCAGCTGCAC	1198	-	chr10	91386119	91386125	TGCGTG	1069	+
chr10	91895232	91895243	GGCAGGTGCGT	1027	+	chr10	91895238	91895244	TGCGTG	1069	+
chr10	91960660	91960671	AGCAGGTGCGT	1054	+	chr10	91960666	91960672	TGCGTG	1069	+
chr10	92394407	92394418	GACAGGTGCAC	1231	-	chr10	92394404	92394410	GGCGTG	824	+
chr10	93457662	93457673	CGCAGCTGAGT	954	-	chr10	93457669	93457675	TGCGTG	1069	+
chr10	94985820	94985831	CGCAGCTGACC	972	-	chr10	94985827	94985833	TGCGTG	1069	+
chr10	95174164	95174175	CACAGGTGCAC	1062	-	chr10	95174161	95174167	GGCGTG	824	+
chr10	95472321	95472332	CACAGGTGGGC	966	-	chr10	95472318	95472324	GGCGTG	824	-
chr10	95849029	95849040	GACAGCTGAGA	1278	-	chr10	95849024	95849030	AGCGTG	882	-
chr10	95863875	95863886	CGCAGCTGAGA	993	-	chr10	95863882	95863888	TGCGTG	1069	+
chr10	95924878	95924889	CGCAGCTGGAG	1213	-	chr10	95924885	95924891	TGCGTG	1069	+
chr10	96134329	96134340	CACAGGTGCGT	974	-	chr10	96134328	96134334	TGCGTG	1069	-
chr10	96839622	96839633	CGCAGCTGGAG	1213	+	chr10	96839620	96839626	TGCGTG	1069	-
chr10	97022336	97022347	GGCAGCTGGAG	1382	-	chr10	97022332	97022338	AGCGTG	882	-
chr10	97198728	97198739	CACAGGTGGGG	1035	-	chr10	97198724	97198730	GGCGTG	824	-
chr10	97266916	97266927	CGCAGCTGTTG	1085	-	chr10	97266923	97266929	TGCGTG	1069	+
chr10	97266917	97266928	AACAGCTGCGT	1422	+	chr10	97266923	97266929	TGCGTG	1069	+
chr10	97323245	97323256	CACAGGTGCAC	1062	-	chr10	97323242	97323248	GGCGTG	824	+
chr10	97581894	97581905	GGCAGGTGCAC	1115	+	chr10	97581902	97581908	GGCGTG	824	-
chr10	98045229	98045240	AACAGGTGCGT	1170	+	chr10	98045235	98045241	TGCGTG	1069	+
chr10	98446500	98446511	CACAGCTGCAC	1314	-	chr10	98446495	98446501	TGCGTG	1069	+
chr10	98582985	98582996	AACAGGTGCAC	1258	+	chr10	98582993	98582999	GGCGTG	824	-
chr10	98762984	98762995	AGCAGCTGGCC	1270	-	chr10	98762994	98763000	TGCGTG	1069	+
chr10	98810809	98810820	GGCAGCTGCGT	1279	-	chr10	98810808	98810814	TGCGTG	1069	-
chr10	98810810	98810821	CGCAGCTGCCT	1082	+	chr10	98810808	98810814	TGCGTG	1069	-
chr10	98820171	98820182	CGCAGCTGGGT	1056	+	chr10	98820169	98820175	TGCGTG	1069	-
chr10	99010691	99010702	GACAGGTGCGT	1143	-	chr10	99010690	99010696	TGCGTG	1069	-
chr10	99168641	99168652	CGCAGCTGGGA	1095	-	chr10	99168648	99168654	TGCGTG	1069	+
chr10	99300724	99300735	CGCAGCTGACA	965	-	chr10	99300731	99300737	TGCGTG	1069	+
chr10	99305507	99305518	CGCAGGTGCTG	1005	-	chr10	99305514	99305520	TGCGTG	1069	+
chr10	99330122	99330133	GGCAGCTGCAC	1367	+	chr10	99330130	99330136	GGCGTG	824	-
chr10	99516960	99516971	AGCAGGTGAGC	944	+	chr10	99516968	99516974	AGCGTG	882	+
chr10	99675607	99675618	GGCAGCTGGCG	1312	-	chr10	99675605	99675611	GGCGTG	824	-
chr10	99851272	99851283	CGCAGGTGCAC	946	-	chr10	99851279	99851285	TGCGTG	1069	+
chr10	100165364	100165375	CGCAGCTGGTG	1203	+	chr10	100165362	100165368	TGCGTG	1069	-
chr10	100193809	100193820	CACAGCTGGAC	1260	+	chr10	100193819	100193825	AGCGTG	882	-
chr10	100301737	100301748	CGCAGCTGGAG	1213	+	chr10	100301735	100301741	TGCGTG	1069	-
chr10	100456141	100456152	GGCAGCTGGCG	1312	+	chr10	100456148	100456154	GGCGTG	824	+
chr10	100548066	100548077	CGCAGCTGGAG	1213	-	chr10	100548073	100548079	TGCGTG	1069	+
chr10	100697505	100697516	CGCAGCTGGAG	1213	+	chr10	100697503	100697509	TGCGTG	1069	-
chr10	101890760	101890771	GACAGCTGCGT	1395	-	chr10	101890759	101890765	TGCGTG	1069	-
chr10	101890761	101890772	CGCAGCTGTCC	956	+	chr10	101890759	101890765	TGCGTG	1069	-
chr10	102464829	102464840	CGCAGCTGGGC	1102	+	chr10	102464827	102464833	TGCGTG	1069	-
chr10	102610696	102610707	GGCAGCTGCGT	1279	-	chr10	102610695	102610701	TGCGTG	1069	-
chr10	102610697	102610708	CGCAGCTGCCC	1128	+	chr10	102610695	102610701	TGCGTG	1069	-
chr10	102634513	102634524	AGCAGGTGCGT	1054	+	chr10	102634519	102634525	TGCGTG	1069	+
chr10	102641891	102641902	GGCAGCTGCGT	1279	-	chr10	102641890	102641896	TGCGTG	1069	-
chr10	102641892	102641903	CGCAGCTGCCT	1082	+	chr10	102641890	102641896	TGCGTG	1069	-
chr10	103105564	103105575	AACAGGTGCTC	1248	+	chr10	103105574	103105580	GGCGTG	824	-
chr10	103149519	103149530	CACAGGTGCAC	1062	+	chr10	103149527	103149533	GGCGTG	824	-
chr10	103235011	103235022	AACAGCTGGGC	1414	+	chr10	103235019	103235025	GGCGTG	824	+
chr10	103602966	103602977	GACAGGTGCTC	1221	+	chr10	103602976	103602982	TGCGTG	1069	-
chr10	103632322	103632333	CACAGGTGCGT	974	-	chr10	103632321	103632327	TGCGTG	1069	-
chr10	103866542	103866553	CGCAGCTGGTC	1134	-	chr10	103866549	103866555	TGCGTG	1069	+
chr10	104000278	104000289	AGCAGCTGGGC	1298	+	chr10	104000273	104000279	TGCGTG	1069	-
chr10	104231097	104231108	GGCAGCTGGCA	1236	+	chr10	104231106	104231112	GGCGTG	824	-
chr10	104474127	104474138	CACAGCTGAGG	1185	+	chr10	104474123	104474129	TGCGTG	1069	-
chr10	104657931	104657942	CGCAGCTGGCA	1067	+	chr10	104657929	104657935	TGCGTG	1069	-
chr10	104792057	104792068	AACAGCTGGGC	1414	+	chr10	104792065	104792071	GGCGTG	824	+
chr10	104811365	104811376	CACAGGTGCGT	974	-	chr10	104811364	104811370	TGCGTG	1069	-
chr10	105041701	105041712	CGCAGCTGCTG	1257	-	chr10	105041708	105041714	TGCGTG	1069	+
chr10	105041702	105041713	AGCAGCTGCGT	1306	+	chr10	105041708	105041714	TGCGTG	1069	+
chr10	105344900	105344911	CACAGCTGCAT	1268	-	chr10	105344909	105344915	TGCGTG	1069	+
chr10	105606642	105606653	CGCAGCTGATG	1101	-	chr10	105606649	105606655	TGCGTG	1069	+
chr10	106755055	106755066	CACAGGTGCAC	1062	+	chr10	106755063	106755069	GGCGTG	824	-
chr10	107142474	107142485	CGCAGCTGGAG	1213	-	chr10	107142481	107142487	TGCGTG	1069	+
chr10	107310613	107310624	CGCAGCTGGAG	1213	+	chr10	107310611	107310617	TGCGTG	1069	-
chr10	107540647	107540658	CGCAGCTGGAG	1213	-	chr10	107540654	107540660	TGCGTG	1069	+
chr10	107735525	107735536	GGCAGGTGGCG	1060	-	chr10	107735523	107735529	GGCGTG	824	-
chr10	107966666	107966677	CGCAGCTGTAG	1095	+	chr10	107966664	107966670	TGCGTG	1069	-
chr10	108609708	108609719	CGCAGCTGGAG	1213	-	chr10	108609715	108609721	TGCGTG	1069	+
chr10	108850919	108850930	AGCAGCTGCGT	1306	-	chr10	108850918	108850924	TGCGTG	1069	-
chr10	108850920	108850931	CGCAGCTGCTG	1257	+	chr10	108850918	108850924	TGCGTG	1069	-
chr10	109063986	109063997	AACAGGTGCGT	1170	-	chr10	109063985	109063991	TGCGTG	1069	-
chr10	109874350	109874361	CGCAGCTGGAG	1213	+	chr10	109874348	109874354	TGCGTG	1069	-
chr10	110075255	110075266	CGCAGCTGGAG	1213	-	chr10	110075262	110075268	TGCGTG	1069	+
chr10	110509875	110509886	AACAGCTGGGC	1414	+	chr10	110509883	110509889	GGCGTG	824	+
chr10	110984020	110984031	CGCAGCTGGAG	1213	+	chr10	110984018	110984024	TGCGTG	1069	-
chr10	111422978	111422989	CACAGCTGCAG	1383	+	chr10	111422974	111422980	TGCGTG	1069	-
chr10	112363721	112363732	GACAGGTGCAC	1231	-	chr10	112363718	112363724	GGCGTG	824	+
chr10	113822800	113822811	CGCAGCTGGAG	1213	+	chr10	113822798	113822804	TGCGTG	1069	-
chr10	114214229	114214240	GACAGGTGCGT	1143	-	chr10	114214228	114214234	TGCGTG	1069	-
chr10	114922845	114922856	GGCAGCTGGCA	1236	-	chr10	114922841	114922847	TGCGTG	1069	+
chr10	115318577	115318588	CACAGCTGAGC	1116	-	chr10	115318574	115318580	AGCGTG	882	-
chr10	115709373	115709384	CGCAGCTGCTA	1181	-	chr10	115709380	115709386	TGCGTG	1069	+
chr10	115709374	115709385	AGCAGCTGCGT	1306	+	chr10	115709380	115709386	TGCGTG	1069	+
chr10	115749970	115749981	CGCAGCTGATC	1032	-	chr10	115749977	115749983	TGCGTG	1069	+
chr10	115751368	115751379	CGCAGCTGAGG	1069	-	chr10	115751375	115751381	TGCGTG	1069	+
chr10	115753880	115753891	CACAGCTGGCG	1259	-	chr10	115753878	115753884	GGCGTG	824	-
chr10	116101240	116101251	CACAGGTGCAC	1062	-	chr10	116101237	116101243	GGCGTG	824	+
chr10	116570139	116570150	CACAGGTGCGT	974	+	chr10	116570145	116570151	TGCGTG	1069	+
chr10	116752046	116752057	CGCAGCTGGAG	1213	+	chr10	116752044	116752050	TGCGTG	1069	-
chr10	116761352	116761363	CGCAGCTGGGG	1171	-	chr10	116761359	116761365	TGCGTG	1069	+
chr10	117127394	117127405	CGCAGCTGGAG	1213	-	chr10	117127401	117127407	TGCGTG	1069	+
chr10	117295610	117295621	CGCAGCTGGAG	1213	-	chr10	117295617	117295623	TGCGTG	1069	+
chr10	118012606	118012617	CGCAGCTGGAT	1098	+	chr10	118012604	118012610	TGCGTG	1069	-
chr10	118033051	118033062	CGCAGCTGCAC	1198	+	chr10	118033061	118033067	GGCGTG	824	-
chr10	118545918	118545929	CACAGGTGCGT	974	+	chr10	118545924	118545930	TGCGTG	1069	+
chr10	118576163	118576174	CGCAGCTGCAA	1191	-	chr10	118576170	118576176	TGCGTG	1069	+
chr10	118706370	118706381	GGCAGGTGCGT	1027	+	chr10	118706376	118706382	TGCGTG	1069	+
chr10	118732148	118732159	CGCAGCTGCAC	1198	+	chr10	118732146	118732152	TGCGTG	1069	-
chr10	119337128	119337139	CGCAGGTGCAC	946	-	chr10	119337125	119337131	GGCGTG	824	+
chr10	119392317	119392328	GGCAGGTGCGT	1027	-	chr10	119392316	119392322	TGCGTG	1069	-
chr10	120145195	120145206	CACAGGTGCGT	974	-	chr10	120145194	120145200	TGCGTG	1069	-
chr10	120617652	120617663	GGCAGCTGCGT	1279	-	chr10	120617651	120617657	TGCGTG	1069	-
chr10	120617653	120617664	CGCAGCTGCCC	1128	+	chr10	120617651	120617657	TGCGTG	1069	-
chr10	120746460	120746471	CACAGGTGCGT	974	-	chr10	120746459	120746465	TGCGTG	1069	-
chr10	120894230	120894241	GGCAGGTGCCG	1114	+	chr10	120894225	120894231	TGCGTG	1069	+
chr10	121595485	121595496	CACAGGTGCAC	1062	+	chr10	121595493	121595499	GGCGTG	824	-
chr10	121999180	121999191	CGCAGCTGGAG	1213	-	chr10	121999187	121999193	TGCGTG	1069	+
chr10	122287277	122287288	CGCAGCTGGTA	1127	-	chr10	122287284	122287290	TGCGTG	1069	+
chr10	122383458	122383469	CGCAGCTGGGG	1171	-	chr10	122383465	122383471	TGCGTG	1069	+
chr10	122843207	122843218	AACAGGTGCGT	1170	+	chr10	122843213	122843219	TGCGTG	1069	+
chr10	123002897	123002908	AGCAGCTGAGA	1189	+	chr10	123002907	123002913	AGCGTG	882	+
chr10	123882655	123882666	CACAGGTGCAC	1062	+	chr10	123882663	123882669	GGCGTG	824	-
chr10	123917772	123917783	CACAGGTGCAC	1062	-	chr10	123917769	123917775	GGCGTG	824	+
chr10	124051951	124051962	GGCAGCTGCGT	1279	-	chr10	124051950	124051956	TGCGTG	1069	-
chr10	124051952	124051963	CGCAGCTGCCA	1121	+	chr10	124051950	124051956	TGCGTG	1069	-
chr10	124267975	124267986	CGCAGCTGTGG	1053	-	chr10	124267984	124267990	CGCGTG	1024	+
chr10	124267976	124267987	CACAGCTGCGC	1272	+	chr10	124267984	124267990	CGCGTG	1024	+
chr10	124277989	124278000	GACAGGTGCGT	1143	+	chr10	124277995	124278001	TGCGTG	1069	+
chr10	124725166	124725177	GGCAGCTGCAG	1436	-	chr10	124725176	124725182	GGCGTG	824	-
chr10	124760625	124760636	GGCAGGTGGCG	1060	-	chr10	124760623	124760629	GGCGTG	824	-
chr10	124894688	124894699	CGCAGCTGGAG	1213	-	chr10	124894695	124894701	TGCGTG	1069	+
chr10	124971747	124971758	CGCAGCTGTGC	984	-	chr10	124971754	124971760	TGCGTG	1069	+
chr10	124971748	124971759	CACAGCTGCGT	1226	+	chr10	124971754	124971760	TGCGTG	1069	+
chr10	124978625	124978636	CGCAGCTGCAC	1198	-	chr10	124978632	124978638	TGCGTG	1069	+
chr10	125761364	125761375	GACAGGTGGCG	1176	-	chr10	125761374	125761380	TGCGTG	1069	-
chr10	125799062	125799073	CGCAGCTGGCG	1143	+	chr10	125799060	125799066	TGCGTG	1069	-
chr10	125978919	125978930	CGCAGCTGTCA	949	-	chr10	125978926	125978932	TGCGTG	1069	+
chr10	125978920	125978931	GACAGCTGCGT	1395	+	chr10	125978926	125978932	TGCGTG	1069	+
chr10	126000709	126000720	GACAGCTGGGC	1387	-	chr10	126000706	126000712	GGCGTG	824	-
chr10	126013461	126013472	CACAGCTGAGC	1116	+	chr10	126013469	126013475	AGCGTG	882	+
chr10	126218854	126218865	AGCAGGTGGCG	1087	-	chr10	126218852	126218858	GGCGTG	824	-
chr10	126321356	126321367	CGCAGCTGTGC	984	-	chr10	126321363	126321369	TGCGTG	1069	+
chr10	126321357	126321368	CACAGCTGCGT	1226	+	chr10	126321363	126321369	TGCGTG	1069	+
chr10	126748716	126748727	CGCAGCTGATG	1101	+	chr10	126748714	126748720	TGCGTG	1069	-
chr10	126771294	126771305	CACAGGTGCAC	1062	+	chr10	126771302	126771308	GGCGTG	824	-
chr10	127569413	127569424	CGCAGCTGACA	965	+	chr10	127569411	127569417	TGCGTG	1069	-
chr10	127634457	127634468	CGCAGCTGGAG	1213	+	chr10	127634455	127634461	TGCGTG	1069	-
chr10	127879445	127879456	AGCAGGTGGGA	1039	+	chr10	127879440	127879446	TGCGTG	1069	-
chr10	127931719	127931730	AGCAGCTGCAC	1394	-	chr10	127931716	127931722	GGCGTG	824	+
chr10	127942794	127942805	CGCAGCTGATA	1025	-	chr10	127942801	127942807	TGCGTG	1069	+
chr10	128189282	128189293	AGCAGGTGCTC	1132	+	chr10	128189292	128189298	CGCGTG	1024	-
chr10	129076279	129076290	CACAGCTGTGT	1054	-	chr10	129076274	129076280	TGCGTG	1069	-
chr10	129143941	129143952	AGCAGCTGCAG	1463	+	chr10	129143936	129143942	TGCGTG	1069	-
chr10	129214319	129214330	CGCAGCTGGGC	1102	-	chr10	129214326	129214332	TGCGTG	1069	+
chr10	129781845	129781856	CGCAGCTGCAT	1152	-	chr10	129781852	129781858	TGCGTG	1069	+
chr10	129856735	129856746	GGCAGCTGCGT	1279	-	chr10	129856734	129856740	TGCGTG	1069	-
chr10	129856736	129856747	CGCAGCTGCCC	1128	+	chr10	129856734	129856740	TGCGTG	1069	-
chr10	129879962	129879973	CGCAGCTGATC	1032	-	chr10	129879969	129879975	TGCGTG	1069	+
chr10	129884950	129884961	CACAGCTGCCA	1237	-	chr10	129884946	129884952	GGCGTG	824	+
chr10	129884951	129884962	GGCAGCTGTGT	1107	+	chr10	129884946	129884952	GGCGTG	824	+
chr10	130084470	130084481	CGCAGCTGAAA	1035	+	chr10	130084468	130084474	TGCGTG	1069	-
chr10	130376133	130376144	CGCAGGTGCTG	1005	+	chr10	130376131	130376137	TGCGTG	1069	-
chr10	130530344	130530355	AGCAGGTGCCA	1065	-	chr10	130530354	130530360	TGCGTG	1069	+
chr10	130690374	130690385	CGCAGCTGGAG	1213	+	chr10	130690372	130690378	TGCGTG	1069	-
chr10	130765822	130765833	CGCAGGTGCAC	946	-	chr10	130765829	130765835	TGCGTG	1069	+
chr10	131087473	131087484	CGCAGCTGAGC	1000	+	chr10	131087471	131087477	TGCGTG	1069	-
chr10	131089641	131089652	CGCAGCTGGAG	1213	+	chr10	131089639	131089645	TGCGTG	1069	-
chr10	131527671	131527682	CGCAGGTGCCG	945	-	chr10	131527678	131527684	TGCGTG	1069	+
chr10	131562804	131562815	AGCAGCTGGGG	1367	-	chr10	131562799	131562805	GGCGTG	824	-
chr10	131586489	131586500	CACAGCTGCTG	1373	-	chr10	131586498	131586504	TGCGTG	1069	+
chr10	131586490	131586501	AGCAGCTGTGC	1180	+	chr10	131586498	131586504	TGCGTG	1069	+
chr10	131768012	131768023	GACAGCTGGTG	1488	+	chr10	131768021	131768027	TGCGTG	1069	+
chr10	131901535	131901546	CACAGCTGAGT	1070	+	chr10	131901531	131901537	TGCGTG	1069	-
chr10	131975905	131975916	CGCAGCTGAGT	954	-	chr10	131975912	131975918	TGCGTG	1069	+
chr10	132244743	132244754	CGCAGCTGTAA	1019	-	chr10	132244750	132244756	TGCGTG	1069	+
chr10	132368928	132368939	CGCAGCTGGTC	1134	+	chr10	132368926	132368932	TGCGTG	1069	-
chr10	132686756	132686767	CGCAGCTGCAA	1191	-	chr10	132686763	132686769	TGCGTG	1069	+
chr10	132687164	132687175	GACAGGTGCGT	1143	+	chr10	132687170	132687176	TGCGTG	1069	+
chr10	132805975	132805986	CGCAGCTGCAG	1267	-	chr10	132805982	132805988	TGCGTG	1069	+
chr10	132953131	132953142	GGCAGGTGCCT	999	-	chr10	132953141	132953147	CGCGTG	1024	+
chr10	132967174	132967185	CGCAGCTGTCA	949	-	chr10	132967181	132967187	TGCGTG	1069	+
chr10	132967175	132967186	GACAGCTGCGT	1395	+	chr10	132967181	132967187	TGCGTG	1069	+
chr10	133024892	133024903	AGCAGCTGGCG	1339	+	chr10	133024899	133024905	GGCGTG	824	+
chr10	133069585	133069596	CGCAGCTGGGC	1102	+	chr10	133069583	133069589	TGCGTG	1069	-
chr10	133077348	133077359	CGCAGCTGTGA	977	-	chr10	133077355	133077361	TGCGTG	1069	+
chr10	133077349	133077360	CACAGCTGCGT	1226	+	chr10	133077355	133077361	TGCGTG	1069	+
chr10	133150253	133150264	AGCAGGTGCGT	1054	+	chr10	133150259	133150265	TGCGTG	1069	+
chr10	133356300	133356311	GGCAGGTGGGC	1019	-	chr10	133356295	133356301	TGCGTG	1069	+
chr10	133469127	133469138	AGCAGGTGGAC	1088	+	chr10	133469122	133469128	TGCGTG	1069	-
chr10	133513696	133513707	CGCAGCTGAGC	1000	+	chr10	133513694	133513700	TGCGTG	1069	-
chr10	133518036	133518047	GGCAGGTGGCG	1060	-	chr10	133518034	133518040	GGCGTG	824	-
chr10	133872063	133872074	CGCAGGTGGTG	951	+	chr10	133872061	133872067	TGCGTG	1069	-
chr10	133936735	133936746	CGCAGCTGCTT	1142	-	chr10	133936742	133936748	TGCGTG	1069	+
chr10	133936736	133936747	AGCAGCTGCGT	1306	+	chr10	133936742	133936748	TGCGTG	1069	+
chr10	133991328	133991339	AGCAGGTGCGC	1100	-	chr10	133991323	133991329	TGCGTG	1069	+
chr10	134068433	134068444	CACAGCTGCAG	1383	+	chr10	134068443	134068449	GGCGTG	824	+
chr10	134093382	134093393	CACAGGTGGCG	1007	-	chr10	134093380	134093386	GGCGTG	824	-
chr10	134121579	134121590	GGCAGGTGCGG	1142	+	chr10	134121574	134121580	GGCGTG	824	+
chr10	134197146	134197157	CGCAGCTGAAA	1035	-	chr10	134197153	134197159	TGCGTG	1069	+
chr10	134275097	134275108	GGCAGCTGAGC	1169	+	chr10	134275092	134275098	GGCGTG	824	+
chr10	134322973	134322984	CGCAGCTGGCG	1143	-	chr10	134322980	134322986	TGCGTG	1069	+
chr10	134356444	134356455	CACAGGTGCAC	1062	+	chr10	134356452	134356458	AGCGTG	882	-
chr10	134363158	134363169	GACAGGTGCGT	1143	+	chr10	134363164	134363170	TGCGTG	1069	+
chr10	134384593	134384604	AGCAGGTGGGC	1046	-	chr10	134384590	134384596	GGCGTG	824	-
chr10	134419641	134419652	CGCAGCTGCAG	1267	+	chr10	134419639	134419645	TGCGTG	1069	-
chr10	134440963	134440974	GACAGCTGCAC	1483	-	chr10	134440960	134440966	TGCGTG	1069	+
chr10	134447406	134447417	CACAGCTGAGC	1116	-	chr10	134447403	134447409	AGCGTG	882	-
chr10	134504424	134504435	GGCAGGTGCGT	1027	+	chr10	134504430	134504436	TGCGTG	1069	+
chr10	134564139	134564150	AGCAGCTGGCT	1224	+	chr10	134564134	134564140	TGCGTG	1069	-
chr10	134620853	134620864	GACAGGTGCGT	1143	+	chr10	134620859	134620865	TGCGTG	1069	+
chr10	134625145	134625156	CGCAGCTGGAC	1144	-	chr10	134625152	134625158	TGCGTG	1069	+
chr10	134642386	134642397	CACAGGTGCAC	1062	-	chr10	134642396	134642402	GGCGTG	824	+
chr10	134677312	134677323	GACAGGTGCGT	1143	-	chr10	134677311	134677317	TGCGTG	1069	-
chr10	134738449	134738460	CGCAGGTGCCG	945	-	chr10	134738456	134738462	TGCGTG	1069	+
chr10	134778035	134778046	AACAGGTGGCC	1134	-	chr10	134778030	134778036	CGCGTG	1024	+
chr10	134808149	134808160	CGCAGCTGGAA	1137	-	chr10	134808156	134808162	TGCGTG	1069	+
chr10	134874698	134874709	CGCAGCTGCCC	1128	-	chr10	134874705	134874711	TGCGTG	1069	+
chr10	134874699	134874710	GGCAGCTGCGT	1279	+	chr10	134874705	134874711	TGCGTG	1069	+
chr10	134890091	134890102	AGCAGCTGGCG	1339	-	chr10	134890089	134890095	GGCGTG	824	-
chr10	134918917	134918928	CGCAGCTGCTT	1142	-	chr10	134918924	134918930	TGCGTG	1069	+
chr10	134918918	134918929	AGCAGCTGCGT	1306	+	chr10	134918924	134918930	TGCGTG	1069	+
chr10	134923989	134924000	GGCAGGTGCCT	999	-	chr10	134923999	134924005	GGCGTG	824	-
chr10	134995255	134995266	GACAGCTGGAC	1429	-	chr10	134995250	134995256	TGCGTG	1069	+
chr10	135002967	135002978	GGCAGGTGCGT	1027	+	chr10	135002973	135002979	TGCGTG	1069	+
chr10	135132048	135132059	CACAGGTGGAG	1077	+	chr10	135132044	135132050	TGCGTG	1069	-
chr10	135454497	135454508	CGCAGCTGGAA	1137	+	chr10	135454495	135454501	TGCGTG	1069	-
chr11	177500	177511	CGCAGCTGGTA	1127	-	chr11	177507	177513	TGCGTG	1069	+
chr11	428380	428391	AACAGGTGCGT	1170	-	chr11	428379	428385	TGCGTG	1069	-
chr11	437636	437647	GGCAGGTGCCA	1038	-	chr11	437632	437638	GGCGTG	824	+
chr11	471648	471659	GACAGGTGCGT	1143	-	chr11	471647	471653	TGCGTG	1069	-
chr11	630687	630698	GGCAGGTGCCT	999	-	chr11	630697	630703	GGCGTG	824	-
chr11	767429	767440	CGCAGCTGAGG	1069	+	chr11	767427	767433	TGCGTG	1069	-
chr11	788879	788890	CACAGGTGGGA	959	+	chr11	788875	788881	TGCGTG	1069	-
chr11	830872	830883	AGCAGCTGCAC	1394	+	chr11	830880	830886	GGCGTG	824	-
chr11	848124	848135	CGCAGGTGCAA	939	-	chr11	848131	848137	TGCGTG	1069	+
chr11	929664	929675	CACAGGTGCGT	974	-	chr11	929663	929669	TGCGTG	1069	-
chr11	1020690	1020701	CGCAGCTGCCC	1128	-	chr11	1020700	1020706	GGCGTG	824	+
chr11	1020691	1020702	GGCAGCTGCGG	1394	+	chr11	1020700	1020706	GGCGTG	824	+
chr11	1103229	1103240	CGCAGCTGAAG	1111	-	chr11	1103236	1103242	TGCGTG	1069	+
chr11	1125456	1125467	CGCAGCTGGGG	1171	-	chr11	1125463	1125469	TGCGTG	1069	+
chr11	1252213	1252224	GGCAGCTGCGT	1279	-	chr11	1252212	1252218	TGCGTG	1069	-
chr11	1252214	1252225	CGCAGCTGCCC	1128	+	chr11	1252212	1252218	TGCGTG	1069	-
chr11	1307225	1307236	CACAGGTGCGT	974	-	chr11	1307224	1307230	TGCGTG	1069	-
chr11	1371786	1371797	CGCAGCTGGAA	1137	-	chr11	1371793	1371799	TGCGTG	1069	+
chr11	1411600	1411611	GACAGGTGCGT	1143	+	chr11	1411606	1411612	TGCGTG	1069	+
chr11	1426595	1426606	CACAGGTGGGC	966	-	chr11	1426590	1426596	TGCGTG	1069	+
chr11	1432858	1432869	AGCAGGTGCGT	1054	+	chr11	1432864	1432870	TGCGTG	1069	+
chr11	1532822	1532833	CACAGGTGCAC	1062	-	chr11	1532819	1532825	GGCGTG	824	+
chr11	1755022	1755033	GGCAGCTGTGC	1153	-	chr11	1755032	1755038	TGCGTG	1069	-
chr11	1755023	1755034	CACAGCTGCCA	1237	+	chr11	1755032	1755038	TGCGTG	1069	-
chr11	1776276	1776287	GGCAGCTGACT	1095	-	chr11	1776286	1776292	GGCGTG	824	-
chr11	1778547	1778558	AGCAGGTGGGC	1046	-	chr11	1778544	1778550	GGCGTG	824	-
chr11	1847348	1847359	GGCAGGTGCGT	1027	+	chr11	1847354	1847360	TGCGTG	1069	+
chr11	1862058	1862069	AACAGCTGCAC	1510	+	chr11	1862066	1862072	GGCGTG	824	-
chr11	1869865	1869876	CGCAGGTGCTG	1005	-	chr11	1869872	1869878	TGCGTG	1069	+
chr11	1899029	1899040	CGCAGGTGCAC	946	-	chr11	1899036	1899042	TGCGTG	1069	+
chr11	1979482	1979493	GGCAGCTGGCT	1197	+	chr11	1979477	1979483	GGCGTG	824	+
chr11	1982418	1982429	GGCAGGTGGCG	1060	+	chr11	1982425	1982431	GGCGTG	824	+
chr11	2381376	2381387	AGCAGCTGGCG	1339	+	chr11	2381383	2381389	GGCGTG	824	+
chr11	2413008	2413019	CGCAGCTGGGG	1171	+	chr11	2413006	2413012	TGCGTG	1069	-
chr11	2492827	2492838	CACAGGTGCAC	1062	-	chr11	2492822	2492828	TGCGTG	1069	+
chr11	2612782	2612793	GGCAGGTGGGC	1019	+	chr11	2612790	2612796	GGCGTG	824	+
chr11	2836292	2836303	AGCAGGTGCCT	1026	-	chr11	2836302	2836308	TGCGTG	1069	+
chr11	3028782	3028793	CGCAGCTGTAA	1019	+	chr11	3028780	3028786	TGCGTG	1069	-
chr11	3108775	3108786	CGCAGGTGGAG	961	-	chr11	3108782	3108788	TGCGTG	1069	+
chr11	3109456	3109467	AACAGCTGACA	1277	+	chr11	3109465	3109471	GGCGTG	824	-
chr11	3121577	3121588	AACAGCTGAAC	1354	+	chr11	3121587	3121593	AGCGTG	882	-
chr11	3155982	3155993	CGCAGCTGAAG	1111	-	chr11	3155989	3155995	TGCGTG	1069	+
chr11	3188351	3188362	GGCAGGTGGCG	1060	-	chr11	3188349	3188355	GGCGTG	824	-
chr11	3563025	3563036	AGCAGCTGGGC	1298	+	chr11	3563033	3563039	GGCGTG	824	+
chr11	3773997	3774008	AACAGCTGGAG	1525	-	chr11	3773993	3773999	AGCGTG	882	-
chr11	4196840	4196851	CGCAGCTGGAG	1213	-	chr11	4196847	4196853	TGCGTG	1069	+
chr11	4205830	4205841	CGCAGCTGCCT	1082	-	chr11	4205837	4205843	TGCGTG	1069	+
chr11	4205831	4205842	GGCAGCTGCGT	1279	+	chr11	4205837	4205843	TGCGTG	1069	+
chr11	5936354	5936365	CGCAGCTGGAG	1213	+	chr11	5936352	5936358	TGCGTG	1069	-
chr11	6165527	6165538	CGCAGCTGGAG	1213	+	chr11	6165525	6165531	TGCGTG	1069	-
chr11	6207227	6207238	CGCAGCTGGAG	1213	+	chr11	6207225	6207231	TGCGTG	1069	-
chr11	6502980	6502991	CGCAGCTGAGA	993	-	chr11	6502987	6502993	TGCGTG	1069	+
chr11	6588217	6588228	CGCAGCTGGCA	1067	-	chr11	6588224	6588230	TGCGTG	1069	+
chr11	6610897	6610908	CACAGGTGCAC	1062	+	chr11	6610905	6610911	GGCGTG	824	-
chr11	6975457	6975468	CGCAGCTGGAG	1213	-	chr11	6975464	6975470	TGCGTG	1069	+
chr11	7005631	7005642	GACAGCTGGGC	1387	-	chr11	7005628	7005634	GGCGTG	824	-
chr11	7552874	7552885	CGCAGCTGGGA	1095	-	chr11	7552881	7552887	TGCGTG	1069	+
chr11	7756653	7756664	CGCAGCTGGAG	1213	+	chr11	7756651	7756657	TGCGTG	1069	-
chr11	7883230	7883241	CGCAGCTGGAG	1213	+	chr11	7883228	7883234	TGCGTG	1069	-
chr11	7966525	7966536	CGCAGCTGCAG	1267	+	chr11	7966523	7966529	TGCGTG	1069	-
chr11	8318858	8318869	CGCAGCTGAGC	1000	-	chr11	8318865	8318871	TGCGTG	1069	+
chr11	8331958	8331969	CGCAGCTGATG	1101	+	chr11	8331956	8331962	TGCGTG	1069	-
chr11	8373250	8373261	GACAGGTGCAC	1231	+	chr11	8373258	8373264	AGCGTG	882	-
chr11	8418675	8418686	CGCAGCTGGAC	1144	+	chr11	8418673	8418679	TGCGTG	1069	-
chr11	9039430	9039441	CGCAGCTGGCA	1067	+	chr11	9039428	9039434	TGCGTG	1069	-
chr11	9216071	9216082	CACAGCTGCAC	1314	+	chr11	9216081	9216087	GGCGTG	824	-
chr11	9719468	9719479	CGCAGCTGTAG	1095	-	chr11	9719475	9719481	TGCGTG	1069	+
chr11	10041768	10041779	CGCAGGTGCAG	1015	+	chr11	10041766	10041772	TGCGTG	1069	-
chr11	10195345	10195356	CGCAGCTGGAG	1213	+	chr11	10195343	10195349	TGCGTG	1069	-
chr11	10214263	10214274	CGCAGCTGAGA	993	+	chr11	10214261	10214267	TGCGTG	1069	-
chr11	10329734	10329745	GGCAGCTGCAC	1367	-	chr11	10329731	10329737	TGCGTG	1069	+
chr11	10532438	10532449	AACAGCTGCAA	1503	+	chr11	10532448	10532454	AGCGTG	882	+
chr11	10565579	10565590	CACAGCTGGCG	1259	-	chr11	10565577	10565583	GGCGTG	824	-
chr11	11096491	11096502	AACAGCTGCTG	1569	-	chr11	11096487	11096493	TGCGTG	1069	-
chr11	11096492	11096503	AGCAGCTGTTA	1205	+	chr11	11096487	11096493	TGCGTG	1069	-
chr11	11506735	11506746	CGCAGGTGGTG	951	-	chr11	11506742	11506748	TGCGTG	1069	+
chr11	11540986	11540997	CACAGGTGGGC	966	-	chr11	11540983	11540989	GGCGTG	824	-
chr11	12074453	12074464	GGCAGGTGCGT	1027	+	chr11	12074459	12074465	TGCGTG	1069	+
chr11	12354225	12354236	CACAGGTGCCA	985	-	chr11	12354234	12354240	TGCGTG	1069	+
chr11	13294710	13294721	AGCAGCTGGCG	1339	-	chr11	13294708	13294714	GGCGTG	824	-
chr11	13581871	13581882	CGCAGCTGGAG	1213	-	chr11	13581878	13581884	TGCGTG	1069	+
chr11	14425450	14425461	GGCAGGTGCGT	1027	-	chr11	14425449	14425455	TGCGTG	1069	-
chr11	14655048	14655059	CGCAGCTGGAG	1213	-	chr11	14655055	14655061	TGCGTG	1069	+
chr11	14666502	14666513	CGCAGCTGGAC	1144	-	chr11	14666509	14666515	TGCGTG	1069	+
chr11	14683513	14683524	CGCAGCTGGAG	1213	+	chr11	14683511	14683517	TGCGTG	1069	-
chr11	14738103	14738114	CGCAGCTGGAG	1213	+	chr11	14738101	14738107	TGCGTG	1069	-
chr11	14866544	14866555	CGCAGCTGGAG	1213	+	chr11	14866542	14866548	TGCGTG	1069	-
chr11	15048846	15048857	CGCAGCTGGAG	1213	-	chr11	15048853	15048859	TGCGTG	1069	+
chr11	15165005	15165016	AGCAGCTGGCG	1339	+	chr11	15165012	15165018	GGCGTG	824	+
chr11	15213964	15213975	CACAGGTGGGA	959	-	chr11	15213959	15213965	AGCGTG	882	-
chr11	15522082	15522093	AACAGGTGGCA	1127	+	chr11	15522091	15522097	AGCGTG	882	-
chr11	15772386	15772397	AACAGGTGGTT	1148	-	chr11	15772381	15772387	TGCGTG	1069	-
chr11	15986980	15986991	CGCAGCTGGCA	1067	+	chr11	15986978	15986984	TGCGTG	1069	-
chr11	16138610	16138621	GGCAGCTGGGC	1271	+	chr11	16138618	16138624	GGCGTG	824	+
chr11	16914130	16914141	CACAGGTGCGT	974	+	chr11	16914136	16914142	TGCGTG	1069	+
chr11	17055539	17055550	CGCAGCTGGAG	1213	-	chr11	17055546	17055552	TGCGTG	1069	+
chr11	17098361	17098372	CGCAGCTGAGA	993	+	chr11	17098359	17098365	TGCGTG	1069	-
chr11	17373050	17373061	AGCAGGTGCAC	1142	-	chr11	17373047	17373053	CGCGTG	1024	+
chr11	17430637	17430648	CACAGGTGCAC	1062	+	chr11	17430645	17430651	GGCGTG	824	-
chr11	17456511	17456522	CGCAGCTGATG	1101	-	chr11	17456518	17456524	TGCGTG	1069	+
chr11	18033852	18033863	GGCAGGTGGCC	991	-	chr11	18033862	18033868	AGCGTG	882	-
chr11	18487223	18487234	AGCAGGTGCAC	1142	+	chr11	18487231	18487237	GGCGTG	824	-
chr11	18503868	18503879	CGCAGGTGCTG	1005	+	chr11	18503866	18503872	TGCGTG	1069	-
chr11	18727377	18727388	AGCAGCTGCAC	1394	-	chr11	18727374	18727380	AGCGTG	882	+
chr11	18814035	18814046	AACAGGTGCGT	1170	-	chr11	18814034	18814040	TGCGTG	1069	-
chr11	19130845	19130856	GGCAGCTGGTC	1303	+	chr11	19130855	19130861	AGCGTG	882	-
chr11	19152530	19152541	CACAGGTGCGT	974	+	chr11	19152536	19152542	TGCGTG	1069	+
chr11	19240889	19240900	CACAGCTGCAC	1314	+	chr11	19240897	19240903	TGCGTG	1069	-
chr11	19608410	19608421	CGCAGCTGGAG	1213	-	chr11	19608417	19608423	TGCGTG	1069	+
chr11	19961251	19961262	AACAGGTGTGA	1037	+	chr11	19961261	19961267	AGCGTG	882	+
chr11	20361975	20361986	GGCAGGTGCGT	1027	+	chr11	20361981	20361987	TGCGTG	1069	+
chr11	20930287	20930298	AGCAGCTGCGT	1306	-	chr11	20930286	20930292	TGCGTG	1069	-
chr11	20930288	20930299	CGCAGCTGCTG	1257	+	chr11	20930286	20930292	TGCGTG	1069	-
chr11	21294115	21294126	CGCAGCTGGAC	1144	+	chr11	21294113	21294119	TGCGTG	1069	-
chr11	21987948	21987959	CGCAGCTGCAT	1152	+	chr11	21987946	21987952	TGCGTG	1069	-
chr11	22023266	22023277	CGCAGCTGGAG	1213	+	chr11	22023264	22023270	TGCGTG	1069	-
chr11	23055028	23055039	CGCAGCTGGAG	1213	-	chr11	23055035	23055041	TGCGTG	1069	+
chr11	24984800	24984811	CGCAGCTGGAG	1213	-	chr11	24984807	24984813	TGCGTG	1069	+
chr11	25302355	25302366	CGCAGCTGGAG	1213	-	chr11	25302362	25302368	TGCGTG	1069	+
chr11	25447329	25447340	CGCAGCTGGAG	1213	+	chr11	25447327	25447333	TGCGTG	1069	-
chr11	25838117	25838128	CACAGCTGCTC	1304	+	chr11	25838127	25838133	AGCGTG	882	-
chr11	26003648	26003659	CGCAGCTGTAC	1026	+	chr11	26003646	26003652	TGCGTG	1069	-
chr11	26135704	26135715	CGCAGCTGGAG	1213	+	chr11	26135702	26135708	TGCGTG	1069	-
chr11	26575555	26575566	CACAGGTGCAC	1062	-	chr11	26575552	26575558	TGCGTG	1069	+
chr11	26767858	26767869	CGCAGCTGGCA	1067	+	chr11	26767856	26767862	TGCGTG	1069	-
chr11	26987312	26987323	CGCAGCTGGAG	1213	+	chr11	26987310	26987316	TGCGTG	1069	-
chr11	27241899	27241910	CGCAGCTGGAG	1213	+	chr11	27241897	27241903	TGCGTG	1069	-
chr11	29883789	29883800	CACAGCTGTCA	1065	-	chr11	29883785	29883791	TGCGTG	1069	+
chr11	29883790	29883801	GACAGCTGTGG	1338	+	chr11	29883785	29883791	TGCGTG	1069	+
chr11	30344374	30344385	CACAGGTGTAG	959	+	chr11	30344370	30344376	TGCGTG	1069	-
chr11	31342566	31342577	CGCAGCTGGAG	1213	-	chr11	31342573	31342579	TGCGTG	1069	+
chr11	31887597	31887608	GACAGGTGCTG	1290	+	chr11	31887592	31887598	TGCGTG	1069	+
chr11	33359937	33359948	CGCAGCTGATT	986	+	chr11	33359935	33359941	TGCGTG	1069	-
chr11	33499041	33499052	CGCAGGTGCAC	946	+	chr11	33499039	33499045	TGCGTG	1069	-
chr11	33499041	33499052	CGCAGGTGCAC	946	+	chr11	33499049	33499055	TGCGTG	1069	-
chr11	33672297	33672308	GGCAGGTGCGT	1027	-	chr11	33672296	33672302	TGCGTG	1069	-
chr11	33924869	33924880	CGCAGCTGTAG	1095	+	chr11	33924867	33924873	TGCGTG	1069	-
chr11	33957411	33957422	AACAGCTGCCA	1433	-	chr11	33957407	33957413	TGCGTG	1069	+
chr11	33957412	33957423	GGCAGCTGTTC	1185	+	chr11	33957407	33957413	TGCGTG	1069	+
chr11	34315219	34315230	CACAGGTGCGT	974	-	chr11	34315218	34315224	TGCGTG	1069	-
chr11	34349415	34349426	CGCAGCTGCCG	1197	-	chr11	34349422	34349428	TGCGTG	1069	+
chr11	34349416	34349427	GGCAGCTGCGT	1279	+	chr11	34349422	34349428	TGCGTG	1069	+
chr11	34383946	34383957	CACAGGTGCAC	1062	+	chr11	34383954	34383960	GGCGTG	824	-
chr11	34713727	34713738	CGCAGCTGGAG	1213	-	chr11	34713734	34713740	TGCGTG	1069	+
chr11	35641411	35641422	AGCAGCTGAGC	1196	-	chr11	35641408	35641414	AGCGTG	882	-
chr11	35670763	35670774	CGCAGCTGCTT	1142	-	chr11	35670770	35670776	TGCGTG	1069	+
chr11	35670764	35670775	AGCAGCTGCGT	1306	+	chr11	35670770	35670776	TGCGTG	1069	+
chr11	36412911	36412922	CACAGCTGCCA	1237	-	chr11	36412907	36412913	GGCGTG	824	+
chr11	36412912	36412923	GGCAGCTGTGA	1146	+	chr11	36412907	36412913	GGCGTG	824	+
chr11	36578525	36578536	CGCAGCTGGAG	1213	-	chr11	36578532	36578538	TGCGTG	1069	+
chr11	36706671	36706682	CACAGGTGGGC	966	+	chr11	36706679	36706685	GGCGTG	824	+
chr11	37267612	37267623	CGCAGCTGGAG	1213	-	chr11	37267619	37267625	TGCGTG	1069	+
chr11	37929929	37929940	CGCAGCTGTAA	1019	-	chr11	37929936	37929942	TGCGTG	1069	+
chr11	38213944	38213955	CGCAGCTGGAG	1213	+	chr11	38213942	38213948	TGCGTG	1069	-
chr11	39777244	39777255	CGCAGCTGGAG	1213	+	chr11	39777242	39777248	TGCGTG	1069	-
chr11	39808056	39808067	GACAGGTGCGT	1143	-	chr11	39808055	39808061	TGCGTG	1069	-
chr11	42456177	42456188	CGCAGCTGGAG	1213	-	chr11	42456184	42456190	TGCGTG	1069	+
chr11	42710221	42710232	CGCAGCTGGAG	1213	+	chr11	42710219	42710225	TGCGTG	1069	-
chr11	43026404	43026415	CGCAGCTGGAG	1213	-	chr11	43026411	43026417	TGCGTG	1069	+
chr11	43373005	43373016	CGCAGCTGGAG	1213	-	chr11	43373012	43373018	TGCGTG	1069	+
chr11	44543392	44543403	AACAGCTGGGC	1414	+	chr11	44543400	44543406	GGCGTG	824	+
chr11	44558185	44558196	CGCAGCTGGGA	1095	+	chr11	44558183	44558189	TGCGTG	1069	-
chr11	44587472	44587483	CGCAGCTGTGC	984	-	chr11	44587479	44587485	TGCGTG	1069	+
chr11	44587473	44587484	CACAGCTGCGT	1226	+	chr11	44587479	44587485	TGCGTG	1069	+
chr11	44748507	44748518	GGCAGCTGCAC	1367	-	chr11	44748504	44748510	GGCGTG	824	+
chr11	44816759	44816770	AGCAGCTGGCG	1339	-	chr11	44816757	44816763	GGCGTG	824	-
chr11	44903220	44903231	AGCAGGTGGAG	1157	-	chr11	44903216	44903222	AGCGTG	882	-
chr11	45118478	45118489	CGCAGCTGCCT	1082	-	chr11	45118485	45118491	TGCGTG	1069	+
chr11	45118479	45118490	GGCAGCTGCGT	1279	+	chr11	45118485	45118491	TGCGTG	1069	+
chr11	45149389	45149400	CGCAGCTGGAG	1213	-	chr11	45149396	45149402	TGCGTG	1069	+
chr11	45235114	45235125	AGCAGCTGAGC	1196	-	chr11	45235109	45235115	CGCGTG	1024	+
chr11	45745863	45745874	GGCAGCTGGGG	1340	-	chr11	45745859	45745865	GGCGTG	824	-
chr11	46658285	46658296	GGCAGCTGACA	1134	-	chr11	46658295	46658301	AGCGTG	882	-
chr11	46702970	46702981	GACAGGTGCCA	1154	+	chr11	46702979	46702985	AGCGTG	882	-
chr11	46755785	46755796	CACAGGTGCGT	974	+	chr11	46755791	46755797	TGCGTG	1069	+
chr11	46911038	46911049	CACAGGTGCGT	974	+	chr11	46911044	46911050	TGCGTG	1069	+
chr11	46925449	46925460	CGCAGCTGGGC	1102	+	chr11	46925447	46925453	TGCGTG	1069	-
chr11	47025864	47025875	CACAGGTGCGT	974	+	chr11	47025870	47025876	TGCGTG	1069	+
chr11	47160939	47160950	AGCAGCTGGGC	1298	+	chr11	47160947	47160953	GGCGTG	824	+
chr11	47200222	47200233	CGCAGCTGATT	986	+	chr11	47200220	47200226	TGCGTG	1069	-
chr11	47446151	47446162	GACAGGTGAGC	1033	-	chr11	47446148	47446154	AGCGTG	882	-
chr11	47594756	47594767	CGCAGCTGTGC	984	-	chr11	47594763	47594769	TGCGTG	1069	+
chr11	47594757	47594768	CACAGCTGCGT	1226	+	chr11	47594763	47594769	TGCGTG	1069	+
chr11	48437112	48437123	CGCAGCTGGAG	1213	-	chr11	48437119	48437125	TGCGTG	1069	+
chr11	48771604	48771615	CGCAGCTGGAG	1213	-	chr11	48771611	48771617	TGCGTG	1069	+
chr11	48874614	48874625	CGCAGCTGGAG	1213	-	chr11	48874621	48874627	TGCGTG	1069	+
chr11	49747488	49747499	CGCAGCTGGAG	1213	+	chr11	49747486	49747492	TGCGTG	1069	-
chr11	51332359	51332370	CGCAGCTGGAG	1213	+	chr11	51332357	51332363	TGCGTG	1069	-
chr11	51520770	51520781	CGCAGCTGGAG	1213	-	chr11	51520777	51520783	TGCGTG	1069	+
chr11	51532467	51532478	CGCAGCTGGAG	1213	+	chr11	51532465	51532471	TGCGTG	1069	-
chr11	55345285	55345296	CGCAGCTGGAG	1213	+	chr11	55345283	55345289	TGCGTG	1069	-
chr11	55754147	55754158	CGCAGCTGGAG	1213	+	chr11	55754145	55754151	TGCGTG	1069	-
chr11	55987593	55987604	CGCAGCTGGAG	1213	+	chr11	55987591	55987597	TGCGTG	1069	-
chr11	56359508	56359519	CGCAGCTGGAG	1213	-	chr11	56359515	56359521	TGCGTG	1069	+
chr11	56712982	56712993	CGCAGCTGGAG	1213	-	chr11	56712989	56712995	TGCGTG	1069	+
chr11	56800564	56800575	CACAGGTGCGT	974	-	chr11	56800563	56800569	TGCGTG	1069	-
chr11	57079653	57079664	GGCAGGTGCTG	1174	-	chr11	57079663	57079669	TGCGTG	1069	-
chr11	57745849	57745860	CGCAGCTGCCT	1082	-	chr11	57745856	57745862	TGCGTG	1069	+
chr11	57745850	57745861	GGCAGCTGCGT	1279	+	chr11	57745856	57745862	TGCGTG	1069	+
chr11	58671728	58671739	GGCAGCTGCGT	1279	-	chr11	58671727	58671733	TGCGTG	1069	-
chr11	58671729	58671740	CGCAGCTGCCA	1121	+	chr11	58671727	58671733	TGCGTG	1069	-
chr11	58734932	58734943	GGCAGCTGCGT	1279	-	chr11	58734931	58734937	TGCGTG	1069	-
chr11	58734933	58734944	CGCAGCTGCCA	1121	+	chr11	58734931	58734937	TGCGTG	1069	-
chr11	59328530	59328541	AACAGCTGCGT	1422	-	chr11	59328529	59328535	TGCGTG	1069	-
chr11	59328531	59328542	CGCAGCTGTTT	970	+	chr11	59328529	59328535	TGCGTG	1069	-
chr11	60300282	60300293	CGCAGCTGGAG	1213	+	chr11	60300280	60300286	TGCGTG	1069	-
chr11	60702095	60702106	AGCAGGTGCGT	1054	-	chr11	60702094	60702100	TGCGTG	1069	-
chr11	60779208	60779219	CGCAGCTGGTG	1203	-	chr11	60779215	60779221	TGCGTG	1069	+
chr11	60833397	60833408	CGCAGCTGGAA	1137	+	chr11	60833395	60833401	TGCGTG	1069	-
chr11	60931240	60931251	AGCAGCTGGGC	1298	-	chr11	60931237	60931243	GGCGTG	824	-
chr11	61007946	61007957	CGCAGCTGGGG	1171	-	chr11	61007953	61007959	TGCGTG	1069	+
chr11	61213899	61213910	CACAGCTGGCT	1144	-	chr11	61213908	61213914	TGCGTG	1069	+
chr11	61448095	61448106	GGCAGCTGCAA	1360	-	chr11	61448105	61448111	CGCGTG	1024	-
chr11	61612698	61612709	CGCAGCTGGAG	1213	-	chr11	61612705	61612711	TGCGTG	1069	+
chr11	61630291	61630302	AGCAGGTGGCG	1087	+	chr11	61630298	61630304	GGCGTG	824	+
chr11	61659324	61659335	AACAGGTGCGT	1170	-	chr11	61659323	61659329	TGCGTG	1069	-
chr11	61677599	61677610	CGCAGCTGGTC	1134	+	chr11	61677597	61677603	TGCGTG	1069	-
chr11	61702760	61702771	CACAGGTGCGT	974	-	chr11	61702759	61702765	TGCGTG	1069	-
chr11	61798755	61798766	CGCAGCTGGAG	1213	-	chr11	61798762	61798768	TGCGTG	1069	+
chr11	61858259	61858270	CACAGCTGGGC	1218	-	chr11	61858256	61858262	GGCGTG	824	-
chr11	61864463	61864474	CACAGCTGGGC	1218	-	chr11	61864460	61864466	GGCGTG	824	-
chr11	61866346	61866357	CACAGCTGGGC	1218	+	chr11	61866354	61866360	GGCGTG	824	+
chr11	62782756	62782767	CGCAGCTGTGT	938	-	chr11	62782763	62782769	TGCGTG	1069	+
chr11	62782757	62782768	CACAGCTGCGT	1226	+	chr11	62782763	62782769	TGCGTG	1069	+
chr11	62782793	62782804	CGCAGGTGCAC	946	-	chr11	62782788	62782794	AGCGTG	882	+
chr11	63011107	63011118	GACAGCTGCCA	1406	-	chr11	63011117	63011123	GGCGTG	824	-
chr11	63011108	63011119	GGCAGCTGTCA	1118	+	chr11	63011117	63011123	GGCGTG	824	-
chr11	63081116	63081127	CGCAGCTGGAG	1213	+	chr11	63081114	63081120	TGCGTG	1069	-
chr11	63203426	63203437	CGCAGCTGGAG	1213	+	chr11	63203424	63203430	TGCGTG	1069	-
chr11	63288550	63288561	CGCAGCTGATA	1025	-	chr11	63288557	63288563	TGCGTG	1069	+
chr11	63824998	63825009	GGCAGCTGTTT	1139	-	chr11	63825008	63825014	GGCGTG	824	-
chr11	63824999	63825010	AACAGCTGCCA	1433	+	chr11	63825008	63825014	GGCGTG	824	-
chr11	63990819	63990830	CGCAGCTGAAG	1111	-	chr11	63990826	63990832	TGCGTG	1069	+
chr11	64003387	64003398	CGCAGCTGGGC	1102	-	chr11	64003394	64003400	TGCGTG	1069	+
chr11	64287860	64287871	CACAGGTGCAC	1062	+	chr11	64287868	64287874	AGCGTG	882	-
chr11	64427335	64427346	CGCAGCTGCCC	1128	-	chr11	64427342	64427348	TGCGTG	1069	+
chr11	64427336	64427347	GGCAGCTGCGT	1279	+	chr11	64427342	64427348	TGCGTG	1069	+
chr11	64663216	64663227	CGCAGCTGCAC	1198	+	chr11	64663224	64663230	GGCGTG	824	-
chr11	64919499	64919510	CACAGGTGCGT	974	-	chr11	64919498	64919504	TGCGTG	1069	-
chr11	65142624	65142635	GGCAGCTGGCG	1312	+	chr11	65142631	65142637	GGCGTG	824	+
chr11	65381950	65381961	CGCAGCTGGGG	1171	-	chr11	65381957	65381963	TGCGTG	1069	+
chr11	65397178	65397189	CGCAGCTGGAA	1137	-	chr11	65397185	65397191	TGCGTG	1069	+
chr11	65416946	65416957	CGCAGGTGCAC	946	+	chr11	65416944	65416950	TGCGTG	1069	-
chr11	65462169	65462180	CGCAGCTGTAA	1019	+	chr11	65462167	65462173	TGCGTG	1069	-
chr11	65487262	65487273	CACAGGTGCCC	992	-	chr11	65487271	65487277	TGCGTG	1069	+
chr11	65590400	65590411	CACAGGTGCGC	1020	+	chr11	65590410	65590416	CGCGTG	1024	+
chr11	65755072	65755083	AGCAGGTGGCG	1087	-	chr11	65755070	65755076	GGCGTG	824	-
chr11	65838295	65838306	CGCAGCTGGAC	1144	-	chr11	65838302	65838308	TGCGTG	1069	+
chr11	66048039	66048050	GACAGCTGACA	1250	-	chr11	66048035	66048041	CGCGTG	1024	+
chr11	66058552	66058563	CGCAGCTGGAG	1213	+	chr11	66058550	66058556	TGCGTG	1069	-
chr11	66245489	66245500	CACAGGTGGGC	966	+	chr11	66245497	66245503	GGCGTG	824	+
chr11	66257256	66257267	CGCAGGTGCTG	1005	+	chr11	66257254	66257260	TGCGTG	1069	-
chr11	66701369	66701380	CGCAGCTGGGG	1171	+	chr11	66701367	66701373	TGCGTG	1069	-
chr11	66772780	66772791	AACAGGTGCGT	1170	-	chr11	66772779	66772785	TGCGTG	1069	-
chr11	66865373	66865384	GGCAGCTGGGC	1271	+	chr11	66865381	66865387	GGCGTG	824	+
chr11	67145551	67145562	AACAGCTGCGT	1422	-	chr11	67145550	67145556	TGCGTG	1069	-
chr11	67145552	67145563	CGCAGCTGTTC	1016	+	chr11	67145550	67145556	TGCGTG	1069	-
chr11	67526464	67526475	GACAGCTGCGT	1395	+	chr11	67526470	67526476	TGCGTG	1069	+
chr11	67561632	67561643	GACAGGTGCGT	1143	+	chr11	67561638	67561644	TGCGTG	1069	+
chr11	67683216	67683227	AGCAGCTGGGC	1298	+	chr11	67683224	67683230	GGCGTG	824	+
chr11	67786245	67786256	CGCAGCTGGAC	1144	+	chr11	67786243	67786249	TGCGTG	1069	-
chr11	68003347	68003358	CGCAGCTGTGC	984	-	chr11	68003354	68003360	TGCGTG	1069	+
chr11	68003348	68003359	CACAGCTGCGT	1226	+	chr11	68003354	68003360	TGCGTG	1069	+
chr11	68019978	68019989	CACAGCTGGGC	1218	-	chr11	68019975	68019981	GGCGTG	824	-
chr11	68142232	68142243	CACAGCTGCGT	1226	-	chr11	68142231	68142237	TGCGTG	1069	-
chr11	68142233	68142244	CGCAGCTGTGC	984	+	chr11	68142231	68142237	TGCGTG	1069	-
chr11	68153515	68153526	CGCAGCTGAGA	993	-	chr11	68153522	68153528	TGCGTG	1069	+
chr11	68569279	68569290	CGCAGCTGCAC	1198	-	chr11	68569286	68569292	TGCGTG	1069	+
chr11	68596939	68596950	CACAGGTGCAC	1062	-	chr11	68596936	68596942	GGCGTG	824	+
chr11	68812063	68812074	GACAGCTGCGT	1395	+	chr11	68812069	68812075	TGCGTG	1069	+
chr11	68852511	68852522	CGCAGCTGGCC	1074	-	chr11	68852518	68852524	TGCGTG	1069	+
chr11	68977348	68977359	CGCAGCTGGGA	1095	-	chr11	68977355	68977361	TGCGTG	1069	+
chr11	69017582	69017593	CGCAGCTGACG	1041	+	chr11	69017580	69017586	TGCGTG	1069	-
chr11	69191974	69191985	CACAGGTGGGC	966	-	chr11	69191971	69191977	GGCGTG	824	-
chr11	69299460	69299471	AGCAGCTGCGT	1306	-	chr11	69299459	69299465	TGCGTG	1069	-
chr11	69299461	69299472	CGCAGCTGCTG	1257	+	chr11	69299459	69299465	TGCGTG	1069	-
chr11	69314388	69314399	AGCAGGTGCCC	1072	+	chr11	69314383	69314389	TGCGTG	1069	-
chr11	69316532	69316543	GACAGGTGCGT	1143	+	chr11	69316538	69316544	TGCGTG	1069	+
chr11	69327318	69327329	CACAGGTGCAC	1062	+	chr11	69327326	69327332	TGCGTG	1069	-
chr11	69482656	69482667	AACAGGTGCGT	1170	-	chr11	69482655	69482661	TGCGTG	1069	-
chr11	69536676	69536687	GGCAGGTGCTG	1174	+	chr11	69536671	69536677	CGCGTG	1024	-
chr11	69623537	69623548	CGCAGCTGAGC	1000	-	chr11	69623544	69623550	TGCGTG	1069	+
chr11	69818590	69818601	AGCAGGTGCGT	1054	-	chr11	69818589	69818595	TGCGTG	1069	-
chr11	69881411	69881422	AGCAGCTGAGC	1196	+	chr11	69881419	69881425	AGCGTG	882	+
chr11	69896116	69896127	AGCAGCTGGGC	1298	-	chr11	69896113	69896119	GGCGTG	824	-
chr11	70083103	70083114	CACAGGTGCAC	1062	-	chr11	70083100	70083106	GGCGTG	824	+
chr11	70280668	70280679	CACAGGTGCCG	1061	-	chr11	70280677	70280683	TGCGTG	1069	+
chr11	70479938	70479949	CGCAGGTGCTG	1005	-	chr11	70479945	70479951	TGCGTG	1069	+
chr11	70581964	70581975	GGCAGGTGGCT	945	+	chr11	70581974	70581980	TGCGTG	1069	+
chr11	70649126	70649137	GGCAGGTGGGG	1088	+	chr11	70649121	70649127	AGCGTG	882	+
chr11	70668115	70668126	GGCAGCTGCGG	1394	-	chr11	70668111	70668117	GGCGTG	824	-
chr11	70668116	70668127	CGCAGCTGCCT	1082	+	chr11	70668111	70668117	GGCGTG	824	-
chr11	70678899	70678910	GGCAGCTGGTA	1296	-	chr11	70678894	70678900	AGCGTG	882	-
chr11	70711631	70711642	CGCAGCTGCAT	1152	-	chr11	70711640	70711646	CGCGTG	1024	+
chr11	70956164	70956175	CACAGGTGCGT	974	+	chr11	70956170	70956176	TGCGTG	1069	+
chr11	71015789	71015800	CACAGGTGCAC	1062	-	chr11	71015786	71015792	GGCGTG	824	+
chr11	71152428	71152439	AGCAGGTGCGT	1054	+	chr11	71152434	71152440	TGCGTG	1069	+
chr11	71186387	71186398	CGCAGCTGGCC	1074	-	chr11	71186394	71186400	TGCGTG	1069	+
chr11	71229404	71229415	GGCAGGTGCAA	1108	+	chr11	71229414	71229420	AGCGTG	882	+
chr11	71230764	71230775	CGCAGCTGCCT	1082	-	chr11	71230771	71230777	TGCGTG	1069	+
chr11	71230765	71230776	GGCAGCTGCGT	1279	+	chr11	71230771	71230777	TGCGTG	1069	+
chr11	71291367	71291378	AACAGGTGCGT	1170	-	chr11	71291366	71291372	TGCGTG	1069	-
chr11	71343045	71343056	CGCAGCTGCAT	1152	-	chr11	71343052	71343058	TGCGTG	1069	+
chr11	71391303	71391314	AGCAGCTGGGC	1298	-	chr11	71391300	71391306	GGCGTG	824	-
chr11	71945644	71945655	GGCAGCTGGCG	1312	-	chr11	71945642	71945648	GGCGTG	824	-
chr11	72313450	72313461	AGCAGGTGTGG	997	-	chr11	72313446	72313452	GGCGTG	824	-
chr11	72327914	72327925	GACAGGTGACC	1005	-	chr11	72327909	72327915	TGCGTG	1069	+
chr11	72359970	72359981	CACAGGTGGCC	938	+	chr11	72359980	72359986	GGCGTG	824	-
chr11	72964499	72964510	CACAGGTGCGT	974	+	chr11	72964505	72964511	TGCGTG	1069	+
chr11	73018596	73018607	GGCAGCTGGAA	1306	+	chr11	73018591	73018597	GGCGTG	824	+
chr11	73054956	73054967	CGCAGCTGAGA	993	-	chr11	73054963	73054969	TGCGTG	1069	+
chr11	73082220	73082231	CACAGGTGCAC	1062	-	chr11	73082217	73082223	GGCGTG	824	+
chr11	73096003	73096014	AGCAGGTGCAG	1211	+	chr11	73096012	73096018	AGCGTG	882	+
chr11	73407531	73407542	AGCAGCTGGGC	1298	-	chr11	73407528	73407534	GGCGTG	824	-
chr11	73669822	73669833	GACAGGTGGGC	1135	-	chr11	73669817	73669823	GGCGTG	824	+
chr11	74894384	74894395	GACAGGTGGCT	1061	+	chr11	74894379	74894385	TGCGTG	1069	+
chr11	74911282	74911293	CGCAGCTGCAG	1267	-	chr11	74911289	74911295	TGCGTG	1069	+
chr11	75460309	75460320	CGCAGCTGGAG	1213	+	chr11	75460307	75460313	TGCGTG	1069	-
chr11	75506207	75506218	CACAGGTGCGT	974	+	chr11	75506213	75506219	TGCGTG	1069	+
chr11	75752405	75752416	AGCAGCTGGAT	1294	-	chr11	75752415	75752421	TGCGTG	1069	+
chr11	75873569	75873580	GGCAGCTGGGC	1271	+	chr11	75873577	75873583	GGCGTG	824	+
chr11	76116835	76116846	AACAGGTGCGT	1170	+	chr11	76116841	76116847	TGCGTG	1069	+
chr11	76383909	76383920	AGCAGGTGGGC	1046	-	chr11	76383904	76383910	AGCGTG	882	+
chr11	76397765	76397776	GGCAGGTGGCG	1060	-	chr11	76397763	76397769	GGCGTG	824	-
chr11	76752292	76752303	CGCAGCTGAGG	1069	+	chr11	76752290	76752296	TGCGTG	1069	-
chr11	76814173	76814184	AGCAGCTGGCG	1339	-	chr11	76814171	76814177	GGCGTG	824	-
chr11	76838500	76838511	CGCAGCTGTCG	1025	-	chr11	76838507	76838513	TGCGTG	1069	+
chr11	76838501	76838512	GACAGCTGCGT	1395	+	chr11	76838507	76838513	TGCGTG	1069	+
chr11	76885810	76885821	CACAGGTGCCG	1061	-	chr11	76885819	76885825	TGCGTG	1069	+
chr11	76888684	76888695	GACAGGTGCGT	1143	+	chr11	76888690	76888696	TGCGTG	1069	+
chr11	77177516	77177527	CACAGGTGCGT	974	-	chr11	77177515	77177521	TGCGTG	1069	-
chr11	78394187	78394198	CGCAGCTGGAG	1213	-	chr11	78394194	78394200	TGCGTG	1069	+
chr11	78573858	78573869	GACAGCTGGCG	1428	+	chr11	78573865	78573871	GGCGTG	824	+
chr11	78579070	78579081	AGCAGCTGAGT	1150	+	chr11	78579080	78579086	TGCGTG	1069	+
chr11	78848628	78848639	GGCAGCTGGTC	1303	-	chr11	78848623	78848629	CGCGTG	1024	+
chr11	79150533	79150544	CGCAGCTGAAT	996	+	chr11	79150531	79150537	TGCGTG	1069	-
chr11	79346707	79346718	CGCAGCTGCAG	1267	-	chr11	79346714	79346720	TGCGTG	1069	+
chr11	80338534	80338545	GGCAGGTGGCG	1060	+	chr11	80338541	80338547	GGCGTG	824	+
chr11	80445994	80446005	AGCAGCTGCGT	1306	-	chr11	80445993	80445999	TGCGTG	1069	-
chr11	80445995	80446006	CGCAGCTGCTT	1142	+	chr11	80445993	80445999	TGCGTG	1069	-
chr11	80929137	80929148	CACAGGTGCAC	1062	-	chr11	80929134	80929140	GGCGTG	824	+
chr11	80934046	80934057	GGCAGCTGGCG	1312	-	chr11	80934044	80934050	GGCGTG	824	-
chr11	81359097	81359108	CGCAGCTGTCA	949	-	chr11	81359104	81359110	TGCGTG	1069	+
chr11	81359098	81359109	GACAGCTGCGT	1395	+	chr11	81359104	81359110	TGCGTG	1069	+
chr11	81831650	81831661	CGCAGCTGGAG	1213	+	chr11	81831648	81831654	TGCGTG	1069	-
chr11	83299314	83299325	CGCAGCTGGAG	1213	+	chr11	83299312	83299318	TGCGTG	1069	-
chr11	84633558	84633569	CGCAGCTGAAG	1111	+	chr11	84633556	84633562	TGCGTG	1069	-
chr11	85862010	85862021	GGCAGCTGCGC	1325	-	chr11	85862007	85862013	CGCGTG	1024	-
chr11	85862011	85862022	CGCAGCTGCCA	1121	+	chr11	85862007	85862013	CGCGTG	1024	-
chr11	86541022	86541033	CGCAGCTGGAG	1213	-	chr11	86541029	86541035	TGCGTG	1069	+
chr11	86758994	86759005	CGCAGCTGGAG	1213	+	chr11	86758992	86758998	TGCGTG	1069	-
chr11	86851400	86851411	AGCAGCTGGGC	1298	-	chr11	86851397	86851403	GGCGTG	824	-
chr11	87056441	87056452	CGCAGCTGGAG	1213	-	chr11	87056448	87056454	TGCGTG	1069	+
chr11	87112375	87112386	CGCAGCTGCCG	1197	-	chr11	87112382	87112388	TGCGTG	1069	+
chr11	87112376	87112387	GGCAGCTGCGT	1279	+	chr11	87112382	87112388	TGCGTG	1069	+
chr11	87178571	87178582	CGCAGCTGGCA	1067	+	chr11	87178569	87178575	TGCGTG	1069	-
chr11	87204674	87204685	CGCAGCTGGAT	1098	+	chr11	87204672	87204678	TGCGTG	1069	-
chr11	87368945	87368956	CGCAGCTGGAG	1213	-	chr11	87368952	87368958	TGCGTG	1069	+
chr11	87748889	87748900	AACAGCTGATA	1337	-	chr11	87748899	87748905	TGCGTG	1069	+
chr11	88720815	88720826	CGCAGCTGGAG	1213	+	chr11	88720813	88720819	TGCGTG	1069	-
chr11	89478004	89478015	CGCAGCTGGAG	1213	+	chr11	89478002	89478008	TGCGTG	1069	-
chr11	89828237	89828248	CGCAGCTGGAG	1213	-	chr11	89828244	89828250	TGCGTG	1069	+
chr11	89973882	89973893	CGCAGCTGGAG	1213	+	chr11	89973880	89973886	TGCGTG	1069	-
chr11	90424349	90424360	CGCAGCTGGAG	1213	-	chr11	90424356	90424362	TGCGTG	1069	+
chr11	90704808	90704819	CGCAGCTGGAG	1213	-	chr11	90704815	90704821	TGCGTG	1069	+
chr11	91298207	91298218	AACAGCTGGGC	1414	+	chr11	91298215	91298221	GGCGTG	824	+
chr11	91903219	91903230	CGCAGCTGGAG	1213	+	chr11	91903217	91903223	TGCGTG	1069	-
chr11	91969623	91969634	AGCAGGTGCGT	1054	+	chr11	91969629	91969635	TGCGTG	1069	+
chr11	92870454	92870465	CGCAGCTGGAG	1213	+	chr11	92870452	92870458	TGCGTG	1069	-
chr11	93154788	93154799	CGCAGCTGGAG	1213	+	chr11	93154786	93154792	TGCGTG	1069	-
chr11	93344299	93344310	CGCAGCTGCAA	1191	-	chr11	93344306	93344312	TGCGTG	1069	+
chr11	93971041	93971052	CGCAGCTGGAG	1213	-	chr11	93971048	93971054	TGCGTG	1069	+
chr11	94710619	94710630	AGCAGCTGTGT	1134	-	chr11	94710614	94710620	TGCGTG	1069	-
chr11	94885308	94885319	AGCAGCTGGCG	1339	-	chr11	94885306	94885312	GGCGTG	824	-
chr11	94993160	94993171	CGCAGCTGGTG	1203	+	chr11	94993158	94993164	TGCGTG	1069	-
chr11	95170029	95170040	CGCAGCTGGAG	1213	+	chr11	95170027	95170033	TGCGTG	1069	-
chr11	95364852	95364863	CGCAGCTGGAG	1213	-	chr11	95364859	95364865	TGCGTG	1069	+
chr11	95557278	95557289	CACAGGTGCAC	1062	-	chr11	95557275	95557281	GGCGTG	824	+
chr11	95609249	95609260	CGCAGCTGGAG	1213	-	chr11	95609256	95609262	TGCGTG	1069	+
chr11	96144156	96144167	CGCAGCTGGAG	1213	-	chr11	96144163	96144169	TGCGTG	1069	+
chr11	96648158	96648169	CGCAGCTGGAG	1213	-	chr11	96648165	96648171	TGCGTG	1069	+
chr11	97481603	97481614	GACAGCTGCAG	1552	-	chr11	97481598	97481604	GGCGTG	824	-
chr11	97794366	97794377	CGCAGCTGGAG	1213	+	chr11	97794364	97794370	TGCGTG	1069	-
chr11	98200991	98201002	CGCAGCTGGAG	1213	-	chr11	98200998	98201004	TGCGTG	1069	+
chr11	98339302	98339313	CGCAGGTGGAG	961	+	chr11	98339300	98339306	TGCGTG	1069	-
chr11	98635053	98635064	GACAGGTGAGC	1033	+	chr11	98635061	98635067	AGCGTG	882	+
chr11	99473466	99473477	CGCAGCTGGAG	1213	+	chr11	99473464	99473470	TGCGTG	1069	-
chr11	100157125	100157136	CGCAGCTGGAG	1213	+	chr11	100157123	100157129	TGCGTG	1069	-
chr11	100280429	100280440	CGCAGCTGGAG	1213	+	chr11	100280427	100280433	TGCGTG	1069	-
chr11	100323240	100323251	CGCAGCTGGAG	1213	+	chr11	100323238	100323244	TGCGTG	1069	-
chr11	100351813	100351824	CGCAGCTGGAG	1213	-	chr11	100351820	100351826	TGCGTG	1069	+
chr11	100423446	100423457	AGCAGGTGGCC	1018	-	chr11	100423456	100423462	TGCGTG	1069	+
chr11	100523876	100523887	CGCAGCTGGAG	1213	+	chr11	100523874	100523880	TGCGTG	1069	-
chr11	100534847	100534858	CGCAGGTGCAA	939	-	chr11	100534854	100534860	TGCGTG	1069	+
chr11	101723867	101723878	CGCAGGTGGAG	961	+	chr11	101723865	101723871	TGCGTG	1069	-
chr11	102147399	102147410	GGCAGCTGCTG	1426	-	chr11	102147395	102147401	TGCGTG	1069	-
chr11	102147400	102147411	AGCAGCTGCCA	1317	+	chr11	102147395	102147401	TGCGTG	1069	-
chr11	102245263	102245274	CGCAGCTGGAG	1213	-	chr11	102245270	102245276	TGCGTG	1069	+
chr11	102404425	102404436	GGCAGGTGCGT	1027	+	chr11	102404431	102404437	TGCGTG	1069	+
chr11	102525028	102525039	GACAGGTGCGT	1143	-	chr11	102525027	102525033	TGCGTG	1069	-
chr11	102617534	102617545	CGCAGCTGGAG	1213	-	chr11	102617541	102617547	TGCGTG	1069	+
chr11	103068314	103068325	CACAGGTGCGT	974	+	chr11	103068320	103068326	TGCGTG	1069	+
chr11	103092453	103092464	CACAGGTGCGT	974	-	chr11	103092452	103092458	TGCGTG	1069	-
chr11	104887670	104887681	CGCAGCTGGAG	1213	+	chr11	104887668	104887674	TGCGTG	1069	-
chr11	106286459	106286470	CGCAGCTGTGT	938	-	chr11	106286466	106286472	TGCGTG	1069	+
chr11	106286460	106286471	CACAGCTGCGT	1226	+	chr11	106286466	106286472	TGCGTG	1069	+
chr11	106327619	106327630	CACAGGTGGGC	966	-	chr11	106327616	106327622	GGCGTG	824	-
chr11	107233187	107233198	CGCAGCTGGAG	1213	+	chr11	107233185	107233191	TGCGTG	1069	-
chr11	107244134	107244145	CGCAGCTGAAG	1111	+	chr11	107244132	107244138	TGCGTG	1069	-
chr11	107546475	107546486	CACAGGTGCGT	974	-	chr11	107546474	107546480	TGCGTG	1069	-
chr11	107835160	107835171	CACAGGTGCAC	1062	+	chr11	107835168	107835174	GGCGTG	824	-
chr11	108228309	108228320	CGCAGCTGGAG	1213	+	chr11	108228307	108228313	TGCGTG	1069	-
chr11	109053591	109053602	CGCAGCTGGAG	1213	-	chr11	109053598	109053604	TGCGTG	1069	+
chr11	109220185	109220196	CGCAGCTGACA	965	+	chr11	109220183	109220189	TGCGTG	1069	-
chr11	109948629	109948640	AACAGCTGCGT	1422	-	chr11	109948628	109948634	TGCGTG	1069	-
chr11	109948630	109948641	CGCAGCTGTTT	970	+	chr11	109948628	109948634	TGCGTG	1069	-
chr11	110080350	110080361	CGCAGCTGGAG	1213	+	chr11	110080348	110080354	TGCGTG	1069	-
chr11	111327868	111327879	GGCAGGTGCGT	1027	-	chr11	111327867	111327873	TGCGTG	1069	-
chr11	112484539	112484550	GACAGGTGCGT	1143	-	chr11	112484538	112484544	TGCGTG	1069	-
chr11	112525545	112525556	CGCAGCTGTAA	1019	-	chr11	112525552	112525558	TGCGTG	1069	+
chr11	112541858	112541869	CGCAGGTGCTG	1005	+	chr11	112541856	112541862	TGCGTG	1069	-
chr11	112559623	112559634	CGCAGGTGGTG	951	+	chr11	112559621	112559627	TGCGTG	1069	-
chr11	112763926	112763937	CACAGGTGCGT	974	+	chr11	112763932	112763938	TGCGTG	1069	+
chr11	113127223	113127234	CGCAGCTGGGT	1056	+	chr11	113127221	113127227	TGCGTG	1069	-
chr11	113375451	113375462	CGCAGCTGAGG	1069	+	chr11	113375449	113375455	TGCGTG	1069	-
chr11	113437883	113437894	GGCAGGTGGCA	984	-	chr11	113437879	113437885	TGCGTG	1069	+
chr11	113629765	113629776	CACAGGTGCGT	974	-	chr11	113629764	113629770	TGCGTG	1069	-
chr11	114055798	114055809	AACAGGTGCAC	1258	-	chr11	114055795	114055801	GGCGTG	824	+
chr11	114950868	114950879	AACAGGTGAGA	1053	+	chr11	114950863	114950869	TGCGTG	1069	-
chr11	114969195	114969206	GGCAGGTGGGC	1019	-	chr11	114969192	114969198	GGCGTG	824	-
chr11	114983608	114983619	CGCAGCTGTTA	1009	-	chr11	114983615	114983621	TGCGTG	1069	+
chr11	114983609	114983620	AACAGCTGCGT	1422	+	chr11	114983615	114983621	TGCGTG	1069	+
chr11	115306314	115306325	GACAGCTGGTG	1488	+	chr11	115306309	115306315	GGCGTG	824	+
chr11	115338312	115338323	AACAGGTGGCG	1203	+	chr11	115338319	115338325	GGCGTG	824	+
chr11	115818140	115818151	AACAGGTGGCG	1203	-	chr11	115818138	115818144	GGCGTG	824	-
chr11	116112448	116112459	AGCAGCTGCGT	1306	-	chr11	116112447	116112453	TGCGTG	1069	-
chr11	116112449	116112460	CGCAGCTGCTT	1142	+	chr11	116112447	116112453	TGCGTG	1069	-
chr11	116441621	116441632	CGCAGCTGGAG	1213	+	chr11	116441619	116441625	TGCGTG	1069	-
chr11	116681691	116681702	CACAGGTGCAG	1131	-	chr11	116681687	116681693	AGCGTG	882	-
chr11	116704686	116704697	CGCAGCTGACC	972	-	chr11	116704693	116704699	TGCGTG	1069	+
chr11	116744314	116744325	AACAGCTGTAG	1407	+	chr11	116744323	116744329	AGCGTG	882	+
chr11	116880144	116880155	CACAGGTGCGT	974	-	chr11	116880143	116880149	TGCGTG	1069	-
chr11	117202669	117202680	CACAGGTGCAC	1062	+	chr11	117202677	117202683	GGCGTG	824	-
chr11	117541287	117541298	AGCAGCTGGAA	1333	-	chr11	117541297	117541303	TGCGTG	1069	+
chr11	117544478	117544489	CACAGCTGGGG	1287	-	chr11	117544487	117544493	TGCGTG	1069	+
chr11	117572658	117572669	CACAGCTGCCA	1237	-	chr11	117572654	117572660	CGCGTG	1024	+
chr11	117572659	117572670	GGCAGCTGTGG	1222	+	chr11	117572654	117572660	CGCGTG	1024	+
chr11	117582113	117582124	CGCAGCTGGCT	1028	-	chr11	117582120	117582126	TGCGTG	1069	+
chr11	117587245	117587256	AACAGGTGGGC	1162	+	chr11	117587253	117587259	GGCGTG	824	+
chr11	117649090	117649101	CACAGGTGGCG	1007	-	chr11	117649088	117649094	GGCGTG	824	-
chr11	117743276	117743287	CGCAGCTGGAG	1213	-	chr11	117743283	117743289	TGCGTG	1069	+
chr11	117770505	117770516	GGCAGGTGCCA	1038	-	chr11	117770501	117770507	AGCGTG	882	+
chr11	117797935	117797946	CACAGCTGCGT	1226	-	chr11	117797934	117797940	TGCGTG	1069	-
chr11	117797936	117797947	CGCAGCTGTGT	938	+	chr11	117797934	117797940	TGCGTG	1069	-
chr11	117952318	117952329	GACAGGTGCGC	1189	-	chr11	117952313	117952319	GGCGTG	824	+
chr11	118402940	118402951	GGCAGGTGAAG	1028	-	chr11	118402935	118402941	GGCGTG	824	-
chr11	118873546	118873557	CGCAGCTGCCC	1128	-	chr11	118873553	118873559	TGCGTG	1069	+
chr11	118873547	118873558	GGCAGCTGCGT	1279	+	chr11	118873553	118873559	TGCGTG	1069	+
chr11	119430080	119430091	CACAGGTGCGT	974	-	chr11	119430079	119430085	TGCGTG	1069	-
chr11	119564071	119564082	GACAGCTGCAC	1483	+	chr11	119564079	119564085	TGCGTG	1069	-
chr11	119592150	119592161	CACAGCTGCGG	1341	-	chr11	119592145	119592151	GGCGTG	824	-
chr11	119660018	119660029	GGCAGGTGCGT	1027	-	chr11	119660017	119660023	TGCGTG	1069	-
chr11	119970936	119970947	CGCAGGTGCAG	1015	-	chr11	119970943	119970949	TGCGTG	1069	+
chr11	120274085	120274096	CGCAGCTGTAA	1019	+	chr11	120274083	120274089	TGCGTG	1069	-
chr11	120382294	120382305	GGCAGCTGCAC	1367	-	chr11	120382291	120382297	CGCGTG	1024	+
chr11	120480371	120480382	GGCAGGTGGCA	984	-	chr11	120480367	120480373	TGCGTG	1069	+
chr11	120569845	120569856	CGCAGCTGTGA	977	-	chr11	120569852	120569858	TGCGTG	1069	+
chr11	120569846	120569857	CACAGCTGCGT	1226	+	chr11	120569852	120569858	TGCGTG	1069	+
chr11	120617795	120617806	AACAGGTGCGT	1170	+	chr11	120617801	120617807	TGCGTG	1069	+
chr11	120996447	120996458	CGCAGCTGTGC	984	-	chr11	120996454	120996460	TGCGTG	1069	+
chr11	120996448	120996459	CACAGCTGCGT	1226	+	chr11	120996454	120996460	TGCGTG	1069	+
chr11	121034788	121034799	GGCAGCTGAGT	1123	+	chr11	121034783	121034789	GGCGTG	824	+
chr11	121048376	121048387	CGCAGCTGGAG	1213	-	chr11	121048383	121048389	TGCGTG	1069	+
chr11	121094692	121094703	AACAGGTGCGT	1170	-	chr11	121094691	121094697	TGCGTG	1069	-
chr11	121313212	121313223	CACAGGTGCGT	974	-	chr11	121313211	121313217	TGCGTG	1069	-
chr11	121600150	121600161	AACAGCTGCGT	1422	-	chr11	121600149	121600155	TGCGTG	1069	-
chr11	121600151	121600162	CGCAGCTGTTG	1085	+	chr11	121600149	121600155	TGCGTG	1069	-
chr11	121695073	121695084	CGCAGCTGGAG	1213	+	chr11	121695071	121695077	TGCGTG	1069	-
chr11	121745527	121745538	GACAGGTGCGT	1143	+	chr11	121745533	121745539	TGCGTG	1069	+
chr11	122847365	122847376	AACAGGTGCAC	1258	+	chr11	122847373	122847379	GGCGTG	824	-
chr11	123042290	123042301	AACAGGTGCGT	1170	+	chr11	123042296	123042302	TGCGTG	1069	+
chr11	123182919	123182930	CACAGGTGCGT	974	-	chr11	123182918	123182924	TGCGTG	1069	-
chr11	123376426	123376437	GGCAGCTGAGC	1169	-	chr11	123376423	123376429	AGCGTG	882	-
chr11	123421807	123421818	AGCAGGTGCGT	1054	-	chr11	123421806	123421812	TGCGTG	1069	-
chr11	123886559	123886570	CGCAGCTGTGG	1053	-	chr11	123886566	123886572	TGCGTG	1069	+
chr11	123886560	123886571	CACAGCTGCGT	1226	+	chr11	123886566	123886572	TGCGTG	1069	+
chr11	123893997	123894008	CGCAGCTGTGG	1053	-	chr11	123894004	123894010	TGCGTG	1069	+
chr11	123893998	123894009	CACAGCTGCGT	1226	+	chr11	123894004	123894010	TGCGTG	1069	+
chr11	123909418	123909429	CACAGCTGCGT	1226	-	chr11	123909417	123909423	TGCGTG	1069	-
chr11	123909419	123909430	CGCAGCTGTGG	1053	+	chr11	123909417	123909423	TGCGTG	1069	-
chr11	124633256	124633267	AACAGGTGCGT	1170	-	chr11	124633255	124633261	TGCGTG	1069	-
chr11	124640704	124640715	CGCAGGTGCAA	939	-	chr11	124640711	124640717	TGCGTG	1069	+
chr11	124735228	124735239	AGCAGGTGCCA	1065	-	chr11	124735224	124735230	GGCGTG	824	+
chr11	124743222	124743233	CGCAGCTGTAG	1095	-	chr11	124743229	124743235	TGCGTG	1069	+
chr11	124746011	124746022	CGCAGCTGCAC	1198	-	chr11	124746018	124746024	TGCGTG	1069	+
chr11	125196225	125196236	GGCAGGTGGGC	1019	+	chr11	125196220	125196226	AGCGTG	882	+
chr11	125367730	125367741	CACAGCTGATT	1102	-	chr11	125367739	125367745	TGCGTG	1069	+
chr11	125407154	125407165	CGCAGCTGGAG	1213	+	chr11	125407152	125407158	TGCGTG	1069	-
chr11	125818139	125818150	CACAGCTGGGC	1218	+	chr11	125818147	125818153	GGCGTG	824	+
chr11	126030318	126030329	AGCAGGTGGGG	1115	-	chr11	126030314	126030320	GGCGTG	824	-
chr11	126239018	126239029	CACAGGTGATG	965	+	chr11	126239027	126239033	TGCGTG	1069	+
chr11	126322826	126322837	CGCAGCTGGCC	1074	+	chr11	126322824	126322830	TGCGTG	1069	-
chr11	126324526	126324537	GGCAGGTGCAG	1184	+	chr11	126324535	126324541	AGCGTG	882	+
chr11	126339052	126339063	CGCAGCTGGAA	1137	+	chr11	126339050	126339056	TGCGTG	1069	-
chr11	126343283	126343294	GGCAGGTGAGG	986	+	chr11	126343278	126343284	TGCGTG	1069	+
chr11	126688076	126688087	CGCAGCTGGCT	1028	-	chr11	126688083	126688089	TGCGTG	1069	+
chr11	126722086	126722097	CACAGGTGCGT	974	+	chr11	126722092	126722098	TGCGTG	1069	+
chr11	127143038	127143049	CGCAGCTGCCT	1082	-	chr11	127143045	127143051	TGCGTG	1069	+
chr11	127143039	127143050	GGCAGCTGCGT	1279	+	chr11	127143045	127143051	TGCGTG	1069	+
chr11	127233708	127233719	CGCAGCTGGAG	1213	+	chr11	127233706	127233712	TGCGTG	1069	-
chr11	127268410	127268421	CGCAGCTGGTA	1127	+	chr11	127268408	127268414	TGCGTG	1069	-
chr11	127327059	127327070	GGCAGGTGTTG	1002	-	chr11	127327069	127327075	AGCGTG	882	-
chr11	127651953	127651964	CGCAGCTGGAG	1213	-	chr11	127651960	127651966	TGCGTG	1069	+
chr11	127749758	127749769	CGCAGCTGTTG	1085	-	chr11	127749765	127749771	TGCGTG	1069	+
chr11	127749759	127749770	AACAGCTGCGT	1422	+	chr11	127749765	127749771	TGCGTG	1069	+
chr11	127997446	127997457	CACAGCTGCTT	1258	-	chr11	127997455	127997461	TGCGTG	1069	+
chr11	127997447	127997458	AGCAGCTGTGC	1180	+	chr11	127997455	127997461	TGCGTG	1069	+
chr11	128484914	128484925	CGCAGCTGACA	965	+	chr11	128484912	128484918	TGCGTG	1069	-
chr11	128524946	128524957	CACAGCTGCAC	1314	+	chr11	128524954	128524960	AGCGTG	882	-
chr11	128598090	128598101	CGCAGGTGGAG	961	+	chr11	128598088	128598094	TGCGTG	1069	-
chr11	128646128	128646139	CACAGCTGACA	1081	-	chr11	128646124	128646130	GGCGTG	824	+
chr11	129044474	129044485	CGCAGCTGGAG	1213	+	chr11	129044472	129044478	TGCGTG	1069	-
chr11	129214172	129214183	CGCAGCTGGAG	1213	-	chr11	129214179	129214185	TGCGTG	1069	+
[truncated: 9,771 more rows]
