# Supplementary material for: TCF21 and the environmental sensor aryl-hydrocarbon receptor cooperate to activate a pro-inflammatory gene expression program in coronary artery smooth muscle cells
Source: PLoS Genet. 2017 May 8;13(5):e1006750. doi: 10.1371/journal.pgen.1006750 (PMC5439967; doi:10.1371/journal.pgen.1006750)
Supplement: S6 Table — (XLSX) [file pgen.1006750.s006.xlsx]

## Sheet: TCF21 ChIP-Seq summits
TCF21 ChIP-Seq summits called with MACS default parameters
chr	start	end	peak number	MACS score
chr1	10057	10058	MACS_peak_1	52
chr1	10406	10407	MACS_peak_2	14
chr1	26224	26225	MACS_peak_3	6
chr1	32186	32187	MACS_peak_4	14
chr1	34381	34382	MACS_peak_5	17
chr1	34851	34852	MACS_peak_6	22
chr1	38638	38639	MACS_peak_7	9
chr1	143951	143952	MACS_peak_8	6
chr1	173657	173658	MACS_peak_9	9
chr1	253379	253380	MACS_peak_10	7
chr1	263947	263948	MACS_peak_11	5
chr1	320490	320491	MACS_peak_12	8
chr1	425180	425181	MACS_peak_13	10
chr1	540896	540897	MACS_peak_14	10
chr1	559473	559474	MACS_peak_15	24
chr1	565087	565088	MACS_peak_16	21
chr1	566676	566677	MACS_peak_17	24
chr1	567362	567363	MACS_peak_18	27
chr1	569924	569925	MACS_peak_19	29
chr1	679769	679770	MACS_peak_20	13
chr1	709464	709465	MACS_peak_21	13
chr1	714330	714331	MACS_peak_22	6
chr1	724165	724166	MACS_peak_23	34
chr1	724944	724945	MACS_peak_24	19
chr1	725319	725320	MACS_peak_25	24
chr1	725529	725530	MACS_peak_26	16
chr1	726124	726125	MACS_peak_27	20
chr1	726331	726332	MACS_peak_28	51
chr1	726957	726958	MACS_peak_29	32
chr1	746454	746455	MACS_peak_30	20
chr1	763429	763430	MACS_peak_31	6
chr1	805319	805320	MACS_peak_32	8
chr1	825063	825064	MACS_peak_33	12
chr1	873611	873612	MACS_peak_34	5
chr1	879902	879903	MACS_peak_35	23
chr1	940864	940865	MACS_peak_36	7
chr1	951643	951644	MACS_peak_37	8
chr1	956530	956531	MACS_peak_38	10
chr1	999559	999560	MACS_peak_39	10
chr1	1051701	1051702	MACS_peak_40	5
chr1	1111767	1111768	MACS_peak_41	7
chr1	1143572	1143573	MACS_peak_42	8
chr1	1185232	1185233	MACS_peak_43	5
chr1	1200349	1200350	MACS_peak_44	71
chr1	1207776	1207777	MACS_peak_45	10
chr1	1217671	1217672	MACS_peak_46	11
chr1	1240252	1240253	MACS_peak_47	9
chr1	1253769	1253770	MACS_peak_48	6
chr1	1256350	1256351	MACS_peak_49	5
chr1	1287293	1287294	MACS_peak_50	14
chr1	1295237	1295238	MACS_peak_51	20
chr1	1296198	1296199	MACS_peak_52	14
chr1	1307570	1307571	MACS_peak_53	7
chr1	1333696	1333697	MACS_peak_54	18
chr1	1335638	1335639	MACS_peak_55	8
chr1	1337741	1337742	MACS_peak_56	7
chr1	1366044	1366045	MACS_peak_57	19
chr1	1398096	1398097	MACS_peak_58	36
chr1	1440444	1440445	MACS_peak_59	23
chr1	1447378	1447379	MACS_peak_60	9
chr1	1546793	1546794	MACS_peak_61	8
chr1	1566561	1566562	MACS_peak_62	7
chr1	1567391	1567392	MACS_peak_63	11
chr1	1593985	1593986	MACS_peak_64	9
chr1	1623289	1623290	MACS_peak_65	9
chr1	1624844	1624845	MACS_peak_66	35
chr1	1659862	1659863	MACS_peak_67	9
chr1	1672639	1672640	MACS_peak_68	9
chr1	1676550	1676551	MACS_peak_69	12
chr1	1678116	1678117	MACS_peak_70	26
chr1	1678887	1678888	MACS_peak_71	8
chr1	1711976	1711977	MACS_peak_72	7
chr1	1774473	1774474	MACS_peak_73	5
chr1	1790162	1790163	MACS_peak_74	5
chr1	1837822	1837823	MACS_peak_75	12
chr1	1840163	1840164	MACS_peak_76	9
chr1	1921462	1921463	MACS_peak_77	24
chr1	1977552	1977553	MACS_peak_78	21
chr1	2019945	2019946	MACS_peak_79	15
chr1	2064718	2064719	MACS_peak_80	29
chr1	2121213	2121214	MACS_peak_81	17
chr1	2130596	2130597	MACS_peak_82	13
chr1	2140013	2140014	MACS_peak_83	17
chr1	2160677	2160678	MACS_peak_84	58
chr1	2188773	2188774	MACS_peak_85	5
chr1	2188980	2188981	MACS_peak_86	5
chr1	2210962	2210963	MACS_peak_87	6
chr1	2221762	2221763	MACS_peak_88	8
chr1	2253814	2253815	MACS_peak_89	8
chr1	2262454	2262455	MACS_peak_90	9
chr1	2323117	2323118	MACS_peak_91	21
chr1	2336136	2336137	MACS_peak_92	13
chr1	2515523	2515524	MACS_peak_93	15
chr1	2689124	2689125	MACS_peak_94	8
chr1	3229726	3229727	MACS_peak_95	7
chr1	3237321	3237322	MACS_peak_96	12
chr1	3286498	3286499	MACS_peak_97	8
chr1	3301178	3301179	MACS_peak_98	11
chr1	3349174	3349175	MACS_peak_99	7
chr1	3421496	3421497	MACS_peak_100	6
chr1	3456893	3456894	MACS_peak_101	11
chr1	3460055	3460056	MACS_peak_102	14
chr1	3462543	3462544	MACS_peak_103	16
chr1	3464995	3464996	MACS_peak_104	22
chr1	3470302	3470303	MACS_peak_105	23
chr1	3494038	3494039	MACS_peak_106	18
chr1	3530102	3530103	MACS_peak_107	8
chr1	3542361	3542362	MACS_peak_108	18
chr1	3692666	3692667	MACS_peak_109	9
chr1	3712632	3712633	MACS_peak_110	8
chr1	3713126	3713127	MACS_peak_111	12
chr1	3718163	3718164	MACS_peak_112	5
chr1	3817123	3817124	MACS_peak_113	7
chr1	4363192	4363193	MACS_peak_114	33
chr1	4363339	4363340	MACS_peak_115	25
chr1	4999681	4999682	MACS_peak_116	6
chr1	5574748	5574749	MACS_peak_117	16
chr1	6113140	6113141	MACS_peak_118	7
chr1	6118944	6118945	MACS_peak_119	7
chr1	6158358	6158359	MACS_peak_120	10
chr1	6259775	6259776	MACS_peak_121	8
chr1	6296117	6296118	MACS_peak_122	22
chr1	6305348	6305349	MACS_peak_123	8
chr1	6323412	6323413	MACS_peak_124	9
chr1	6390529	6390530	MACS_peak_125	8
chr1	6412364	6412365	MACS_peak_126	6
chr1	6419987	6419988	MACS_peak_127	65
chr1	6445256	6445257	MACS_peak_128	8
chr1	6474581	6474582	MACS_peak_129	7
chr1	6514713	6514714	MACS_peak_130	7
chr1	6550088	6550089	MACS_peak_131	7
chr1	6550729	6550730	MACS_peak_132	14
chr1	6562125	6562126	MACS_peak_133	5
chr1	6614590	6614591	MACS_peak_134	7
chr1	6662604	6662605	MACS_peak_135	13
chr1	6663685	6663686	MACS_peak_136	8
chr1	6686086	6686087	MACS_peak_137	9
chr1	6751753	6751754	MACS_peak_138	7
chr1	6763217	6763218	MACS_peak_139	8
chr1	6764664	6764665	MACS_peak_140	6
chr1	6784957	6784958	MACS_peak_141	9
chr1	7313110	7313111	MACS_peak_142	5
chr1	7342068	7342069	MACS_peak_143	19
chr1	7351944	7351945	MACS_peak_144	14
chr1	7360357	7360358	MACS_peak_145	14
chr1	7462222	7462223	MACS_peak_146	31
chr1	7531426	7531427	MACS_peak_147	11
chr1	7539141	7539142	MACS_peak_148	96
chr1	7609633	7609634	MACS_peak_149	6
chr1	7614591	7614592	MACS_peak_150	6
chr1	7905947	7905948	MACS_peak_151	11
chr1	7948788	7948789	MACS_peak_152	79
chr1	8009216	8009217	MACS_peak_153	7
chr1	8035530	8035531	MACS_peak_154	11
chr1	8064980	8064981	MACS_peak_155	19
chr1	8073999	8074000	MACS_peak_156	7
chr1	8075339	8075340	MACS_peak_157	17
chr1	8087695	8087696	MACS_peak_158	9
chr1	8107352	8107353	MACS_peak_159	7
chr1	8108345	8108346	MACS_peak_160	10
chr1	8116229	8116230	MACS_peak_161	6
chr1	8121552	8121553	MACS_peak_162	12
chr1	8137386	8137387	MACS_peak_163	39
chr1	8157694	8157695	MACS_peak_164	15
chr1	8197736	8197737	MACS_peak_165	20
chr1	8230026	8230027	MACS_peak_166	7
chr1	8257982	8257983	MACS_peak_167	14
chr1	8262754	8262755	MACS_peak_168	31
chr1	8279879	8279880	MACS_peak_169	8
chr1	8289801	8289802	MACS_peak_170	5
chr1	8298360	8298361	MACS_peak_171	86
chr1	8363504	8363505	MACS_peak_172	12
chr1	8403361	8403362	MACS_peak_173	5
chr1	8410121	8410122	MACS_peak_174	51
chr1	8438404	8438405	MACS_peak_175	10
chr1	8457005	8457006	MACS_peak_176	12
chr1	8467252	8467253	MACS_peak_177	36
chr1	8472337	8472338	MACS_peak_178	7
chr1	8516521	8516522	MACS_peak_179	13
chr1	8523634	8523635	MACS_peak_180	13
chr1	8570737	8570738	MACS_peak_181	12
chr1	8578453	8578454	MACS_peak_182	8
chr1	8660422	8660423	MACS_peak_183	8
chr1	8686090	8686091	MACS_peak_184	12
chr1	8720521	8720522	MACS_peak_185	16
chr1	8721634	8721635	MACS_peak_186	13
chr1	8726470	8726471	MACS_peak_187	13
chr1	8731619	8731620	MACS_peak_188	13
chr1	8747144	8747145	MACS_peak_189	6
chr1	8747308	8747309	MACS_peak_190	7
chr1	8761174	8761175	MACS_peak_191	10
chr1	8763563	8763564	MACS_peak_192	16
chr1	8767265	8767266	MACS_peak_193	7
chr1	8772992	8772993	MACS_peak_194	14
chr1	8779413	8779414	MACS_peak_195	11
chr1	8786565	8786566	MACS_peak_196	7
chr1	8824172	8824173	MACS_peak_197	6
chr1	8883063	8883064	MACS_peak_198	29
chr1	8904756	8904757	MACS_peak_199	6
chr1	8909017	8909018	MACS_peak_200	15
chr1	8918240	8918241	MACS_peak_201	9
chr1	8951681	8951682	MACS_peak_202	10
chr1	8964119	8964120	MACS_peak_203	7
chr1	9046403	9046404	MACS_peak_204	5
chr1	9089565	9089566	MACS_peak_205	15
chr1	9127543	9127544	MACS_peak_206	25
chr1	9129986	9129987	MACS_peak_207	11
chr1	9146201	9146202	MACS_peak_208	77
chr1	9170736	9170737	MACS_peak_209	6
chr1	9190332	9190333	MACS_peak_210	17
chr1	9203491	9203492	MACS_peak_211	18
chr1	9223996	9223997	MACS_peak_212	5
chr1	9224249	9224250	MACS_peak_213	7
chr1	9253539	9253540	MACS_peak_214	9
chr1	9256279	9256280	MACS_peak_215	16
chr1	9261929	9261930	MACS_peak_216	6
chr1	9267310	9267311	MACS_peak_217	11
chr1	9327293	9327294	MACS_peak_218	11
chr1	9335684	9335685	MACS_peak_219	17
chr1	9340615	9340616	MACS_peak_220	34
chr1	9354722	9354723	MACS_peak_221	53
chr1	9363416	9363417	MACS_peak_222	9
chr1	9378135	9378136	MACS_peak_223	15
chr1	9386952	9386953	MACS_peak_224	33
chr1	9400425	9400426	MACS_peak_225	8
chr1	9409765	9409766	MACS_peak_226	31
chr1	9410486	9410487	MACS_peak_227	13
chr1	9431872	9431873	MACS_peak_228	10
chr1	9460178	9460179	MACS_peak_229	7
chr1	9462065	9462066	MACS_peak_230	6
chr1	9473350	9473351	MACS_peak_231	22
chr1	9498673	9498674	MACS_peak_232	16
chr1	9515936	9515937	MACS_peak_233	7
chr1	9551344	9551345	MACS_peak_234	22
chr1	9731657	9731658	MACS_peak_235	8
chr1	9747582	9747583	MACS_peak_236	7
chr1	9747738	9747739	MACS_peak_237	7
chr1	9760481	9760482	MACS_peak_238	26
chr1	9779403	9779404	MACS_peak_239	6
chr1	9827121	9827122	MACS_peak_240	5
chr1	9932999	9933000	MACS_peak_241	6
chr1	9950512	9950513	MACS_peak_242	56
chr1	9959158	9959159	MACS_peak_243	5
chr1	10010607	10010608	MACS_peak_244	9
chr1	10061195	10061196	MACS_peak_245	26
chr1	10080923	10080924	MACS_peak_246	28
chr1	10092756	10092757	MACS_peak_247	7
chr1	10272155	10272156	MACS_peak_248	9
chr1	10289118	10289119	MACS_peak_249	7
chr1	10314015	10314016	MACS_peak_250	26
chr1	10340868	10340869	MACS_peak_251	7
chr1	10438701	10438702	MACS_peak_252	12
chr1	10458907	10458908	MACS_peak_253	9
chr1	10460664	10460665	MACS_peak_254	28
chr1	10475574	10475575	MACS_peak_255	22
chr1	10484340	10484341	MACS_peak_256	8
chr1	10571255	10571256	MACS_peak_257	17
chr1	10588655	10588656	MACS_peak_258	8
chr1	10659380	10659381	MACS_peak_259	7
chr1	11041092	11041093	MACS_peak_260	6
chr1	11113044	11113045	MACS_peak_261	6
chr1	11210583	11210584	MACS_peak_262	28
chr1	11218159	11218160	MACS_peak_263	10
chr1	11218809	11218810	MACS_peak_264	19
chr1	11327874	11327875	MACS_peak_265	8
chr1	11342245	11342246	MACS_peak_266	15
chr1	11347202	11347203	MACS_peak_267	14
chr1	11367936	11367937	MACS_peak_268	7
chr1	11611019	11611020	MACS_peak_269	8
chr1	11741521	11741522	MACS_peak_270	7
chr1	11791984	11791985	MACS_peak_271	21
chr1	11806295	11806296	MACS_peak_272	8
chr1	11809429	11809430	MACS_peak_273	7
chr1	11828104	11828105	MACS_peak_274	6
chr1	11847739	11847740	MACS_peak_275	11
chr1	11851070	11851071	MACS_peak_276	11
chr1	11863872	11863873	MACS_peak_277	22
chr1	11881823	11881824	MACS_peak_278	5
chr1	11968612	11968613	MACS_peak_279	10
chr1	11969707	11969708	MACS_peak_280	10
chr1	11990108	11990109	MACS_peak_281	8
chr1	11991368	11991369	MACS_peak_282	13
chr1	12013073	12013074	MACS_peak_283	5
chr1	12037985	12037986	MACS_peak_284	18
chr1	12043740	12043741	MACS_peak_285	6
chr1	12064621	12064622	MACS_peak_286	7
chr1	12100716	12100717	MACS_peak_287	12
chr1	12104311	12104312	MACS_peak_288	11
chr1	12128801	12128802	MACS_peak_289	14
chr1	12135827	12135828	MACS_peak_290	14
chr1	12181851	12181852	MACS_peak_291	12
chr1	12193264	12193265	MACS_peak_292	7
chr1	12203940	12203941	MACS_peak_293	13
chr1	12238294	12238295	MACS_peak_294	29
chr1	12246207	12246208	MACS_peak_295	36
chr1	12365239	12365240	MACS_peak_296	13
chr1	12441668	12441669	MACS_peak_297	7
chr1	12466634	12466635	MACS_peak_298	5
chr1	12494407	12494408	MACS_peak_299	10
chr1	12501708	12501709	MACS_peak_300	7
chr1	12521485	12521486	MACS_peak_301	10
chr1	12538485	12538486	MACS_peak_302	34
chr1	12579060	12579061	MACS_peak_303	8
chr1	12600234	12600235	MACS_peak_304	6
chr1	12600854	12600855	MACS_peak_305	23
chr1	12610098	12610099	MACS_peak_306	16
chr1	12616763	12616764	MACS_peak_307	6
chr1	12641384	12641385	MACS_peak_308	6
chr1	12655279	12655280	MACS_peak_309	49
chr1	12656099	12656100	MACS_peak_310	27
chr1	12664608	12664609	MACS_peak_311	10
chr1	12676155	12676156	MACS_peak_312	8
chr1	12678535	12678536	MACS_peak_313	9
chr1	12682094	12682095	MACS_peak_314	10
chr1	12685319	12685320	MACS_peak_315	6
chr1	12696533	12696534	MACS_peak_316	10
chr1	12710166	12710167	MACS_peak_317	40
chr1	13404114	13404115	MACS_peak_318	5
chr1	14002100	14002101	MACS_peak_319	6
chr1	14075744	14075745	MACS_peak_320	62
chr1	14081375	14081376	MACS_peak_321	6
chr1	14091165	14091166	MACS_peak_322	5
chr1	14157287	14157288	MACS_peak_323	28
chr1	14565167	14565168	MACS_peak_324	6
chr1	14580798	14580799	MACS_peak_325	11
chr1	14585785	14585786	MACS_peak_326	19
chr1	14628152	14628153	MACS_peak_327	44
chr1	14647076	14647077	MACS_peak_328	7
chr1	14704078	14704079	MACS_peak_329	6
chr1	14768118	14768119	MACS_peak_330	10
chr1	14813456	14813457	MACS_peak_331	10
chr1	14844209	14844210	MACS_peak_332	11
chr1	14849029	14849030	MACS_peak_333	13
chr1	14932691	14932692	MACS_peak_334	6
chr1	14943613	14943614	MACS_peak_335	10
chr1	14953932	14953933	MACS_peak_336	15
chr1	14987991	14987992	MACS_peak_337	20
chr1	14993046	14993047	MACS_peak_338	5
chr1	15020842	15020843	MACS_peak_339	11
chr1	15069194	15069195	MACS_peak_340	20
chr1	15082664	15082665	MACS_peak_341	29
chr1	15093819	15093820	MACS_peak_342	6
chr1	15144483	15144484	MACS_peak_343	35
chr1	15162495	15162496	MACS_peak_344	8
chr1	15172602	15172603	MACS_peak_345	14
chr1	15207199	15207200	MACS_peak_346	8
chr1	15272216	15272217	MACS_peak_347	20
chr1	15280932	15280933	MACS_peak_348	7
chr1	15359988	15359989	MACS_peak_349	28
chr1	15468623	15468624	MACS_peak_350	6
chr1	15479043	15479044	MACS_peak_351	23
chr1	15480682	15480683	MACS_peak_352	38
chr1	15499311	15499312	MACS_peak_353	21
chr1	15505836	15505837	MACS_peak_354	78
chr1	15527587	15527588	MACS_peak_355	5
chr1	15541216	15541217	MACS_peak_356	14
chr1	15586944	15586945	MACS_peak_357	15
chr1	15650141	15650142	MACS_peak_358	7
chr1	15681197	15681198	MACS_peak_359	8
chr1	15733814	15733815	MACS_peak_360	9
chr1	15752713	15752714	MACS_peak_361	10
chr1	15789998	15789999	MACS_peak_362	5
chr1	15809798	15809799	MACS_peak_363	5
chr1	15870305	15870306	MACS_peak_364	5
chr1	15883727	15883728	MACS_peak_365	6
chr1	16018208	16018209	MACS_peak_366	16
chr1	16041241	16041242	MACS_peak_367	6
chr1	16065595	16065596	MACS_peak_368	6
chr1	16068104	16068105	MACS_peak_369	6
chr1	16087525	16087526	MACS_peak_370	27
chr1	16123133	16123134	MACS_peak_371	9
chr1	16125773	16125774	MACS_peak_372	9
chr1	16126586	16126587	MACS_peak_373	6
chr1	16161523	16161524	MACS_peak_374	7
chr1	16173992	16173993	MACS_peak_375	12
chr1	16176178	16176179	MACS_peak_376	13
chr1	16178252	16178253	MACS_peak_377	9
chr1	16274918	16274919	MACS_peak_378	13
chr1	16276472	16276473	MACS_peak_379	29
chr1	16277548	16277549	MACS_peak_380	30
chr1	16279316	16279317	MACS_peak_381	24
chr1	16344172	16344173	MACS_peak_382	8
chr1	16344805	16344806	MACS_peak_383	8
chr1	16402758	16402759	MACS_peak_384	10
chr1	16471485	16471486	MACS_peak_385	9
chr1	16490916	16490917	MACS_peak_386	8
chr1	16499891	16499892	MACS_peak_387	18
chr1	16502690	16502691	MACS_peak_388	28
chr1	16543913	16543914	MACS_peak_389	5
chr1	16553082	16553083	MACS_peak_390	12
chr1	16562638	16562639	MACS_peak_391	8
chr1	16571081	16571082	MACS_peak_392	14
chr1	16575408	16575409	MACS_peak_393	12
chr1	16581292	16581293	MACS_peak_394	6
chr1	16678942	16678943	MACS_peak_395	34
chr1	16691612	16691613	MACS_peak_396	17
chr1	16695186	16695187	MACS_peak_397	8
chr1	16713089	16713090	MACS_peak_398	15
chr1	16723205	16723206	MACS_peak_399	8
chr1	16767188	16767189	MACS_peak_400	6
chr1	16833656	16833657	MACS_peak_401	7
chr1	16840073	16840074	MACS_peak_402	28
chr1	16892503	16892504	MACS_peak_403	12
chr1	16893271	16893272	MACS_peak_404	8
chr1	16893505	16893506	MACS_peak_405	15
chr1	16939757	16939758	MACS_peak_406	13
chr1	16950025	16950026	MACS_peak_407	7
chr1	16971235	16971236	MACS_peak_408	8
chr1	16993139	16993140	MACS_peak_409	21
chr1	17020185	17020186	MACS_peak_410	7
chr1	17029769	17029770	MACS_peak_411	8
chr1	17040209	17040210	MACS_peak_412	7
chr1	17066747	17066748	MACS_peak_413	9
chr1	17067789	17067790	MACS_peak_414	21
chr1	17090857	17090858	MACS_peak_415	24
chr1	17096941	17096942	MACS_peak_416	9
chr1	17098906	17098907	MACS_peak_417	15
chr1	17114389	17114390	MACS_peak_418	18
chr1	17216113	17216114	MACS_peak_419	10
chr1	17223150	17223151	MACS_peak_420	20
chr1	17231497	17231498	MACS_peak_421	8
chr1	17232072	17232073	MACS_peak_422	9
chr1	17275600	17275601	MACS_peak_423	6
chr1	17287358	17287359	MACS_peak_424	19
chr1	17305282	17305283	MACS_peak_425	25
chr1	17306641	17306642	MACS_peak_426	56
chr1	17311380	17311381	MACS_peak_427	9
chr1	17339809	17339810	MACS_peak_428	7
chr1	17342976	17342977	MACS_peak_429	11
chr1	17390223	17390224	MACS_peak_430	8
chr1	17455033	17455034	MACS_peak_431	5
chr1	17482187	17482188	MACS_peak_432	6
chr1	17560317	17560318	MACS_peak_433	13
chr1	17750374	17750375	MACS_peak_434	60
chr1	17768004	17768005	MACS_peak_435	23
chr1	17814596	17814597	MACS_peak_436	50
chr1	17829041	17829042	MACS_peak_437	5
chr1	17894273	17894274	MACS_peak_438	64
chr1	17895755	17895756	MACS_peak_439	39
chr1	17914366	17914367	MACS_peak_440	13
chr1	17956837	17956838	MACS_peak_441	15
chr1	17960263	17960264	MACS_peak_442	6
chr1	18092201	18092202	MACS_peak_443	7
chr1	18095672	18095673	MACS_peak_444	29
chr1	18200983	18200984	MACS_peak_445	16
chr1	19147466	19147467	MACS_peak_446	7
chr1	19201215	19201216	MACS_peak_447	5
chr1	19201878	19201879	MACS_peak_448	8
chr1	19249005	19249006	MACS_peak_449	7
chr1	19252980	19252981	MACS_peak_450	7
chr1	19256333	19256334	MACS_peak_451	6
chr1	19355920	19355921	MACS_peak_452	11
chr1	19409890	19409891	MACS_peak_453	12
chr1	19414751	19414752	MACS_peak_454	8
chr1	19450499	19450500	MACS_peak_455	4
chr1	19489952	19489953	MACS_peak_456	5
chr1	19506228	19506229	MACS_peak_457	5
chr1	19547712	19547713	MACS_peak_458	74
chr1	19587355	19587356	MACS_peak_459	5
chr1	19587556	19587557	MACS_peak_460	5
chr1	19636125	19636126	MACS_peak_461	29
chr1	19639180	19639181	MACS_peak_462	14
chr1	19668617	19668618	MACS_peak_463	7
chr1	19671125	19671126	MACS_peak_464	7
chr1	19717565	19717566	MACS_peak_465	9
chr1	19724904	19724905	MACS_peak_466	8
chr1	19743703	19743704	MACS_peak_467	20
chr1	19759549	19759550	MACS_peak_468	10
chr1	19764732	19764733	MACS_peak_469	38
chr1	19775551	19775552	MACS_peak_470	75
chr1	19777639	19777640	MACS_peak_471	40
chr1	19779196	19779197	MACS_peak_472	28
chr1	19787554	19787555	MACS_peak_473	8
chr1	19805559	19805560	MACS_peak_474	7
chr1	19821660	19821661	MACS_peak_475	5
chr1	19822842	19822843	MACS_peak_476	7
chr1	19831461	19831462	MACS_peak_477	12
chr1	19890462	19890463	MACS_peak_478	9
chr1	19903793	19903794	MACS_peak_479	6
chr1	19947604	19947605	MACS_peak_480	15
chr1	19971830	19971831	MACS_peak_481	6
chr1	20003226	20003227	MACS_peak_482	11
chr1	20008858	20008859	MACS_peak_483	20
chr1	20062537	20062538	MACS_peak_484	7
chr1	20063927	20063928	MACS_peak_485	6
chr1	20092234	20092235	MACS_peak_486	17
chr1	20193522	20193523	MACS_peak_487	14
chr1	20196589	20196590	MACS_peak_488	10
chr1	20245445	20245446	MACS_peak_489	9
chr1	20294487	20294488	MACS_peak_490	8
chr1	20297008	20297009	MACS_peak_491	8
chr1	20335251	20335252	MACS_peak_492	11
chr1	20364392	20364393	MACS_peak_493	7
chr1	20385202	20385203	MACS_peak_494	19
chr1	20429561	20429562	MACS_peak_495	22
chr1	20437369	20437370	MACS_peak_496	8
chr1	20471443	20471444	MACS_peak_497	11
chr1	20582459	20582460	MACS_peak_498	46
chr1	20608486	20608487	MACS_peak_499	20
chr1	20707281	20707282	MACS_peak_500	8
chr1	20729446	20729447	MACS_peak_501	4
chr1	20737769	20737770	MACS_peak_502	23
chr1	20799822	20799823	MACS_peak_503	10
chr1	20809152	20809153	MACS_peak_504	14
chr1	20820548	20820549	MACS_peak_505	8
chr1	20821139	20821140	MACS_peak_506	11
chr1	20834750	20834751	MACS_peak_507	8
chr1	20890045	20890046	MACS_peak_508	7
chr1	20901824	20901825	MACS_peak_509	13
chr1	20916376	20916377	MACS_peak_510	31
chr1	20930867	20930868	MACS_peak_511	7
chr1	20961416	20961417	MACS_peak_512	11
chr1	21057237	21057238	MACS_peak_513	8
chr1	21062462	21062463	MACS_peak_514	6
chr1	21118818	21118819	MACS_peak_515	10
chr1	21248058	21248059	MACS_peak_516	6
chr1	21349022	21349023	MACS_peak_517	7
chr1	21396312	21396313	MACS_peak_518	16
chr1	21399358	21399359	MACS_peak_519	31
chr1	21417750	21417751	MACS_peak_520	8
chr1	21578688	21578689	MACS_peak_521	29
chr1	21588439	21588440	MACS_peak_522	25
chr1	21589060	21589061	MACS_peak_523	8
chr1	21589325	21589326	MACS_peak_524	13
chr1	21629369	21629370	MACS_peak_525	15
chr1	21630006	21630007	MACS_peak_526	26
chr1	21639923	21639924	MACS_peak_527	6
chr1	21646099	21646100	MACS_peak_528	10
chr1	21646822	21646823	MACS_peak_529	10
chr1	21651420	21651421	MACS_peak_530	33
chr1	21665311	21665312	MACS_peak_531	7
chr1	21778159	21778160	MACS_peak_532	8
chr1	21780575	21780576	MACS_peak_533	9
chr1	21791904	21791905	MACS_peak_534	11
chr1	21862738	21862739	MACS_peak_535	6
chr1	21864443	21864444	MACS_peak_536	8
chr1	21879465	21879466	MACS_peak_537	22
chr1	21880314	21880315	MACS_peak_538	72
chr1	21894202	21894203	MACS_peak_539	38
chr1	21901222	21901223	MACS_peak_540	5
chr1	21913592	21913593	MACS_peak_541	6
chr1	21994454	21994455	MACS_peak_542	7
chr1	22000188	22000189	MACS_peak_543	11
chr1	22091806	22091807	MACS_peak_544	6
chr1	22109373	22109374	MACS_peak_545	6
chr1	22196498	22196499	MACS_peak_546	6
chr1	22228196	22228197	MACS_peak_547	9
chr1	22232807	22232808	MACS_peak_548	12
chr1	22246115	22246116	MACS_peak_549	27
chr1	22253331	22253332	MACS_peak_550	9
chr1	22254253	22254254	MACS_peak_551	16
chr1	22257852	22257853	MACS_peak_552	32
chr1	22264219	22264220	MACS_peak_553	8
chr1	22290624	22290625	MACS_peak_554	13
chr1	22382856	22382857	MACS_peak_555	16
chr1	22435408	22435409	MACS_peak_556	13
chr1	22438341	22438342	MACS_peak_557	28
chr1	22562878	22562879	MACS_peak_558	7
chr1	22699441	22699442	MACS_peak_559	22
chr1	22714935	22714936	MACS_peak_560	10
chr1	22715465	22715466	MACS_peak_561	12
chr1	22739628	22739629	MACS_peak_562	39
chr1	22745652	22745653	MACS_peak_563	9
chr1	22774537	22774538	MACS_peak_564	5
chr1	22783928	22783929	MACS_peak_565	8
chr1	22814585	22814586	MACS_peak_566	8
chr1	22863189	22863190	MACS_peak_567	17
chr1	23016235	23016236	MACS_peak_568	10
chr1	23077944	23077945	MACS_peak_569	17
chr1	23114869	23114870	MACS_peak_570	11
chr1	23121301	23121302	MACS_peak_571	6
chr1	23135521	23135522	MACS_peak_572	29
chr1	23153160	23153161	MACS_peak_573	15
chr1	23305034	23305035	MACS_peak_574	13
chr1	23412913	23412914	MACS_peak_575	7
chr1	23418773	23418774	MACS_peak_576	6
chr1	23426808	23426809	MACS_peak_577	20
chr1	23496365	23496366	MACS_peak_578	12
chr1	23504177	23504178	MACS_peak_579	11
chr1	23504796	23504797	MACS_peak_580	10
chr1	23521046	23521047	MACS_peak_581	36
chr1	23551603	23551604	MACS_peak_582	6
chr1	23600117	23600118	MACS_peak_583	5
chr1	23703656	23703657	MACS_peak_584	7
chr1	23721008	23721009	MACS_peak_585	24
chr1	23727315	23727316	MACS_peak_586	8
chr1	23729524	23729525	MACS_peak_587	7
chr1	23730564	23730565	MACS_peak_588	20
chr1	23738161	23738162	MACS_peak_589	10
chr1	23748532	23748533	MACS_peak_590	8
chr1	23797197	23797198	MACS_peak_591	6
chr1	23799849	23799850	MACS_peak_592	10
chr1	23851442	23851443	MACS_peak_593	12
chr1	23855269	23855270	MACS_peak_594	10
chr1	23857927	23857928	MACS_peak_595	7
chr1	23864286	23864287	MACS_peak_596	7
chr1	23881423	23881424	MACS_peak_597	13
chr1	23884769	23884770	MACS_peak_598	16
chr1	23888897	23888898	MACS_peak_599	46
chr1	23904098	23904099	MACS_peak_600	9
chr1	23907858	23907859	MACS_peak_601	12
chr1	23912317	23912318	MACS_peak_602	10
chr1	23961578	23961579	MACS_peak_603	16
chr1	23977899	23977900	MACS_peak_604	13
chr1	24045267	24045268	MACS_peak_605	17
chr1	24045969	24045970	MACS_peak_606	6
chr1	24054052	24054053	MACS_peak_607	6
chr1	24085962	24085963	MACS_peak_608	10
chr1	24151916	24151917	MACS_peak_609	31
chr1	24281918	24281919	MACS_peak_610	39
chr1	24291475	24291476	MACS_peak_611	17
chr1	24322065	24322066	MACS_peak_612	10
chr1	24349387	24349388	MACS_peak_613	6
chr1	24373019	24373020	MACS_peak_614	79
chr1	24397453	24397454	MACS_peak_615	7
chr1	24446417	24446418	MACS_peak_616	6
chr1	24452488	24452489	MACS_peak_617	7
chr1	24519529	24519530	MACS_peak_618	8
chr1	24529942	24529943	MACS_peak_619	5
chr1	24604004	24604005	MACS_peak_620	6
chr1	24679030	24679031	MACS_peak_621	5
chr1	24689545	24689546	MACS_peak_622	51
chr1	24691623	24691624	MACS_peak_623	26
chr1	24769847	24769848	MACS_peak_624	7
chr1	24788721	24788722	MACS_peak_625	11
chr1	24795264	24795265	MACS_peak_626	7
chr1	24933370	24933371	MACS_peak_627	6
chr1	25021162	25021163	MACS_peak_628	26
chr1	25025689	25025690	MACS_peak_629	8
chr1	25029135	25029136	MACS_peak_630	10
chr1	25034368	25034369	MACS_peak_631	24
chr1	25034535	25034536	MACS_peak_632	9
chr1	25039585	25039586	MACS_peak_633	6
chr1	25046808	25046809	MACS_peak_634	15
chr1	25054229	25054230	MACS_peak_635	66
chr1	25062907	25062908	MACS_peak_636	14
chr1	25071510	25071511	MACS_peak_637	26
chr1	25120483	25120484	MACS_peak_638	5
chr1	25132293	25132294	MACS_peak_639	15
chr1	25174635	25174636	MACS_peak_640	44
chr1	25224722	25224723	MACS_peak_641	7
chr1	25258941	25258942	MACS_peak_642	7
chr1	25559734	25559735	MACS_peak_643	10
chr1	25594351	25594352	MACS_peak_644	12
chr1	25635625	25635626	MACS_peak_645	8
chr1	25636139	25636140	MACS_peak_646	6
chr1	25653142	25653143	MACS_peak_647	6
chr1	25655146	25655147	MACS_peak_648	23
chr1	25664673	25664674	MACS_peak_649	13
chr1	25670449	25670450	MACS_peak_650	5
chr1	25689289	25689290	MACS_peak_651	26
chr1	25709797	25709798	MACS_peak_652	10
chr1	25794690	25794691	MACS_peak_653	50
chr1	25893516	25893517	MACS_peak_654	9
chr1	25894627	25894628	MACS_peak_655	13
chr1	25895545	25895546	MACS_peak_656	11
chr1	25958563	25958564	MACS_peak_657	8
chr1	25985595	25985596	MACS_peak_658	19
chr1	26003141	26003142	MACS_peak_659	6
chr1	26021262	26021263	MACS_peak_660	15
chr1	26022517	26022518	MACS_peak_661	10
chr1	26034276	26034277	MACS_peak_662	9
chr1	26070069	26070070	MACS_peak_663	9
chr1	26146387	26146388	MACS_peak_664	6
chr1	26216899	26216900	MACS_peak_665	18
chr1	26219114	26219115	MACS_peak_666	20
chr1	26244591	26244592	MACS_peak_667	45
chr1	26271598	26271599	MACS_peak_668	23
chr1	26279695	26279696	MACS_peak_669	32
chr1	26339440	26339441	MACS_peak_670	14
chr1	26344342	26344343	MACS_peak_671	8
chr1	26420809	26420810	MACS_peak_672	9
chr1	26449006	26449007	MACS_peak_673	6
chr1	26492133	26492134	MACS_peak_674	12
chr1	26601565	26601566	MACS_peak_675	11
chr1	26604953	26604954	MACS_peak_676	13
chr1	26605921	26605922	MACS_peak_677	10
chr1	26629768	26629769	MACS_peak_678	11
chr1	26658211	26658212	MACS_peak_679	7
chr1	26676009	26676010	MACS_peak_680	6
chr1	26704994	26704995	MACS_peak_681	19
chr1	26732196	26732197	MACS_peak_682	6
chr1	26735251	26735252	MACS_peak_683	13
chr1	26758579	26758580	MACS_peak_684	29
chr1	26799719	26799720	MACS_peak_685	40
chr1	26823554	26823555	MACS_peak_686	48
chr1	26901621	26901622	MACS_peak_687	10
chr1	26946792	26946793	MACS_peak_688	5
chr1	27018985	27018986	MACS_peak_689	8
chr1	27024672	27024673	MACS_peak_690	6
chr1	27033082	27033083	MACS_peak_691	12
chr1	27050403	27050404	MACS_peak_692	75
chr1	27079818	27079819	MACS_peak_693	9
chr1	27095415	27095416	MACS_peak_694	13
chr1	27098157	27098158	MACS_peak_695	7
chr1	27126009	27126010	MACS_peak_696	16
chr1	27175756	27175757	MACS_peak_697	8
chr1	27175975	27175976	MACS_peak_698	8
chr1	27241183	27241184	MACS_peak_699	5
chr1	27288535	27288536	MACS_peak_700	5
chr1	27326112	27326113	MACS_peak_701	14
chr1	27426449	27426450	MACS_peak_702	7
chr1	27438916	27438917	MACS_peak_703	43
chr1	27445676	27445677	MACS_peak_704	15
chr1	27481539	27481540	MACS_peak_705	11
chr1	27482093	27482094	MACS_peak_706	8
chr1	27561138	27561139	MACS_peak_707	18
chr1	27627164	27627165	MACS_peak_708	49
chr1	27668508	27668509	MACS_peak_709	9
chr1	27684186	27684187	MACS_peak_710	11
chr1	27730228	27730229	MACS_peak_711	6
chr1	27743233	27743234	MACS_peak_712	24
chr1	27745005	27745006	MACS_peak_713	33
chr1	27831826	27831827	MACS_peak_714	12
chr1	27847333	27847334	MACS_peak_715	9
chr1	27853819	27853820	MACS_peak_716	9
chr1	27855918	27855919	MACS_peak_717	13
chr1	27871577	27871578	MACS_peak_718	9
chr1	27877842	27877843	MACS_peak_719	8
chr1	27882445	27882446	MACS_peak_720	8
chr1	27895140	27895141	MACS_peak_721	14
chr1	27902075	27902076	MACS_peak_722	17
chr1	27973296	27973297	MACS_peak_723	12
chr1	27982832	27982833	MACS_peak_724	23
chr1	27985138	27985139	MACS_peak_725	11
chr1	28016240	28016241	MACS_peak_726	11
chr1	28052383	28052384	MACS_peak_727	14
chr1	28079019	28079020	MACS_peak_728	6
chr1	28099784	28099785	MACS_peak_729	8
chr1	28143790	28143791	MACS_peak_730	7
chr1	28189870	28189871	MACS_peak_731	7
chr1	28201801	28201802	MACS_peak_732	24
chr1	28392589	28392590	MACS_peak_733	6
chr1	28425709	28425710	MACS_peak_734	5
chr1	28479902	28479903	MACS_peak_735	8
chr1	28487494	28487495	MACS_peak_736	21
chr1	28490468	28490469	MACS_peak_737	14
chr1	28623011	28623012	MACS_peak_738	6
chr1	28696143	28696144	MACS_peak_739	6
chr1	28764649	28764650	MACS_peak_740	6
chr1	28827642	28827643	MACS_peak_741	9
chr1	28879356	28879357	MACS_peak_742	21
chr1	28908384	28908385	MACS_peak_743	5
chr1	28928339	28928340	MACS_peak_744	30
chr1	28970587	28970588	MACS_peak_745	11
chr1	28975216	28975217	MACS_peak_746	10
chr1	29063038	29063039	MACS_peak_747	7
chr1	29222949	29222950	MACS_peak_748	6
chr1	29299017	29299018	MACS_peak_749	15
chr1	29360404	29360405	MACS_peak_750	7
chr1	29449261	29449262	MACS_peak_751	6
chr1	29508634	29508635	MACS_peak_752	23
chr1	29529461	29529462	MACS_peak_753	66
chr1	29538272	29538273	MACS_peak_754	6
chr1	29538503	29538504	MACS_peak_755	5
chr1	29542994	29542995	MACS_peak_756	8
chr1	29613650	29613651	MACS_peak_757	7
chr1	29710723	29710724	MACS_peak_758	6
chr1	30043151	30043152	MACS_peak_759	14
chr1	30182731	30182732	MACS_peak_760	8
chr1	30532003	30532004	MACS_peak_761	10
chr1	30583005	30583006	MACS_peak_762	15
chr1	31072769	31072770	MACS_peak_763	9
chr1	31134001	31134002	MACS_peak_764	7
chr1	31143820	31143821	MACS_peak_765	8
chr1	31180933	31180934	MACS_peak_766	5
chr1	31181068	31181069	MACS_peak_767	6
chr1	31217240	31217241	MACS_peak_768	6
chr1	31241985	31241986	MACS_peak_769	8
chr1	31255693	31255694	MACS_peak_770	6
chr1	31255845	31255846	MACS_peak_771	6
chr1	31289416	31289417	MACS_peak_772	10
chr1	31297248	31297249	MACS_peak_773	5
chr1	31324937	31324938	MACS_peak_774	10
chr1	31331984	31331985	MACS_peak_775	7
chr1	31337597	31337598	MACS_peak_776	7
chr1	31361293	31361294	MACS_peak_777	20
chr1	31439809	31439810	MACS_peak_778	17
chr1	31538525	31538526	MACS_peak_779	5
chr1	31568668	31568669	MACS_peak_780	7
chr1	31625573	31625574	MACS_peak_781	15
chr1	31643785	31643786	MACS_peak_782	51
chr1	31655448	31655449	MACS_peak_783	53
chr1	31658594	31658595	MACS_peak_784	25
chr1	31716532	31716533	MACS_peak_785	18
chr1	31779400	31779401	MACS_peak_786	9
chr1	31800456	31800457	MACS_peak_787	4
chr1	31849792	31849793	MACS_peak_788	8
chr1	31867739	31867740	MACS_peak_789	12
chr1	31869953	31869954	MACS_peak_790	22
chr1	31878734	31878735	MACS_peak_791	7
chr1	31894229	31894230	MACS_peak_792	8
chr1	31904757	31904758	MACS_peak_793	5
chr1	31956260	31956261	MACS_peak_794	11
chr1	31971774	31971775	MACS_peak_795	18
chr1	32015601	32015602	MACS_peak_796	6
chr1	32028915	32028916	MACS_peak_797	8
chr1	32039763	32039764	MACS_peak_798	6
chr1	32059845	32059846	MACS_peak_799	9
chr1	32071591	32071592	MACS_peak_800	7
chr1	32105461	32105462	MACS_peak_801	12
chr1	32124518	32124519	MACS_peak_802	25
chr1	32127593	32127594	MACS_peak_803	15
chr1	32132272	32132273	MACS_peak_804	14
chr1	32169700	32169701	MACS_peak_805	52
chr1	32173416	32173417	MACS_peak_806	10
chr1	32178453	32178454	MACS_peak_807	9
chr1	32219648	32219649	MACS_peak_808	5
chr1	32226706	32226707	MACS_peak_809	17
chr1	32277372	32277373	MACS_peak_810	9
chr1	32309267	32309268	MACS_peak_811	15
chr1	32405555	32405556	MACS_peak_812	8
chr1	32410168	32410169	MACS_peak_813	26
chr1	32538384	32538385	MACS_peak_814	10
chr1	32569976	32569977	MACS_peak_815	7
chr1	32587156	32587157	MACS_peak_816	6
chr1	32599164	32599165	MACS_peak_817	19
chr1	32608517	32608518	MACS_peak_818	11
chr1	32662962	32662963	MACS_peak_819	6
chr1	32707277	32707278	MACS_peak_820	14
chr1	32708273	32708274	MACS_peak_821	8
chr1	32714014	32714015	MACS_peak_822	9
chr1	32817293	32817294	MACS_peak_823	10
chr1	32817617	32817618	MACS_peak_824	12
chr1	32860526	32860527	MACS_peak_825	8
chr1	32866553	32866554	MACS_peak_826	10
chr1	32986106	32986107	MACS_peak_827	13
chr1	33149984	33149985	MACS_peak_828	46
chr1	33153303	33153304	MACS_peak_829	13
chr1	33160786	33160787	MACS_peak_830	8
chr1	33160975	33160976	MACS_peak_831	10
chr1	33169111	33169112	MACS_peak_832	17
chr1	33169748	33169749	MACS_peak_833	13
chr1	33190828	33190829	MACS_peak_834	43
chr1	33199595	33199596	MACS_peak_835	6
chr1	33225842	33225843	MACS_peak_836	10
chr1	33261613	33261614	MACS_peak_837	15
chr1	33282936	33282937	MACS_peak_838	9
chr1	33338198	33338199	MACS_peak_839	10
chr1	33352393	33352394	MACS_peak_840	6
chr1	33366200	33366201	MACS_peak_841	6
chr1	33405425	33405426	MACS_peak_842	38
chr1	33450183	33450184	MACS_peak_843	41
chr1	33454408	33454409	MACS_peak_844	10
chr1	33458290	33458291	MACS_peak_845	8
chr1	33496849	33496850	MACS_peak_846	6
chr1	33526635	33526636	MACS_peak_847	30
chr1	33538653	33538654	MACS_peak_848	9
chr1	33562146	33562147	MACS_peak_849	21
chr1	33565090	33565091	MACS_peak_850	44
chr1	33588528	33588529	MACS_peak_851	6
chr1	33593350	33593351	MACS_peak_852	8
chr1	33642450	33642451	MACS_peak_853	10
chr1	33647795	33647796	MACS_peak_854	27
chr1	33714071	33714072	MACS_peak_855	5
chr1	33734975	33734976	MACS_peak_856	26
chr1	33761325	33761326	MACS_peak_857	9
chr1	33793788	33793789	MACS_peak_858	15
chr1	33804845	33804846	MACS_peak_859	10
chr1	33808033	33808034	MACS_peak_860	48
chr1	33829780	33829781	MACS_peak_861	7
chr1	33840287	33840288	MACS_peak_862	7
chr1	33848986	33848987	MACS_peak_863	7
chr1	33855250	33855251	MACS_peak_864	10
chr1	33875916	33875917	MACS_peak_865	16
chr1	33900797	33900798	MACS_peak_866	18
chr1	33931968	33931969	MACS_peak_867	7
chr1	34224637	34224638	MACS_peak_868	9
chr1	34227774	34227775	MACS_peak_869	5
chr1	34342693	34342694	MACS_peak_870	7
chr1	34409741	34409742	MACS_peak_871	5
chr1	34432524	34432525	MACS_peak_872	28
chr1	34665842	34665843	MACS_peak_873	5
chr1	34734254	34734255	MACS_peak_874	6
chr1	35264632	35264633	MACS_peak_875	6
chr1	35331993	35331994	MACS_peak_876	6
chr1	35390577	35390578	MACS_peak_877	9
chr1	35497332	35497333	MACS_peak_878	8
chr1	35513094	35513095	MACS_peak_879	34
chr1	35658744	35658745	MACS_peak_880	7
chr1	35734154	35734155	MACS_peak_881	17
chr1	35836001	35836002	MACS_peak_882	12
chr1	35914249	35914250	MACS_peak_883	6
chr1	35915222	35915223	MACS_peak_884	6
chr1	35916849	35916850	MACS_peak_885	7
chr1	36021393	36021394	MACS_peak_886	35
chr1	36036391	36036392	MACS_peak_887	5
chr1	36107255	36107256	MACS_peak_888	6
chr1	36234906	36234907	MACS_peak_889	7
chr1	36235641	36235642	MACS_peak_890	15
chr1	36317217	36317218	MACS_peak_891	11
chr1	36466635	36466636	MACS_peak_892	6
chr1	36480576	36480577	MACS_peak_893	7
chr1	36554508	36554509	MACS_peak_894	10
chr1	36560520	36560521	MACS_peak_895	10
chr1	36602260	36602261	MACS_peak_896	8
chr1	36615494	36615495	MACS_peak_897	13
chr1	36616519	36616520	MACS_peak_898	18
chr1	36626588	36626589	MACS_peak_899	6
chr1	36632641	36632642	MACS_peak_900	7
chr1	36634411	36634412	MACS_peak_901	8
chr1	36674847	36674848	MACS_peak_902	7
chr1	36704221	36704222	MACS_peak_903	11
chr1	36706106	36706107	MACS_peak_904	10
chr1	36714139	36714140	MACS_peak_905	6
chr1	36744850	36744851	MACS_peak_906	9
chr1	36756693	36756694	MACS_peak_907	6
chr1	36787091	36787092	MACS_peak_908	16
chr1	36816931	36816932	MACS_peak_909	7
chr1	36817517	36817518	MACS_peak_910	19
chr1	36831875	36831876	MACS_peak_911	6
chr1	36839185	36839186	MACS_peak_912	7
chr1	36839625	36839626	MACS_peak_913	7
chr1	36840478	36840479	MACS_peak_914	8
chr1	36852334	36852335	MACS_peak_915	25
chr1	36874268	36874269	MACS_peak_916	7
chr1	36885389	36885390	MACS_peak_917	8
chr1	37886103	37886104	MACS_peak_918	8
chr1	37900087	37900088	MACS_peak_919	5
chr1	37920761	37920762	MACS_peak_920	10
chr1	37931631	37931632	MACS_peak_921	10
chr1	37937733	37937734	MACS_peak_922	10
chr1	37940062	37940063	MACS_peak_923	11
chr1	37942307	37942308	MACS_peak_924	7
chr1	37945364	37945365	MACS_peak_925	12
chr1	37951062	37951063	MACS_peak_926	15
chr1	37952883	37952884	MACS_peak_927	9
chr1	38000140	38000141	MACS_peak_928	8
chr1	38022537	38022538	MACS_peak_929	12
chr1	38077380	38077381	MACS_peak_930	14
chr1	38096915	38096916	MACS_peak_931	6
chr1	38155282	38155283	MACS_peak_932	5
chr1	38170934	38170935	MACS_peak_933	28
chr1	38274333	38274334	MACS_peak_934	11
chr1	38274878	38274879	MACS_peak_935	34
chr1	38316605	38316606	MACS_peak_936	6
chr1	38411971	38411972	MACS_peak_937	7
chr1	38424717	38424718	MACS_peak_938	10
chr1	38455179	38455180	MACS_peak_939	5
chr1	38461919	38461920	MACS_peak_940	23
chr1	38466337	38466338	MACS_peak_941	14
chr1	38486245	38486246	MACS_peak_942	5
chr1	38495981	38495982	MACS_peak_943	7
chr1	38537645	38537646	MACS_peak_944	8
chr1	38917469	38917470	MACS_peak_945	6
chr1	39338458	39338459	MACS_peak_946	8
chr1	39409682	39409683	MACS_peak_947	10
chr1	39552888	39552889	MACS_peak_948	19
chr1	39605520	39605521	MACS_peak_949	29
chr1	39607869	39607870	MACS_peak_950	44
chr1	39620576	39620577	MACS_peak_951	9
chr1	39657873	39657874	MACS_peak_952	17
chr1	39671110	39671111	MACS_peak_953	9
chr1	39716384	39716385	MACS_peak_954	32
chr1	39735777	39735778	MACS_peak_955	7
chr1	39738159	39738160	MACS_peak_956	9
chr1	39763397	39763398	MACS_peak_957	6
chr1	39826675	39826676	MACS_peak_958	13
chr1	39857576	39857577	MACS_peak_959	6
chr1	39864579	39864580	MACS_peak_960	27
chr1	39875388	39875389	MACS_peak_961	16
chr1	39893128	39893129	MACS_peak_962	17
chr1	39964254	39964255	MACS_peak_963	24
chr1	39965487	39965488	MACS_peak_964	8
chr1	39967423	39967424	MACS_peak_965	31
chr1	40080644	40080645	MACS_peak_966	5
chr1	40091473	40091474	MACS_peak_967	47
chr1	40112054	40112055	MACS_peak_968	44
chr1	40119389	40119390	MACS_peak_969	10
chr1	40120216	40120217	MACS_peak_970	6
chr1	40186027	40186028	MACS_peak_971	7
chr1	40244151	40244152	MACS_peak_972	12
chr1	40244283	40244284	MACS_peak_973	17
chr1	40311405	40311406	MACS_peak_974	44
chr1	40359019	40359020	MACS_peak_975	7
chr1	40362650	40362651	MACS_peak_976	7
chr1	40422138	40422139	MACS_peak_977	8
chr1	40486500	40486501	MACS_peak_978	6
chr1	40502422	40502423	MACS_peak_979	13
chr1	40525486	40525487	MACS_peak_980	6
chr1	40542728	40542729	MACS_peak_981	13
chr1	40705555	40705556	MACS_peak_982	9
chr1	40733849	40733850	MACS_peak_983	6
chr1	40781025	40781026	MACS_peak_984	17
chr1	40828454	40828455	MACS_peak_985	5
chr1	40840045	40840046	MACS_peak_986	6
chr1	40849428	40849429	MACS_peak_987	32
chr1	40858041	40858042	MACS_peak_988	6
chr1	40944108	40944109	MACS_peak_989	5
chr1	41142343	41142344	MACS_peak_990	6
chr1	41211362	41211363	MACS_peak_991	8
chr1	41226803	41226804	MACS_peak_992	10
chr1	41290389	41290390	MACS_peak_993	5
chr1	41314322	41314323	MACS_peak_994	7
chr1	41315924	41315925	MACS_peak_995	9
chr1	41328222	41328223	MACS_peak_996	6
chr1	41341424	41341425	MACS_peak_997	10
chr1	41414619	41414620	MACS_peak_998	13
chr1	41469461	41469462	MACS_peak_999	59
chr1	41487747	41487748	MACS_peak_1000	22
chr1	41575169	41575170	MACS_peak_1001	5
chr1	41616760	41616761	MACS_peak_1002	8
chr1	41647521	41647522	MACS_peak_1003	6
chr1	41706713	41706714	MACS_peak_1004	18
chr1	41781084	41781085	MACS_peak_1005	9
chr1	41825053	41825054	MACS_peak_1006	18
chr1	41843588	41843589	MACS_peak_1007	6
chr1	41884777	41884778	MACS_peak_1008	19
chr1	41953552	41953553	MACS_peak_1009	9
chr1	41964685	41964686	MACS_peak_1010	25
chr1	41968962	41968963	MACS_peak_1011	7
chr1	42003417	42003418	MACS_peak_1012	9
chr1	42074417	42074418	MACS_peak_1013	7
chr1	42092152	42092153	MACS_peak_1014	7
chr1	42130998	42130999	MACS_peak_1015	10
chr1	42139687	42139688	MACS_peak_1016	7
chr1	42170128	42170129	MACS_peak_1017	10
chr1	42179720	42179721	MACS_peak_1018	21
chr1	42239006	42239007	MACS_peak_1019	9
chr1	42266048	42266049	MACS_peak_1020	7
chr1	42278342	42278343	MACS_peak_1021	33
chr1	42279179	42279180	MACS_peak_1022	13
chr1	42357492	42357493	MACS_peak_1023	8
chr1	42384538	42384539	MACS_peak_1024	7
chr1	42391684	42391685	MACS_peak_1025	8
chr1	42401071	42401072	MACS_peak_1026	37
chr1	42421464	42421465	MACS_peak_1027	9
chr1	42423655	42423656	MACS_peak_1028	8
chr1	42474160	42474161	MACS_peak_1029	9
chr1	42500995	42500996	MACS_peak_1030	6
chr1	42645057	42645058	MACS_peak_1031	7
chr1	42651996	42651997	MACS_peak_1032	5
chr1	42680437	42680438	MACS_peak_1033	6
chr1	42800042	42800043	MACS_peak_1034	7
chr1	42886687	42886688	MACS_peak_1035	14
chr1	42899318	42899319	MACS_peak_1036	9
chr1	42967428	42967429	MACS_peak_1037	6
chr1	43123924	43123925	MACS_peak_1038	5
chr1	43145424	43145425	MACS_peak_1039	5
chr1	43198139	43198140	MACS_peak_1040	9
chr1	43358560	43358561	MACS_peak_1041	6
chr1	43390081	43390082	MACS_peak_1042	8
chr1	43402150	43402151	MACS_peak_1043	38
chr1	43407626	43407627	MACS_peak_1044	8
chr1	43429424	43429425	MACS_peak_1045	79
chr1	43432900	43432901	MACS_peak_1046	38
chr1	43437570	43437571	MACS_peak_1047	29
chr1	43514425	43514426	MACS_peak_1048	10
chr1	43522721	43522722	MACS_peak_1049	12
chr1	43672372	43672373	MACS_peak_1050	10
chr1	43695646	43695647	MACS_peak_1051	7
chr1	43740097	43740098	MACS_peak_1052	13
chr1	43795943	43795944	MACS_peak_1053	5
chr1	43848398	43848399	MACS_peak_1054	23
chr1	43855060	43855061	MACS_peak_1055	6
chr1	43905939	43905940	MACS_peak_1056	6
chr1	43920417	43920418	MACS_peak_1057	6
chr1	43921047	43921048	MACS_peak_1058	8
chr1	43938468	43938469	MACS_peak_1059	42
chr1	43941704	43941705	MACS_peak_1060	49
chr1	43947363	43947364	MACS_peak_1061	13
chr1	43988919	43988920	MACS_peak_1062	14
chr1	44048182	44048183	MACS_peak_1063	18
chr1	44053427	44053428	MACS_peak_1064	14
chr1	44154592	44154593	MACS_peak_1065	14
chr1	44177326	44177327	MACS_peak_1066	7
chr1	44185835	44185836	MACS_peak_1067	4
chr1	44300802	44300803	MACS_peak_1068	10
chr1	44324195	44324196	MACS_peak_1069	8
chr1	44358885	44358886	MACS_peak_1070	35
chr1	44378466	44378467	MACS_peak_1071	14
chr1	44497032	44497033	MACS_peak_1072	8
chr1	44501812	44501813	MACS_peak_1073	9
chr1	44515757	44515758	MACS_peak_1074	9
chr1	44538076	44538077	MACS_peak_1075	30
chr1	44543222	44543223	MACS_peak_1076	17
chr1	44636092	44636093	MACS_peak_1077	17
chr1	44723437	44723438	MACS_peak_1078	17
chr1	44741720	44741721	MACS_peak_1079	6
chr1	44793531	44793532	MACS_peak_1080	10
chr1	44951530	44951531	MACS_peak_1081	14
chr1	45042318	45042319	MACS_peak_1082	6
chr1	45183614	45183615	MACS_peak_1083	9
chr1	45196603	45196604	MACS_peak_1084	9
chr1	45199163	45199164	MACS_peak_1085	14
chr1	45204879	45204880	MACS_peak_1086	8
chr1	45252277	45252278	MACS_peak_1087	17
chr1	45259567	45259568	MACS_peak_1088	7
chr1	45265788	45265789	MACS_peak_1089	16
chr1	45273012	45273013	MACS_peak_1090	10
chr1	45273632	45273633	MACS_peak_1091	12
chr1	45301833	45301834	MACS_peak_1092	22
chr1	45390588	45390589	MACS_peak_1093	20
chr1	45413247	45413248	MACS_peak_1094	9
chr1	45452491	45452492	MACS_peak_1095	8
chr1	45476971	45476972	MACS_peak_1096	24
chr1	45657069	45657070	MACS_peak_1097	17
chr1	45731933	45731934	MACS_peak_1098	7
chr1	45826985	45826986	MACS_peak_1099	13
chr1	45956806	45956807	MACS_peak_1100	8
chr1	45957133	45957134	MACS_peak_1101	5
chr1	45978478	45978479	MACS_peak_1102	7
chr1	45984649	45984650	MACS_peak_1103	14
chr1	46016500	46016501	MACS_peak_1104	8
chr1	46049075	46049076	MACS_peak_1105	7
chr1	46067966	46067967	MACS_peak_1106	12
chr1	46216675	46216676	MACS_peak_1107	8
chr1	46216778	46216779	MACS_peak_1108	9
chr1	46268657	46268658	MACS_peak_1109	44
chr1	46329086	46329087	MACS_peak_1110	6
chr1	46379005	46379006	MACS_peak_1111	37
chr1	46411322	46411323	MACS_peak_1112	7
chr1	46649046	46649047	MACS_peak_1113	7
chr1	46654544	46654545	MACS_peak_1114	5
chr1	46704720	46704721	MACS_peak_1115	4
chr1	46713443	46713444	MACS_peak_1116	8
chr1	46750751	46750752	MACS_peak_1117	5
chr1	46806889	46806890	MACS_peak_1118	7
chr1	46830417	46830418	MACS_peak_1119	12
chr1	46835985	46835986	MACS_peak_1120	10
chr1	46868209	46868210	MACS_peak_1121	6
chr1	47050953	47050954	MACS_peak_1122	9
chr1	47079696	47079697	MACS_peak_1123	32
chr1	47090346	47090347	MACS_peak_1124	6
chr1	47133757	47133758	MACS_peak_1125	13
chr1	47443850	47443851	MACS_peak_1126	6
chr1	47656195	47656196	MACS_peak_1127	8
chr1	47667145	47667146	MACS_peak_1128	6
chr1	47728732	47728733	MACS_peak_1129	7
chr1	47854669	47854670	MACS_peak_1130	12
chr1	47875157	47875158	MACS_peak_1131	27
chr1	47999052	47999053	MACS_peak_1132	9
chr1	48116148	48116149	MACS_peak_1133	8
chr1	48169796	48169797	MACS_peak_1134	34
chr1	48194110	48194111	MACS_peak_1135	7
chr1	48208941	48208942	MACS_peak_1136	7
chr1	48248236	48248237	MACS_peak_1137	14
chr1	48483510	48483511	MACS_peak_1138	12
chr1	48485698	48485699	MACS_peak_1139	18
chr1	48504934	48504935	MACS_peak_1140	7
chr1	48667890	48667891	MACS_peak_1141	9
chr1	48795280	48795281	MACS_peak_1142	62
chr1	48938082	48938083	MACS_peak_1143	7
chr1	48960154	48960155	MACS_peak_1144	16
chr1	50731554	50731555	MACS_peak_1145	9
chr1	51434206	51434207	MACS_peak_1146	15
chr1	51444091	51444092	MACS_peak_1147	17
chr1	51536624	51536625	MACS_peak_1148	13
chr1	51567136	51567137	MACS_peak_1149	6
chr1	51701825	51701826	MACS_peak_1150	36
chr1	51730244	51730245	MACS_peak_1151	17
chr1	51935159	51935160	MACS_peak_1152	9
chr1	51972352	51972353	MACS_peak_1153	5
chr1	51999882	51999883	MACS_peak_1154	5
chr1	52024188	52024189	MACS_peak_1155	15
chr1	52049315	52049316	MACS_peak_1156	21
chr1	52070786	52070787	MACS_peak_1157	6
chr1	52082839	52082840	MACS_peak_1158	7
chr1	52096879	52096880	MACS_peak_1159	9
chr1	52108453	52108454	MACS_peak_1160	26
chr1	52132302	52132303	MACS_peak_1161	7
chr1	52235101	52235102	MACS_peak_1162	9
chr1	52382474	52382475	MACS_peak_1163	9
chr1	52436350	52436351	MACS_peak_1164	38
chr1	52503368	52503369	MACS_peak_1165	11
chr1	52521811	52521812	MACS_peak_1166	8
chr1	52605598	52605599	MACS_peak_1167	13
chr1	52618826	52618827	MACS_peak_1168	9
chr1	52639995	52639996	MACS_peak_1169	5
chr1	52831933	52831934	MACS_peak_1170	10
chr1	53040317	53040318	MACS_peak_1171	13
chr1	53069039	53069040	MACS_peak_1172	8
chr1	53134538	53134539	MACS_peak_1173	7
chr1	53142336	53142337	MACS_peak_1174	13
chr1	53168936	53168937	MACS_peak_1175	13
chr1	53261537	53261538	MACS_peak_1176	6
chr1	53365268	53365269	MACS_peak_1177	8
chr1	53383030	53383031	MACS_peak_1178	37
chr1	53509071	53509072	MACS_peak_1179	46
chr1	53528637	53528638	MACS_peak_1180	6
chr1	53539869	53539870	MACS_peak_1181	8
chr1	53552300	53552301	MACS_peak_1182	10
chr1	53570296	53570297	MACS_peak_1183	10
chr1	53578514	53578515	MACS_peak_1184	7
chr1	53589402	53589403	MACS_peak_1185	7
chr1	53601313	53601314	MACS_peak_1186	67
chr1	53612110	53612111	MACS_peak_1187	72
chr1	53641284	53641285	MACS_peak_1188	12
chr1	53642730	53642731	MACS_peak_1189	18
chr1	53646121	53646122	MACS_peak_1190	15
chr1	53648089	53648090	MACS_peak_1191	13
chr1	53704369	53704370	MACS_peak_1192	29
chr1	53715435	53715436	MACS_peak_1193	6
chr1	53758971	53758972	MACS_peak_1194	8
chr1	53841850	53841851	MACS_peak_1195	6
chr1	53859358	53859359	MACS_peak_1196	11
chr1	54051133	54051134	MACS_peak_1197	9
chr1	54090987	54090988	MACS_peak_1198	19
chr1	54304203	54304204	MACS_peak_1199	12
chr1	54431390	54431391	MACS_peak_1200	6
chr1	54571650	54571651	MACS_peak_1201	7
chr1	54591580	54591581	MACS_peak_1202	9
chr1	54665059	54665060	MACS_peak_1203	15
chr1	54665875	54665876	MACS_peak_1204	7
chr1	54686284	54686285	MACS_peak_1205	5
chr1	54738797	54738798	MACS_peak_1206	21
chr1	54753589	54753590	MACS_peak_1207	6
chr1	54955285	54955286	MACS_peak_1208	6
chr1	55009840	55009841	MACS_peak_1209	9
chr1	55013461	55013462	MACS_peak_1210	12
chr1	55078689	55078690	MACS_peak_1211	6
chr1	55165468	55165469	MACS_peak_1212	10
chr1	55237880	55237881	MACS_peak_1213	17
chr1	55316828	55316829	MACS_peak_1214	15
chr1	55323594	55323595	MACS_peak_1215	11
chr1	55348296	55348297	MACS_peak_1216	35
chr1	55438982	55438983	MACS_peak_1217	20
chr1	55462193	55462194	MACS_peak_1218	5
chr1	55487823	55487824	MACS_peak_1219	13
chr1	55743006	55743007	MACS_peak_1220	10
chr1	55767855	55767856	MACS_peak_1221	14
chr1	55775023	55775024	MACS_peak_1222	9
chr1	55787634	55787635	MACS_peak_1223	5
chr1	55829110	55829111	MACS_peak_1224	72
chr1	55835303	55835304	MACS_peak_1225	7
chr1	55868653	55868654	MACS_peak_1226	6
chr1	55894023	55894024	MACS_peak_1227	13
chr1	55895135	55895136	MACS_peak_1228	6
chr1	55909263	55909264	MACS_peak_1229	47
chr1	55932814	55932815	MACS_peak_1230	9
chr1	55971894	55971895	MACS_peak_1231	8
chr1	56008595	56008596	MACS_peak_1232	9
chr1	56083149	56083150	MACS_peak_1233	7
chr1	56089189	56089190	MACS_peak_1234	85
chr1	56097803	56097804	MACS_peak_1235	6
chr1	56135085	56135086	MACS_peak_1236	13
chr1	56145922	56145923	MACS_peak_1237	18
chr1	56151467	56151468	MACS_peak_1238	13
chr1	56162131	56162132	MACS_peak_1239	16
chr1	56184661	56184662	MACS_peak_1240	21
chr1	56186127	56186128	MACS_peak_1241	50
chr1	56191188	56191189	MACS_peak_1242	8
chr1	56207369	56207370	MACS_peak_1243	71
chr1	56213147	56213148	MACS_peak_1244	9
chr1	56214388	56214389	MACS_peak_1245	11
chr1	56219868	56219869	MACS_peak_1246	9
chr1	56247979	56247980	MACS_peak_1247	10
chr1	56279484	56279485	MACS_peak_1248	10
chr1	56292605	56292606	MACS_peak_1249	20
chr1	56293171	56293172	MACS_peak_1250	61
chr1	56299207	56299208	MACS_peak_1251	41
chr1	56333286	56333287	MACS_peak_1252	7
chr1	56335853	56335854	MACS_peak_1253	6
chr1	56343402	56343403	MACS_peak_1254	11
chr1	56440802	56440803	MACS_peak_1255	6
chr1	56446525	56446526	MACS_peak_1256	17
chr1	56500142	56500143	MACS_peak_1257	32
chr1	56522525	56522526	MACS_peak_1258	6
chr1	56534747	56534748	MACS_peak_1259	14
chr1	56539968	56539969	MACS_peak_1260	10
chr1	56547136	56547137	MACS_peak_1261	25
chr1	56562104	56562105	MACS_peak_1262	6
chr1	56564820	56564821	MACS_peak_1263	30
chr1	56589716	56589717	MACS_peak_1264	22
chr1	56653276	56653277	MACS_peak_1265	14
chr1	56654097	56654098	MACS_peak_1266	13
chr1	56666412	56666413	MACS_peak_1267	6
chr1	56721536	56721537	MACS_peak_1268	35
chr1	56841851	56841852	MACS_peak_1269	9
chr1	56863099	56863100	MACS_peak_1270	10
chr1	56863583	56863584	MACS_peak_1271	20
chr1	56914522	56914523	MACS_peak_1272	7
chr1	56991472	56991473	MACS_peak_1273	7
chr1	57045235	57045236	MACS_peak_1274	8
chr1	57209225	57209226	MACS_peak_1275	5
chr1	57242934	57242935	MACS_peak_1276	9
chr1	57334669	57334670	MACS_peak_1277	14
chr1	57386521	57386522	MACS_peak_1278	13
chr1	57387277	57387278	MACS_peak_1279	8
chr1	57399513	57399514	MACS_peak_1280	6
chr1	57400405	57400406	MACS_peak_1281	7
chr1	57414422	57414423	MACS_peak_1282	7
chr1	57934437	57934438	MACS_peak_1283	7
chr1	57955304	57955305	MACS_peak_1284	4
chr1	58103036	58103037	MACS_peak_1285	10
chr1	58868211	58868212	MACS_peak_1286	21
chr1	59005422	59005423	MACS_peak_1287	14
chr1	59012518	59012519	MACS_peak_1288	11
chr1	59050663	59050664	MACS_peak_1289	9
chr1	59051477	59051478	MACS_peak_1290	8
chr1	59058330	59058331	MACS_peak_1291	56
chr1	59077843	59077844	MACS_peak_1292	7
chr1	59198232	59198233	MACS_peak_1293	11
chr1	59218530	59218531	MACS_peak_1294	16
chr1	59221109	59221110	MACS_peak_1295	8
chr1	59230149	59230150	MACS_peak_1296	6
chr1	59239322	59239323	MACS_peak_1297	26
chr1	59251596	59251597	MACS_peak_1298	10
chr1	59252073	59252074	MACS_peak_1299	8
chr1	59282552	59282553	MACS_peak_1300	14
chr1	59283955	59283956	MACS_peak_1301	13
chr1	59314564	59314565	MACS_peak_1302	14
chr1	59321096	59321097	MACS_peak_1303	12
chr1	59345223	59345224	MACS_peak_1304	7
chr1	59352593	59352594	MACS_peak_1305	8
chr1	59362463	59362464	MACS_peak_1306	10
chr1	59374861	59374862	MACS_peak_1307	5
chr1	59437613	59437614	MACS_peak_1308	19
chr1	59486074	59486075	MACS_peak_1309	10
chr1	59509687	59509688	MACS_peak_1310	13
chr1	59522149	59522150	MACS_peak_1311	9
chr1	59523012	59523013	MACS_peak_1312	34
chr1	59527785	59527786	MACS_peak_1313	13
chr1	59555842	59555843	MACS_peak_1314	9
chr1	59566691	59566692	MACS_peak_1315	13
chr1	59593891	59593892	MACS_peak_1316	7
chr1	59594561	59594562	MACS_peak_1317	9
chr1	59606505	59606506	MACS_peak_1318	8
chr1	59616786	59616787	MACS_peak_1319	32
chr1	59629483	59629484	MACS_peak_1320	17
chr1	59639764	59639765	MACS_peak_1321	24
chr1	59652655	59652656	MACS_peak_1322	24
chr1	59690144	59690145	MACS_peak_1323	19
chr1	59758413	59758414	MACS_peak_1324	11
chr1	59833532	59833533	MACS_peak_1325	23
chr1	59841170	59841171	MACS_peak_1326	8
chr1	59841293	59841294	MACS_peak_1327	7
chr1	59912175	59912176	MACS_peak_1328	8
chr1	59977152	59977153	MACS_peak_1329	6
chr1	60158517	60158518	MACS_peak_1330	7
chr1	60171678	60171679	MACS_peak_1331	8
chr1	60198086	60198087	MACS_peak_1332	29
chr1	60204495	60204496	MACS_peak_1333	7
chr1	60216786	60216787	MACS_peak_1334	6
chr1	60225246	60225247	MACS_peak_1335	33
chr1	60346627	60346628	MACS_peak_1336	11
chr1	60534396	60534397	MACS_peak_1337	5
chr1	60534586	60534587	MACS_peak_1338	6
chr1	60595870	60595871	MACS_peak_1339	5
chr1	60746133	60746134	MACS_peak_1340	14
chr1	61188911	61188912	MACS_peak_1341	6
chr1	61436868	61436869	MACS_peak_1342	6
chr1	61450163	61450164	MACS_peak_1343	10
chr1	61515793	61515794	MACS_peak_1344	11
chr1	61543899	61543900	MACS_peak_1345	8
chr1	61577137	61577138	MACS_peak_1346	6
chr1	61647834	61647835	MACS_peak_1347	8
chr1	61703532	61703533	MACS_peak_1348	25
chr1	61720754	61720755	MACS_peak_1349	9
chr1	61759509	61759510	MACS_peak_1350	6
chr1	61768041	61768042	MACS_peak_1351	8
chr1	61784340	61784341	MACS_peak_1352	15
chr1	61803334	61803335	MACS_peak_1353	29
chr1	61803951	61803952	MACS_peak_1354	10
chr1	61869864	61869865	MACS_peak_1355	5
chr1	61894038	61894039	MACS_peak_1356	6
chr1	61914813	61914814	MACS_peak_1357	17
chr1	61919429	61919430	MACS_peak_1358	10
chr1	61957496	61957497	MACS_peak_1359	26
chr1	61972156	61972157	MACS_peak_1360	6
chr1	62045651	62045652	MACS_peak_1361	7
chr1	62104057	62104058	MACS_peak_1362	7
chr1	62390911	62390912	MACS_peak_1363	12
chr1	62850538	62850539	MACS_peak_1364	27
chr1	63142794	63142795	MACS_peak_1365	15
chr1	63191025	63191026	MACS_peak_1366	13
chr1	63249680	63249681	MACS_peak_1367	5
chr1	63793412	63793413	MACS_peak_1368	6
chr1	63835201	63835202	MACS_peak_1369	7
chr1	63914622	63914623	MACS_peak_1370	10
chr1	63989115	63989116	MACS_peak_1371	14
chr1	64157724	64157725	MACS_peak_1372	24
chr1	64180064	64180065	MACS_peak_1373	12
chr1	64197574	64197575	MACS_peak_1374	9
chr1	64198449	64198450	MACS_peak_1375	8
chr1	64230367	64230368	MACS_peak_1376	4
chr1	64279620	64279621	MACS_peak_1377	6
chr1	64287466	64287467	MACS_peak_1378	22
chr1	64386480	64386481	MACS_peak_1379	4
chr1	64499720	64499721	MACS_peak_1380	16
chr1	64508426	64508427	MACS_peak_1381	13
chr1	64564858	64564859	MACS_peak_1382	5
chr1	64602776	64602777	MACS_peak_1383	6
chr1	64633143	64633144	MACS_peak_1384	6
chr1	64649312	64649313	MACS_peak_1385	35
chr1	64689539	64689540	MACS_peak_1386	6
chr1	64980043	64980044	MACS_peak_1387	15
chr1	64981210	64981211	MACS_peak_1388	7
chr1	65369484	65369485	MACS_peak_1389	6
chr1	65374897	65374898	MACS_peak_1390	45
chr1	65383492	65383493	MACS_peak_1391	47
chr1	65399014	65399015	MACS_peak_1392	8
chr1	65402873	65402874	MACS_peak_1393	10
chr1	65468368	65468369	MACS_peak_1394	5
chr1	65487625	65487626	MACS_peak_1395	24
chr1	65511339	65511340	MACS_peak_1396	6
chr1	65607163	65607164	MACS_peak_1397	7
chr1	65614418	65614419	MACS_peak_1398	7
chr1	65628868	65628869	MACS_peak_1399	8
chr1	65630415	65630416	MACS_peak_1400	10
chr1	65641184	65641185	MACS_peak_1401	9
chr1	65659124	65659125	MACS_peak_1402	10
chr1	65661963	65661964	MACS_peak_1403	10
chr1	65673187	65673188	MACS_peak_1404	7
chr1	65698283	65698284	MACS_peak_1405	7
chr1	65744937	65744938	MACS_peak_1406	13
chr1	65889714	65889715	MACS_peak_1407	5
chr1	65937958	65937959	MACS_peak_1408	12
chr1	65960951	65960952	MACS_peak_1409	17
chr1	65971403	65971404	MACS_peak_1410	28
chr1	66151270	66151271	MACS_peak_1411	6
chr1	66277763	66277764	MACS_peak_1412	5
chr1	66286864	66286865	MACS_peak_1413	18
chr1	66390291	66390292	MACS_peak_1414	22
chr1	66648279	66648280	MACS_peak_1415	9
chr1	66708401	66708402	MACS_peak_1416	6
chr1	66737751	66737752	MACS_peak_1417	6
chr1	66790048	66790049	MACS_peak_1418	10
chr1	66801878	66801879	MACS_peak_1419	12
chr1	66820231	66820232	MACS_peak_1420	6
chr1	66831411	66831412	MACS_peak_1421	15
chr1	66834096	66834097	MACS_peak_1422	20
chr1	66868128	66868129	MACS_peak_1423	22
chr1	66900011	66900012	MACS_peak_1424	6
chr1	66915716	66915717	MACS_peak_1425	8
chr1	66930894	66930895	MACS_peak_1426	12
chr1	66971882	66971883	MACS_peak_1427	7
chr1	66993628	66993629	MACS_peak_1428	20
chr1	66999058	66999059	MACS_peak_1429	12
chr1	67029271	67029272	MACS_peak_1430	12
chr1	67030219	67030220	MACS_peak_1431	9
chr1	67041635	67041636	MACS_peak_1432	33
chr1	67300855	67300856	MACS_peak_1433	5
chr1	67396177	67396178	MACS_peak_1434	9
chr1	67461822	67461823	MACS_peak_1435	4
chr1	67461978	67461979	MACS_peak_1436	6
chr1	67479515	67479516	MACS_peak_1437	27
chr1	67526650	67526651	MACS_peak_1438	51
chr1	67628840	67628841	MACS_peak_1439	7
chr1	67873365	67873366	MACS_peak_1440	10
chr1	67896333	67896334	MACS_peak_1441	6
chr1	67926603	67926604	MACS_peak_1442	7
chr1	68025053	68025054	MACS_peak_1443	10
chr1	68026467	68026468	MACS_peak_1444	13
chr1	68030083	68030084	MACS_peak_1445	10
chr1	68032612	68032613	MACS_peak_1446	23
chr1	68036502	68036503	MACS_peak_1447	23
chr1	68037331	68037332	MACS_peak_1448	10
chr1	68048922	68048923	MACS_peak_1449	14
chr1	68084501	68084502	MACS_peak_1450	8
chr1	68084615	68084616	MACS_peak_1451	8
chr1	68108416	68108417	MACS_peak_1452	12
chr1	68118697	68118698	MACS_peak_1453	19
chr1	68140481	68140482	MACS_peak_1454	11
chr1	68152419	68152420	MACS_peak_1455	13
chr1	68166685	68166686	MACS_peak_1456	7
chr1	68190839	68190840	MACS_peak_1457	7
chr1	68198698	68198699	MACS_peak_1458	23
chr1	68202254	68202255	MACS_peak_1459	7
chr1	68225852	68225853	MACS_peak_1460	10
chr1	68231560	68231561	MACS_peak_1461	9
chr1	68232201	68232202	MACS_peak_1462	24
chr1	68257479	68257480	MACS_peak_1463	8
chr1	68414032	68414033	MACS_peak_1464	8
chr1	68422811	68422812	MACS_peak_1465	9
chr1	68445023	68445024	MACS_peak_1466	14
chr1	68516444	68516445	MACS_peak_1467	17
chr1	68570095	68570096	MACS_peak_1468	9
chr1	68577774	68577775	MACS_peak_1469	10
chr1	68578656	68578657	MACS_peak_1470	6
chr1	68611714	68611715	MACS_peak_1471	16
chr1	68639944	68639945	MACS_peak_1472	60
chr1	68796982	68796983	MACS_peak_1473	8
chr1	68824135	68824136	MACS_peak_1474	11
chr1	70027651	70027652	MACS_peak_1475	6
chr1	70290750	70290751	MACS_peak_1476	10
chr1	70538199	70538200	MACS_peak_1477	7
chr1	70556843	70556844	MACS_peak_1478	47
chr1	70606263	70606264	MACS_peak_1479	42
chr1	70815036	70815037	MACS_peak_1480	6
chr1	70827976	70827977	MACS_peak_1481	17
chr1	70953068	70953069	MACS_peak_1482	20
chr1	71329992	71329993	MACS_peak_1483	8
chr1	71773360	71773361	MACS_peak_1484	6
chr1	71880055	71880056	MACS_peak_1485	5
chr1	72064130	72064131	MACS_peak_1486	5
chr1	72087835	72087836	MACS_peak_1487	8
chr1	72277856	72277857	MACS_peak_1488	6
chr1	72326949	72326950	MACS_peak_1489	6
chr1	72643606	72643607	MACS_peak_1490	10
chr1	72750770	72750771	MACS_peak_1491	6
chr1	72914897	72914898	MACS_peak_1492	9
chr1	73570722	73570723	MACS_peak_1493	5
chr1	74663632	74663633	MACS_peak_1494	7
chr1	74663778	74663779	MACS_peak_1495	13
chr1	74933619	74933620	MACS_peak_1496	9
chr1	74966321	74966322	MACS_peak_1497	8
chr1	75118779	75118780	MACS_peak_1498	7
chr1	75506528	75506529	MACS_peak_1499	5
chr1	76550041	76550042	MACS_peak_1500	6
chr1	76735078	76735079	MACS_peak_1501	6
chr1	77142387	77142388	MACS_peak_1502	5
chr1	77408517	77408518	MACS_peak_1503	7
chr1	77464705	77464706	MACS_peak_1504	22
chr1	77686476	77686477	MACS_peak_1505	6
chr1	77702236	77702237	MACS_peak_1506	6
chr1	77747633	77747634	MACS_peak_1507	10
chr1	77782851	77782852	MACS_peak_1508	12
chr1	77844760	77844761	MACS_peak_1509	7
chr1	77854004	77854005	MACS_peak_1510	6
chr1	77980336	77980337	MACS_peak_1511	63
chr1	78004791	78004792	MACS_peak_1512	9
chr1	78118350	78118351	MACS_peak_1513	6
chr1	78148281	78148282	MACS_peak_1514	7
chr1	78149093	78149094	MACS_peak_1515	6
chr1	78275890	78275891	MACS_peak_1516	6
chr1	78277450	78277451	MACS_peak_1517	9
chr1	78291272	78291273	MACS_peak_1518	7
chr1	78300505	78300506	MACS_peak_1519	8
chr1	78354253	78354254	MACS_peak_1520	22
chr1	78355276	78355277	MACS_peak_1521	7
chr1	78391826	78391827	MACS_peak_1522	12
chr1	78460120	78460121	MACS_peak_1523	5
chr1	78470493	78470494	MACS_peak_1524	60
chr1	78561277	78561278	MACS_peak_1525	13
chr1	78567329	78567330	MACS_peak_1526	14
chr1	78567970	78567971	MACS_peak_1527	16
chr1	78568812	78568813	MACS_peak_1528	13
chr1	78608615	78608616	MACS_peak_1529	7
chr1	78642413	78642414	MACS_peak_1530	15
chr1	78716109	78716110	MACS_peak_1531	10
chr1	78721814	78721815	MACS_peak_1532	7
chr1	78743084	78743085	MACS_peak_1533	8
chr1	78758393	78758394	MACS_peak_1534	37
chr1	78784044	78784045	MACS_peak_1535	6
chr1	78837910	78837911	MACS_peak_1536	8
chr1	78949979	78949980	MACS_peak_1537	17
chr1	79057854	79057855	MACS_peak_1538	34
chr1	79182119	79182120	MACS_peak_1539	7
chr1	79275324	79275325	MACS_peak_1540	6
chr1	79299250	79299251	MACS_peak_1541	13
chr1	79306311	79306312	MACS_peak_1542	18
chr1	79306900	79306901	MACS_peak_1543	15
chr1	79525630	79525631	MACS_peak_1544	5
chr1	79545719	79545720	MACS_peak_1545	8
chr1	79566307	79566308	MACS_peak_1546	6
chr1	79588326	79588327	MACS_peak_1547	9
chr1	79659385	79659386	MACS_peak_1548	10
chr1	79789119	79789120	MACS_peak_1549	8
chr1	79819200	79819201	MACS_peak_1550	7
chr1	80017205	80017206	MACS_peak_1551	6
chr1	80065218	80065219	MACS_peak_1552	6
chr1	80281074	80281075	MACS_peak_1553	6
chr1	80290100	80290101	MACS_peak_1554	5
chr1	80313387	80313388	MACS_peak_1555	6
chr1	80325349	80325350	MACS_peak_1556	30
chr1	80365794	80365795	MACS_peak_1557	16
chr1	80448314	80448315	MACS_peak_1558	8
chr1	80485786	80485787	MACS_peak_1559	6
chr1	81452994	81452995	MACS_peak_1560	6
chr1	81616917	81616918	MACS_peak_1561	8
chr1	81769990	81769991	MACS_peak_1562	9
chr1	81880384	81880385	MACS_peak_1563	7
chr1	81889797	81889798	MACS_peak_1564	5
chr1	81944104	81944105	MACS_peak_1565	6
chr1	82145728	82145729	MACS_peak_1566	5
chr1	82147319	82147320	MACS_peak_1567	7
chr1	82168755	82168756	MACS_peak_1568	7
chr1	82172814	82172815	MACS_peak_1569	7
chr1	82269398	82269399	MACS_peak_1570	15
chr1	83004740	83004741	MACS_peak_1571	7
chr1	84012658	84012659	MACS_peak_1572	11
chr1	84376389	84376390	MACS_peak_1573	7
chr1	84427831	84427832	MACS_peak_1574	8
chr1	84464825	84464826	MACS_peak_1575	16
chr1	84539177	84539178	MACS_peak_1576	7
chr1	84539285	84539286	MACS_peak_1577	6
chr1	84569289	84569290	MACS_peak_1578	54
chr1	84583611	84583612	MACS_peak_1579	29
chr1	84814184	84814185	MACS_peak_1580	9
chr1	84822745	84822746	MACS_peak_1581	27
chr1	84843384	84843385	MACS_peak_1582	21
chr1	84878183	84878184	MACS_peak_1583	9
chr1	84971381	84971382	MACS_peak_1584	19
chr1	85065342	85065343	MACS_peak_1585	82
chr1	85077726	85077727	MACS_peak_1586	7
chr1	85156406	85156407	MACS_peak_1587	14
chr1	85163972	85163973	MACS_peak_1588	45
chr1	85185248	85185249	MACS_peak_1589	6
chr1	85213289	85213290	MACS_peak_1590	4
chr1	85219441	85219442	MACS_peak_1591	13
chr1	85313201	85313202	MACS_peak_1592	66
chr1	85320981	85320982	MACS_peak_1593	9
chr1	85426185	85426186	MACS_peak_1594	13
chr1	85496374	85496375	MACS_peak_1595	9
chr1	85591730	85591731	MACS_peak_1596	5
chr1	85594318	85594319	MACS_peak_1597	6
chr1	85601077	85601078	MACS_peak_1598	7
chr1	85666406	85666407	MACS_peak_1599	6
chr1	85706235	85706236	MACS_peak_1600	12
chr1	85742001	85742002	MACS_peak_1601	8
chr1	85742519	85742520	MACS_peak_1602	8
chr1	85764147	85764148	MACS_peak_1603	10
chr1	85779739	85779740	MACS_peak_1604	13
chr1	85794958	85794959	MACS_peak_1605	21
chr1	85796051	85796052	MACS_peak_1606	14
chr1	85796666	85796667	MACS_peak_1607	34
chr1	85809147	85809148	MACS_peak_1608	6
chr1	85840117	85840118	MACS_peak_1609	9
chr1	85845638	85845639	MACS_peak_1610	57
chr1	85911782	85911783	MACS_peak_1611	34
chr1	85968031	85968032	MACS_peak_1612	7
chr1	85987363	85987364	MACS_peak_1613	14
chr1	85990251	85990252	MACS_peak_1614	78
chr1	86032980	86032981	MACS_peak_1615	8
chr1	86034951	86034952	MACS_peak_1616	10
chr1	86044314	86044315	MACS_peak_1617	6
chr1	86046543	86046544	MACS_peak_1618	10
chr1	86050791	86050792	MACS_peak_1619	12
chr1	86073297	86073298	MACS_peak_1620	10
chr1	86077158	86077159	MACS_peak_1621	14
chr1	86077695	86077696	MACS_peak_1622	22
chr1	86078614	86078615	MACS_peak_1623	11
chr1	86083763	86083764	MACS_peak_1624	25
chr1	86094466	86094467	MACS_peak_1625	14
chr1	86146909	86146910	MACS_peak_1626	20
chr1	86534246	86534247	MACS_peak_1627	11
chr1	86616519	86616520	MACS_peak_1628	34
chr1	86622567	86622568	MACS_peak_1629	6
chr1	86650248	86650249	MACS_peak_1630	8
chr1	86663051	86663052	MACS_peak_1631	11
chr1	86944647	86944648	MACS_peak_1632	33
chr1	86952899	86952900	MACS_peak_1633	19
chr1	86953516	86953517	MACS_peak_1634	8
chr1	86969717	86969718	MACS_peak_1635	27
chr1	87052084	87052085	MACS_peak_1636	11
chr1	87170480	87170481	MACS_peak_1637	19
chr1	87223517	87223518	MACS_peak_1638	13
chr1	87240109	87240110	MACS_peak_1639	78
chr1	87254323	87254324	MACS_peak_1640	17
chr1	87510987	87510988	MACS_peak_1641	9
chr1	87527733	87527734	MACS_peak_1642	12
chr1	87581300	87581301	MACS_peak_1643	6
chr1	87597703	87597704	MACS_peak_1644	5
chr1	87615594	87615595	MACS_peak_1645	39
chr1	87718367	87718368	MACS_peak_1646	37
chr1	87794643	87794644	MACS_peak_1647	6
chr1	87814636	87814637	MACS_peak_1648	6
chr1	87829140	87829141	MACS_peak_1649	5
chr1	87889688	87889689	MACS_peak_1650	5
chr1	88054299	88054300	MACS_peak_1651	4
chr1	88054441	88054442	MACS_peak_1652	6
chr1	88271696	88271697	MACS_peak_1653	6
chr1	88299024	88299025	MACS_peak_1654	8
chr1	88333550	88333551	MACS_peak_1655	16
chr1	88434368	88434369	MACS_peak_1656	11
chr1	88438655	88438656	MACS_peak_1657	10
chr1	88570015	88570016	MACS_peak_1658	9
chr1	88793470	88793471	MACS_peak_1659	6
chr1	89122976	89122977	MACS_peak_1660	8
chr1	89146356	89146357	MACS_peak_1661	6
chr1	89149838	89149839	MACS_peak_1662	13
chr1	89197206	89197207	MACS_peak_1663	9
chr1	89487552	89487553	MACS_peak_1664	19
chr1	89555895	89555896	MACS_peak_1665	8
chr1	89591791	89591792	MACS_peak_1666	15
chr1	89666403	89666404	MACS_peak_1667	9
chr1	89728669	89728670	MACS_peak_1668	7
chr1	89737210	89737211	MACS_peak_1669	7
chr1	89740466	89740467	MACS_peak_1670	12
chr1	89990112	89990113	MACS_peak_1671	18
chr1	90013482	90013483	MACS_peak_1672	8
chr1	90070154	90070155	MACS_peak_1673	6
chr1	90099522	90099523	MACS_peak_1674	8
chr1	90185770	90185771	MACS_peak_1675	11
chr1	90189587	90189588	MACS_peak_1676	49
chr1	90270424	90270425	MACS_peak_1677	13
chr1	90286429	90286430	MACS_peak_1678	6
chr1	90308571	90308572	MACS_peak_1679	14
chr1	90339494	90339495	MACS_peak_1680	7
chr1	90359715	90359716	MACS_peak_1681	8
chr1	90372508	90372509	MACS_peak_1682	13
chr1	90440884	90440885	MACS_peak_1683	8
chr1	90455980	90455981	MACS_peak_1684	14
chr1	90757192	90757193	MACS_peak_1685	7
chr1	90868876	90868877	MACS_peak_1686	29
chr1	91652353	91652354	MACS_peak_1687	5
chr1	91852834	91852835	MACS_peak_1688	63
chr1	91870130	91870131	MACS_peak_1689	6
chr1	91942318	91942319	MACS_peak_1690	53
chr1	91956242	91956243	MACS_peak_1691	15
chr1	92030654	92030655	MACS_peak_1692	16
chr1	92035221	92035222	MACS_peak_1693	21
chr1	92048395	92048396	MACS_peak_1694	8
chr1	92049136	92049137	MACS_peak_1695	21
chr1	92070475	92070476	MACS_peak_1696	10
chr1	92075421	92075422	MACS_peak_1697	5
chr1	92116500	92116501	MACS_peak_1698	62
chr1	92153203	92153204	MACS_peak_1699	20
chr1	92159278	92159279	MACS_peak_1700	8
chr1	92165286	92165287	MACS_peak_1701	79
chr1	92178717	92178718	MACS_peak_1702	20
chr1	92192577	92192578	MACS_peak_1703	8
chr1	92208652	92208653	MACS_peak_1704	10
chr1	92210619	92210620	MACS_peak_1705	9
chr1	92216983	92216984	MACS_peak_1706	23
chr1	92220936	92220937	MACS_peak_1707	16
chr1	92228868	92228869	MACS_peak_1708	26
chr1	92268965	92268966	MACS_peak_1709	10
chr1	92296040	92296041	MACS_peak_1710	30
chr1	92310775	92310776	MACS_peak_1711	7
chr1	92351527	92351528	MACS_peak_1712	7
chr1	92357269	92357270	MACS_peak_1713	22
chr1	92360168	92360169	MACS_peak_1714	9
chr1	92366293	92366294	MACS_peak_1715	8
chr1	92378703	92378704	MACS_peak_1716	9
chr1	92389831	92389832	MACS_peak_1717	10
chr1	92523374	92523375	MACS_peak_1718	6
chr1	92589659	92589660	MACS_peak_1719	7
chr1	92657524	92657525	MACS_peak_1720	12
chr1	92947781	92947782	MACS_peak_1721	7
chr1	93043364	93043365	MACS_peak_1722	10
chr1	93175525	93175526	MACS_peak_1723	6
chr1	93221594	93221595	MACS_peak_1724	38
chr1	93250623	93250624	MACS_peak_1725	26
chr1	93263121	93263122	MACS_peak_1726	50
chr1	93270455	93270456	MACS_peak_1727	5
chr1	93288636	93288637	MACS_peak_1728	11
chr1	93317353	93317354	MACS_peak_1729	13
chr1	93367404	93367405	MACS_peak_1730	11
chr1	93428030	93428031	MACS_peak_1731	15
chr1	93645180	93645181	MACS_peak_1732	39
chr1	93646078	93646079	MACS_peak_1733	8
chr1	93784342	93784343	MACS_peak_1734	8
chr1	93811353	93811354	MACS_peak_1735	6
chr1	94018377	94018378	MACS_peak_1736	35
chr1	94033362	94033363	MACS_peak_1737	5
chr1	94045714	94045715	MACS_peak_1738	16
chr1	94079764	94079765	MACS_peak_1739	8
chr1	94085935	94085936	MACS_peak_1740	7
chr1	94091274	94091275	MACS_peak_1741	34
chr1	94130330	94130331	MACS_peak_1742	19
chr1	94135187	94135188	MACS_peak_1743	10
chr1	94135765	94135766	MACS_peak_1744	7
chr1	94142270	94142271	MACS_peak_1745	6
chr1	94167457	94167458	MACS_peak_1746	6
chr1	94174745	94174746	MACS_peak_1747	6
chr1	94204167	94204168	MACS_peak_1748	6
chr1	94224523	94224524	MACS_peak_1749	6
chr1	94264331	94264332	MACS_peak_1750	11
chr1	94279822	94279823	MACS_peak_1751	9
chr1	94282617	94282618	MACS_peak_1752	7
chr1	94294157	94294158	MACS_peak_1753	6
chr1	94311389	94311390	MACS_peak_1754	8
chr1	94313134	94313135	MACS_peak_1755	15
chr1	94313688	94313689	MACS_peak_1756	9
chr1	94445712	94445713	MACS_peak_1757	11
chr1	94454885	94454886	MACS_peak_1758	41
chr1	94477805	94477806	MACS_peak_1759	10
chr1	94478567	94478568	MACS_peak_1760	7
chr1	94486473	94486474	MACS_peak_1761	19
chr1	94488177	94488178	MACS_peak_1762	11
chr1	94502680	94502681	MACS_peak_1763	68
chr1	94511147	94511148	MACS_peak_1764	19
chr1	94532864	94532865	MACS_peak_1765	29
chr1	94560812	94560813	MACS_peak_1766	75
chr1	94566797	94566798	MACS_peak_1767	9
chr1	94608438	94608439	MACS_peak_1768	6
chr1	94675169	94675170	MACS_peak_1769	5
chr1	94724779	94724780	MACS_peak_1770	16
chr1	94736551	94736552	MACS_peak_1771	14
chr1	94738137	94738138	MACS_peak_1772	18
chr1	94744749	94744750	MACS_peak_1773	25
chr1	94747124	94747125	MACS_peak_1774	8
chr1	94747563	94747564	MACS_peak_1775	10
chr1	94774959	94774960	MACS_peak_1776	8
chr1	94791578	94791579	MACS_peak_1777	26
chr1	94817152	94817153	MACS_peak_1778	10
chr1	95008162	95008163	MACS_peak_1779	9
chr1	95010948	95010949	MACS_peak_1780	11
chr1	95045631	95045632	MACS_peak_1781	18
chr1	95063552	95063553	MACS_peak_1782	7
chr1	95113919	95113920	MACS_peak_1783	29
chr1	95124076	95124077	MACS_peak_1784	30
chr1	95168275	95168276	MACS_peak_1785	9
chr1	95173094	95173095	MACS_peak_1786	10
chr1	95179467	95179468	MACS_peak_1787	18
chr1	95193653	95193654	MACS_peak_1788	76
chr1	95201012	95201013	MACS_peak_1789	8
chr1	95221493	95221494	MACS_peak_1790	13
chr1	95223823	95223824	MACS_peak_1791	7
chr1	95249385	95249386	MACS_peak_1792	5
chr1	95269153	95269154	MACS_peak_1793	22
chr1	95272130	95272131	MACS_peak_1794	16
chr1	95320678	95320679	MACS_peak_1795	18
chr1	95327607	95327608	MACS_peak_1796	11
chr1	95328999	95329000	MACS_peak_1797	37
chr1	95331141	95331142	MACS_peak_1798	29
chr1	95415706	95415707	MACS_peak_1799	8
chr1	95440458	95440459	MACS_peak_1800	8
chr1	95472445	95472446	MACS_peak_1801	5
chr1	95478234	95478235	MACS_peak_1802	19
chr1	95492806	95492807	MACS_peak_1803	9
chr1	95698554	95698555	MACS_peak_1804	34
chr1	96196758	96196759	MACS_peak_1805	9
chr1	96836596	96836597	MACS_peak_1806	9
chr1	96839833	96839834	MACS_peak_1807	26
chr1	96879923	96879924	MACS_peak_1808	11
chr1	96881746	96881747	MACS_peak_1809	18
chr1	96913206	96913207	MACS_peak_1810	6
chr1	97004679	97004680	MACS_peak_1811	68
chr1	97023090	97023091	MACS_peak_1812	20
chr1	97025816	97025817	MACS_peak_1813	31
chr1	97126133	97126134	MACS_peak_1814	6
chr1	97331577	97331578	MACS_peak_1815	8
chr1	97444958	97444959	MACS_peak_1816	4
chr1	97560092	97560093	MACS_peak_1817	10
chr1	97603932	97603933	MACS_peak_1818	28
chr1	97713024	97713025	MACS_peak_1819	10
chr1	97720537	97720538	MACS_peak_1820	14
chr1	97736640	97736641	MACS_peak_1821	10
chr1	97845380	97845381	MACS_peak_1822	8
chr1	97849949	97849950	MACS_peak_1823	6
chr1	97899231	97899232	MACS_peak_1824	18
chr1	98038308	98038309	MACS_peak_1825	13
chr1	98134699	98134700	MACS_peak_1826	22
chr1	98279882	98279883	MACS_peak_1827	5
chr1	98315687	98315688	MACS_peak_1828	8
chr1	98385980	98385981	MACS_peak_1829	15
chr1	98465097	98465098	MACS_peak_1830	6
chr1	98515130	98515131	MACS_peak_1831	7
chr1	98568016	98568017	MACS_peak_1832	8
chr1	98623686	98623687	MACS_peak_1833	7
chr1	98635090	98635091	MACS_peak_1834	9
chr1	98669812	98669813	MACS_peak_1835	5
chr1	98789626	98789627	MACS_peak_1836	26
chr1	98854211	98854212	MACS_peak_1837	7
chr1	99127223	99127224	MACS_peak_1838	8
chr1	99457303	99457304	MACS_peak_1839	10
chr1	99599497	99599498	MACS_peak_1840	9
chr1	99647552	99647553	MACS_peak_1841	8
chr1	99684330	99684331	MACS_peak_1842	5
chr1	100014575	100014576	MACS_peak_1843	6
chr1	100023688	100023689	MACS_peak_1844	5
chr1	100053033	100053034	MACS_peak_1845	6
chr1	100065329	100065330	MACS_peak_1846	8
chr1	100109099	100109100	MACS_peak_1847	14
chr1	100113295	100113296	MACS_peak_1848	10
chr1	100137945	100137946	MACS_peak_1849	6
chr1	100151278	100151279	MACS_peak_1850	50
chr1	100436000	100436001	MACS_peak_1851	14
chr1	100565188	100565189	MACS_peak_1852	6
chr1	100598969	100598970	MACS_peak_1853	7
chr1	100654255	100654256	MACS_peak_1854	20
chr1	100818064	100818065	MACS_peak_1855	25
chr1	100927079	100927080	MACS_peak_1856	6
chr1	100996605	100996606	MACS_peak_1857	51
chr1	101072157	101072158	MACS_peak_1858	10
chr1	101087855	101087856	MACS_peak_1859	32
chr1	101169474	101169475	MACS_peak_1860	7
chr1	101187252	101187253	MACS_peak_1861	7
chr1	101200474	101200475	MACS_peak_1862	32
chr1	101251526	101251527	MACS_peak_1863	8
chr1	101260739	101260740	MACS_peak_1864	18
chr1	101276188	101276189	MACS_peak_1865	18
chr1	101345222	101345223	MACS_peak_1866	12
chr1	101472487	101472488	MACS_peak_1867	9
chr1	101492143	101492144	MACS_peak_1868	7
chr1	101719770	101719771	MACS_peak_1869	7
chr1	101771542	101771543	MACS_peak_1870	4
chr1	101975083	101975084	MACS_peak_1871	5
chr1	102293612	102293613	MACS_peak_1872	8
chr1	102909853	102909854	MACS_peak_1873	5
chr1	103303229	103303230	MACS_peak_1874	6
chr1	103318302	103318303	MACS_peak_1875	6
chr1	103324452	103324453	MACS_peak_1876	35
chr1	103453713	103453714	MACS_peak_1877	5
chr1	103636403	103636404	MACS_peak_1878	8
chr1	103731080	103731081	MACS_peak_1879	5
chr1	103737380	103737381	MACS_peak_1880	9
chr1	106027902	106027903	MACS_peak_1881	5
chr1	106028154	106028155	MACS_peak_1882	5
chr1	106250402	106250403	MACS_peak_1883	7
chr1	106755492	106755493	MACS_peak_1884	6
chr1	107069396	107069397	MACS_peak_1885	20
chr1	107260268	107260269	MACS_peak_1886	5
chr1	107298624	107298625	MACS_peak_1887	5
chr1	107499398	107499399	MACS_peak_1888	9
chr1	107540919	107540920	MACS_peak_1889	5
chr1	107600079	107600080	MACS_peak_1890	10
chr1	107869746	107869747	MACS_peak_1891	9
chr1	107910812	107910813	MACS_peak_1892	5
chr1	108165664	108165665	MACS_peak_1893	10
chr1	108459856	108459857	MACS_peak_1894	7
chr1	108479550	108479551	MACS_peak_1895	10
chr1	108479995	108479996	MACS_peak_1896	18
chr1	108534698	108534699	MACS_peak_1897	8
chr1	108559169	108559170	MACS_peak_1898	32
chr1	108707978	108707979	MACS_peak_1899	8
chr1	108743484	108743485	MACS_peak_1900	12
chr1	109046099	109046100	MACS_peak_1901	7
chr1	109046202	109046203	MACS_peak_1902	8
chr1	109118373	109118374	MACS_peak_1903	40
chr1	109133278	109133279	MACS_peak_1904	10
chr1	109133619	109133620	MACS_peak_1905	20
chr1	109206094	109206095	MACS_peak_1906	5
chr1	109229419	109229420	MACS_peak_1907	16
chr1	109235258	109235259	MACS_peak_1908	7
chr1	109274000	109274001	MACS_peak_1909	8
chr1	109357465	109357466	MACS_peak_1910	73
chr1	109359180	109359181	MACS_peak_1911	51
chr1	109371321	109371322	MACS_peak_1912	11
chr1	109373350	109373351	MACS_peak_1913	21
chr1	109444101	109444102	MACS_peak_1914	6
chr1	109506000	109506001	MACS_peak_1915	9
chr1	109618609	109618610	MACS_peak_1916	37
chr1	109637097	109637098	MACS_peak_1917	7
chr1	109655444	109655445	MACS_peak_1918	15
chr1	109693916	109693917	MACS_peak_1919	18
chr1	109704874	109704875	MACS_peak_1920	20
chr1	109729622	109729623	MACS_peak_1921	6
chr1	109740190	109740191	MACS_peak_1922	9
chr1	109743983	109743984	MACS_peak_1923	25
chr1	109756436	109756437	MACS_peak_1924	7
chr1	109757635	109757636	MACS_peak_1925	8
chr1	109968710	109968711	MACS_peak_1926	6
chr1	110036711	110036712	MACS_peak_1927	8
chr1	110041248	110041249	MACS_peak_1928	7
chr1	110075018	110075019	MACS_peak_1929	7
chr1	110163694	110163695	MACS_peak_1930	12
chr1	110167371	110167372	MACS_peak_1931	9
chr1	110183021	110183022	MACS_peak_1932	5
chr1	110262028	110262029	MACS_peak_1933	4
chr1	110282516	110282517	MACS_peak_1934	10
chr1	110312315	110312316	MACS_peak_1935	5
chr1	110319744	110319745	MACS_peak_1936	8
chr1	110326088	110326089	MACS_peak_1937	5
chr1	110333353	110333354	MACS_peak_1938	8
chr1	110350786	110350787	MACS_peak_1939	18
chr1	110363974	110363975	MACS_peak_1940	8
chr1	110364877	110364878	MACS_peak_1941	11
chr1	110365001	110365002	MACS_peak_1942	10
chr1	110366673	110366674	MACS_peak_1943	31
chr1	110383074	110383075	MACS_peak_1944	40
chr1	110416184	110416185	MACS_peak_1945	8
chr1	110416590	110416591	MACS_peak_1946	9
chr1	110438626	110438627	MACS_peak_1947	5
chr1	110457345	110457346	MACS_peak_1948	17
chr1	110469723	110469724	MACS_peak_1949	84
chr1	110492591	110492592	MACS_peak_1950	11
chr1	110502888	110502889	MACS_peak_1951	6
chr1	110520729	110520730	MACS_peak_1952	12
chr1	110527390	110527391	MACS_peak_1953	5
chr1	110546646	110546647	MACS_peak_1954	14
chr1	110648915	110648916	MACS_peak_1955	9
chr1	110650618	110650619	MACS_peak_1956	8
chr1	110698780	110698781	MACS_peak_1957	8
chr1	110731102	110731103	MACS_peak_1958	6
chr1	110782282	110782283	MACS_peak_1959	62
chr1	110826489	110826490	MACS_peak_1960	7
chr1	110850393	110850394	MACS_peak_1961	14
chr1	110852806	110852807	MACS_peak_1962	10
chr1	110881045	110881046	MACS_peak_1963	6
chr1	110891484	110891485	MACS_peak_1964	8
chr1	110923352	110923353	MACS_peak_1965	13
chr1	110933396	110933397	MACS_peak_1966	9
chr1	110983586	110983587	MACS_peak_1967	6
chr1	110998058	110998059	MACS_peak_1968	8
chr1	111000682	111000683	MACS_peak_1969	8
chr1	111019400	111019401	MACS_peak_1970	8
chr1	111177452	111177453	MACS_peak_1971	87
chr1	111188624	111188625	MACS_peak_1972	16
chr1	111214968	111214969	MACS_peak_1973	6
chr1	111244461	111244462	MACS_peak_1974	6
chr1	111390377	111390378	MACS_peak_1975	6
chr1	111505906	111505907	MACS_peak_1976	10
chr1	111535145	111535146	MACS_peak_1977	7
chr1	111734388	111734389	MACS_peak_1978	38
chr1	111771248	111771249	MACS_peak_1979	9
chr1	111817910	111817911	MACS_peak_1980	9
chr1	111889208	111889209	MACS_peak_1981	7
chr1	111949124	111949125	MACS_peak_1982	7
chr1	112005957	112005958	MACS_peak_1983	17
chr1	112050221	112050222	MACS_peak_1984	6
chr1	112050420	112050421	MACS_peak_1985	8
chr1	112050928	112050929	MACS_peak_1986	7
chr1	112056416	112056417	MACS_peak_1987	6
chr1	112058978	112058979	MACS_peak_1988	10
chr1	112095950	112095951	MACS_peak_1989	7
chr1	112106534	112106535	MACS_peak_1990	37
chr1	112140202	112140203	MACS_peak_1991	6
chr1	112148455	112148456	MACS_peak_1992	7
chr1	112154760	112154761	MACS_peak_1993	5
chr1	112215187	112215188	MACS_peak_1994	9
chr1	112275860	112275861	MACS_peak_1995	22
chr1	112281126	112281127	MACS_peak_1996	7
chr1	112281703	112281704	MACS_peak_1997	8
chr1	112286555	112286556	MACS_peak_1998	8
[truncated: 40,922 more rows]
