# Supplementary material for: TCF21 and the environmental sensor aryl-hydrocarbon receptor cooperate to activate a pro-inflammatory gene expression program in coronary artery smooth muscle cells
Source: PLoS Genet. 2017 May 8;13(5):e1006750. doi: 10.1371/journal.pgen.1006750 (PMC5439967; doi:10.1371/journal.pgen.1006750)
Supplement: S7 Table — (XLSX) [file pgen.1006750.s007.xlsx]

## Sheet: TCF-AHR PWM in phase
TCF-AHR PWM in phase - GO terms enrichment using GREAT
Term	Binom	Binom	Binom	Binom	Binom	Hyper	Hyper	Hyper	Hyper	Hyper	Hyper
Name	Rank	Raw	Fold	Observed	Region Set	Rank	FDR Q-Val	Fold	Observed	Total	Gene Set
		P-Value	Enrichment	Region Hits	Coverage			Enrichment	Gene Hits	Genes	Coverage
skeletal system morphogenesis	5	0.00010725	2.9968	16	0.0847	49	0.0017683	4.1324	14	191	0.0438
response to organophosphorus	8	0.0001736	4.6219	9	0.0476	113	0.048853	4.3368	8	104	0.025
calcium-independent cell-matrix adhesion	11	0.00024196	25.6074	3	0.0159	44	0.0013119	56.3781	3	3	0.0094
response to purine-containing compound	14	0.00036499	4.1723	9	0.0476	157	0.076379	3.8549	8	117	0.025
L-phenylalanine catabolic process	15	0.00046498	20.4484	3	0.0159	105	0.042653	18.7927	3	9	0.0094
pathogenesis	17	0.00057931	57.939	2	0.0106	137	0.070862	37.5854	2	3	0.0063
response to nutrient	19	0.00076335	3.4454	10	0.0529	120	0.053706	3.8151	9	133	0.0281
response to cAMP	21	0.00095958	4.5823	7	0.037	211	0.13803	4.2819	6	79	0.0188
response to radiation	22	0.00098423	2.364	17	0.0899	101	0.040867	2.4812	18	409	0.0563
response to glucocorticoid stimulus	23	0.0010736	3.5785	9	0.0476	144	0.070342	3.9564	8	114	0.025
respiratory tube development	24	0.0011823	2.5917	14	0.0741	45	0.0013271	4.5807	13	160	0.0406
response to steroid hormone stimulus	26	0.0013995	2.2872	17	0.0899	56	0.0024539	3.2422	18	313	0.0563
morphogenesis of a branching structure	27	0.001446	2.4383	15	0.0794	17	0.00010021	4.9563	16	182	0.05
response to corticosteroid stimulus	29	0.001684	3.3494	9	0.0476	166	0.089693	3.7275	8	121	0.025
gland morphogenesis	30	0.002007	2.8322	11	0.0582	23	0.00014409	6.5052	12	104	0.0375
response to ionizing radiation	31	0.0020072	3.5812	8	0.0423	160	0.083612	3.7901	8	119	0.025
branching morphogenesis of an epithelial tube	32	0.0020342	2.549	13	0.0688	26	0.0001891	5.262	14	150	0.0438
positive regulation of locomotion	33	0.0021074	2.2669	16	0.0847	42	0.00086105	3.7439	17	256	0.0531
regulation of DNA recombination	34	0.0028483	5.2636	5	0.0265	194	0.1103	5.5273	5	51	0.0156
glycosaminoglycan biosynthetic process	36	0.0031146	3.0526	9	0.0476	97	0.038102	4.6023	8	98	0.025
aminoglycan biosynthetic process	37	0.003131	3.0502	9	0.0476	99	0.039999	4.5558	8	99	0.025
positive regulation of cell migration	39	0.003258	2.2376	15	0.0794	48	0.0015455	3.7275	16	242	0.05
positive regulation of cell motility	40	0.003362	2.23	15	0.0794	51	0.0018827	3.652	16	247	0.05
renin secretion into blood stream	41	0.0034675	23.2861	2	0.0106	472	0.39233	56.3781	1	1	0.0031
osteoblast development	43	0.0035583	6.5165	4	0.0212	805	0.57028	5.9345	2	19	0.0063
behavioral response to starvation	44	0.0036088	276.6	1	0.0053	472	0.39233	56.3781	1	1	0.0031
prostaglandin metabolic process	45	0.0036337	9.9212	3	0.0159	355	0.28006	6.7654	3	25	0.0094
positive regulation of cellular component movement	46	0.0037167	2.2057	15	0.0794	54	0.0024012	3.5654	16	253	0.05
ossification	48	0.0038178	2.4726	12	0.0635	210	0.13867	2.8618	10	197	0.0313
renal response to blood flow involved in circulatory renin-angiotensin regulation of systemic arterial blood pressure	50	0.0039978	21.6403	2	0.0106	683	0.53746	28.1891	1	2	0.0031
nitrate transport	51	0.0040642	245.55	1	0.0053	472	0.39233	56.3781	1	1	0.0031
cellular amino acid catabolic process	52	0.0041757	3.5164	7	0.037	464	0.36118	2.9673	6	114	0.0188
glycosaminoglycan metabolic process	53	0.0042211	2.5656	11	0.0582	107	0.042196	3.6609	10	154	0.0313
cellular response to organic cyclic compound	55	0.0042682	2.2472	14	0.0741	46	0.0014516	3.7585	16	240	0.05
regulation of peptidyl-threonine phosphorylation	58	0.0044275	6.1235	4	0.0212	108	0.044272	10.7387	4	21	0.0125
aminoglycan metabolic process	60	0.0045522	2.5393	11	0.0582	125	0.056383	3.4588	10	163	0.0313
embryonic skeletal system morphogenesis	62	0.0045917	3.1199	8	0.0423	269	0.18496	3.844	6	88	0.0188
ketone catabolic process	63	0.0047719	19.7502	2	0.0106	185	0.10372	28.1891	2	4	0.0063
embryonic skeletal system development	64	0.004775	2.6704	10	0.0529	271	0.18754	3.3731	7	117	0.0219
leukocyte differentiation	65	0.0047806	2.3023	13	0.0688	100	0.040528	3.0411	13	241	0.0406
negative regulation of cellular response to growth factor stimulus	66	0.0048283	3.0933	8	0.0423	90	0.024679	4.9563	8	91	0.025
histone H3-R17 methylation	67	0.0051555	193.47	1	0.0053	472	0.39233	56.3781	1	1	0.0031
cytokinesis, initiation of separation	68	0.0051857	192.342	1	0.0053	472	0.39233	56.3781	1	1	0.0031
cytokinesis, actomyosin contractile ring assembly	68	0.0051857	192.342	1	0.0053	472	0.39233	56.3781	1	1	0.0031
long-chain fatty acid metabolic process	71	0.0054207	4.5134	5	0.0265	462	0.36247	3.3963	5	83	0.0156
morphogenesis of a branching epithelium	73	0.0057166	2.2521	13	0.0688	38	0.00077115	4.5362	14	174	0.0438
phylloquinone catabolic process	75	0.0058349	170.885	1	0.0053	472	0.39233	56.3781	1	1	0.0031
mammary gland morphogenesis	76	0.0058617	3.2988	7	0.037	62	0.0045217	7.8929	7	50	0.0219
metanephric distal tubule morphogenesis	77	0.0059769	166.813	1	0.0053	472	0.39233	56.3781	1	1	0.0031
positive regulation of alpha-beta T cell activation	79	0.0060857	4.3881	5	0.0265	148	0.073937	6.4066	5	44	0.0156
aromatic amino acid family catabolic process	80	0.0061448	8.2003	3	0.0159	256	0.17695	8.9018	3	19	0.0094
prostate gland stromal morphogenesis	82	0.0062648	17.1508	2	0.0106	137	0.070862	37.5854	2	3	0.0063
cellular response to dexamethasone stimulus	83	0.0062942	17.1091	2	0.0106	336	0.25426	14.0945	2	8	0.0063
blood vessel endothelial cell migration	84	0.0063968	5.5077	4	0.0212	122	0.056387	9.8049	4	23	0.0125
positive regulation of NAD+ ADP-ribosyltransferase activity	85	0.0064421	154.732	1	0.0053	472	0.39233	56.3781	1	1	0.0031
defense response to fungus, incompatible interaction	85	0.0064421	154.732	1	0.0053	472	0.39233	56.3781	1	1	0.0031
negative regulation of hyaluronan biosynthetic process	85	0.0064421	154.732	1	0.0053	472	0.39233	56.3781	1	1	0.0031
cellular response to hydroxyurea	88	0.0065368	16.7759	2	0.0106	94	0.034835	56.3781	2	2	0.0063
positive regulation of isotype switching to IgA isotypes	90	0.0070616	141.113	1	0.0053	683	0.53746	28.1891	1	2	0.0031
T cell activation	91	0.0072808	2.5083	10	0.0529	168	0.09314	3.1148	10	181	0.0313
regulation of mononuclear cell migration	92	0.0073449	7.6809	3	0.0159	116	0.054431	16.9134	3	10	0.0094
lung development	93	0.007378	2.2691	12	0.0635	61	0.0041425	4.3092	12	157	0.0375
response to nutrient levels	94	0.0073783	2.2691	12	0.0635	321	0.2378	2.367	11	262	0.0344
UDP-N-acetylglucosamine catabolic process	96	0.0075791	131.444	1	0.0053	472	0.39233	56.3781	1	1	0.0031
T cell differentiation in thymus	97	0.00764	4.1498	5	0.0265	179	0.099874	5.7529	5	49	0.0156
response to alcohol	98	0.0076419	2.2585	12	0.0635	87	0.025023	3.243	13	226	0.0406
negative regulation of ERK1 and ERK2 cascade	99	0.0076467	5.2284	4	0.0212	151	0.073762	8.6736	4	26	0.0125
cellular response to camptothecin	100	0.0076926	15.4111	2	0.0106	137	0.070862	37.5854	2	3	0.0063
nucleotide-sugar catabolic process	103	0.0079735	124.917	1	0.0053	850	0.64208	18.7927	1	3	0.0031
positive regulation of keratinocyte apoptotic process	105	0.0081577	122.086	1	0.0053	683	0.53746	28.1891	1	2	0.0031
response to ketone	106	0.0083604	3.4651	6	0.0317	273	0.19259	3.8008	6	89	0.0188
T cell differentiation	110	0.0090596	2.7714	8	0.0423	130	0.065431	4.0633	8	111	0.025
cellular response to alcohol	111	0.0093774	3.9437	5	0.0265	198	0.11786	5.421	5	52	0.0156
positive regulation of cyclin-dependent protein kinase activity	113	0.0098588	6.8879	3	0.0159	256	0.17695	8.9018	3	19	0.0094
regulation of dendrite development	114	0.0099582	2.9771	7	0.037	102	0.040605	5.1927	7	76	0.0219
response to heat	116	0.010386	3.844	5	0.0265	274	0.19671	4.4745	5	63	0.0156
pyruvate transport	117	0.010388	13.1664	2	0.0106	137	0.070862	37.5854	2	3	0.0063
bone development	118	0.010506	2.5145	9	0.0476	89	0.02469	4.4122	9	115	0.0281
negative regulation of release of sequestered calcium ion into cytosol	119	0.010657	93.3345	1	0.0053	683	0.53746	28.1891	1	2	0.0031
regulation of protein import into nucleus	120	0.01078	2.6862	8	0.0423	233	0.15901	3.2216	8	140	0.025
nerve growth factor processing	121	0.010868	12.8574	2	0.0106	996	0.72419	14.0945	1	4	0.0031
synapse maturation	122	0.010873	91.4713	1	0.0053	850	0.64208	18.7927	1	3	0.0031
negative regulation of defense response to virus by host	123	0.011026	90.1961	1	0.0053	996	0.72419	14.0945	1	4	0.0031
regulation of action potential in neuron	124	0.011079	2.915	7	0.037	178	0.099721	4.0685	7	97	0.0219
bone morphogenesis	125	0.011246	2.9063	7	0.037	96	0.0366	5.3331	7	74	0.0219
response to progesterone stimulus	126	0.011468	6.5095	3	0.0159	394	0.31267	6.2642	3	27	0.0094
dichotomous subdivision of an epithelial terminal unit	129	0.011621	6.4772	3	0.0159	116	0.054431	16.9134	3	10	0.0094
cellular response to abiotic stimulus	132	0.011886	2.4631	9	0.0476	350	0.26857	2.5626	9	198	0.0281
negative regulation of MAPK cascade	133	0.012075	2.8654	7	0.037	231	0.15671	3.5877	7	110	0.0219
regulation of protein localization to nucleus	134	0.0121	2.6304	8	0.0423	252	0.17438	3.1321	8	144	0.025
prevention of polyspermy	135	0.012268	81.014	1	0.0053	850	0.64208	18.7927	1	3	0.0031
cyclooxygenase pathway	136	0.012289	12.0502	2	0.0106	555	0.40447	8.6736	2	13	0.0063
mammary gland development	137	0.012299	2.3139	10	0.0529	72	0.013003	4.4392	10	127	0.0313
positive T cell selection	138	0.012424	6.3167	3	0.0159	224	0.14568	9.9491	3	17	0.0094
clustering of voltage-gated sodium channels	139	0.012526	11.9287	2	0.0106	1267	0.83906	9.3964	1	6	0.0031
response to extracellular stimulus	143	0.012724	2.1064	12	0.0635	433	0.34106	2.1533	11	288	0.0344
purinergic nucleotide receptor signaling pathway	144	0.012735	11.8251	2	0.0106	805	0.57028	5.9345	2	19	0.0063
T cell selection	147	0.012963	4.47	4	0.0212	195	0.11213	7.2746	4	31	0.0125
detection of hypoxic conditions in blood by carotid body chemoreceptor signaling	148	0.01335	74.4079	1	0.0053	472	0.39233	56.3781	1	1	0.0031
germ cell migration	150	0.013439	6.1324	3	0.0159	116	0.054431	16.9134	3	10	0.0094
negative regulation of vascular permeability	151	0.013455	6.1297	3	0.0159	131	0.065405	15.3758	3	11	0.0094
active induction of host immune response by virus	153	0.013913	71.3783	1	0.0053	683	0.53746	28.1891	1	2	0.0031
signal peptide processing	154	0.01411	11.1998	2	0.0106	1584	0.98071	6.2642	1	9	0.0031
regulation of nucleocytoplasmic transport	155	0.014116	2.3924	9	0.0476	261	0.17675	2.8667	9	177	0.0281
proteoglycan metabolic process	156	0.014137	2.5563	8	0.0423	134	0.07001	4.5362	7	87	0.0219
thymic T cell selection	157	0.014263	5.9959	3	0.0159	256	0.17695	8.9018	3	19	0.0094
negative regulation of epithelial to mesenchymal transition	158	0.014342	5.9834	3	0.0159	180	0.10094	12.081	3	14	0.0094
negative regulation of endothelial cell migration	160	0.014451	4.3255	4	0.0212	188	0.10272	7.5171	4	30	0.0125
response to estradiol stimulus	161	0.014529	3.066	6	0.0317	106	0.042337	5.1253	7	77	0.0219
respiratory system development	162	0.014547	2.067	12	0.0635	74	0.012974	3.7585	12	180	0.0375
response to estrogen stimulus	166	0.014842	2.5334	8	0.0423	126	0.056969	3.7585	9	135	0.0281
gamma-delta T cell activation	168	0.015014	66.1078	1	0.0053	683	0.53746	28.1891	1	2	0.0031
keratinocyte development	169	0.015189	10.7696	2	0.0106	219	0.14432	22.5512	2	5	0.0063
detection of light stimulus	170	0.015416	3.0251	6	0.0317	541	0.38895	2.8189	6	120	0.0188
female pregnancy	171	0.01543	2.5152	8	0.0423	573	0.40288	2.5137	7	157	0.0219
exocrine system development	172	0.015472	3.4726	5	0.0265	148	0.073937	6.4066	5	44	0.0156
gamma-aminobutyric acid signaling pathway	173	0.015583	5.7976	3	0.0159	256	0.17695	8.9018	3	19	0.0094
response to UV-A	174	0.015652	10.5985	2	0.0106	262	0.17883	18.7927	2	6	0.0063
endothelial cell chemotaxis	175	0.015687	10.5862	2	0.0106	290	0.22355	16.108	2	7	0.0063
regulation of growth plate cartilage chondrocyte proliferation	178	0.015817	62.7226	1	0.0053	683	0.53746	28.1891	1	2	0.0031
organ regeneration	179	0.015863	4.2046	4	0.0212	299	0.22338	5.3693	4	42	0.0125
aromatic amino acid family metabolic process	180	0.016021	5.7368	3	0.0159	394	0.31267	6.2642	3	27	0.0094
alpha-amino acid catabolic process	182	0.016142	3.4347	5	0.0265	566	0.40564	3.1321	5	90	0.0156
negative regulation of proteasomal ubiquitin-dependent protein catabolic process	183	0.016171	5.7164	3	0.0159	239	0.16171	9.3964	3	18	0.0094
regulation of systemic arterial blood pressure by renin-angiotensin	184	0.016326	5.6957	3	0.0159	962	0.67432	4.9024	2	23	0.0063
response to vitamin	185	0.016356	3.4229	5	0.0265	247	0.16459	4.7778	5	59	0.0156
negative regulation of proteasomal protein catabolic process	186	0.016499	5.6728	3	0.0159	256	0.17695	8.9018	3	19	0.0094
regulation of alpha-beta T cell activation	188	0.0167	3.4045	5	0.0265	251	0.17418	4.6982	5	60	0.0156
induction of host immune response by virus	190	0.017006	58.305	1	0.0053	850	0.64208	18.7927	1	3	0.0031
neurological system process involved in regulation of systemic arterial blood pressure	192	0.017401	5.5585	3	0.0159	224	0.14568	9.9491	3	17	0.0094
frontal suture morphogenesis	193	0.017515	9.9813	2	0.0106	185	0.10372	28.1891	2	4	0.0063
cofactor catabolic process	194	0.017874	9.8735	2	0.0106	555	0.40447	8.6736	2	13	0.0063
response to X-ray	195	0.018011	5.4857	3	0.0159	322	0.24402	7.3537	3	23	0.0094
positive regulation of protein kinase B signaling cascade	197	0.01815	3.3314	5	0.0265	316	0.23551	4.1455	5	68	0.0156
protein localization involved in establishment of planar polarity	198	0.018259	54.2676	1	0.0053	472	0.39233	56.3781	1	1	0.0031
positive regulation of cyclin-dependent protein serine/threonine kinase activity involved in G1/S transition of mitotic cell cycle	199	0.018476	9.6998	2	0.0106	336	0.25426	14.0945	2	8	0.0063
positive regulation of exit from mitosis	203	0.018836	52.59	1	0.0053	996	0.72419	14.0945	1	4	0.0031
regulation of cyclin-dependent protein serine/threonine kinase activity involved in G1/S transition of mitotic cell cycle	204	0.018931	9.5742	2	0.0106	367	0.2958	12.5285	2	9	0.0063
regulation of endothelial cell migration	208	0.01946	2.5997	7	0.037	114	0.049705	4.9331	7	80	0.0219
metanephric proximal tubule development	209	0.019548	50.6577	1	0.0053	683	0.53746	28.1891	1	2	0.0031
myeloid leukocyte activation	210	0.019596	3.265	5	0.0265	401	0.30944	3.6609	5	77	0.0156
cell migration involved in sprouting angiogenesis	211	0.019612	5.309	3	0.0159	180	0.10094	12.081	3	14	0.0094
positive regulation of macrophage chemotaxis	212	0.019801	9.346	2	0.0106	290	0.22355	16.108	2	7	0.0063
detection of abiotic stimulus	214	0.020221	2.3902	8	0.0423	379	0.29503	2.6688	8	169	0.025
proteoglycan biosynthetic process	215	0.020311	3.2343	5	0.0265	365	0.29286	4.6982	4	48	0.0125
response to dexamethasone stimulus	219	0.02084	9.0925	2	0.0106	413	0.32475	11.2756	2	10	0.0063
neuron migration	220	0.020918	2.2343	9	0.0476	217	0.14296	3.6883	7	107	0.0219
regulation of superoxide metabolic process	222	0.02103	9.0481	2	0.0106	595	0.43507	8.054	2	14	0.0063
icosanoid metabolic process	224	0.021255	3.842	4	0.0212	924	0.60848	2.8189	4	80	0.0125
DNA double-strand break processing	226	0.021506	8.9397	2	0.0106	413	0.32475	11.2756	2	10	0.0063
cellular process involved in reproduction in multicellular organism	228	0.021602	2.2216	9	0.0476	279	0.20511	2.7727	9	183	0.0281
DNA damage response, signal transduction resulting in transcription	231	0.02212	8.805	2	0.0106	631	0.46789	7.5171	2	15	0.0063
protein maturation	232	0.022365	2.7765	6	0.0317	1109	0.73285	2.2023	5	128	0.0156
negative regulation of immune system process	234	0.022456	2.2063	9	0.0476	342	0.25001	2.6021	9	195	0.0281
monocarboxylic acid transport	237	0.022789	3.1371	5	0.0265	542	0.38841	3.2033	5	88	0.0156
negative regulation of epithelial cell migration	238	0.022864	3.7555	4	0.0212	215	0.14378	6.6327	4	34	0.0125
detection of external stimulus	239	0.022898	2.3338	8	0.0423	457	0.35789	2.4919	8	181	0.025
cellular component assembly involved in morphogenesis	241	0.023424	2.3236	8	0.0423	639	0.4711	2.3774	7	166	0.0219
regulation of macrophage chemotaxis	242	0.023435	8.5345	2	0.0106	367	0.2958	12.5285	2	9	0.0063
distal tubule morphogenesis	244	0.023695	41.7032	1	0.0053	850	0.64208	18.7927	1	3	0.0031
branch elongation involved in mammary gland duct branching	246	0.023991	8.4268	2	0.0106	219	0.14432	22.5512	2	5	0.0063
cellular response to glucocorticoid stimulus	247	0.024062	4.904	3	0.0159	304	0.22771	7.6879	3	22	0.0094
regulation of reactive oxygen species metabolic process	248	0.024273	3.6857	4	0.0212	580	0.4137	3.6969	4	61	0.0125
negative regulation of leukocyte chemotaxis	249	0.024365	8.3565	2	0.0106	262	0.17883	18.7927	2	6	0.0063
cytokinetic cell separation	251	0.024523	40.2786	1	0.0053	996	0.72419	14.0945	1	4	0.0031
multi-organism reproductive process	252	0.024567	2.1711	9	0.0476	607	0.43461	2.2779	8	198	0.025
positive thymic T cell selection	253	0.024604	8.3124	2	0.0106	367	0.2958	12.5285	2	9	0.0063
astrocyte development	255	0.024685	8.2976	2	0.0106	522	0.36814	9.3964	2	12	0.0063
negative regulation of protein kinase activity	256	0.024752	2.2988	8	0.0423	407	0.32343	2.5921	8	174	0.025
regulation of granulocyte chemotaxis	260	0.02554	4.7911	3	0.0159	435	0.34471	5.8322	3	29	0.0094
purinergic receptor signaling pathway	261	0.02577	8.1061	2	0.0106	1100	0.732	4.3368	2	26	0.0063
arachidonic acid metabolic process	262	0.025856	4.768	3	0.0159	992	0.71247	3.1912	3	53	0.0094
cellular response to corticosteroid stimulus	263	0.02595	4.7612	3	0.0159	344	0.25766	7.0473	3	24	0.0094
heparan sulfate proteoglycan metabolic process	264	0.025957	3.6085	4	0.0212	322	0.24402	7.3537	3	23	0.0094
selenocysteinyl-tRNA(Sec) biosynthetic process	265	0.025991	37.9755	1	0.0053	996	0.72419	14.0945	1	4	0.0031
regulation of intracellular protein transport	266	0.026007	2.1488	9	0.0476	327	0.24518	2.629	9	193	0.0281
multi-multicellular organism process	267	0.026023	2.1486	9	0.0476	581	0.41928	2.3129	8	195	0.025
regulation of epithelial cell migration	268	0.026299	2.2718	8	0.0423	110	0.047036	4.3789	8	103	0.025
mammary gland bud elongation	269	0.026362	37.4343	1	0.0053	472	0.39233	56.3781	1	1	0.0031
nipple sheath formation	269	0.026362	37.4343	1	0.0053	472	0.39233	56.3781	1	1	0.0031
epithelial cell migration	271	0.026647	3.0082	5	0.0265	123	0.056442	5.6378	6	60	0.0188
salivary gland morphogenesis	272	0.027294	3.5515	4	0.0212	195	0.11213	7.2746	4	31	0.0125
lung morphogenesis	274	0.027607	2.9795	5	0.0265	109	0.044585	7.6187	5	37	0.0156
tolerance induction to self antigen	276	0.027646	35.6725	1	0.0053	850	0.64208	18.7927	1	3	0.0031
lymphocyte differentiation	278	0.028083	2.119	9	0.0476	227	0.14994	3.0024	9	169	0.0281
cellular response to steroid hormone stimulus	280	0.028195	2.4034	7	0.037	97	0.038102	4.6023	8	98	0.025
establishment of body hair planar orientation	281	0.028208	34.9508	1	0.0053	683	0.53746	28.1891	1	2	0.0031
lateral sprouting involved in lung morphogenesis	281	0.028208	34.9508	1	0.0053	683	0.53746	28.1891	1	2	0.0031
planar dichotomous subdivision of terminal units involved in lung branching morphogenesis	281	0.028208	34.9508	1	0.0053	683	0.53746	28.1891	1	2	0.0031
orthogonal dichotomous subdivision of terminal units involved in lung branching morphogenesis	281	0.028208	34.9508	1	0.0053	683	0.53746	28.1891	1	2	0.0031
double-strand break repair	285	0.028215	2.962	5	0.0265	774	0.52778	2.6847	5	105	0.0156
cellular response to radiation	286	0.028469	2.6222	6	0.0317	470	0.38538	2.9161	6	116	0.0188
positive regulation of cell projection organization	287	0.028706	2.0141	10	0.0529	76	0.01337	4.027	11	154	0.0344
regulation of isotype switching to IgA isotypes	290	0.029122	33.8386	1	0.0053	850	0.64208	18.7927	1	3	0.0031
negative regulation of protein catabolic process	292	0.029212	3.4756	4	0.0212	349	0.26404	4.9024	4	46	0.0125
cellular response to granulocyte macrophage colony-stimulating factor stimulus	294	0.029462	33.4419	1	0.0053	850	0.64208	18.7927	1	3	0.0031
positive regulation of endothelial cell migration	295	0.029588	2.9239	5	0.0265	165	0.089706	5.9977	5	47	0.0156
chromatin remodeling	296	0.029773	2.5942	6	0.0317	1626	0.97114	1.9441	4	116	0.0125
myelination	297	0.029777	2.9188	5	0.0265	384	0.30649	3.7091	5	76	0.0156
negative regulation of cell morphogenesis involved in differentiation	298	0.030042	4.4941	3	0.0159	322	0.24402	7.3537	3	23	0.0094

## Sheet: TCF-AHR PWM out of phase
TCF-AHR PWM out of phase - GO terms enrichment using GREAT
Term	Binom	Binom	Binom	Binom	Binom	Hyper	Hyper	Hyper	Hyper	Hyper	Hyper
Name	Rank	Raw	Fold	Observed	Region Set	Rank	FDR Q-Val	Fold	Observed	Total	Gene Set
		P-Value	Enrichment	Region Hits	Coverage			Enrichment	Gene Hits	Genes	Coverage
negative regulation of tumor necrosis factor production	1	4.3237e-05	13.2872	5	0.0362	26	0.28519	9.7387	4	30	0.0162
cell-cell junction organization	3	0.00014122	3.6078	12	0.087	1	0.011275	5.8432	12	150	0.0486
negative regulation of cell fate commitment	4	0.00020086	14.2196	4	0.029	4	0.05807	22.474	4	13	0.0162
regulation of tumor necrosis factor production	5	0.00026205	6.9126	6	0.0435	63	0.57226	4.9352	5	74	0.0202
response to vitamin K	6	0.00030071	80.5981	2	0.0145	20	0.28972	48.6937	2	3	0.0081
negative regulation of cytokine production	7	0.00030952	4.7754	8	0.058	61	0.56707	3.6261	7	141	0.0283
cell junction organization	8	0.00034883	3.2647	12	0.087	2	0.035726	4.8966	12	179	0.0486
regulation of luteinizing hormone secretion	10	0.00078189	49.7319	2	0.0145	44	0.43107	29.2162	2	5	0.0081
negative regulation of interleukin-6 production	12	0.00094572	15.9498	3	0.0217	49	0.44505	11.5327	3	19	0.0121
cellular response to vitamin	13	0.0010916	15.1695	3	0.0217	10	0.20919	24.3468	3	9	0.0121
regulation of protein import into nucleus, translocation	14	0.0015485	13.4163	3	0.0217	39	0.4004	12.8895	3	17	0.0121
cell junction assembly	15	0.0015919	3.1015	10	0.0725	6	0.069377	4.902	10	149	0.0405
tyrosine transport	16	0.0016582	33.9409	2	0.0145	134	1	73.0405	1	1	0.004
negative regulation of cell fate specification	17	0.0016965	12.9911	3	0.0217	10	0.20919	24.3468	3	9	0.0121
establishment of protein localization to plasma membrane	19	0.0018257	7.8369	4	0.029	54	0.53813	6.7945	4	43	0.0162
regulation of cytokine production	20	0.0020096	2.5343	13	0.0942	85	0.91167	2.1728	13	437	0.0526
N-acetylglucosamine metabolic process	21	0.0021206	12.0047	3	0.0217	33	0.39366	13.6951	3	16	0.0121
commissural neuron differentiation in spinal cord	22	0.0021403	466.718	1	0.0072	134	1	73.0405	1	1	0.004
adherens junction organization	23	0.0027251	3.7885	7	0.0507	3	0.074645	8.2465	7	62	0.0283
positive regulation of developmental growth	25	0.0029315	5.2121	5	0.0362	14	0.24195	8.3001	5	44	0.0202
peptidyl-glutamic acid carboxylation	26	0.0032776	23.9488	2	0.0145	97	1	13.2801	2	11	0.0081
regulation of calcidiol 1-monooxygenase activity	28	0.0033465	23.6939	2	0.0145	64	0.61118	20.8687	2	7	0.0081
regulation of axon extension	29	0.0039461	4.8574	5	0.0362	14	0.24195	8.3001	5	44	0.0202
blood vessel maturation	30	0.0040833	21.3865	2	0.0145	64	0.61118	20.8687	2	7	0.0081
glucosamine-containing compound metabolic process	31	0.0041295	9.4585	3	0.0217	70	0.69608	8.7649	3	25	0.0121
regulation of myeloid cell differentiation	32	0.0041724	3.1568	8	0.058	77	0.83435	3.236	7	158	0.0283
eye pigment biosynthetic process	33	0.004407	20.5607	2	0.0145	402	1	18.2601	1	4	0.004
regulation of lateral pseudopodium assembly	34	0.0044607	223.682	1	0.0072	134	1	73.0405	1	1	0.004
positive regulation of protein processing	35	0.0045694	20.1801	2	0.0145	127	1	11.237	2	13	0.0081
cellular response to nutrient	36	0.004738	8.9997	3	0.0217	49	0.44505	11.5327	3	19	0.0121
regulation of cardiac cell fate specification	37	0.0047825	19.7101	2	0.0145	30	0.3828	36.5202	2	4	0.0081
aromatic amino acid transport	38	0.0049368	19.3889	2	0.0145	402	1	18.2601	1	4	0.004
regulation of cell fate commitment	39	0.0050851	5.8716	4	0.029	19	0.29789	10.4344	4	28	0.0162
regulation of cell size	40	0.0054	3.7925	6	0.0435	28	0.3396	5.3444	6	82	0.0243
regulation of vitamin D biosynthetic process	41	0.0054672	18.3909	2	0.0145	78	0.84427	16.2312	2	9	0.0081
negative regulation of interleukin-1 production	42	0.0055096	18.3174	2	0.0145	97	1	13.2801	2	11	0.0081
establishment of protein localization to membrane	44	0.0070202	3.5864	6	0.0435	369	1	2.3818	6	184	0.0243
prolactin secretion	45	0.0075306	132.295	1	0.0072	134	1	73.0405	1	1	0.004
amino sugar metabolic process	46	0.0085721	7.2437	3	0.0217	126	1	6.0867	3	36	0.0121
regulation of extent of cell growth	47	0.0085875	4.0201	5	0.0362	27	0.27471	7.0231	5	52	0.0202
sensory perception of smell	48	0.0086903	3.4248	6	0.0435	1569	1	1.2501	7	409	0.0283
regulation of cell morphogenesis	49	0.0088349	2.1185	13	0.0942	9	0.18471	3.1561	14	324	0.0567
positive regulation of protein import into nucleus, translocation	50	0.0088977	14.2695	2	0.0145	97	1	13.2801	2	11	0.0081
Rab protein signal transduction	51	0.0089197	111.614	1	0.0072	134	1	73.0405	1	1	0.004
glucocorticoid catabolic process	52	0.0091033	109.353	1	0.0072	134	1	73.0405	1	1	0.004
adherens junction assembly	53	0.0091356	7.0748	3	0.0217	70	0.69608	8.7649	3	25	0.0121
centrosome-templated microtubule nucleation	54	0.0093049	106.973	1	0.0072	134	1	73.0405	1	1	0.004
ossification	55	0.0096237	2.5397	9	0.0652	76	0.80616	2.9661	8	197	0.0324
positive regulation of axon extension involved in axon guidance	56	0.010045	13.3901	2	0.0145	20	0.28972	48.6937	2	3	0.0081
tRNA modification	57	0.0101	13.3516	2	0.0145	488	1	4.8694	2	30	0.0081
establishment of protein localization to juxtaparanode region of axon	59	0.012169	81.6753	1	0.0072	134	1	73.0405	1	1	0.004
positive regulation of adenosine receptor signaling pathway	59	0.012169	81.6753	1	0.0072	134	1	73.0405	1	1	0.004
tRNA thio-modification	61	0.012246	81.1628	1	0.0072	402	1	18.2601	1	4	0.004
positive regulation of protein export from nucleus	62	0.012306	12.0315	2	0.0145	127	1	11.237	2	13	0.0081
eye pigmentation	63	0.012372	11.9973	2	0.0145	598	1	12.1734	1	6	0.004
vitamin D receptor signaling pathway	64	0.012514	79.416	1	0.0072	224	1	36.5202	1	2	0.004
positive regulation of axon extension	65	0.012845	6.2286	3	0.0217	59	0.56991	9.9601	3	22	0.0121
positive regulation of vitamin D 24-hydroxylase activity	66	0.012984	76.5181	1	0.0072	319	1	24.3468	1	3	0.004
intrinsic apoptotic signaling pathway in response to oxidative stress	67	0.013137	11.6228	2	0.0145	114	1	12.1734	2	12	0.0081
body morphogenesis	68	0.013414	4.4149	4	0.029	197	1	5.0958	3	43	0.0121
negative regulation of axon extension	69	0.013472	6.1176	3	0.0217	49	0.44505	11.5327	3	19	0.0121
regulation of vitamin metabolic process	70	0.013474	11.4679	2	0.0145	97	1	13.2801	2	11	0.0081
plasma membrane organization	71	0.01348	3.5885	5	0.0362	172	0.99982	3.3815	5	108	0.0202
post-embryonic body morphogenesis	72	0.013537	73.3717	1	0.0072	134	1	73.0405	1	1	0.004
Golgi vesicle fusion to target membrane	73	0.013574	73.1713	1	0.0072	224	1	36.5202	1	2	0.004
glyoxylate cycle	74	0.013729	72.3419	1	0.0072	224	1	36.5202	1	2	0.004
sulfur oxidation	75	0.01455	68.2316	1	0.0072	224	1	36.5202	1	2	0.004
cellular response to L-ascorbic acid	76	0.01469	67.5743	1	0.0072	134	1	73.0405	1	1	0.004
negative regulation of glutamine transport	76	0.01469	67.5743	1	0.0072	134	1	73.0405	1	1	0.004
tRNA wobble uridine modification	78	0.015264	65.0169	1	0.0072	508	1	14.6081	1	5	0.004
regulation of cell fate specification	79	0.015273	5.8335	3	0.0217	41	0.45245	12.1734	3	18	0.0121
response to heat	81	0.01567	4.2117	4	0.029	111	1	4.6375	4	63	0.0162
regulation of lipid transport by negative regulation of transcription from RNA polymerase II promoter	82	0.015683	63.2639	1	0.0072	224	1	36.5202	1	2	0.004
cellular response to vitamin K	84	0.015974	62.1031	1	0.0072	134	1	73.0405	1	1	0.004
negative regulation of oligodendrocyte apoptotic process	84	0.015974	62.1031	1	0.0072	134	1	73.0405	1	1	0.004
macrophage cytokine production	84	0.015974	62.1031	1	0.0072	134	1	73.0405	1	1	0.004
negative regulation of renal albumin absorption	84	0.015974	62.1031	1	0.0072	134	1	73.0405	1	1	0.004
protein localization to plasma membrane	88	0.016102	4.1769	4	0.029	183	1	3.9481	4	74	0.0162
RNA (guanine-N7)-methylation	89	0.016189	61.2732	1	0.0072	319	1	24.3468	1	3	0.004
regulation of angiogenesis	91	0.016374	2.6848	7	0.0507	86	0.91015	3.1176	7	164	0.0283
positive regulation of luteinizing hormone secretion	92	0.016674	59.4776	1	0.0072	224	1	36.5202	1	2	0.004
negative regulation of interleukin-2 production	94	0.017329	10.0304	2	0.0145	87	0.93767	14.6081	2	10	0.0081
regulation of blood vessel remodeling	95	0.017593	56.3417	1	0.0072	402	1	18.2601	1	4	0.004
sensory perception of chemical stimulus	96	0.017779	2.9195	6	0.0435	1880	1	1.1091	7	461	0.0283
regulation of keratinocyte proliferation	97	0.017853	5.4962	3	0.0217	178	1	9.7387	2	15	0.0081
regulation of proton-transporting ATPase activity, rotational mechanism	99	0.017905	55.352	1	0.0072	134	1	73.0405	1	1	0.004
positive regulation of acetylcholine secretion, neurotransmission	100	0.017919	55.3079	1	0.0072	224	1	36.5202	1	2	0.004
positive regulation of keratinocyte proliferation	101	0.018028	9.8206	2	0.0145	508	1	14.6081	1	5	0.004
positive regulation of axonogenesis	102	0.018076	4.0316	4	0.029	58	0.54528	6.64	4	44	0.0162
regulation of cholesterol homeostasis	104	0.018147	54.6091	1	0.0072	508	1	14.6081	1	5	0.004
membrane fusion	105	0.018419	4.0083	4	0.029	204	1	3.7457	4	78	0.0162
Fc-gamma receptor signaling pathway involved in phagocytosis	106	0.019161	3.9598	4	0.029	171	0.99477	4.115	4	71	0.0162
Fc receptor mediated stimulatory signaling pathway	108	0.019211	3.9566	4	0.029	174	1	4.0578	4	72	0.0162
Fc-gamma receptor signaling pathway	109	0.019235	3.955	4	0.029	174	1	4.0578	4	72	0.0162
positive regulation of mitochondrion organization	110	0.019332	5.3308	3	0.0217	308	1	4.0578	3	54	0.0121
regulation of gonadotropin secretion	111	0.019333	9.4595	2	0.0145	87	0.93767	14.6081	2	10	0.0081
positive regulation of apoptotic process involved in mammary gland involution	112	0.019335	51.2225	1	0.0072	402	1	18.2601	1	4	0.004
positive regulation of osteoclast differentiation	113	0.019479	9.4213	2	0.0145	186	1	9.1301	2	16	0.0081
cell volume homeostasis	114	0.019598	9.3907	2	0.0145	1157	1	4.565	1	16	0.004
bile acid signaling pathway	115	0.019659	50.3693	1	0.0072	319	1	24.3468	1	3	0.004
epithelial cilium movement	116	0.019673	9.3713	2	0.0145	201	1	8.593	2	17	0.0081
regulation of protein sumoylation	118	0.019794	9.3406	2	0.0145	186	1	9.1301	2	16	0.0081
adenylate cyclase-activating dopamine receptor signaling pathway	119	0.019797	9.3398	2	0.0145	87	0.93767	14.6081	2	10	0.0081
hematopoietic stem cell migration to bone marrow	120	0.020268	48.8397	1	0.0072	224	1	36.5202	1	2	0.004
regulation of adenosine receptor signaling pathway	121	0.020564	48.1301	1	0.0072	224	1	36.5202	1	2	0.004
isocitrate metabolic process	122	0.02084	47.4865	1	0.0072	508	1	14.6081	1	5	0.004
positive regulation of cell growth	124	0.021215	3.1895	5	0.0362	106	0.97166	3.8442	5	95	0.0202
regulation of renal albumin absorption	125	0.02136	46.3173	1	0.0072	224	1	36.5202	1	2	0.004
negative regulation of oxidative phosphorylation	126	0.021642	45.7083	1	0.0072	224	1	36.5202	1	2	0.004
histone H3 deacetylation	127	0.021895	8.8469	2	0.0145	186	1	9.1301	2	16	0.0081
cornea development in camera-type eye	128	0.021987	8.827	2	0.0145	874	1	7.304	1	10	0.004
negative regulation of dendritic cell apoptotic process	129	0.022019	44.9167	1	0.0072	319	1	24.3468	1	3	0.004
regulation of lipoprotein lipid oxidation	130	0.022621	43.7083	1	0.0072	224	1	36.5202	1	2	0.004
cardiogenic plate morphogenesis	131	0.022643	43.6645	1	0.0072	134	1	73.0405	1	1	0.004
regulation of transcription from RNA polymerase II promoter involved in definitive endodermal cell fate specification	131	0.022643	43.6645	1	0.0072	134	1	73.0405	1	1	0.004
inner cell mass cellular morphogenesis	131	0.022643	43.6645	1	0.0072	134	1	73.0405	1	1	0.004
cilium movement	134	0.022748	8.6663	2	0.0145	285	1	6.9562	2	21	0.0081
response to vitamin	135	0.022823	3.7503	4	0.029	95	0.95186	4.9519	4	59	0.0162
histone H4 deacetylation	136	0.02284	8.6475	2	0.0145	178	1	9.7387	2	15	0.0081
stem cell fate specification	137	0.023091	42.8079	1	0.0072	224	1	36.5202	1	2	0.004
negative regulation of luteinizing hormone secretion	138	0.023133	42.7304	1	0.0072	319	1	24.3468	1	3	0.004
branching involved in salivary gland morphogenesis	139	0.023142	4.9723	3	0.0217	41	0.45245	12.1734	3	18	0.0121
vasculogenesis	140	0.023203	3.1146	5	0.0362	164	0.89724	4.2965	4	68	0.0162
positive regulation of interleukin-6-mediated signaling pathway	141	0.023236	42.5384	1	0.0072	134	1	73.0405	1	1	0.004
regulation of transcription involved in primary germ layer cell fate commitment	142	0.023264	42.4859	1	0.0072	224	1	36.5202	1	2	0.004
regulation of lipoprotein oxidation	145	0.024514	40.2946	1	0.0072	402	1	18.2601	1	4	0.004
neutral amino acid transport	146	0.024601	8.3068	2	0.0145	373	1	6.0867	2	24	0.0081
endocytosis	147	0.024719	2.057	10	0.0725	272	1	2.0177	10	362	0.0405
fusion of virus membrane with host plasma membrane	148	0.024798	39.8279	1	0.0072	402	1	18.2601	1	4	0.004
positive regulation of hepatic stellate cell activation	149	0.024974	39.5429	1	0.0072	224	1	36.5202	1	2	0.004
water transport	150	0.025036	4.822	3	0.0217	176	1	5.478	3	40	0.0121
focal adhesion assembly	151	0.025133	8.2109	2	0.0145	214	1	8.1156	2	18	0.0081
positive regulation of platelet-derived growth factor receptor signaling pathway	152	0.025874	38.1504	1	0.0072	224	1	36.5202	1	2	0.004
cellular response to ketone	153	0.025969	8.0663	2	0.0145	301	1	6.64	2	22	0.0081
regulation of cell growth	154	0.026109	2.0382	10	0.0725	103	0.96825	2.3948	10	305	0.0405
positive regulation of dendritic cell chemotaxis	155	0.026516	37.2149	1	0.0072	508	1	14.6081	1	5	0.004
melanin biosynthetic process	156	0.026993	7.8984	2	0.0145	922	1	6.64	1	11	0.004
nucleolus organization	157	0.026998	36.5409	1	0.0072	508	1	14.6081	1	5	0.004
dichotomous subdivision of terminal units involved in salivary gland branching	158	0.027581	7.8062	2	0.0145	44	0.43107	29.2162	2	5	0.0081
protein targeting to plasma membrane	159	0.027773	7.7768	2	0.0145	201	1	8.593	2	17	0.0081
microtubule anchoring at centrosome	160	0.027847	35.4119	1	0.0072	402	1	18.2601	1	4	0.004
left/right pattern formation	161	0.028071	7.7317	2	0.0145	178	1	9.7387	2	15	0.0081
glycerol biosynthetic process	162	0.028246	34.9041	1	0.0072	319	1	24.3468	1	3	0.004
endothelial cell differentiation	163	0.028425	3.4995	4	0.029	72	0.69912	5.8432	4	50	0.0162
response to nematode	164	0.028469	34.6272	1	0.0072	508	1	14.6081	1	5	0.004
secondary metabolite biosynthetic process	166	0.028542	7.6618	2	0.0145	1040	1	5.6185	1	13	0.004
negative regulation of toll-like receptor 5 signaling pathway	167	0.028859	34.1523	1	0.0072	134	1	73.0405	1	1	0.004
negative regulation of CD40 signaling pathway	167	0.028859	34.1523	1	0.0072	134	1	73.0405	1	1	0.004
negative regulation of nucleotide-binding oligomerization domain containing 2 signaling pathway	167	0.028859	34.1523	1	0.0072	134	1	73.0405	1	1	0.004
negative regulation of nucleotide-binding oligomerization domain containing 1 signaling pathway	167	0.028859	34.1523	1	0.0072	134	1	73.0405	1	1	0.004
post-embryonic morphogenesis	171	0.028996	7.596	2	0.0145	114	1	12.1734	2	12	0.0081
neuron migration	172	0.029077	2.38	7	0.0507	24	0.29391	4.7783	7	107	0.0283
endoderm development	173	0.029247	3.4679	4	0.029	73	0.74032	5.7287	4	51	0.0162
regulation of CD40 signaling pathway	174	0.029476	33.4275	1	0.0072	224	1	36.5202	1	2	0.004
endoderm formation	175	0.029565	4.5167	3	0.0217	79	0.85244	7.8258	3	28	0.0121
positive regulation of glomerular filtration	176	0.029605	33.279	1	0.0072	319	1	24.3468	1	3	0.004
negative regulation of type I interferon production	177	0.029952	7.4625	2	0.0145	649	1	4.0578	2	36	0.0081
regulation of lipid transport by regulation of transcription from RNA polymerase II promoter	178	0.030001	32.8332	1	0.0072	402	1	18.2601	1	4	0.004
synaptic vesicle to endosome fusion	179	0.030181	32.6347	1	0.0072	134	1	73.0405	1	1	0.004
virion attachment, binding of host cell surface receptor	180	0.030561	32.2225	1	0.0072	402	1	18.2601	1	4	0.004
centrosome localization	181	0.030601	7.3754	2	0.0145	114	1	12.1734	2	12	0.0081
negative regulation of protein import into nucleus, translocation	182	0.030662	32.1152	1	0.0072	224	1	36.5202	1	2	0.004
regulation of oxidative phosphorylation	183	0.030693	32.0822	1	0.0072	402	1	18.2601	1	4	0.004
D-ribose catabolic process	184	0.030731	32.0413	1	0.0072	224	1	36.5202	1	2	0.004
intestine smooth muscle contraction	185	0.030862	31.9037	1	0.0072	319	1	24.3468	1	3	0.004
negative regulation of myeloid cell differentiation	186	0.030937	3.4061	4	0.029	665	1	2.8092	3	78	0.0121
negative regulation of cell growth	187	0.03098	2.5626	6	0.0435	167	0.93113	3.0224	6	145	0.0243
ventricular system development	188	0.031206	7.2967	2	0.0145	267	1	7.6885	2	19	0.0081
zonula adherens maintenance	189	0.031322	31.4277	1	0.0072	319	1	24.3468	1	3	0.004
protein retention in ER lumen	190	0.031392	31.3564	1	0.0072	791	1	8.1156	1	9	0.004
negative regulation of endothelial cell apoptotic process	191	0.032002	7.1966	2	0.0145	127	1	11.237	2	13	0.0081
negative regulation of osteoblast differentiation	192	0.032263	4.3628	3	0.0217	108	0.98776	6.64	3	33	0.0121
regulation of vascular wound healing	194	0.032761	30.0245	1	0.0072	402	1	18.2601	1	4	0.004
third ventricle development	195	0.032874	29.92	1	0.0072	319	1	24.3468	1	3	0.004
positive regulation of intracellular protein transport	196	0.03292	2.8333	5	0.0362	184	1	3.2607	5	112	0.0202
face morphogenesis	198	0.032971	4.3253	3	0.0217	488	1	4.8694	2	30	0.0081
tolerance induction to lipopolysaccharide	199	0.033265	29.5621	1	0.0072	224	1	36.5202	1	2	0.004
melanin metabolic process	200	0.033411	7.0282	2	0.0145	974	1	6.0867	1	12	0.004
regulation of vasculature development	201	0.033681	2.3051	7	0.0507	123	1	2.8405	7	180	0.0283
regulation of axonogenesis	202	0.034035	2.5048	6	0.0435	56	0.54686	4.2548	6	103	0.0243
negative regulation of toll-like receptor 3 signaling pathway	203	0.03484	28.2035	1	0.0072	224	1	36.5202	1	2	0.004
positive regulation of hepatocyte proliferation	204	0.034922	28.1361	1	0.0072	319	1	24.3468	1	3	0.004
endodermal cell fate commitment	206	0.035089	6.8409	2	0.0145	127	1	11.237	2	13	0.0081
phagocytosis	207	0.035805	2.7683	5	0.0362	377	1	2.6274	5	139	0.0202
cellular response to oxidative stress	208	0.035976	2.7646	5	0.0362	194	1	3.2035	5	114	0.0202
leptin-mediated signaling pathway	209	0.036291	27.0559	1	0.0072	508	1	14.6081	1	5	0.004
retrograde transport, endosome to Golgi	210	0.036413	6.7024	2	0.0145	553	1	4.7123	2	31	0.0081
cAMP biosynthetic process	211	0.036589	6.6845	2	0.0145	186	1	9.1301	2	16	0.0081
regulation of definitive erythrocyte differentiation	212	0.036866	26.6258	1	0.0072	402	1	18.2601	1	4	0.004
endothelium development	213	0.03688	3.2182	4	0.029	84	0.89677	5.2172	4	56	0.0162
spliceosomal tri-snRNP complex assembly	215	0.037357	26.2694	1	0.0072	598	1	12.1734	1	6	0.004
fluid transport	216	0.037371	4.1135	3	0.0217	209	1	4.8694	3	45	0.0121
anatomical structure maturation	218	0.037629	4.1021	3	0.0217	209	1	4.8694	3	45	0.0121
regulation of developmental growth	219	0.0378	2.2472	7	0.0507	37	0.41207	4.1908	7	122	0.0283
head morphogenesis	220	0.037869	4.0916	3	0.0217	593	1	4.2965	2	34	0.0081
visceral mesoderm-endoderm interaction involved in midgut development	221	0.038527	25.4564	1	0.0072	134	1	73.0405	1	1	0.004
regulation of calcium ion import	222	0.038711	6.479	2	0.0145	267	1	7.6885	2	19	0.0081
negative regulation of chronic inflammatory response	223	0.038961	25.1671	1	0.0072	402	1	18.2601	1	4	0.004
pentose catabolic process	225	0.039487	24.8249	1	0.0072	402	1	18.2601	1	4	0.004
regulation of intestinal cholesterol absorption	226	0.039542	24.7898	1	0.0072	598	1	12.1734	1	6	0.004
