# Supplementary material for: TCF21 and the environmental sensor aryl-hydrocarbon receptor cooperate to activate a pro-inflammatory gene expression program in coronary artery smooth muscle cells
Source: PLoS Genet. 2017 May 8;13(5):e1006750. doi: 10.1371/journal.pgen.1006750 (PMC5439967; doi:10.1371/journal.pgen.1006750)
Supplement: S8 Table — (XLSX) [file pgen.1006750.s008.xlsx]

## Sheet: TCF21-AHR ChIP-Seq intersection
AHR ChIP-Seq sites overlapping TCF21 ChIP-Seq sites.chr;start;end;proxy gene
chr15	99439950	99440749	IGF1R
chr20	48782375	48782989	TMEM189
chr4	153186153	153186312	FBXW7
chr2	197465974	197466518	HECW2
chr12	113683462	113684086	TPCN1
chr15	101253736	101254122	ASB7
chr1	233004774	233004982	KIAA1383
chr11	76483200	76483482	TSKU
chr12	122186228	122186735	TMEM120B
chr5	172882153	172882605	LOC285593
chr17	38707850	38707998	CCR7
chr17	38708075	38709099	CCR7
chr3	101893163	101893567	LOC152225
chr12	53365409	53365675	KRT18
chr10	101765556	101766138	DNMBP
chr17	45579300	45580204	NPEPPS
chr15	51659126	51659645	GLDN
chr5	67745927	67746290	PIK3R1
chr16	87823453	87823882	KLHDC4
chrX	122937501	122937702	XIAP
chr5	132581136	132581662	FSTL4
chr1	198904455	198904580	MIR181A1
chr2	39348383	39348751	SOS1
chr6	14744000	14744124	JARID2
chr14	77384850	77385449	C14orf166B
chr10	112617155	112617729	LOC282997
chr14	42662472	42662696	LRFN5
chr5	172899600	172899769	LOC285593
chr9	33233935	33234398	SUGT1P
chr21	38282341	38282655	HLCS
chr2	150990088	150990245	RND3
chr9	97581409	97581608	C9orf3
chr10	74003800	74003996	C10orf104
chr22	27290946	27291249	MIAT
chr3	156534514	156535187	PA2G4P4
chr14	100497765	100498231	EVL
chr19	56037651	56038153	SBK2
chr16	85548656	85548787	KIAA0182
chrX	106920262	106920649	PRPS1
chr15	93160751	93161108	FAM174B
chr6	140299017	140299431	CITED2
chr1	12538153	12538749	VPS13D
chr20	46018875	46019111	ZMYND8
chr14	51431381	51431849	TRIM9
chr15	67442770	67443249	SMAD3
chr5	17306040	17306754	BASP1
chr17	57923017	57923472	MIR21
chr17	57923668	57924012	MIR21
chr2	238467801	238468049	MLPH
chr20	22902652	22902860	SSTR4
chr17	80256000	80256299	CD7
chr3	4928894	4929352	ITPR1
chr11	9590323	9590691	WEE1
chr20	52482696	52483003	SUMO1P1
chr8	129165123	129165724	PVT1
chr13	24543644	24544193	C1QTNF9B
chr10	33553123	33553538	NRP1
chr7	157197812	157198164	DNAJB6
chr6	10404041	10404285	TFAP2A
chr14	77500309	77500890	C14orf4
chr20	49294697	49295077	FAM65C
chr17	7381174	7381549	ZBTB4
chr16	87840300	87841199	SLC7A5
chr19	18491175	18491459	GDF15
chr11	85539250	85539504	SYTL2
chr2	38917971	38918427	GALM
chr10	108366081	108366399	SORCS1
chr11	78508054	78508440	ODZ4
chr21	40159502	40159791	NCRNA00114
chr14	95731669	95732427	CLMN
chr21	38446388	38446645	TTC3
chr9	33329323	33329461	NFX1
chr21	36260233	36260803	RUNX1
chr9	97684590	97684805	C9orf3
chr9	97684846	97685249	C9orf3
chr8	67036172	67036749	TRIM55
chr8	125193600	125194128	FER1L6
chr15	75018689	75018990	CYP1A1
chr9	22084766	22085052	CDKN2BAS
chr12	52674177	52674749	KRT81
chr3	171858300	171858621	FNDC3B
chr12	90156398	90156539	LOC338758
chr3	193590110	193590579	LOC100128023
chr5	159687855	159688337	CCNJL
chr1	151511911	151512616	TUFT1
chr22	37908528	37908935	CARD10
chr21	16665586	16665899	NRIP1
chr8	129188878	129189158	PVT1
chr8	129189165	129189549	PVT1
chr2	134262550	134262667	NCKAP5
chr7	101525440	101525612	CUX1
chr3	72031750	72032121	PROK2
chr13	52165059	52165620	WDFY2
chr5	78489565	78489748	JMY
chr2	178128085	178128449	NFE2L2
chr2	203453672	203453807	BMPR2
chr1	55895095	55895370	USP24
chr20	30181250	30181419	ID1
chr11	65149850	65150080	SLC25A45
chr17	78098310	78098890	GAA
chr5	138480902	138480949	SIL1
chr7	105332131	105332499	ATXN7L1
chr15	96103144	96103442	LOC145820
chr8	128050900	128051240	POU5F1B
chr17	4064695	4064846	ANKFY1
chr20	49306332	49306970	PARD6B
chr15	60671738	60672243	ANXA2
chr12	31902046	31902483	AMN1
chr11	60926333	60926599	VPS37C
chr5	81046728	81046999	SSBP2
chr2	38303850	38304329	CYP1B1
chr10	14116400	14116949	FRMD4A
chr6	45413656	45413814	RUNX2
chr1	204386670	204386971	PIK3C2B
chr8	145030478	145030999	PLEC1
chr17	60828708	60828799	2016-03-10
chr17	36442355	36443199	MRPL45
chr2	237640442	237640899	CXCR7
chr5	142625553	142625899	ARHGAP26
chr18	23670950	23670960	SS18
chr1	227002835	227003105	PSEN2
chr8	123798209	123798595	ZHX2
chr16	73030934	73031449	ZFHX3
chr22	38574000	38574344	PLA2G6
chr15	101389650	101390062	ALDH1A3
chr2	216847100	216847288	MREG
chr1	234859792	234860299	IRF2BP2
chr11	47968607	47969149	PTPRJ
chr12	115569841	115570299	TBX3
chr9	140122100	140122149	C9orf169
chr22	30591715	30592299	HORMAD2
chr15	100026462	100026705	MEF2A
chr7	131312501	131312793	PODXL
chr15	101261741	101262354	ASB7
chr3	132036715	132036849	ACPP
chr12	125214994	125215584	SCARB1
chr15	42222570	42222999	EHD4
chr21	46891053	46891549	COL18A1
chr1	109373090	109373610	AKNAD1
chr7	3283897	3284271	SDK1
chr2	129063500	129063584	HS6ST1
chr2	129063728	129064149	HS6ST1
chr2	189157653	189157961	GULP1
chr1	23977698	23977699	MDS2
chr3	149104550	149104804	TM4SF1
chr1	230220146	230220741	GALNT2
chr13	25086153	25086499	PARP4
chr6	149382200	149382272	UST
chr22	46084500	46084880	ATXN10
chr3	39194226	39194499	CSRNP1
chr3	73518711	73518856	PDZRN3
chr19	43769050	43769472	PSG9
chr3	188665203	188665590	LPP
chr5	123036278	123036460	CSNK1G3
chr3	27575302	27575935	SLC4A7
chr2	165399215	165399499	GRB14
chr12	60130693	60130910	SLC16A7
chr13	20748800	20749249	GJB2
chr9	97676518	97676746	C9orf3
chr8	134228755	134229203	WISP1
chr7	155711775	155711918	SHH
chr19	49378414	49378849	PPP1R15A
chr14	101874887	101875104	DIO3OS
chr1	43672315	43672809	WDR65
chr10	112676217	112676588	NCRNA00081
chr18	3449478	3449849	TGIF1
chr19	43402815	43403059	PSG6
chr8	102702878	102703099	NCALD
chr12	76118767	76119099	KRR1
chr10	80943838	80944320	ZMIZ1
chr1	94510935	94511499	ABCA4
chr5	131725316	131725847	SLC22A5
chr14	71107656	71108221	TTC9
chr17	57930656	57931099	TUBD1
chr3	127309800	127310159	TPRA1
chr11	118798979	118799399	BCL9L
chr7	23374144	23374452	IGF2BP3
chr12	48297800	48298011	VDR
chr6	151389089	151389499	MTHFD1L
chr1	207490091	207490357	CD55
chr11	9587338	9587899	WEE1
chr12	122934191	122934349	ZCCHC8
chr15	39696950	39697399	C15orf54
chr2	56070250	56070551	EFEMP1
chr17	60803368	60803550	2016-03-10
chr2	109335718	109335849	RANBP2
chr5	138483034	138483399	SIL1
chr12	124907225	124907599	NCOR2
chr17	39572367	39572499	KRT37
chr2	1635550	1635662	PXDN
chr14	75919800	75919935	JDP2
chr10	33562139	33562791	NRP1
chr14	77499400	77499496	C14orf4
chr1	75118532	75118799	C1orf173
chr2	64978300	64978334	SERTAD2
chr15	67224500	67224790	SMAD3
chr22	30195338	30195544	ASCC2
chr11	9927900	9928103	SBF2
chr3	171847657	171848149	FNDC3B
chr8	37002150	37002734	KCNU1
chr20	49261950	49262713	FAM65C
chr14	34837752	34838127	C14orf147
chr8	93977691	93977699	C8orf83
chr3	4534607	4534699	ITPR1
chr12	100309200	100309396	ANKS1B
chr5	14035950	14036381	DNAH5
chr3	25623850	25624090	RARB
chr2	38325700	38326042	CYP1B1
chr20	46093149	46093552	NCOA3
chr9	12814484	12814760	C9orf150
chr6	47665996	47666469	GPR115
chr12	123547337	123547640	PITPNM2
chr9	114774482	114774899	SUSD1
chr19	10348900	10349465	S1PR2
chr15	100016704	100017099	MEF2A
chr3	9464348	9464656	SETD5
chr6	113754635	113754899	MARCKS
chr16	11734110	11734749	SNN
chr2	129062792	129063349	HS6ST1
chr5	90515315	90515442	GPR98
chr6	3849112	3849499	FAM50B
chr2	171673350	171673528	GAD1
chr6	107199394	107199818	LOC553137
chr20	33113700	33114099	DYNLRB1
chr12	132315744	132315999	MMP17
chr17	4681707	4682107	TM4SF5
chr3	53810600	53810786	CACNA1D
chr3	53810808	53811074	CACNA1D
chr2	43300536	43300999	ZFP36L2
chr10	29948056	29948499	SVIL
chr1	85426053	85426447	MCOLN2
chr8	95071594	95071937	CDH17
chr10	33595600	33596004	NRP1
chr20	46924100	46924449	LOC284749
chr19	752900	753399	C19orf21
chr2	192731779	192731899	SDPR
chr7	47515100	47515341	TNS3
chr17	66374593	66374764	ARSG
chr6	14713320	14713499	JARID2
chr11	34675475	34675799	EHF
chr5	173315060	173315149	CPEB4
chr2	216483834	216484068	FN1
chr11	60138285	60138435	MS4A7
chr7	80128445	80128899	GNAT3
chr9	132701083	132701259	FNBP1
chr1	114447624	114447849	AP4B1
chr4	119910350	119910728	SYNPO2
chr14	96562006	96562599	C14orf132
chr1	10010433	10010710	NMNAT1
chr20	3791903	3792874	CDC25B
chr14	61329136	61329274	MNAT1
chr1	94045495	94045849	BCAR3
chr15	99343842	99344099	IGF1R
chr2	20696000	20696333	RHOB
chr12	96199700	96200024	NTN4
chr2	233250588	233250727	ECEL1P2
chr1	85763996	85763999	BCL10
chr1	145382500	145382667	NBPF10
chr7	47644347	47644876	C7orf65
chr1	8963948	8964149	ENO1
chr14	23083150	23083449	ABHD4
chr8	99903950	99904138	OSR2
chr20	19894931	19895158	RIN2
chr13	26596668	26597096	ATP8A2
chr11	66822471	66822849	RHOD
chr14	59721000	59721649	DAAM1
chr16	83847855	83848199	HSBP1
chr12	33740950	33741359	SYT10
chr8	126123063	126123439	NSMCE2
chr12	123356925	123357037	VPS37B
chr11	86180800	86180943	ME3
chr6	9251262	9251410	HULC
chr16	27246519	27246899	NSMCE1
chr16	15601190	15601699	C16orf45
chr11	35412699	35412936	SLC1A2
chr6	119582464	119582849	MAN1A1
chr2	220263754	220264149	DNPEP
chr15	74493287	74493749	STRA6
chr8	40300524	40300868	ZMAT4
chr7	80928666	80928899	SEMA3C
chr12	77073540	77073956	ZDHHC17
chr6	113994050	113994312	MARCKS
chr3	196377750	196378104	LRRC33
chr18	74766774	74767273	MBP
chr17	59296892	59297242	BCAS3
chr9	97395080	97395513	FBP1
chr9	118706650	118707049	C9orf27
chr6	7975450	7975577	MGC26597
chr2	101519513	101519649	NPAS2
chr10	120766332	120766460	NANOS1
chr10	120766472	120766677	NANOS1
chr10	30712311	30712742	MAP3K8
chr16	72882697	72883339	ZFHX3
chr3	23061550	23061555	UBE2E2
chr13	33859912	33860099	STARD13
chr11	118790520	118790849	BCL9L
chr10	50747150	50747551	ERCC6
chr13	34216500	34217449	RFC3
chr1	168849499	168849682	MGC4473
chr17	8090095	8090449	C17orf59
chr5	57381719	57381941	PLK2
chr12	79941360	79941605	PAWR
chr19	43942500	43942999	TEX101
chr12	54753050	54753082	GPR84
chr19	45245132	45245529	BCL3
chr1	112056372	112056449	ADORA3
chr2	18391421	18391799	KCNS3
chr17	63527200	63527949	AXIN2
chr6	100624157	100624299	MCHR2
chr5	386848	387122	AHRR
chr16	31085486	31085799	ZNF668
chr9	88358501	88358769	AGTPBP1
chr20	1396636	1396849	FKBP1A
chr12	125401776	125402149	UBC
chr10	16859550	16859643	RSU1
chr14	69274050	69274397	C14orf181
chr1	212659030	212659749	NENF
chr22	36858050	36858512	TXN2
chr22	41107708	41107799	MCHR1
chr1	150254664	150254749	C1orf51
chr3	194214850	194215089	ATP13A3
chr17	78830247	78830549	RPTOR

## Sheet: TCF21-ARNT ChIP-Seq intersect.
ARNT ChIP-Seq sites overlapping TCF21 ChIP-Seq sites.chr;start;end;proxy gene
chr15	101253736	101254099	ASB7
chr20	48782375	48782989	TMEM189
chr6	14743950	14744124	JARID2
chr1	94510935	94511499	ABCA4
chr15	99439900	99440749	IGF1R
chr5	81046728	81046999	SSBP2
chr7	157197812	157198164	DNAJB6
chr2	203453672	203453807	BMPR2
chr16	87840500	87841199	SLC7A5
chr5	172882153	172882605	LOC285593
chr17	38707950	38707998	CCR7
chr17	38708075	38708849	CCR7
chr2	189157653	189157961	GULP1
chr12	52674177	52674599	KRT81
chr1	198904455	198904580	MIR181A1
chr13	24543650	24544193	C1QTNF9B
chr17	57184100	57184549	TRIM37
chr2	238467801	238467999	MLPH
chr9	33233935	33234398	SUGT1P
chr21	38446388	38446599	TTC3
chr12	53365409	53365675	KRT18
chrX	122937501	122937702	XIAP
chr15	51659126	51659645	GLDN
chr14	77500309	77500890	C14orf4
chrX	106920262	106920649	PRPS1
chr19	18491175	18491449	GDF15
chr10	112617250	112617699	LOC282997
chr15	101261741	101262354	ASB7
chr3	101893163	101893567	LOC152225
chr1	233004774	233004982	KIAA1383
chr16	87823453	87823882	KLHDC4
chr3	171858350	171858621	FNDC3B
chr10	33553123	33553538	NRP1
chr2	197465974	197466518	HECW2
chr6	140299017	140299431	CITED2
chr10	101765556	101766138	DNMBP
chr2	39348383	39348751	SOS1
chr4	153186200	153186312	FBXW7
chr3	72031750	72032121	PROK2
chr2	178128085	178128399	NFE2L2
chr5	39713788	39713799	DAB2
chr21	46891053	46891449	COL18A1
chr5	1555437	1555606	SDHAP3
chr22	27290946	27291199	MIAT
chr20	3791903	3792799	CDC25B
chr6	45413656	45413814	RUNX2
chr14	42662472	42662499	LRFN5
chr11	60138285	60138435	MS4A7
chr5	67746100	67746290	PIK3R1
chr14	34837752	34838127	C14orf147
chr21	17079144	17079321	USP25
chr2	150990088	150990245	RND3
chr17	45579350	45580204	NPEPPS
chr17	60803368	60803550	2016-03-10
chr12	122934191	122934349	ZCCHC8
chr8	129165123	129165724	PVT1
chr1	151511911	151512349	TUFT1
chr15	101389650	101390049	ALDH1A3
chr5	386848	387099	AHRR
chr2	216847075	216847288	MREG
chr12	60130693	60130910	SLC16A7
chr12	113683550	113684086	TPCN1
chr2	38325850	38326042	CYP1B1
chr17	80256000	80256299	CD7
chr17	7381174	7381622	ZBTB4
chr15	70155000	70155192	C15orf50
chr3	4928894	4929299	ITPR1
chr13	52165059	52165549	WDFY2
chr1	8963948	8964169	ENO1
chr6	10404041	10404285	TFAP2A
chr16	85548656	85548787	KIAA0182
chr3	189428450	189428749	TP63
chr5	174037962	174038349	MSX2
chr9	97581409	97581608	C9orf3
chr20	49294697	49295077	FAM65C
chr9	22084766	22085049	CDKN2BAS
chr2	197097700	197098149	HECW2
chr2	56070181	56070551	EFEMP1
chr15	93160751	93161108	FAM174B
chr19	56037700	56038153	SBK2
chr9	33329323	33329461	NFX1
chr1	12538300	12538649	VPS13D
chr17	60828708	60828749	2016-03-10
chr9	81486472	81486825	PSAT1
chr2	165399215	165399499	GRB14
chr8	125193556	125194099	FER1L6
chr9	97684600	97684805	C9orf3
chr9	97684846	97685099	C9orf3
chr1	55895095	55895349	USP24
chr14	75919800	75919935	JDP2
chr17	72426899	72427149	GPRC5C
chr2	216483900	216484068	FN1
chr3	73518711	73518856	PDZRN3
chr3	20096222	20096349	KAT2B
chr1	8257758	8258049	SLC45A1
chr12	76118767	76119099	KRR1
chr10	50747103	50747551	ERCC6
chr14	96562050	96562695	C14orf132
chr7	6882179	6882249	C7orf28B
chr13	26596668	26596999	ATP8A2
chr10	15600343	15600449	ITGA8
chr11	76483400	76483482	TSKU
chr21	38282341	38282655	HLCS
chr15	100026462	100026705	MEF2A
chr20	22902652	22902860	SSTR4
chr14	69274100	69274397	C14orf181
chr12	96199599	96200024	NTN4
chr14	95731669	95732149	CLMN
chr7	55602161	55602299	VOPP1
chr22	36858000	36858512	TXN2
chr13	25086153	25086399	PARP4
chr19	56154550	56154744	ZNF580
chr10	14116361	14116849	FRMD4A
chr2	38303900	38304329	CYP1B1
chr5	151078592	151078649	SPARC
chr1	204386670	204386971	PIK3C2B
chr3	148897937	148898149	CP
chr9	97395080	97395513	FBP1
chr11	9587400	9587899	WEE1
chr5	78489565	78489748	JMY
chr7	155711775	155711918	SHH
chr9	130681700	130681999	PIP5KL1
chr22	41107708	41107799	MCHR1
chr15	42222570	42223049	EHD4
chr22	38574000	38574344	PLA2G6
chr21	36260233	36260799	RUNX1
chr17	57923017	57923472	MIR21
chr20	49262150	49262599	FAM65C
chr12	123547337	123547640	PITPNM2
chr2	237678501	237678849	CXCR7
chr8	67036172	67036749	TRIM55
chr11	78508054	78508440	ODZ4
chr2	42360085	42360299	EML4
chr21	46806821	46806999	COL18A1
chr9	133326992	133327293	ASS1
chr5	159687855	159688337	CCNJL
chr12	31902150	31902483	AMN1
chr19	43402815	43403059	PSG6
chr16	84676675	84676999	KLHL36
chr9	114774482	114774849	SUSD1
chr14	100497800	100498231	EVL
chr12	33741000	33741359	SYT10
chr15	75018689	75018990	CYP1A1

## Sheet: AHR-ARNT ChIP-Seq intersect.
AHR ChIP-Seq sites overlapping ARNT ChIP-Seq sites.chr;start;end;proxy gene
chr15	99439950	99440999	IGF1R
chr15	74934350	74936099	EDC3
chr8	128871700	128872549	PVT1
chr17	5787250	5788099	WSCD1
chr20	48782100	48783049	TMEM189
chr2	26234900	26235699	RAB10
chr3	107569400	107570299	LOC151658
chr5	177505000	177505899	FAM153C
chr14	97966250	97966949	C14orf64
chr13	96890850	96891599	HS6ST3
chr5	100596250	100596999	ST8SIA4
chr12	116940750	116941599	NCRNA00173
chr3	156530000	156530799	PA2G4P4
chr4	153186200	153186799	FBXW7
chr3	8497750	8499049	LMCD1
chr2	197465950	197466549	HECW2
chr1	217489400	217490049	GPATCH2
chr3	192646200	192647249	C3orf59
chr14	24163350	24164149	DHRS2
chr2	11638650	11639249	E2F6
chr12	113683550	113684149	TPCN1
chr15	101253300	101254099	ASB7
chr17	73641300	73641949	RECQL5
chr6	65484500	65485299	EYS
chr20	23900550	23901049	CST5
chr13	25691050	25692049	PABPC3
chr1	233004650	233005249	KIAA1383
chr5	172880050	172881099	STC2
chr11	76483400	76484049	TSKU
chr11	68147600	68148399	LRP5
chr19	46696200	46696949	DKFZp434J0226
chr3	14269950	14270749	LSM3
chr5	100999100	100999699	SLCO4C1
chr20	51961950	51963499	TSHZ2
chr7	128236300	128236999	FLJ45340
chr9	108005150	108005699	SLC44A1
chr5	142974500	142975349	NR3C1
chr3	11816850	11817349	C3orf31
chr5	172882050	172882999	LOC285593
chr10	123269700	123270149	FGFR2
chr2	201124150	201124899	SPATS2L
chr8	48454200	48455249	KIAA0146
chr3	158489550	158490349	MFSD1
chr2	102027000	102027749	RFX8
chr16	85180850	85181499	FAM92B
chr14	64144550	64144999	SGPP1
chr3	64486850	64487599	ADAMTS9
chr6	138789700	138790549	NHSL1
chr17	37925950	37926649	IKZF3
chr15	67155200	67155949	SMAD6
chr2	38322900	38323999	CYP1B1
chr5	177517600	177518249	N4BP3
chr6	45678000	45678699	RUNX2
chr17	38707950	38708849	CCR7
chr20	49358150	49359049	PARD6B
chr3	101893000	101893699	LOC152225
chr1	232285250	232286249	DISC1
chr12	53365300	53366199	KRT18
chr10	101765300	101766449	DNMBP
chr11	84698500	84699249	DLG2
chr21	43476150	43477649	UMODL1
chr17	45579350	45580249	NPEPPS
chr19	16603550	16604149	CALR3
chr15	51658900	51660249	GLDN
chr20	46704350	46705199	LOC284749
chr6	16766100	16766849	ATXN1
chr10	101767750	101768249	DNMBP
chr3	12486300	12487049	PPARG
chr5	67746100	67746599	PIK3R1
chr13	33693750	33694699	STARD13
chr3	161138350	161139099	C3orf57
chr10	127754750	127755649	ADAM12
chr3	70786950	70787399	FOXP1
chr9	84202400	84203499	TLE1
chr1	53573050	53573649	SLC1A7
chr15	52274050	52274749	LEO1
chr2	149876800	149877449	KIF5C
chr6	151979100	151980199	ESR1
chr16	89904000	89904649	SPIRE2
chr8	116879000	116879599	TRPS1
chr6	11344250	11344999	NEDD9
chr20	50351300	50352049	ATP9A
chr10	18899300	18899899	NSUN6
chr5	148508550	148509099	ABLIM3
chr16	87823350	87824399	KLHDC4
chr16	87822300	87822799	KLHDC4
chr4	6918200	6918599	TBC1D14
chr9	134619800	134620699	RAPGEF1
chrX	122936950	122937799	XIAP
chr14	27429200	27430099	NOVA1
chr3	196519650	196520649	PAK2
chr1	16934550	16935399	NBPF1
chr6	17012600	17013499	ATXN1
chr9	114795700	114796299	SUSD1
chr1	198904200	198905199	MIR181A1
chr2	39348200	39348849	SOS1
chr15	99442850	99443299	IGF1R
chr6	14744000	14744549	JARID2
chr12	83079900	83080399	TMTC2
chr10	112617250	112617699	LOC282997
chr5	174758100	174758799	DRD1
chr10	9229850	9230699	GATA3
chr14	95739650	95740399	CLMN
chr8	71405250	71406099	TRAM1
chr13	25690200	25690849	PABPC3
chr21	41817050	41817649	DSCAM
chr20	60017150	60017649	CDH4
chr1	84092550	84093149	TTLL7
chr1	154390550	154391049	IL6R
chr19	30162150	30162749	PLEKHF1
chr12	109749600	109750299	FOXN4
chr11	48077300	48077949	PTPRJ
chr16	76171750	76172399	CNTNAP4
chr14	42661750	42662499	LRFN5
chr3	53553400	53553849	CACNA1D
chr9	33233800	33234549	SUGT1P
chr13	109571400	109572299	MYO16
chr2	226982650	226984149	KIAA1486
chr7	101132050	101132699	EMID2
chr2	164205400	164205899	FIGN
chr7	80506250	80506699	SEMA3C
chr17	59433900	59434449	BCAS3
chr5	172962300	172963299	LOC285593
chr15	93288900	93289599	FAM174B
chr7	22612400	22613049	MGC87042
chr8	128882850	128883399	PVT1
chr5	31593700	31594249	C5orf22
chr10	121545550	121546199	INPP5F
chr2	10161650	10162299	GRHL1
chr21	38282150	38282749	HLCS
chr8	67295450	67295899	RRS1
chr5	103982150	103982799	RAB9P1
chr3	161129700	161130599	C3orf57
chr9	2235550	2235999	SMARCA2
chr8	119890600	119891799	TNFRSF11B
chr7	129135700	129136249	FAM40B
chr2	150990000	150990499	RND3
chr19	2524700	2525199	GNG7
chr2	66439900	66440349	MEIS1
chr9	13023400	13023799	MPDZ
chr9	97581400	97582099	C9orf3
chr4	183666050	183666949	ODZ3
chr17	59308300	59308999	BCAS3
chr7	101627350	101627949	CUX1
chr10	127313200	127313849	C10orf122
chr8	128812800	128813799	PVT1
chr9	110517450	110518049	KLF4
chr8	80844600	80845299	MRPS28
chr5	22070300	22070749	CDH12
chr8	116999900	117000649	TRPS1
chr17	6280450	6280999	AIPL1
chr7	35064800	35065449	DPY19L1
chr7	101616050	101616949	CUX1
chr2	221484050	221484549	EPHA4
chr22	27290650	27291199	MIAT
chr3	60945150	60945749	FHIT
chr15	70755000	70755849	UACA
chr7	157916300	157916949	PTPRN2
chr19	38432150	38433049	SIPA1L3
chr8	119451800	119452399	SAMD12
chr10	22403050	22403699	DNAJC1
chr3	55602900	55603599	ERC2
chr12	75404850	75405349	KCNC2
chr11	129723650	129724549	TMEM45B
chr6	21103500	21104349	CDKAL1
chr4	83445800	83446849	TMEM150C
chr16	54205800	54206399	FTO
chr7	105709350	105709849	SYPL1
chr16	12118150	12118949	RUNDC2A
chr14	100497800	100498949	EVL
chr11	78770600	78771799	ODZ4
chr10	33587400	33587949	NRP1
chr15	69846450	69847299	LOC145837
chr19	56037700	56038199	SBK2
chr15	39960600	39960999	FSIP1
chr10	125503250	125503799	CPXM2
chr3	181568550	181569349	SOX2OT
chr21	36250650	36251299	RUNX1
chr16	85548300	85548949	KIAA0182
chr3	9191150	9191649	SRGAP3
chr1	17886150	17886799	ARHGEF10L
chr21	47167500	47168299	PCBP3
chr15	91974150	91974949	SV2B
chr15	88063450	88064299	NCRNA00052
chr2	202747200	202747849	PFTK2
chrX	106920150	106920649	PRPS1
chr8	134791100	134791749	ST3GAL1
chr10	33579150	33579749	NRP1
chr15	93160650	93161549	FAM174B
chr17	55417800	55418399	MSI2
chr5	39712800	39713649	DAB2
chrX	154624500	154625049	F8A1
chr15	99294900	99295749	IGF1R
chr5	124394100	124394549	ZNF608
chr6	140298850	140299449	CITED2
chr14	76032450	76033199	FLVCR2
chr16	82170700	82171299	MPHOSPH6
chr1	169088450	169089049	ATP1B1
chr1	12538300	12538649	VPS13D
chr1	110268050	110268599	GSTM3
chr6	65487900	65488749	EYS
chr9	126089800	126090499	CRB2
chr2	39443750	39444399	CDKL4
chr3	14864200	14864949	FGD5
chr5	14570000	14570599	FAM105A
chr12	123095100	123095899	KNTC1
chr7	151594100	151594949	PRKAG2
chr2	220586850	220587649	SLC4A3
chr15	84422400	84423299	ADAMTSL3
chr8	134863550	134864449	ST3GAL1
chr5	30099650	30100249	CDH6
chr13	94128350	94128849	GPC6
chr17	57923000	57923599	MIR21
chr5	100627800	100628749	ST8SIA4
chr2	238467550	238467999	MLPH
chr20	22902500	22903199	SSTR4
chr3	12464450	12464949	PPARG
chr3	175864900	175865499	NAALADL2
chr10	29413750	29414249	LYZL1
chr5	145361400	145362049	SH3RF2
chr17	80255800	80256299	CD7
chr7	107833950	107834449	NRCAM
chr16	75078750	75079299	ZNRF1
chr7	3030600	3031199	CARD11
chr3	4928700	4929299	ITPR1
chr13	39260100	39260849	FREM2
chr19	7717050	7717499	STXBP2
chr6	7561550	7562349	DSP
chr8	143471000	143471349	TSNARE1
chr2	217615350	217615849	IGFBP5
chr7	54551150	54551549	VSTM2A
chr5	79789200	79789749	FAM151B
chr7	108251550	108252099	DNAJB9
chr6	3664700	3665399	C6orf145
chr2	237733350	237734249	CXCR7
chr2	111499050	111499699	ACOXL
chr1	24701200	24702249	C1orf201
chr12	123579100	123579699	PITPNM2
chr12	123579900	123580499	PITPNM2
chr8	129165050	129165849	PVT1
chr13	24543650	24544199	C1QTNF9B
chr8	102619700	102620499	GRHL2
chr9	140376450	140376999	PNPLA7
chrX	106869600	106870499	PRPS1
chr10	33553100	33553649	NRP1
chr7	157197650	157198249	DNAJB6
chr15	96454400	96455299	LOC145820
chr15	67709200	67709749	IQCH
chr21	16572050	16573349	NRIP1
chr6	10403550	10404299	TFAP2A
chr14	77500300	77500999	C14orf4
chr5	172881200	172881899	STC2
chr8	94130650	94131299	C8orf83
chr20	49294600	49295499	FAM65C
chr17	7380950	7381549	ZBTB4
chr6	2432300	2432849	GMDS
chr12	112574800	112575249	TRAFD1
chr3	195266150	195266899	PPP1R2
chr11	67449300	67449849	ALDH3B2
chr9	36923850	36924399	PAX5
chr11	68111450	68111899	LRP5
chr12	58926450	58927299	LRIG3
chr8	129154050	129154499	PVT1
chr2	230962450	230962999	SLC16A14
chr5	173249350	173249799	CPEB4
chr9	93640700	93641249	SYK
chr10	7353150	7353649	SFMBT2
chr20	15042500	15043249	MACROD2
chr11	120151450	120151899	POU2F3
chr15	96438700	96439199	LOC145820
chr12	104613800	104614299	TXNRD1
chr16	87840500	87841199	SLC7A5
chr2	175449700	175450499	WIPF1
chr2	160142400	160142899	WDSUB1
chr16	77637700	77638299	NUDT7
chr15	70616400	70616749	TLE3
chr7	155115650	155116399	INSIG1
chr3	56413550	56414249	ERC2
chr19	18490900	18491449	GDF15
chr17	57425200	57425749	YPEL2
chr11	66794900	66795849	SYT12
chr14	51377400	51378049	PYGL
chr5	172990100	172990599	LOC285593
chr3	158440750	158441349	RARRES1
chr21	39008600	39009249	KCNJ6
chr15	75055650	75056499	CYP1A2
chr11	17042950	17043549	PLEKHA7
chr7	82329050	82329649	PCLO
chr7	99639050	99639699	ZKSCAN1
chr14	71938200	71938749	LOC145474
chr15	88014200	88014699	NCRNA00052
chr14	89680350	89680949	FOXN3
chr6	12492650	12493099	EDN1
chr2	142197200	142197949	LRP1B
chr20	46083750	46084499	NCOA3
chr18	60742000	60742649	BCL2
chr1	8971100	8971599	ENO1
chr12	112555350	112555949	TRAFD1
chr17	25897100	25897649	KSR1
chr11	102323750	102324149	TMEM123
chr6	44628850	44629649	SUPT3H
chr8	71368500	71369049	NCOA2
chr2	66782600	66783049	MEIS1
chr15	99398400	99398949	IGF1R
chr1	27866550	27867349	AHDC1
chr11	69706300	69706849	FGF3
chr7	44673300	44673799	OGDH
chr7	101588000	101588699	CUX1
chr8	127509450	127510449	FAM84B
chr16	80653700	80654149	CDYL2
chr12	3458850	3459399	TSPAN9
chr3	50188050	50188549	SEMA3F
chr11	78508050	78508799	ODZ4
chr14	99240200	99240949	C14orf177
chr2	218112150	218112649	DIRC3
chr2	27432650	27433349	SLC5A6
chr7	101526050	101526899	CUX1
chr14	67906800	67907699	PLEK2
chr2	111505050	111505449	ACOXL
chr14	95731650	95732149	CLMN
chr7	104844750	104845299	SRPK2
chr12	122192650	122193149	TMEM120B
chr3	139021000	139021649	MRPS22
chr15	40390900	40391399	BMF
chr20	49377850	49378649	PARD6B
chr21	38446150	38446599	TTC3
chr5	138060550	138061149	CTNNA1
chr17	4090150	4090849	ANKFY1
chrX	104395050	104395599	IL1RAPL2
chr17	70657650	70658149	SLC39A11
chr20	49380650	49381349	PARD6B
chr5	44003450	44003849	NNT
chr5	44002700	44003149	NNT
chr1	172076650	172077099	DNM3
chr10	76403250	76403799	ADK
chr9	33329100	33329549	NFX1
chr10	29393650	29394699	LYZL1
chr21	36260200	36260799	RUNX1
chrX	82068500	82069099	POU3F4
chr16	82186050	82186599	MPHOSPH6
chr12	101346200	101346849	ANO4
chr3	24725100	24725549	THRB
chr16	87274200	87274799	FBXO31
chr7	107992000	107992499	NRCAM
chr15	96613700	96614249	NR2F2
chrX	70296050	70296549	SNX12
chr5	135389300	135389849	TGFBI
chr15	63789050	63789599	USP3
chr10	19501300	19501999	ARL5B
chr12	123560250	123560899	PITPNM2
chr17	76370100	76370699	PGS1
chr9	97684600	97685099	C9orf3
chr2	121156650	121157149	INHBB
chr8	67036050	67036749	TRIM55
chr14	34672500	34672949	C14orf147
chr2	197451300	197451849	HECW2
chr5	34585600	34586149	RAI14
chr20	46619500	46620749	SULF2
chr20	46618500	46619199	SULF2
chr6	170501800	170502249	LOC154449
chr8	125193600	125194099	FER1L6
chr13	93978300	93978999	GPC6
chr6	91521350	91521799	MAP3K7
chr6	473950	474499	EXOC2
chr5	104278300	104278849	RAB9P1
chr5	14187750	14188249	TRIO
chr15	75017900	75019299	CYP1A1
chr9	22084650	22085049	CDKN2BAS
chr1	49209850	49210449	BEND5
chr6	125905650	125906299	HEY2
chr12	59270900	59271249	LRIG3
chr7	22712800	22713349	IL6
chr20	47321600	47322349	PREX1
chr6	19526900	19527449	ID4
chr15	93188100	93189149	FAM174B
chrX	13687300	13687849	TCEANC
chr13	20368550	20369299	PSPC1
chr13	73973300	73973799	KLF12
chr6	21884100	21885099	FLJ22536
chr2	11076200	11076699	KCNF1
chr4	5367300	5367949	STK32B
chr4	5368150	5368549	STK32B
chr12	116307950	116308349	MED13L
chr1	17736150	17736549	RCC2
chr9	134622650	134623099	RAPGEF1
chr7	16707500	16707999	BZW2
chr21	46172750	46173249	UBE2G2
chr4	3113150	3113699	HTT
chr20	55265400	55265949	TFAP2C
chr16	70779700	70780149	VAC14
chr20	31779100	31779949	BASE
chr9	22107100	22107449	CDKN2BAS
chr10	8898700	8899399	GATA3
chr7	29522900	29523399	CHN2
chr2	235372600	235373099	ARL4C
chr14	51331850	51332499	ABHD12B
chr12	52674150	52674599	KRT81
chr3	171858350	171858949	FNDC3B
chr12	76371600	76372049	PHLDA1
chr15	83879200	83879999	HDGFRP3
chr4	2331650	2332399	ZFYVE28
chrX	129243600	129244099	ELF4
chr17	65387050	65387549	PITPNC1
chr1	232736200	232736699	SIPA1L2
chr8	52683600	52684199	PXDNL
chr6	170698950	170699449	FAM120B
chr8	91900450	91901299	NECAB1
chr16	84340650	84341249	WFDC1
chr6	15036850	15037549	JARID2
chr12	15368700	15369549	RERG
chr7	101618800	101619449	CUX1
chr3	4737650	4738099	ITPR1
chr5	159687750	159688349	CCNJL
chr20	49039600	49040099	PTPN1
chr4	26291000	26291399	RBPJ
chr6	33955900	33956449	GRM4
chr3	79934500	79935099	ROBO1
chr1	81632600	81633149	LPHN2
chr1	151511900	151512349	TUFT1
chr15	93187200	93187899	FAM174B
chr3	175991800	175992449	NAALADL2
chr3	133718500	133718899	SLCO2A1
chrX	129169450	129169749	BCORL1
chr14	52746100	52746549	PTGDR
chr8	69644000	69644549	C8orf34
chr14	95522550	95523099	DICER1
chr11	35411400	35411899	SLC1A2
chr3	113255650	113256199	SIDT1
chr12	117353900	117354349	FBXW8
chr19	47323950	47324399	SNAR-E
chr6	55059450	55059899	HCRTR2
chr16	85651550	85652249	KIAA0182
chr9	97545250	97545949	C9orf3
chr7	123413550	123413949	WASL
chr3	42538300	42538749	VIPR1
chr3	72031750	72032199	PROK2
chr8	69765400	69766049	C8orf34
chr8	69766350	69766899	C8orf34
chr14	24134550	24135049	DHRS2
chr2	220833300	220833849	SLC4A3
chr1	68663450	68663899	GPR177
chr11	129716200	129716849	TMEM45B
chr14	38654850	38655299	SSTR1
chr13	52165050	52165549	WDFY2
chr5	36667800	36668249	SLC1A3
chr5	173962350	173963099	MSX2
chr5	78489450	78489849	JMY
chr12	26019900	26020399	RASSF8
chr6	42106350	42106949	C6orf132
chr21	45029450	45029799	HSF2BP
chr9	102195850	102196249	SEC61B
chr3	193876550	193877049	HES1
chr13	28530850	28531499	CDX2
chr2	178127800	178128399	NFE2L2
chr2	203453400	203453899	BMPR2
chr2	28617300	28617999	FOSL2
chr12	52596850	52597349	LOC283404
chrX	16680350	16680899	CTPS2
chr2	54799450	54799849	SPTBN1
chr11	67348800	67349299	GSTP1
chr2	172903600	172904099	MAP1D
chr17	39560000	39560499	KRT31
chr11	72904700	72905299	P2RY2
chr3	176121300	176121749	NAALADL2
chr1	55894550	55895349	USP24
chr9	80204200	80204799	GNA14
chr17	78796600	78797199	RPTOR
chr12	117580650	117581299	FBXO21
chr20	47314100	47314699	PREX1
chr22	39689650	39690099	RPL3
chr1	145455300	145455649	POLR3GL
chr7	138575250	138575649	KIAA1549
chr16	84628600	84629149	COTL1
chr9	110007700	110008249	RAD23B
chr5	134977300	134978199	LOC340074
chr5	138089800	138090349	CTNNA1
chr1	119021900	119022399	SPAG17
chr5	150367250	150367799	GPX3
chr1	70819150	70819599	ANKRD13C
chr8	128831650	128832599	PVT1
chr7	41188150	41188549	C7orf10
chr4	158284550	158285049	GRIA2
chr19	42278400	42278899	CEACAM6
chr17	27674950	27675399	TAOK1
chr18	20681700	20682249	CABLES1
chrX	39473500	39474049	BCOR
chr9	83798300	83798849	TLE1
chr5	431150	431649	AHRR
chr9	128263100	128263649	MAPKAP1
chr15	99396900	99397549	IGF1R
chr21	45132100	45132599	PDXK
chr4	186190050	186190949	SNX25
chr16	27749550	27750249	KIAA0556
chr5	83731650	83732049	EDIL3
chr1	7019400	7019999	CAMTA1
chr7	115913150	115913599	TES
chr3	78662300	78663099	ROBO1
chr13	95898500	95898949	ABCC4
chr2	43014450	43014949	HAAO
chr5	166025450	166026149	ODZ2
chr11	69329850	69330299	CCND1
chr12	50595700	50596099	LIMA1
chr8	129152050	129152599	PVT1
chr17	70584750	70585499	SLC39A11
chr2	184674050	184674599	NUP35
chr8	50707950	50708449	SNTG1
chr6	158461150	158461849	SYNJ2
chr12	31902150	31902599	AMN1
chr1	54481800	54482349	LDLRAD1
chr8	121085300	121085799	DEPDC6
chr4	6698000	6698499	S100P
chr9	131084700	131085199	COQ4
chr2	221089600	221090349	SLC4A3
chr9	130784350	130784699	NAIF1
chr9	80278600	80279149	GNA14
chr5	81046600	81046999	SSBP2
chr17	61656600	61657199	DCAF7
chr4	84473150	84473599	AGPAT9
chr2	38303900	38304349	CYP1B1
chr4	6752550	6753049	KIAA0232
chr22	43130150	43130849	A4GALT
chr4	86369900	86370399	ARHGAP24
chr2	97554150	97554599	FAM178B
chr10	14116400	14116849	FRMD4A
chr2	105812800	105813299	GPR45
chr6	45413500	45413949	RUNX2
chr15	99420150	99420649	IGF1R
chr4	56264800	56265149	TMEM165
chr1	204386100	204387149	PIK3C2B
chr21	40693200	40694099	BRWD1
chr3	32625150	32625699	DYNC1LI1
chr12	64474150	64474599	SRGAP1
chr1	51794850	51795649	TTC39A
chr17	60828150	60828749	2016-03-10
chr3	100314600	100315149	GPR128
chr3	158681650	158681999	IQCJ
chr6	33958300	33958999	GRM4
chr3	141174650	141175099	ZBTB38
chr11	39015950	39016549	LRRC4C
chr13	114304650	114305199	ATP4B
chr19	15548450	15548849	WIZ
chr14	88934600	88935749	PTPN21
chr5	77995200	77996049	LHFPL2
chr6	11390050	11390799	NEDD9
chr16	74642750	74643199	GLG1
chr13	34253500	34253999	RFC3
chr8	145040750	145041199	PLEC1
chr7	11300950	11301749	PHF14
chr19	39684500	39684949	NCCRP1
chr6	49508850	49509199	C6orf141
chr12	13143550	13143999	HEBP1
chr2	175525600	175526299	WIPF1
chr21	43517900	43518599	UMODL1
chr14	21851650	21852549	SUPT16H
chr22	38574000	38574449	PLA2G6
chr21	45615900	45616499	ICOSLG
chr15	81041750	81042299	FAM108C1
chr15	101389650	101390049	ALDH1A3
chr19	5046450	5046949	KDM4B
chr6	170589100	170589649	DLL1
chr5	166021450	166022049	ODZ2
chr1	215287400	215287949	KCNK2
chr2	149925850	149926349	LYPD6B
chr17	39952150	39952649	SC65
chr12	116310700	116311199	MED13L
chr8	92219700	92220149	LRRC69
chr13	33690200	33690999	STARD13
chr2	216847100	216847499	MREG
chr8	29412950	29413399	C8orf75
chr2	44513950	44514349	SLC3A1
chr2	110316000	110316449	2016-09-10
chr4	153199550	153199999	FBXW7
chr6	24879450	24880099	FAM65B
chr6	15090250	15090749	JARID2
chr8	96222450	96222899	C8orf37
chr10	8170450	8170799	GATA3
chr6	74290000	74290499	SLC17A5
chr21	45669000	45669749	DNMT3L
chr21	43203650	43204349	PRDM15
chr17	60867850	60868449	2016-03-10
chr4	108979750	108980249	LEF1
chr17	46126150	46126699	NFE2L1
chr15	100026300	100027249	MEF2A
chr1	224393000	224393449	DEGS1
chr5	67752500	67752999	PIK3R1
chr1	204534750	204535099	MDM4
chr15	50507700	50508349	SLC27A2
chr3	193853650	193854249	HES1
chr15	101261300	101262599	ASB7
chr14	41539550	41540099	LRFN5
chr7	373400	373899	FAM20C
chr21	43783250	43783949	TFF1
chr15	93425200	93425599	CHD2
chr1	179368400	179368999	C1orf125
chr9	96656100	96656599	BARX1
chr3	180576700	180577249	FXR1
chr15	42222550	42222999	EHD4
chr16	59512700	59513099	LOC644649
chr21	46890800	46891449	COL18A1
chr19	35135700	35136399	ZNF302
chr8	100917600	100917999	COX6C
chr12	46887550	46887949	SLC38A2
chr2	134035150	134035699	NCKAP5
chr1	201987600	201988449	ELF3
chr22	36000900	36001349	MB
chr14	65340550	65340899	CHURC1
chr14	51370500	51370999	ABHD12B
chr5	66511150	66511899	CD180
chr6	13873400	13873949	RNF182
chr7	966800	967299	ADAP1
chr2	189157600	189158099	GULP1
chr3	163566900	163567399	SI
chr1	153517600	153518249	S100A4
chr7	101647350	101647949	CUX1
chr6	151954550	151955349	C6orf97
chr11	72982900	72983449	P2RY6
chr19	55958750	55959549	SHISA7
chr5	158021950	158022449	EBF1
chr15	63124300	63124749	TLN2
chr11	121349100	121349899	SORL1
chr16	84509100	84509599	KIAA1609
chr8	131008850	131009299	ASAP1
chr8	80711700	80712199	HEY1
chr13	25085700	25086399	PARP4
chr14	61905450	61906199	PRKCH
chr13	111252550	111253099	CARKD
chr4	75579300	75579949	AREG
chr9	110005900	110006449	RAD23B
chr2	220433700	220434399	OBSL1
chr10	29387800	29388249	LYZL1
chr15	50339100	50339599	ATP8B4
chr3	189022250	189023049	TPRG1
chr7	29489400	29490099	CHN2
chr17	60938200	60938699	2016-03-10
chr5	13378100	13378449	DNAH5
chr9	134180250	134180849	PPAPDC3
chr2	10627100	10627799	ODC1
chr15	81097100	81097849	KIAA1199
chr12	100542650	100543349	UHRF1BP1L
chr2	55180250	55180699	EML6
chr12	124716500	124716899	FAM101A
chr5	173233750	173234099	CPEB4
chr8	88178450	88178949	CNBD1
chr14	100478550	100479049	EVL
chr3	73518400	73519149	PDZRN3
chr2	101734250	101734749	TBC1D8
chr20	50366650	50367099	ATP9A
chr7	101343600	101344099	MYL10
chr2	132313400	132314199	CCDC74A
chr8	102449050	102449999	GRHL2
chrX	130699700	130700249	OR13H1
chr3	13579300	13579599	FBLN2
chr1	65992750	65993199	LEPR
chr17	40294950	40295449	RAB5C
chr8	111669150	111669699	KCNV1
chr7	16886850	16887399	AGR3
chr14	93477850	93478449	ITPK1
chrX	30167200	30167649	MAGEB2
chr14	38798600	38798999	CLEC14A
chr2	165398700	165399499	GRB14
chr12	60130650	60131099	SLC16A7
chr3	42942400	42942999	ZNF662
chr18	11005400	11005999	FAM38B
chr2	66616750	66617249	MEIS1
chr13	35202350	35202749	NBEA
chr2	217657100	217657599	TNP1
chr5	80467400	80468099	RASGRF2
chr6	12816400	12816949	PHACTR1
chr8	74332200	74332799	STAU2
chr5	123149750	123150249	CSNK1G3
chr9	15350350	15350799	TTC39B
chr5	34842550	34842949	TTC23L
chr15	40385350	40385899	BMF
chr20	52522800	52523199	SUMO1P1
chr7	155711550	155712099	SHH
chr20	19949200	19949699	RIN2
chr5	106593600	106593999	EFNA5
chr11	48071400	48071949	PTPRJ
chr20	42053050	42053499	SFRS6
chr7	110317350	110317999	IMMP2L
chr10	50022850	50023399	WDFY4
chr5	154224450	154224799	C5orf4
chr3	192597250	192597799	C3orf59
chr19	43402700	43403299	PSG6
chr3	193603450	193604049	LOC100128023
chr12	117135550	117136349	C12orf49
chr5	76721800	76722349	PDE8B
chr2	227024450	227025049	KIAA1486
chr17	42164200	42164699	HDAC5
chr10	74032100	74032799	DDIT4
chr9	134273600	134274049	BAT2L
chr12	76118750	76119099	KRR1
chr17	65633850	65634599	PITPNC1
chr3	40437850	40438349	ENTPD3
chr9	126097800	126098299	CRB2
chr2	70882500	70882799	ADD2
chr1	94510900	94511499	ABCA4
chr22	41128600	41129199	SLC25A17
chr2	47426200	47426649	CALM2
chr6	103264500	103264899	GRIK2
chr3	8541950	8542799	LMCD1
chr2	71347400	71347799	MCEE
chr2	102012550	102013049	RFX8
chr6	106567450	106567949	PRDM1
chr20	48758800	48759249	TMEM189
chr8	51028050	51028599	SNTG1
chr15	44214350	44214849	FRMD5
chr19	10728450	10728949	SLC44A2
chr11	9587400	9587899	WEE1
chr12	122933750	122934599	ZCCHC8
chr20	52130000	52130599	TSHZ2
chr2	56070250	56070599	EFEMP1
chr3	50160350	50160699	RBM5
chr10	58978000	58978449	ZWINT
chr17	60803000	60803899	2016-03-10
chr20	52132100	52132699	TSHZ2
chr15	70384100	70384599	TLE3
chr9	74397950	74398549	TMEM2
chr15	71388900	71389299	CT62
chr21	37049750	37050299	MIR802
chr2	154069600	154069999	RPRM
chr9	130768950	130769499	FAM102A
chr16	84918050	84918599	CRISPLD2
chr14	75919800	75920299	JDP2
chr15	89664600	89664999	ABHD2
chrX	150017250	150017699	CD99L2
chr22	26338900	26339349	MYO18B
chr21	15249250	15249699	C21orf15
chr7	105470800	105471199	ATXN7L1
chr11	80431450	80432049	ODZ4
chr22	30194550	30195099	ASCC2
chr8	73687550	73688049	KCNB2
chr10	123271400	123271949	FGFR2
chr20	49262150	49262599	FAM65C
chr12	97962200	97962699	MIR135A2
chr14	34837400	34838199	C14orf147
chr3	125848300	125848849	ALDH1L1
chr18	12645550	12646199	SPIRE1
chr6	89440350	89440749	RNGTT
chr3	101881900	101882399	LOC152225
chr11	63332450	63332949	HRASLS2
chr10	82868450	82868849	SH2D4B
chr2	39407450	39407899	CDKL4
chr3	4534100	4534549	ITPR1
chr6	56593300	56593899	DST
chr3	187634900	187635299	BCL6
chr22	47732850	47733199	TBC1D22A
chr2	105760000	105760399	MRPS9
chr2	19340550	19341149	OSR1
chr3	50306250	50306599	SEMA3B
chr2	191281750	191282149	MFSD6
chr2	10630750	10631199	ODC1
chr6	132165250	132165599	ENPP1
chr1	211765300	211765949	SLC30A1
chr2	38325850	38326199	CYP1B1
chr5	87412250	87412599	TMEM161B
chr1	109096600	109097099	FAM102B
chr12	123547200	123547649	PITPNM2
chr1	244532700	244533299	C1orf100
chr1	523950	524399	OR4F29
chr10	27926400	27926899	MKX
chr9	114774300	114774849	SUSD1
chr1	45876600	45877249	TESK2
chr16	89970750	89971249	TCF25
chr12	93935450	93936099	SOCS2
chr22	30190700	30191349	ASCC2
chr2	43696300	43696649	THADA
chr1	228081600	228082149	WNT9A
chr12	48921200	48921549	OR8S1
chr3	42965000	42965549	ZNF662
chr11	12675100	12675499	TEAD1
chr6	23993350	23993799	NRSN1
chr6	21948200	21948649	FLJ22536
chr15	49160650	49161049	SHC4
chr12	60562200	60562699	SLC16A7
chrX	38665050	38665449	MID1IP1
chr17	55660300	55660749	MSI2
chr9	97856050	97856499	FANCC
chr10	125481400	125481699	CPXM2
chr4	44159750	44160149	KCTD8
chr6	15065700	15066199	JARID2
chr12	46197300	46197649	ARID2
chr6	47012100	47012499	GPR110
chr11	27423150	27423699	LGR4
chr17	38478550	38478899	RARA
chr13	76836100	76836549	LMO7
chr6	170439800	170440299	LOC154449
chr5	159935800	159936249	MIR146A
chr2	161086100	161086549	ITGB6
chr2	25301350	25301799	EFR3B
chr18	74805200	74805549	MBP
chr12	54656050	54656599	CBX5
chr4	7942800	7943249	AFAP1
chr17	26653100	26653649	TMEM97
chr9	83718500	83718949	TLE1
chr2	218808300	218808599	TNS1
chr12	52910100	52910549	KRT5
chr9	114827950	114828649	SUSD1
chr17	78734250	78734949	RPTOR
chr8	94189050	94189799	C8orf83
chr18	21209350	21209849	ANKRD29
chr2	216483900	216484349	FN1
chr7	46926200	46926599	TNS3
chr2	142015050	142015599	LRP1B
chr2	220264800	220265199	DNPEP
chr11	60138200	60138749	MS4A7
chr17	57863700	57864599	TMEM49
chr2	171095150	171095699	MYO3B
chr16	11453100	11453649	C16orf75
chr5	90759750	90760099	LOC100129716
chr16	89571900	89572299	SPG7
chr6	15247650	15248199	JARID2
chr10	30971200	30971549	LYZL2
chr20	44325200	44325649	WFDC10B
chr10	24907250	24907649	ARHGAP21
chr2	102648750	102649199	IL1R2
chr6	139866750	139867099	CITED2
chr7	27823900	27824449	TAX1BP1
chr22	32042500	32042899	PISD
chr15	40377400	40377849	BMF
chr8	37160150	37160599	KCNU1
chr3	183483050	183483499	YEATS2
chr14	96562050	96562599	C14orf132
chr4	48956750	48957149	CWH43
chr20	62762450	62762999	NPBWR2
chr3	4759000	4759499	ITPR1
chr20	3791800	3792799	CDC25B
chr12	96199700	96200149	NTN4
chr11	121330250	121330649	SORL1
chr6	103384950	103385399	GRIK2
chr5	144821950	144822449	PRELID2
chr1	8963750	8964149	ENO1
chr7	5456900	5457599	TNRC18
chr1	36902400	36902899	OSCP1
chr13	26596600	26596999	ATP8A2
chr13	107721650	107721999	FAM155A
chr17	70712300	70712699	SLC39A11
chr11	70029550	70029899	ANO1
chr9	128059050	128059649	GAPVD1
chr12	33741000	33741449	SYT10
chr2	5504450	5504999	SOX11
chr7	55008450	55008849	EGFR
chr15	51146800	51147349	AP4E1
chr16	10719850	10720199	TEKT5
chr6	138409300	138409899	PERP
chr5	150992550	150993049	FAT2
chrX	46652150	46652499	SLC9A7
chr2	214126550	214126999	SPAG16
chr12	81262200	81262749	LIN7A
chr12	104571450	104571999	TXNRD1
chr10	19534800	19535299	ARL5B
chr15	53019500	53019799	ONECUT1
chr4	24765150	24765799	SOD3
chr12	105050100	105050549	CHST11
chr19	43336250	43336749	PSG10
chr5	177508500	177508699	N4BP3
chr5	17317050	17317449	BASP1
chr3	46701250	46701599	ALS2CL
chr2	157038550	157038999	NR4A2
chr9	97394900	97395599	FBP1
chr10	114875350	114876049	TCF7L2
chr6	36992300	36992799	FGD2
chr10	95198350	95198899	MYOF
chr1	229356850	229357799	RAB4A
chr10	50747150	50747699	ERCC6
chr22	46846850	46847449	CELSR1
chr1	215176900	215177349	KCNK2
chr5	106600900	106601399	EFNA5
chr5	173146400	173146899	BOD1
chr6	100623700	100624149	MCHR2
chr1	202025900	202026749	ELF3
chr2	19338000	19338399	OSR1
chr14	44786100	44786499	FSCB
chr5	386600	387099	AHRR
chr11	71136550	71137249	DHCR7
chr4	40977350	40977799	APBB2
chr3	103156750	103157149	MIR548A3
chr14	69274100	69274449	C14orf181
chr22	36858050	36858549	TXN2
chr4	77532600	77532899	SHROOM3
chr14	75756500	75756949	FOS
chr20	45640650	45641049	EYA2
chr1	117248700	117249049	IGSF3
chr22	41107450	41107799	MCHR1
chr17	63630100	63630499	CCDC46
chr1	17545300	17545749	PADI1
chr16	50431150	50431549	BRD7
chr12	125405700	125406149	UBC
chr6	34522500	34522949	SPDEF
chr7	68195800	68196149	AUTS2

## Sheet: TCF21-AHR-ARNT ChIP-Seq inters.
AHR ChIP-Seq sites overlapping TCF21 and ARNT ChIP-Seq sites.chr;start;end;proxy gene
chr15	99439950	99440749	IGF1R
chr20	48782375	48782989	TMEM189
chr4	153186200	153186312	FBXW7
chr2	197465974	197466518	HECW2
chr12	113683550	113684086	TPCN1
chr15	101253736	101254099	ASB7
chr1	233004774	233004982	KIAA1383
chr11	76483400	76483482	TSKU
chr5	172882153	172882605	LOC285593
chr17	38707950	38707998	CCR7
chr17	38708075	38708849	CCR7
chr3	101893163	101893567	LOC152225
chr12	53365409	53365675	KRT18
chr10	101765556	101766138	DNMBP
chr17	45579350	45580204	NPEPPS
chr15	51659126	51659645	GLDN
chr5	67746100	67746290	PIK3R1
chr16	87823453	87823882	KLHDC4
chrX	122937501	122937702	XIAP
chr1	198904455	198904580	MIR181A1
chr2	39348383	39348751	SOS1
chr6	14744000	14744124	JARID2
chr10	112617250	112617699	LOC282997
chr14	42662472	42662499	LRFN5
chr9	33233935	33234398	SUGT1P
chr21	38282341	38282655	HLCS
chr2	150990088	150990245	RND3
chr9	97581409	97581608	C9orf3
chr22	27290946	27291199	MIAT
chr14	100497800	100498231	EVL
chr19	56037700	56038153	SBK2
chr16	85548656	85548787	KIAA0182
chrX	106920262	106920649	PRPS1
chr15	93160751	93161108	FAM174B
chr6	140299017	140299431	CITED2
chr1	12538300	12538649	VPS13D
chr17	57923017	57923472	MIR21
chr2	238467801	238467999	MLPH
chr20	22902652	22902860	SSTR4
chr17	80256000	80256299	CD7
chr3	4928894	4929299	ITPR1
chr8	129165123	129165724	PVT1
chr13	24543650	24544193	C1QTNF9B
chr10	33553123	33553538	NRP1
chr7	157197812	157198164	DNAJB6
chr6	10404041	10404285	TFAP2A
chr14	77500309	77500890	C14orf4
chr20	49294697	49295077	FAM65C
chr17	7381174	7381549	ZBTB4
chr16	87840500	87841199	SLC7A5
chr19	18491175	18491449	GDF15
chr11	78508054	78508440	ODZ4
chr14	95731669	95732149	CLMN
chr21	38446388	38446599	TTC3
chr9	33329323	33329461	NFX1
chr21	36260233	36260799	RUNX1
chr9	97684600	97684805	C9orf3
chr9	97684846	97685099	C9orf3
chr8	67036172	67036749	TRIM55
chr8	125193600	125194099	FER1L6
chr15	75018689	75018990	CYP1A1
chr9	22084766	22085049	CDKN2BAS
chr12	52674177	52674599	KRT81
chr3	171858350	171858621	FNDC3B
chr5	159687855	159688337	CCNJL
chr1	151511911	151512349	TUFT1
chr3	72031750	72032121	PROK2
chr13	52165059	52165549	WDFY2
chr5	78489565	78489748	JMY
chr2	178128085	178128399	NFE2L2
chr2	203453672	203453807	BMPR2
chr1	55895095	55895349	USP24
chr12	31902150	31902483	AMN1
chr5	81046728	81046999	SSBP2
chr2	38303900	38304329	CYP1B1
chr10	14116400	14116849	FRMD4A
chr6	45413656	45413814	RUNX2
chr1	204386670	204386971	PIK3C2B
chr17	60828708	60828749	2016-03-10
chr22	38574000	38574344	PLA2G6
chr15	101389650	101390049	ALDH1A3
chr2	216847100	216847288	MREG
chr15	100026462	100026705	MEF2A
chr15	101261741	101262354	ASB7
chr15	42222570	42222999	EHD4
chr21	46891053	46891449	COL18A1
chr2	189157653	189157961	GULP1
chr13	25086153	25086399	PARP4
chr3	73518711	73518856	PDZRN3
chr2	165399215	165399499	GRB14
chr12	60130693	60130910	SLC16A7
chr7	155711775	155711918	SHH
chr19	43402815	43403059	PSG6
chr12	76118767	76119099	KRR1
chr1	94510935	94511499	ABCA4
chr11	9587400	9587899	WEE1
chr12	122934191	122934349	ZCCHC8
chr2	56070250	56070551	EFEMP1
chr17	60803368	60803550	2016-03-10
chr14	75919800	75919935	JDP2
chr20	49262150	49262599	FAM65C
chr14	34837752	34838127	C14orf147
chr2	38325850	38326042	CYP1B1
chr12	123547337	123547640	PITPNM2
chr9	114774482	114774849	SUSD1
chr2	216483900	216484068	FN1
chr11	60138285	60138435	MS4A7
chr14	96562050	96562599	C14orf132
chr20	3791903	3792799	CDC25B
chr12	96199700	96200024	NTN4
chr1	8963948	8964149	ENO1
chr13	26596668	26596999	ATP8A2
chr12	33741000	33741359	SYT10
chr9	97395080	97395513	FBP1
chr10	50747150	50747551	ERCC6
chr5	386848	387099	AHRR
chr14	69274100	69274397	C14orf181
chr22	36858050	36858512	TXN2
chr22	41107708	41107799	MCHR1

## Sheet: AHR-TCF21 inters. GO terms
AHR ChIP-Seq sites overlapping TCF21 ChIP-Seq sites - GO term enrichment with GREAT
GO term	Description	P-value		Enrichment (N, B, n, b)
GO:0032270	positive regulation of cellular protein metabolic process	0.000536		1.62 (1640,160,260,41)
GO:0050856	regulation of T cell receptor signaling pathway	0.000619		6.31 (1640,4,260,4)
GO:0031401	positive regulation of protein modification process	0.000848		1.65 (1640,138,260,36)

## Sheet: ARNT-TCF21 inters. GO terms
ARNT ChIP-Seq sites overlapping TCF21 ChIP-Seq sites - GO term enrichment with GREAT
GO term	Description	P-value		Enrichment (N, B, n, b)
GO:0010035	response to inorganic substance	6.98e-05		2.84 (978,43,120,15)
GO:0032270	positive regulation of cellular protein metabolic process	9.51e-05		2.18 (978,86,120,23)
GO:0031401	positive regulation of protein modification process	0.000149		2.22 (978,77,120,21)
GO:0051247	positive regulation of protein metabolic process	0.000206		2.08 (978,90,120,23)
GO:0051716	cellular response to stimulus	0.000456		1.66 (978,177,120,36)
GO:0043067	regulation of programmed cell death	0.000653		1.84 (978,115,120,26)
GO:0042981	regulation of apoptotic process	0.000653		1.84 (978,115,120,26)
GO:0070647	protein modification by small protein conjugation or removal	0.000656		2.58 (978,41,120,13)
GO:0007204	positive regulation of cytosolic calcium ion concentration	0.000832		4.45 (978,11,120,6)
GO:0051480	regulation of cytosolic calcium ion concentration	0.000832		4.45 (978,11,120,6)
GO:0001523	retinoid metabolic process	0.000981		6.52 (978,5,120,4)
GO:0016101	diterpenoid metabolic process	0.000981		6.52 (978,5,120,4)
GO:0051262	protein tetramerization	0.000981		6.52 (978,5,120,4)

## Sheet: AHR-ARNT-TCF21 inters. GO terms
AHR ChIP-Seq sites overlapping TCF21 and ARNT ChIP-Seq sites - GO term enrichment with GREAT
GOterm	Description	Pvalue		Enrichment (N, B, n, b)
GO:0001523	retinoid metabolic process	0.000129		11.88 (1782,6,100,4)
GO:0016101	diterpenoid metabolic process	0.000287		10.18 (1782,7,100,4)
GO:0010035	response to inorganic substance	0.000293		3.32 (1782,59,100,11)
GO:0042981	regulation of apoptotic process	0.000433		2.09 (1782,188,100,22)
GO:0043067	regulation of programmed cell death	0.000504		2.06 (1782,190,100,22)
GO:0032270	positive regulation of cellular protein metabolic process	0.00052		2.16 (1782,165,100,20)
GO:0007204	positive regulation of cytosolic calcium ion concentration	0.000548		5.35 (1782,20,100,6)
GO:0006721	terpenoid metabolic process	0.00055		8.91 (1782,8,100,4)
GO:0051716	cellular response to stimulus	0.000554		1.78 (1782,300,100,30)
GO:0031401	positive regulation of protein modification process	0.000597		2.26 (1782,142,100,18)
GO:0071248	cellular response to metal ion	0.000673		6.36 (1782,14,100,5)
GO:0034754	cellular hormone metabolic process	0.000947		7.92 (1782,9,100,4)
GO:0006720	isoprenoid metabolic process	0.000947		7.92 (1782,9,100,4)
GO:0051480	regulation of cytosolic calcium ion concentration	0.000963		4.86 (1782,22,100,6)
